# Supplementary material for: Evolutionary conservation and divergence of phagocytic and coagulation programs across bilaterian circulating immune cells
Source: Mol Biol Evol. 2026 Apr 27;43(5):msag109. doi: 10.1093/molbev/msag109 (PMC13186322; doi:10.1093/molbev/msag109)
Supplement: msag109_Supplementary_Data [file msag109_supplementary_data.zip]

Archive with 40 entries (39 files):
- msag109_Supplementary_Data/
- __MACOSX/._msag109_Supplementary_Data
- msag109_Supplementary_Data/Table S5.xls
- __MACOSX/msag109_Supplementary_Data/._Table S5.xls
- msag109_Supplementary_Data/Table S4.xls
- __MACOSX/msag109_Supplementary_Data/._Table S4.xls
- msag109_Supplementary_Data/Table S6.xls
- __MACOSX/msag109_Supplementary_Data/._Table S6.xls
- msag109_Supplementary_Data/Table S7.xls
- __MACOSX/msag109_Supplementary_Data/._Table S7.xls
- msag109_Supplementary_Data/Table S3.xls
- __MACOSX/msag109_Supplementary_Data/._Table S3.xls
- msag109_Supplementary_Data/Table S2.xls
- __MACOSX/msag109_Supplementary_Data/._Table S2.xls
- msag109_Supplementary_Data/Table S1.xls
- __MACOSX/msag109_Supplementary_Data/._Table S1.xls
- msag109_Supplementary_Data/Table S18.xlsx
- __MACOSX/msag109_Supplementary_Data/._Table S18.xlsx
- msag109_Supplementary_Data/Table S13.xls
- __MACOSX/msag109_Supplementary_Data/._Table S13.xls
- msag109_Supplementary_Data/Table S17.xlsx
- __MACOSX/msag109_Supplementary_Data/._Table S17.xlsx
- msag109_Supplementary_Data/Table S12.xls
- __MACOSX/msag109_Supplementary_Data/._Table S12.xls
- msag109_Supplementary_Data/Table S10.xls
- __MACOSX/msag109_Supplementary_Data/._Table S10.xls
- msag109_Supplementary_Data/Supplementary Material.docx
- __MACOSX/msag109_Supplementary_Data/._Supplementary Material.docx
- msag109_Supplementary_Data/Table S11.xls
- __MACOSX/msag109_Supplementary_Data/._Table S11.xls
- msag109_Supplementary_Data/Table S15.xls
- __MACOSX/msag109_Supplementary_Data/._Table S15.xls
- msag109_Supplementary_Data/Table S14.xls
- __MACOSX/msag109_Supplementary_Data/._Table S14.xls
- msag109_Supplementary_Data/Table S16.xls
- __MACOSX/msag109_Supplementary_Data/._Table S16.xls
- msag109_Supplementary_Data/Table S9.xls
- __MACOSX/msag109_Supplementary_Data/._Table S9.xls
- msag109_Supplementary_Data/Table S8.xls
- __MACOSX/msag109_Supplementary_Data/._Table S8.xls
