# Supplementary material for: Evolutionary conservation and divergence of phagocytic and coagulation programs across bilaterian circulating immune cells
Source: Mol Biol Evol. 2026 Apr 27;43(5):msag109. doi: 10.1093/molbev/msag109 (PMC13186322; doi:10.1093/molbev/msag109)
Supplement: msag109_Supplementary_Data [file msag109_supplementary_data.zip › msag109_Supplementary_Data/Table S5.xls]

## Sheet: Supple Data 5
Table S5. Differentially expressed genes (DEGs) in lamprey blood cell populations.
p_val	avg_log2FC	pct.1	pct.2	p_val_adj	cluster	gene	NR_annotation
0	3.96126	0.145	0.011	0	T-like cells	RLOC-00011277	integrin alpha-4-like
0	3.83656	0.161	0.014	0	T-like cells	RLOC-00005171	3-mercaptopyruvate sulfurtransferase
0	3.79524	0.171	0.015	0	T-like cells	RLOC-00024023	variable lymphocyte receptor type A
0	3.75592	0.129	0.011	0	T-like cells	RLOC-00023721	variable lymphocyte receptor A
0	3.74944	0.45	0.044	0	T-like cells	RLOC-00023457	variable lymphocyte receptor C
0	3.55744	0.138	0.013	0	T-like cells	RLOC-00002555	uncharacterized protein LOC116940372
0	3.55072	0.315	0.032	0	T-like cells	RLOC-00001294	lymphocyte cytosolic protein 2-like
0	3.51457	0.192	0.019	0	T-like cells	RLOC-00012179	apelin receptor A-like
0	3.47162	0.143	0.014	0	T-like cells	RLOC-00009213	tyrosine-protein kinase receptor Tie-1-like isoform X1
0	3.44758	0.144	0.016	0	T-like cells	RLOC-00017247	uncharacterized protein LOC116942787
0	3.42677	0.13	0.013	0	T-like cells	RLOC-00017715	uncharacterized protein LOC116940372
0	3.36197	0.192	0.022	0	T-like cells	RLOC-00014529	nectin-4-like isoform X1
0	3.3017	0.119	0.015	0	T-like cells	RLOC-00008150	leucine-rich repeat transmembrane protein FLRT2-like
0	3.29308	0.277	0.036	0	T-like cells	RLOC-00015899
0	3.27548	0.179	0.02	0	T-like cells	RLOC-00010603	tyrosine-protein kinase receptor Tie-1-like isoform X2
0	3.17134	0.133	0.017	0	T-like cells	RLOC-00014990	uncharacterized protein LOC116948930
0	3.1365	0.316	0.041	0	T-like cells	RLOC-00002860	rho GTPase-activating protein 12-like isoform X1
0	2.95596	0.133	0.018	0	T-like cells	RLOC-00018290	switch-associated protein 70-like
0	2.91171	0.979	0.355	0	T-like cells	RLOC-00029172	uncharacterized protein LOC116943850
0	2.8609	0.102	0.014	0	T-like cells	RLOC-00014106	P2Y purinoceptor 8-like
0	2.6655	0.144	0.024	0	T-like cells	RLOC-00001154	P2Y purinoceptor 8-like
0	2.6588	0.201	0.037	0	T-like cells	RLOC-00022227	C-X-C chemokine receptor type 4-like
0	2.64593	0.183	0.033	0	T-like cells	RLOC-00022976	transmembrane protease serine 3-like
0	2.61415	0.25	0.05	0	T-like cells	RLOC-00004716	DNA-(apurinic or apyrimidinic site) lyase isoform X1
0	2.59746	0.119	0.023	0	T-like cells	RLOC-00002999	flap endonuclease 1-like isoform X1
0	2.56381	0.237	0.047	0	T-like cells	RLOC-00010596	TBC1 domain family member 19 isoform X2
0	2.50523	0.173	0.035	0	T-like cells	RLOC-00002998	D-2-hydroxyglutarate dehydrogenase, mitochondrial isoform X1
0	2.4074	0.103	0.022	0	T-like cells	RLOC-00018500	uncharacterized protein LOC116948039
0	2.31414	0.372	0.099	0	T-like cells	RLOC-00022960	tubulin alpha-8 chain-like
0	2.31061	0.166	0.036	0	T-like cells	RLOC-00014466	nuclear factor of activated T cells 3
0	2.20799	0.109	0.026	0	T-like cells	RLOC-00027068
0	2.20273	0.439	0.12	0	T-like cells	RLOC-00008495	uncharacterized protein LOC116941657
0	2.17974	0.112	0.026	0	T-like cells	RLOC-00004361	centrosomal and chromosomal factor-like
0	2.1416	0.1	0.022	0	T-like cells	RLOC-00018009	fibronectin type III domain-containing protein 1-like isoform X1
0	2.07322	0.124	0.034	0	T-like cells	RLOC-00019035	CXADR-like membrane protein
0	2.05007	0.261	0.077	0	T-like cells	RLOC-00001291	tubulin alpha-8 chain-like
0	2.03208	0.376	0.107	0	T-like cells	RLOC-00000493	FH1/FH2 domain-containing protein 1-like
0	1.98667	0.121	0.034	0	T-like cells	RLOC-00001056	uncharacterized protein C05D11.1-like
0	1.90303	0.13	0.038	0	T-like cells	RLOC-00003991	lysophosphatidic acid receptor 5
0	1.8921	0.105	0.031	0	T-like cells	RLOC-00004899	cystathionine gamma-lyase
0	1.87725	0.119	0.031	0	T-like cells	RLOC-00020566	alpha-1,3-galactosyltransferase 2-like isoform X2
0	1.87718	0.19	0.06	0	T-like cells	RLOC-00006109	variable lymphocyte receptor A diversity region, partial
0	1.77937	0.127	0.041	0	T-like cells	RLOC-00026815	adenylosuccinate lyase
1.34885e-255	1.58319	0.102	0.034	3.25249e-251	T-like cells	RLOC-00024836	SWI/SNF-related matrix-associated actin-dependent regulator of chromatin subfamily D member 1-like isoform X2
0	1.55353	0.135	0.048	0	T-like cells	RLOC-00008873
0	1.54747	0.172	0.067	0	T-like cells	RLOC-00027079	CD98 solute carrier family 3 member 2
4.09556e-270	1.53757	0.105	0.035	9.87563e-266	T-like cells	RLOC-00008854	inactive phospholipase C-like protein 2 isoform X2
0	1.5037	0.232	0.093	0	T-like cells	RLOC-00023906	cytosolic arginine sensor for mTORC1 subunit 2-like
0	1.48942	0.267	0.109	0	T-like cells	RLOC-00008714	tyrosine-protein kinase Yes-like
0	1.48076	0.447	0.129	0	T-like cells	RLOC-00026172	platelet glycoprotein Ib beta chain-like isoform X1
1.54841e-264	1.42279	0.126	0.049	3.73367e-260	T-like cells	RLOC-00002318	cytosolic arginine sensor for mTORC1 subunit 2-like
0	1.38366	0.405	0.173	0	T-like cells	RLOC-00003309	nucleolar protein 58
0	1.35386	0.312	0.134	0	T-like cells	RLOC-00004400	3-ketoacyl-CoA thiolase, mitochondrial
6.24044e-188	1.33467	0.109	0.047	1.50476e-183	T-like cells	RLOC-00010104	U3 small nucleolar RNA-associated protein 6 homolog
2.82149e-206	1.31049	0.119	0.052	6.80346e-202	T-like cells	RLOC-00004594	ubiquinone biosynthesis protein COQ4 homolog, mitochondrial
0	1.31036	0.279	0.137	0	T-like cells	RLOC-00027470	dual specificity protein phosphatase 1-like
1.65859e-222	1.29341	0.128	0.055	3.99936e-218	T-like cells	RLOC-00003691	phosphatidylinositol 3,4,5-trisphosphate-dependent Rac exchanger 1 protein-like isoform X1
1.56386e-171	1.28813	0.111	0.051	3.77092e-167	T-like cells	RLOC-00002283	microtubule-associated proteins 1A/1B light chain 3A isoform X1
0	1.27393	0.377	0.172	0	T-like cells	RLOC-00025470	Transposable element Tc3 transposase
0	1.27354	0.353	0.152	0	T-like cells	RLOC-00026748	cyclin-dependent kinase inhibitor 1-like
3.66331e-228	1.25774	0.141	0.063	8.83335e-224	T-like cells	RLOC-00023841	tumor necrosis factor alpha-induced protein 8-like protein 1
0	1.23395	0.688	0.501	0	T-like cells	RLOC-00011352
0	1.21462	0.258	0.118	0	T-like cells	RLOC-00019388	protein tyrosine phosphatase receptor type A precursor
7.23886e-287	1.21365	0.175	0.079	1.74551e-282	T-like cells	RLOC-00015471	SH3 domain-binding protein 2-like
9.30883e-179	1.20249	0.114	0.051	2.24464e-174	T-like cells	RLOC-00005338	androgen-induced gene 1 protein-like
3.16115e-169	1.16971	0.101	0.044	7.62249e-165	T-like cells	RLOC-00005498	ribosomal protein 63, mitochondrial
4.04069e-191	1.16286	0.119	0.053	9.74333e-187	T-like cells	RLOC-00023655	cathepsin 2
1.09967e-238	1.15418	0.147	0.066	2.65163e-234	T-like cells	RLOC-00024678	N-myc proto-oncogene protein-like isoform X1
0	1.15372	0.329	0.148	0	T-like cells	RLOC-00003000	N-myc proto-oncogene protein-like isoform X1
2.41369e-180	1.13354	0.125	0.059	5.82013e-176	T-like cells	RLOC-00025248	cytochrome P450 1B1-like
1.44727e-170	1.1302	0.102	0.044	3.4898e-166	T-like cells	RLOC-00020073	myb-binding protein 1A
0	1.12949	0.217	0.104	0	T-like cells	RLOC-00004477	activated RNA polymerase II transcriptional coactivator p15
0	1.12615	0.927	0.619	0	T-like cells	RLOC-00023011	40S ribosomal protein S12 isoform X2
1.16044e-249	1.12392	0.181	0.089	2.79818e-245	T-like cells	RLOC-00000400	tumor protein 63-like isoform X1
0	1.11993	0.975	0.675	0	T-like cells	RLOC-00005655	60S acidic ribosomal protein P2-like
7.97816e-151	1.10675	0.117	0.058	1.92377e-146	T-like cells	RLOC-00024632	regulator of G-protein signaling 8-like isoform X6
3.03319e-177	1.10501	0.115	0.052	7.31392e-173	T-like cells	RLOC-00007179	thioredoxin-related transmembrane protein 1-like
0	1.10048	0.986	0.785	0	T-like cells	RLOC-00005259	60S acidic ribosomal protein P0
0	1.09187	0.925	0.639	0	T-like cells	RLOC-00022477	claudin-9-like
6.46064e-147	1.08378	0.126	0.066	1.55785e-142	T-like cells	RLOC-00019544
9.74834e-135	1.08136	0.104	0.051	2.35062e-130	T-like cells	RLOC-00000144	protein lifeguard 1
7.81287e-277	1.08115	0.197	0.097	1.88392e-272	T-like cells	RLOC-00012890	uncharacterized protein LOC116941401
0	1.07716	0.998	0.874	0	T-like cells	RLOC-00024649
1.95173e-148	1.07216	0.107	0.051	4.7062e-144	T-like cells	RLOC-00004522	acylglycerol kinase, mitochondrial
1.05708e-167	1.07184	0.104	0.046	2.54894e-163	T-like cells	RLOC-00005667	centromere protein X isoform X2
0	1.04941	0.972	0.752	0	T-like cells	RLOC-00000107	60S ribosomal protein L30
0	1.04671	0.608	0.411	0	T-like cells	RLOC-00022441	40S ribosomal protein SA
0	1.04601	0.673	0.4	0	T-like cells	RLOC-00023649	huntingtin-interacting protein K
0	1.04578	0.994	0.861	0	T-like cells	RLOC-00000351	60S ribosomal protein L14
1.56197e-149	1.04524	0.103	0.048	3.76638e-145	T-like cells	RLOC-00028781	cyclin-dependent kinases regulatory subunit 1 isoform X2
0	1.03894	0.983	0.759	0	T-like cells	RLOC-00028963	60S ribosomal protein L7a
1.39605e-152	1.03749	0.114	0.055	3.36629e-148	T-like cells	RLOC-00007157	mitogen-activated protein kinase kinase kinase 2-like
0	1.03506	0.998	0.876	0	T-like cells	RLOC-00027668	40S ribosomal protein S25-like
1.85705e-154	1.03365	0.121	0.06	4.47792e-150	T-like cells	RLOC-00000267	receptor-type tyrosine-protein phosphatase alpha-like isoform X1
0	1.03181	0.769	0.543	0	T-like cells	RLOC-00000175	ribosomal protein L7A, partial
0	1.02616	0.989	0.787	0	T-like cells	RLOC-00003126	60S ribosomal protein L18a
0	1.01951	0.446	0.233	0	T-like cells	RLOC-00026823	RNA-binding protein PNO1
2.93722e-285	1.01685	0.224	0.116	7.08252e-281	T-like cells	RLOC-00009027	hypothetical protein NFI96-007478, partial
1.15247e-152	1.01186	0.125	0.064	2.77895e-148	T-like cells	RLOC-00013785	phosphatidylinositol 4,5-bisphosphate 3-kinase catalytic subunit delta isoform
0	1.00842	0.564	0.323	0	T-like cells	RLOC-00027390	40S ribosomal protein S12 isoform X2
1.17667e-138	1.00487	0.151	0.087	2.8373e-134	T-like cells	RLOC-00022204
2.73533e-146	0.998178	0.116	0.058	6.59569e-142	T-like cells	RLOC-00022583	tRNA (guanine(10)-N2)-methyltransferase homolog
0	0.993849	0.996	0.84	0	T-like cells	RLOC-00004661	60S ribosomal protein L12
0	0.988688	0.998	0.914	0	T-like cells	RLOC-00005573	ubiquitin-40S ribosomal protein S27a
0	0.987817	0.924	0.625	0	T-like cells	RLOC-00005650	40S ribosomal protein S28
5.44458e-136	0.983626	0.129	0.07	1.31285e-131	T-like cells	RLOC-00005918	neuroblast differentiation-associated protein AHNAK isoform X1
3.88877e-150	0.982722	0.119	0.06	9.37699e-146	T-like cells	RLOC-00005405	transmembrane protein 141 isoform X2
0	0.968388	0.973	0.75	0	T-like cells	RLOC-00028942	40S ribosomal protein S21
0	0.968069	0.852	0.591	0	T-like cells	RLOC-00000233	40S ribosomal protein S27-like
0	0.966165	0.71	0.431	0	T-like cells	RLOC-00013560
0	0.9596	0.993	0.772	0	T-like cells	RLOC-00005514	60S ribosomal protein L10a
1.13425e-173	0.958879	0.159	0.086	2.73502e-169	T-like cells	RLOC-00000303	40S ribosomal protein S14
0	0.957428	0.999	0.893	0	T-like cells	RLOC-00005455	40S ribosomal protein S8
0	0.954176	0.992	0.855	0	T-like cells	RLOC-00029121	60S acidic ribosomal protein P1
0	0.951862	0.523	0.303	0	T-like cells	RLOC-00028260	40S ribosomal protein S21
3.51777e-274	0.94712	0.281	0.165	8.48241e-270	T-like cells	RLOC-00020178
0	0.946278	0.999	0.883	0	T-like cells	RLOC-00005633	40S ribosomal protein S23
0	0.94551	0.28	0.148	0	T-like cells	RLOC-00028344	60S ribosomal protein L3
0	0.942808	0.295	0.167	0	T-like cells	RLOC-00026736	T-complex protein 1 subunit epsilon
0	0.942789	0.999	0.969	0	T-like cells	RLOC-00024960
4.21845e-228	0.942281	0.198	0.105	1.0172e-223	T-like cells	RLOC-00022529	nucleolin
4.70016e-194	0.941906	0.147	0.072	1.13335e-189	T-like cells	RLOC-00020872	DNA-directed RNA polymerases I, II, and III subunit RPABC2
0	0.935909	0.991	0.839	0	T-like cells	RLOC-00014237	ubiquitin-60S ribosomal protein L40
1.73365e-190	0.935395	0.177	0.096	4.18036e-186	T-like cells	RLOC-00026480	transcription factor IIIA-like isoform X1
0	0.93107	0.292	0.159	0	T-like cells	RLOC-00000308	10 kDa heat shock protein, mitochondrial
0	0.925884	0.372	0.221	0	T-like cells	RLOC-00024665	sulfotransferase 6B1-like
0	0.915056	0.987	0.768	0	T-like cells	RLOC-00005541	40S ribosomal protein S20
0	0.913708	0.992	0.842	0	T-like cells	RLOC-00016712	40S ribosomal protein S24 isoform X2
0	0.911669	0.517	0.3	0	T-like cells	RLOC-00003721	nucleolar protein 56 isoform X3
0	0.91082	0.95	0.688	0	T-like cells	RLOC-00000275	60S ribosomal protein L18 isoform X1
0	0.910563	0.994	0.823	0	T-like cells	RLOC-00003817	60S ribosomal protein L22
0	0.906884	0.378	0.236	0	T-like cells	RLOC-00022664
0	0.906552	0.989	0.788	0	T-like cells	RLOC-00005042	60S ribosomal protein L3-like, partial
0	0.904482	0.997	0.818	0	T-like cells	RLOC-00000137	40S ribosomal protein S9
0	0.900684	0.379	0.226	0	T-like cells	RLOC-00029075	cytochrome b-c1 complex subunit 8
1.67541e-145	0.899459	0.123	0.063	4.03993e-141	T-like cells	RLOC-00018978
0	0.898354	0.999	0.888	0	T-like cells	RLOC-00010926	60S ribosomal protein L13a
0	0.898344	0.989	0.777	0	T-like cells	RLOC-00028538	40S ribosomal protein S6
0	0.897828	0.997	0.863	0	T-like cells	RLOC-00005654	60S ribosomal protein L34
3.11337e-164	0.897611	0.164	0.091	7.50727e-160	T-like cells	RLOC-00028206	histone H4-like
0	0.897572	0.997	0.871	0	T-like cells	RLOC-00005195	40S ribosomal protein S18 isoform X1
4.24786e-257	0.89741	0.235	0.129	1.02429e-252	T-like cells	RLOC-00026252	nucleolar and coiled-body phosphoprotein 1 isoform X2
1.73401e-172	0.896206	0.161	0.087	4.18122e-168	T-like cells	RLOC-00015697	ribosomal L1 domain-containing protein 1
0	0.895904	1	0.921	0	T-like cells	RLOC-00003739	60S ribosomal protein L26
0	0.89371	0.979	0.76	0	T-like cells	RLOC-00005634	60S ribosomal protein L35a
0	0.89339	0.999	0.935	0	T-like cells	RLOC-00002256	40S ribosomal protein S17
1.75903e-225	0.893271	0.197	0.105	4.24154e-221	T-like cells	RLOC-00003753	MKI67 FHA domain-interacting nucleolar phosphoprotein
0	0.893074	0.981	0.81	0	T-like cells	RLOC-00027346	elongation factor 1-gamma
1.79013e-134	0.89097	0.124	0.066	4.31653e-130	T-like cells	RLOC-00012866	pre-rRNA-processing protein TSR1 homolog isoform X1
2.305e-111	0.89041	0.101	0.053	5.55804e-107	T-like cells	RLOC-00021786	RNA-binding protein 24-like
0	0.889646	0.975	0.778	0	T-like cells	RLOC-00025131
0	0.888347	0.468	0.305	0	T-like cells	RLOC-00026990	cytosolic non-specific dipeptidase
7.04294e-132	0.887855	0.109	0.055	1.69826e-127	T-like cells	RLOC-00008797	ABCA1a, partial
0	0.884375	0.988	0.806	0	T-like cells	RLOC-00005315	40S ribosomal protein SA
0	0.884123	0.994	0.827	0	T-like cells	RLOC-00005664	60S ribosomal protein L37
0	0.883719	0.997	0.847	0	T-like cells	RLOC-00003720	60S ribosomal protein L13
0	0.882233	0.999	0.891	0	T-like cells	RLOC-00005640	60S ribosomal protein L27
2.28907e-115	0.877168	0.127	0.072	5.51963e-111	T-like cells	RLOC-00004503	elongation factor 1-alpha 2
1.08579e-204	0.87675	0.209	0.119	2.61818e-200	T-like cells	RLOC-00004758	NADH dehydrogenase
0	0.875238	0.646	0.407	0	T-like cells	RLOC-00027135	ribosome biogenesis protein NSA2 homolog
1.02154e-171	0.874397	0.152	0.08	2.46325e-167	T-like cells	RLOC-00025965	39S ribosomal protein L41, mitochondrial
0	0.869197	0.989	0.821	0	T-like cells	RLOC-00005649	60S ribosomal protein L35 isoform X2
0	0.868892	0.997	0.852	0	T-like cells	RLOC-00003917	40S ribosomal protein S15a, partial
0	0.866682	0.917	0.679	0	T-like cells	RLOC-00004969	elongation factor 1-gamma
0	0.863975	0.985	0.79	0	T-like cells	RLOC-00005240	40S ribosomal protein S4, X isoform
5.80175e-140	0.861761	0.141	0.078	1.39898e-135	T-like cells	RLOC-00003240	CXXC motif containing zinc binding protein isoform X2
0	0.858908	0.996	0.906	0	T-like cells	RLOC-00020443	60S ribosomal protein L38
0	0.858443	0.995	0.877	0	T-like cells	RLOC-00005277	ribosomal protein L5
1.14174e-213	0.85553	0.219	0.124	2.75308e-209	T-like cells	RLOC-00021355	nucleolar GTP-binding protein 1
3.7832e-136	0.855415	0.15	0.086	9.12242e-132	T-like cells	RLOC-00019660	glycoprotein endo-alpha-1,2-mannosidase
9.76014e-102	0.85312	0.124	0.073	2.35346e-97	T-like cells	RLOC-00016760	probable ribosome biogenesis protein RLP24
0	0.852663	0.739	0.549	0	T-like cells	RLOC-00021380	mRNA decay activator protein ZFP36L1-like
0	0.852053	0.955	0.716	0	T-like cells	RLOC-00000188	60S ribosomal protein L24
1.79773e-102	0.8513	0.101	0.055	4.33486e-98	T-like cells	RLOC-00024448	eukaryotic translation initiation factor 2A
0	0.850479	0.971	0.76	0	T-like cells	RLOC-00028512	myosin heavy chain, partial
0	0.850402	0.992	0.83	0	T-like cells	RLOC-00005586	40S ribosomal protein S10
0	0.84957	1	0.992	0	T-like cells	RLOC-00028280	elongation factor-1 alpha
0	0.848197	0.998	0.878	0	T-like cells	RLOC-00005658	40S ribosomal protein S26
0	0.847404	0.54	0.304	0	T-like cells	RLOC-00022336	cystatin-C-like
0	0.845416	0.995	0.84	0	T-like cells	RLOC-00000223	60S ribosomal protein L21
0	0.844702	0.998	0.893	0	T-like cells	RLOC-00005665	60S ribosomal protein L37a isoform X2
0	0.844412	0.992	0.823	0	T-like cells	RLOC-00022210	40S ribosomal protein S3
0	0.842941	0.998	0.901	0	T-like cells	RLOC-00005651	60S ribosomal protein L36a
0	0.839405	0.994	0.83	0	T-like cells	RLOC-00025625	60S ribosomal protein L4
0	0.838484	0.606	0.369	0	T-like cells	RLOC-00004723	60S ribosomal protein L31
1.19608e-181	0.837376	0.21	0.124	2.8841e-177	T-like cells	RLOC-00005924	LOW QUALITY PROTEIN: mitogen-activated protein kinase kinase kinase 1-like
0	0.837174	0.988	0.812	0	T-like cells	RLOC-00004459	60S ribosomal protein L31
2.81948e-290	0.836575	0.275	0.154	6.79862e-286	T-like cells	RLOC-00004820	rRNA 2'-O-methyltransferase fibrillarin
2.75687e-198	0.835745	0.202	0.114	6.64763e-194	T-like cells	RLOC-00001243	H/ACA ribonucleoprotein complex subunit 1 isoform X1
0	0.835648	0.279	0.141	0	T-like cells	RLOC-00004256	transcription initiation factor TFIID subunit 2
2.26112e-178	0.828408	0.173	0.095	5.45224e-174	T-like cells	RLOC-00001423	39S ribosomal protein L41, mitochondrial
0	0.827797	0.598	0.426	0	T-like cells	RLOC-00004556	receptor-type tyrosine-protein phosphatase C-like isoform X1
9.46399e-108	0.8269	0.114	0.064	2.28205e-103	T-like cells	RLOC-00002750	delta(3,5)-Delta(2,4)-dienoyl-CoA isomerase, mitochondrial isoform X2
0	0.826072	0.991	0.852	0	T-like cells	RLOC-00005615	40S ribosomal protein S5
0	0.824985	0.663	0.41	0	T-like cells	RLOC-00004984	prothymosin alpha-like isoform X1
0	0.823499	0.999	0.958	0	T-like cells	RLOC-00005030	40S ribosomal protein S11
0	0.823388	0.993	0.836	0	T-like cells	RLOC-00005639	40S ribosomal protein S13
0	0.820629	0.964	0.768	0	T-like cells	RLOC-00005669	40S ribosomal protein S29
6.12733e-127	0.82042	0.132	0.073	1.47748e-122	T-like cells	RLOC-00023495	WD repeat-containing protein 43
0	0.819943	0.995	0.864	0	T-like cells	RLOC-00029138	60S ribosomal protein L8
3.76707e-263	0.818972	0.267	0.153	9.08354e-259	T-like cells	RLOC-00005662
9.07548e-145	0.818094	0.139	0.075	2.18837e-140	T-like cells	RLOC-00026600	46 kDa FK506-binding nuclear protein-like
0	0.812343	0.998	0.875	0	T-like cells	RLOC-00005558	60S ribosomal protein L19
5.81932e-128	0.811344	0.13	0.071	1.40321e-123	T-like cells	RLOC-00000063	nucleoside diphosphate kinase 6
7.58749e-235	0.811131	0.241	0.137	1.82957e-230	T-like cells	RLOC-00028281	complement component 1 Q subcomponent-binding protein, mitochondrial
0	0.810586	0.998	0.877	0	T-like cells	RLOC-00005547	60S ribosomal protein L10
0	0.807355	0.455	0.31	0	T-like cells	RLOC-00022322
0	0.807071	0.999	0.874	0	T-like cells	RLOC-00005503	40S ribosomal protein S7
1.01394e-106	0.801173	0.106	0.057	2.4449e-102	T-like cells	RLOC-00003203	TATA box-binding protein-associated factor RNA polymerase I subunit A
5.70497e-119	0.800609	0.137	0.079	1.37564e-114	T-like cells	RLOC-00002995	translation machinery-associated protein 16
0	0.798915	0.97	0.726	0	T-like cells	RLOC-00023424	60S ribosomal protein L6, partial
2.70343e-93	0.798767	0.119	0.071	6.51879e-89	T-like cells	RLOC-00021814
2.61205e-113	0.798385	0.147	0.089	6.29844e-109	T-like cells	RLOC-00010964	PHD finger protein 20-like protein 1 isoform X1
0	0.792385	0.994	0.866	0	T-like cells	RLOC-00005596	60S ribosomal protein L23a
1.71373e-137	0.791759	0.174	0.105	4.13232e-133	T-like cells	RLOC-00024667	transmembrane protein 254 isoform X2
9.08298e-244	0.789943	0.271	0.161	2.19018e-239	T-like cells	RLOC-00005484	acyl carrier protein, mitochondrial
0	0.784049	0.955	0.737	0	T-like cells	RLOC-00019292	baculoviral IAP repeat-containing protein 6 isoform X7
8.33311e-126	0.783727	0.136	0.076	2.00936e-121	T-like cells	RLOC-00005120	U3 small nucleolar ribonucleoprotein protein IMP3
0	0.781388	0.999	0.923	0	T-like cells	RLOC-00028996	40S ribosomal protein S2
0	0.778229	0.996	0.901	0	T-like cells	RLOC-00005217	60S ribosomal protein L29
0	0.774108	1	0.944	0	T-like cells	RLOC-00005636	40S ribosomal protein S15
0	0.773089	0.994	0.86	0	T-like cells	RLOC-00021388	40S ribosomal protein S3a
0	0.771839	0.996	0.895	0	T-like cells	RLOC-00027656	40S ribosomal protein S19
2.20971e-101	0.766378	0.126	0.074	5.32827e-97	T-like cells	RLOC-00001888	dual specificity protein kinase CLK2-like isoform X1
0	0.761188	1	0.947	0	T-like cells	RLOC-00011444	60S ribosomal protein L7
0	0.761069	0.995	0.883	0	T-like cells	RLOC-00000025	60S ribosomal protein L17
0	0.760939	0.537	0.329	0	T-like cells	RLOC-00028414	prothymosin alpha-like isoform X1
9.38711e-304	0.760405	0.558	0.429	2.26351e-299	T-like cells	RLOC-00025791	tubulin beta-4 chain-like
0	0.759048	0.345	0.208	0	T-like cells	RLOC-00007316	ribonuclease H2 subunit C
0	0.757485	0.994	0.907	0	T-like cells	RLOC-00005632	ubiquitin-like protein FUBI
0	0.75727	0.985	0.803	0	T-like cells	RLOC-00024739	60S ribosomal protein L15
1.22321e-113	0.755597	0.136	0.079	2.94952e-109	T-like cells	RLOC-00001613	probable U3 small nucleolar RNA-associated protein 11
1.59814e-133	0.754	0.215	0.141	3.8536e-129	T-like cells	RLOC-00026385
0	0.75185	0.252	0.101	0	T-like cells	RLOC-00026559	protein S100-A1-like
1.92432e-209	0.750818	0.339	0.231	4.64011e-205	T-like cells	RLOC-00002786	nucleosome assembly protein 1-like 1
1.46822e-91	0.745735	0.119	0.071	3.54031e-87	T-like cells	RLOC-00012309
1.73976e-262	0.745433	0.218	0.112	4.19509e-258	T-like cells	RLOC-00001561	peripheral myelin protein 22-like isoform X2
1.08953e-168	0.74108	0.225	0.139	2.62718e-164	T-like cells	RLOC-00001092	probable dimethyladenosine transferase isoform X2
6.42836e-124	0.739396	0.123	0.066	1.55007e-119	T-like cells	RLOC-00000349	SRA stem-loop-interacting RNA-binding protein, mitochondrial
2.85162e-122	0.739005	0.147	0.086	6.87611e-118	T-like cells	RLOC-00026518
0	0.738919	0.408	0.263	0	T-like cells	RLOC-00025882	eukaryotic translation initiation factor 3 subunit B
0	0.737802	0.429	0.288	0	T-like cells	RLOC-00027583	ral GTPase-activating protein subunit alpha-1-like
2.67665e-211	0.719995	0.178	0.09	6.45422e-207	T-like cells	RLOC-00023971	endothelial transcription factor GATA-2
0	0.719121	0.966	0.802	0	T-like cells	RLOC-00005635	60S ribosomal protein L28
4.70167e-102	0.709943	0.117	0.067	1.13371e-97	T-like cells	RLOC-00005227	glycine--tRNA ligase
3.12499e-92	0.707315	0.123	0.074	7.53528e-88	T-like cells	RLOC-00019259	NF-kappaB
1.79744e-215	0.704544	0.245	0.144	4.33416e-211	T-like cells	RLOC-00024884	H/ACA ribonucleoprotein complex subunit 2
1.47968e-96	0.703894	0.116	0.067	3.56794e-92	T-like cells	RLOC-00027531	39S ribosomal protein L14, mitochondrial isoform X2
1.63664e-71	0.701723	0.112	0.07	3.94642e-67	T-like cells	RLOC-00005036	spliceosome RNA helicase Ddx39b
7.21837e-70	0.70167	0.105	0.065	1.74057e-65	T-like cells	RLOC-00027541
1.88812e-144	0.700247	0.181	0.108	4.55283e-140	T-like cells	RLOC-00024801	carbonic anhydrase 2-like
0	0.693412	0.368	0.207	0	T-like cells	RLOC-00002488	brain protein I3-like isoform X2
1.84126e-91	0.693101	0.134	0.083	4.43983e-87	T-like cells	RLOC-00002602	pumilio homolog 3 isoform X2
0	0.690652	0.823	0.641	0	T-like cells	RLOC-00004572	ribosome biogenesis protein NOP53
1.73818e-67	0.688526	0.113	0.073	4.19128e-63	T-like cells	RLOC-00017605	60S ribosomal export protein NMD3
1.28239e-103	0.687329	0.156	0.098	3.09223e-99	T-like cells	RLOC-00015142	LRP2-binding protein
1.7387e-85	0.687252	0.114	0.068	4.19252e-81	T-like cells	RLOC-00011659	sarcoplasmic/endoplasmic reticulum calcium ATPase 1-like
0	0.686695	0.529	0.31	0	T-like cells	RLOC-00028202	nucleophosmin-like
1.84172e-82	0.683847	0.105	0.062	4.44095e-78	T-like cells	RLOC-00025765	39S ribosomal protein S18a, mitochondrial
1.05479e-152	0.683374	0.182	0.106	2.54342e-148	T-like cells	RLOC-00006162	thrombopoietin receptor
6.53522e-95	0.680294	0.118	0.069	1.57584e-90	T-like cells	RLOC-00016842	nucleolar complex protein 2 homolog
1.07472e-123	0.67985	0.157	0.093	2.59146e-119	T-like cells	RLOC-00004886	PDCD5
2.92057e-156	0.679811	0.192	0.114	7.04236e-152	T-like cells	RLOC-00005557	active regulator of SIRT1 isoform X1
0	0.670764	0.998	0.916	0	T-like cells	RLOC-00005614	40S ribosomal protein S16
2.25967e-189	0.669663	0.317	0.216	5.44873e-185	T-like cells	RLOC-00025641	T-complex protein 1 subunit eta
0	0.669438	0.796	0.599	0	T-like cells	RLOC-00022746	40S ribosomal protein S27-like
0	0.661831	0.996	0.916	0	T-like cells	RLOC-00005446	60S ribosomal protein L32
8.61307e-85	0.660997	0.158	0.105	2.07687e-80	T-like cells	RLOC-00001745	tumor necrosis factor receptor 10B-like protein
1.34135e-67	0.640414	0.114	0.073	3.23439e-63	T-like cells	RLOC-00011624	uncharacterized protein LOC116952963
5.3581e-162	0.638107	0.277	0.185	1.292e-157	T-like cells	RLOC-00017327	H/ACA ribonucleoprotein complex subunit 3
1.37145e-64	0.637174	0.103	0.065	3.30698e-60	T-like cells	RLOC-00003811	E3 ubiquitin-protein ligase UHRF1 isoform X2
0	0.635602	0.604	0.442	0	T-like cells	RLOC-00004832	eukaryotic translation initiation factor 3 subunit E isoform X1
1.66834e-104	0.633602	0.131	0.077	4.02287e-100	T-like cells	RLOC-00028723	39S ribosomal protein L23, mitochondrial-like
0	0.633156	0.878	0.712	0	T-like cells	RLOC-00005618	cysteine-rich protein 1
0	0.6196	0.998	0.957	0	T-like cells	RLOC-00005133	translationally-controlled tumor protein
8.13091e-54	0.61844	0.175	0.13	1.96061e-49	T-like cells	RLOC-00004891	proliferating cell nuclear antigen
1.8578e-182	0.61698	0.296	0.195	4.47971e-178	T-like cells	RLOC-00021294	eukaryotic translation initiation factor 3 subunit K isoform X2
1.3614e-90	0.616469	0.149	0.095	3.28274e-86	T-like cells	RLOC-00006866	splicing factor 3B subunit 3
7.21538e-228	0.610558	0.399	0.282	1.73984e-223	T-like cells	RLOC-00019081	40S ribosomal protein S5
4.39822e-94	0.609491	0.177	0.118	1.06054e-89	T-like cells	RLOC-00008259	signal transducer and activator of transcription 1-alpha/beta
2.27093e-114	0.606592	0.192	0.125	5.47589e-110	T-like cells	RLOC-00013223	protein arginine N-methyltransferase 1 isoform X2
4.40841e-105	0.604813	0.162	0.102	1.063e-100	T-like cells	RLOC-00005627	zinc finger protein 593
1.97535e-173	0.604457	0.236	0.145	4.76316e-169	T-like cells	RLOC-00016092
0	0.604427	0.589	0.401	0	T-like cells	RLOC-00027652	growth hormone-regulated TBC protein 1, partial
1.29044e-73	0.600311	0.172	0.121	3.11164e-69	T-like cells	RLOC-00017220
6.27058e-86	0.598201	0.113	0.067	1.51202e-81	T-like cells	RLOC-00004868	hypothetical protein NQD34-004999
2.995e-142	0.596236	0.272	0.187	7.22186e-138	T-like cells	RLOC-00003729	T-complex protein 1 subunit theta
5.93946e-104	0.596225	0.174	0.112	1.43218e-99	T-like cells	RLOC-00027138	keratinocyte-associated protein 2
1.38504e-74	0.593813	0.136	0.089	3.33974e-70	T-like cells	RLOC-00004175	39S ribosomal protein L28, mitochondrial
6.62884e-88	0.591431	0.128	0.079	1.59841e-83	T-like cells	RLOC-00004785	DNA-directed RNA polymerase I subunit RPA49
3.56415e-168	0.583683	0.309	0.21	8.59424e-164	T-like cells	RLOC-00028411	NADH dehydrogenase
2.02487e-74	0.582258	0.123	0.079	4.88256e-70	T-like cells	RLOC-00003230	methyl-CpG-binding domain protein 2-like isoform X1
1.01206e-97	0.579024	0.17	0.11	2.44037e-93	T-like cells	RLOC-00015093	nucleolin
8.29709e-79	0.578078	0.136	0.088	2.00068e-74	T-like cells	RLOC-00005383	RRP15-like protein
8.13483e-62	0.576311	0.111	0.072	1.96155e-57	T-like cells	RLOC-00005399	protein preY, mitochondrial
2.8573e-62	0.575594	0.157	0.112	6.8898e-58	T-like cells	RLOC-00005521	glutaredoxin-like protein C5orf63 homolog
2.97812e-102	0.574831	0.19	0.126	7.18113e-98	T-like cells	RLOC-00002422	T-complex protein 1 subunit beta
2.108e-71	0.566991	0.106	0.066	5.08302e-67	T-like cells	RLOC-00004567	nucleolar protein 12
1.04702e-84	0.566925	0.209	0.15	2.52467e-80	T-like cells	RLOC-00005963	fatty acid synthase
9.25776e-131	0.563425	0.226	0.148	2.23232e-126	T-like cells	RLOC-00004830	uncharacterized protein LOC116952910 isoform X1
1.62272e-65	0.563018	0.118	0.076	3.91287e-61	T-like cells	RLOC-00023241
9.99665e-70	0.554004	0.117	0.074	2.41049e-65	T-like cells	RLOC-00002465	39S ribosomal protein L16, mitochondrial
8.13028e-190	0.551744	0.38	0.27	1.96045e-185	T-like cells	RLOC-00028851	Y-box-binding protein 1-like
5.49982e-56	0.545334	0.102	0.067	1.32617e-51	T-like cells	RLOC-00017392	nucleoside diphosphate kinase A 2
4.22648e-55	0.543648	0.117	0.079	1.01913e-50	T-like cells	RLOC-00023006	N-myc-interactor-like
4.5503e-60	0.540472	0.124	0.083	1.09721e-55	T-like cells	RLOC-00004687	KRR1 small subunit processome component homolog isoform X2
9.65491e-73	0.537805	0.171	0.12	2.32809e-68	T-like cells	RLOC-00021541	nucleolar RNA helicase 2-like
2.90494e-141	0.529524	0.321	0.23	7.00469e-137	T-like cells	RLOC-00005582	NADH dehydrogenase
1.89007e-87	0.528522	0.184	0.125	4.55752e-83	T-like cells	RLOC-00019749	eukaryotic translation initiation factor 6
7.0184e-238	0.526178	0.451	0.322	1.69235e-233	T-like cells	RLOC-00004841	N-alpha-acetyltransferase 50-like
2.20133e-55	0.525953	0.122	0.083	5.30806e-51	T-like cells	RLOC-00010066	transforming protein RhoA isoform X1
0	0.524444	0.632	0.468	0	T-like cells	RLOC-00016969	ATP-binding cassette sub-family E member 1 isoform X1
3.50558e-109	0.523901	0.222	0.151	8.45301e-105	T-like cells	RLOC-00024810	platelet glycoprotein Ib beta chain-like
1.26821e-111	0.522612	0.226	0.154	3.05803e-107	T-like cells	RLOC-00028205	Y-box-binding protein 1-like
3.40839e-50	0.518895	0.12	0.083	8.21866e-46	T-like cells	RLOC-00003057	protein NCBP2AS2
7.09929e-75	0.513941	0.16	0.109	1.71185e-70	T-like cells	RLOC-00025874	single-stranded DNA-binding protein 2-like isoform X6
7.44733e-65	0.50971	0.104	0.065	1.79577e-60	T-like cells	RLOC-00020523	28S ribosomal protein S10, mitochondrial isoform X1
8.4253e-59	0.509299	0.111	0.073	2.03159e-54	T-like cells	RLOC-00027382	ferritin heavy chain, oocyte isoform-like
3.80654e-175	0.507449	0.402	0.293	9.17872e-171	T-like cells	RLOC-00002212	protein max-like isoform X3
8.70782e-130	0.504343	0.373	0.286	2.09972e-125	T-like cells	RLOC-00004138	ATP synthase subunit alpha, mitochondrial-like
1.90598e-53	0.500562	0.159	0.116	4.5959e-49	T-like cells	RLOC-00007239	ankyrin repeat domain-containing protein 17-like isoform X7
0	5.93979	0.725	0.027	0	Thrombocyte	RLOC-00022350	CCN family member 1
0	5.90833	0.226	0.012	0	Thrombocyte	RLOC-00002752	C-X-C motif chemokine 15-like
0	5.8583	0.894	0.041	0	Thrombocyte	RLOC-00017819	proteinase-activated receptor 2-like
0	5.83221	0.207	0.005	0	Thrombocyte	RLOC-00007659	peripheral myelin protein 22-like
0	5.80781	0.308	0.01	0	Thrombocyte	RLOC-00011561	plectin-like
0	5.78433	0.114	0.003	0	Thrombocyte	RLOC-00016248	T-cell acute lymphocytic leukemia protein 1-like
0	5.77155	0.152	0.004	0	Thrombocyte	RLOC-00020411	ras-like protein family member 11A
0	5.72782	0.699	0.027	0	Thrombocyte	RLOC-00004001	uncharacterized protein LOC116951378
0	5.63217	0.196	0.007	0	Thrombocyte	RLOC-00004250	transcription factor HES-4-like
0	5.61769	0.345	0.011	0	Thrombocyte	RLOC-00016269	T-cell acute lymphocytic leukemia protein 1-like
0	5.55777	0.103	0.003	0	Thrombocyte	RLOC-00008803	choline transporter-like protein 4 isoform X1
0	5.48459	0.204	0.007	0	Thrombocyte	RLOC-00022079	PDZ and LIM domain protein 3-like isoform X4
0	5.48177	0.201	0.006	0	Thrombocyte	RLOC-00004822	platelet glycoprotein Ib alpha chain-like
0	5.48151	0.37	0.013	0	Thrombocyte	RLOC-00002302	caveolae-associated protein 2-like
0	5.44777	0.218	0.007	0	Thrombocyte	RLOC-00013207	platelet glycoprotein Ib alpha chain-like
0	5.42685	0.279	0.011	0	Thrombocyte	RLOC-00008497	integrin alpha-1-like
0	5.40267	0.794	0.043	0	Thrombocyte	RLOC-00007817	integrin beta-3-like
0	5.3867	0.541	0.026	0	Thrombocyte	RLOC-00005734	fibronectin-like isoform X1
0	5.34086	0.149	0.005	0	Thrombocyte	RLOC-00025088	insulin-like growth factor binding protein 3 transcript variant 1
0	5.305	0.1	0.003	0	Thrombocyte	RLOC-00021166	glycerol-3-phosphate acyltransferase 3-like
0	5.30366	0.108	0.004	0	Thrombocyte	RLOC-00000828	tropomyosin alpha-1 chain-like isoform X1
0	5.20252	0.267	0.013	0	Thrombocyte	RLOC-00009269	neuronal-specific septin-3-like isoform X1
0	5.16631	0.225	0.01	0	Thrombocyte	RLOC-00011422
0	5.16142	0.146	0.005	0	Thrombocyte	RLOC-00012181	carboxypeptidase inhibitor SmCI-like isoform X2
0	5.12905	0.104	0.004	0	Thrombocyte	RLOC-00006056	myosin light chain kinase, smooth muscle isoform X2
0	4.84666	0.204	0.011	0	Thrombocyte	RLOC-00001523	peripheral myelin protein 22-like
0	4.80814	0.389	0.025	0	Thrombocyte	RLOC-00014897	inverted formin-2 isoform X1
0	4.72347	0.219	0.012	0	Thrombocyte	RLOC-00009951	testican-3-like isoform X2
0	4.6827	0.11	0.006	0	Thrombocyte	RLOC-00000062	thyroid receptor-interacting protein 6-like isoform X1
0	4.60226	0.274	0.018	0	Thrombocyte	RLOC-00007600	cysteine-rich motor neuron 1 protein-like
0	4.52131	0.421	0.034	0	Thrombocyte	RLOC-00008709	integrin alpha-8-like
0	4.48567	0.222	0.016	0	Thrombocyte	RLOC-00006524	integrin alpha-8-like
0	4.47547	0.317	0.026	0	Thrombocyte	RLOC-00027721	ADM isoform X1
0	4.39945	0.132	0.009	0	Thrombocyte	RLOC-00018872	zinc finger protein 208-like
0	4.29745	0.1	0.011	0	Thrombocyte	RLOC-00027451	paxillin isoform X8
0	4.28109	0.132	0.01	0	Thrombocyte	RLOC-00001108	PDZ and LIM domain protein 3-like
0	4.23394	0.474	0.049	0	Thrombocyte	RLOC-00006035	cysteine-rich motor neuron 1 protein isoform X1
0	4.16911	0.171	0.016	0	Thrombocyte	RLOC-00006523	uncharacterized protein LOC116955222
0	4.12546	0.146	0.013	0	Thrombocyte	RLOC-00001392	fibrinogen-like protein 1
0	3.97619	0.421	0.05	0	Thrombocyte	RLOC-00000482	beta-arrestin-1-like isoform X1
0	3.88471	0.264	0.028	0	Thrombocyte	RLOC-00002479	zinc finger protein 512B-like
0	3.86815	0.156	0.015	0	Thrombocyte	RLOC-00002728	cytochrome P450 2C20-like
0	3.76112	0.201	0.025	0	Thrombocyte	RLOC-00022377	paxillin isoform X8
0	3.73861	0.167	0.018	0	Thrombocyte	RLOC-00007459	RNA-directed DNA polymerase from mobile element jockey
0	3.6542	0.344	0.047	0	Thrombocyte	RLOC-00008229	F-box only protein 32-like isoform X2
0	3.63115	0.166	0.021	0	Thrombocyte	RLOC-00006873	rap guanine nucleotide exchange factor 2-like isoform X12
0	3.55105	0.319	0.046	0	Thrombocyte	RLOC-00002599	insulin-like growth factor-binding protein-like 1
0	3.54079	0.121	0.016	0	Thrombocyte	RLOC-00003027	nanos homolog 1 isoform X2
0	3.51826	0.129	0.019	0	Thrombocyte	RLOC-00006313	phospholipid phosphatase 3-like
0	3.48224	0.252	0.036	0	Thrombocyte	RLOC-00022695	insulin-like growth factor-binding protein-like 1
0	3.41996	0.414	0.073	0	Thrombocyte	RLOC-00012272	pleckstrin-like
0	3.41904	0.433	0.103	0	Thrombocyte	RLOC-00005450	CXCL8
0	3.39253	0.582	0.085	0	Thrombocyte	RLOC-00003034	metalloproteinase inhibitor 3-like
0	3.3237	0.438	0.077	0	Thrombocyte	RLOC-00005175	protein PXR1-like
0	3.19687	0.116	0.021	0	Thrombocyte	RLOC-00028808	profilin-1-like
0	3.12698	0.132	0.025	0	Thrombocyte	RLOC-00004717	protein S100-A1-like
0	3.09709	0.134	0.025	0	Thrombocyte	RLOC-00003241	uncharacterized protein LOC116938877
0	3.09352	0.326	0.068	0	Thrombocyte	RLOC-00027036	protein S100-A1-like
0	3.03987	0.142	0.027	0	Thrombocyte	RLOC-00016231	septin-5-like isoform X1
0	2.96442	0.134	0.026	0	Thrombocyte	RLOC-00018202
0	2.92413	0.38	0.131	0	Thrombocyte	Transcript860020.p1-add	jun B proto-oncogene L homeolog
0	2.86155	0.361	0.105	0	Thrombocyte	RLOC-00019800	heat shock protein HSP 90-alpha-like
0	2.83593	0.283	0.068	0	Thrombocyte	RLOC-00015707	non-muscle caldesmon-like
3.31506e-255	2.79971	0.107	0.022	7.9936e-251	Thrombocyte	RLOC-00012951	receptor activity-modifying protein 1-like
3.66496e-299	2.79196	0.126	0.026	8.83731e-295	Thrombocyte	RLOC-00019535
0	2.75269	0.672	0.303	0	Thrombocyte	RLOC-00015218	heat shock protein HSP 90-alpha-like
2.8119e-251	2.73548	0.12	0.027	6.78033e-247	Thrombocyte	RLOC-00000631	uncharacterized protein LOC116943035
0	2.71378	0.444	0.123	0	Thrombocyte	RLOC-00016262	non-muscle caldesmon-like
0	2.7061	0.481	0.136	0	Thrombocyte	RLOC-00026559	protein S100-A1-like
2.85275e-160	2.52864	0.103	0.03	6.87883e-156	Thrombocyte	RLOC-00019936	lamin-B1-like
7.87957e-297	2.47078	0.125	0.026	1.9e-292	Thrombocyte	RLOC-00027621	tetraspanin-18 isoform X1
0	2.45354	0.213	0.061	0	Thrombocyte	RLOC-00024083	lamin-B1-like
1.00607e-236	2.44113	0.159	0.048	2.42594e-232	Thrombocyte	RLOC-00016595	maturin
6.4452e-190	2.43344	0.119	0.034	1.55413e-185	Thrombocyte	RLOC-00003702	ras-related protein M-Ras-like
0	2.39807	0.412	0.138	0	Thrombocyte	RLOC-00012896	LIM and senescent cell antigen-like-containing domain protein 1 isoform X4
1.16263e-191	2.3885	0.116	0.032	2.80344e-187	Thrombocyte	RLOC-00003398	membrane-associated phosphatidylinositol transfer protein 2 isoform X5
0	2.38102	0.249	0.075	0	Thrombocyte	RLOC-00023666	cdc42 effector protein 1-like
0	2.30146	0.294	0.098	0	Thrombocyte	RLOC-00024840	serpin
5.00215e-178	2.29262	0.122	0.037	1.20617e-173	Thrombocyte	RLOC-00018948	E3 ubiquitin-protein ligase NRDP1-like isoform X2
3.00384e-256	2.26562	0.173	0.052	7.24315e-252	Thrombocyte	RLOC-00017048	protein phosphatase Slingshot homolog 1-like
0	2.19816	0.363	0.118	0	Thrombocyte	RLOC-00006162	thrombopoietin receptor
4.75285e-174	2.18884	0.134	0.044	1.14605e-169	Thrombocyte	RLOC-00003081	geminin-like isoform X1
0	2.17684	0.413	0.163	0	Thrombocyte	RLOC-00020999	intermediate filament protein type III
0	2.15696	0.278	0.098	0	Thrombocyte	RLOC-00011945	thrombopoietin receptor-like isoform X2
0	2.15236	0.242	0.082	0	Thrombocyte	RLOC-00005009	chromobox protein homolog 1-like isoform X1
2.94065e-162	2.138	0.11	0.032	7.0908e-158	Thrombocyte	RLOC-00003227	hematopoietic prostaglandin D synthase
0	2.0529	0.602	0.229	0	Thrombocyte	RLOC-00026172	platelet glycoprotein Ib beta chain-like isoform X1
0	2.02447	0.294	0.112	0	Thrombocyte	RLOC-00012802	thrombopoietin receptor-like isoform X2
2.38446e-119	2.0039	0.104	0.036	5.74965e-115	Thrombocyte	RLOC-00023586	SLAIN motif-containing protein 2-like
8.64456e-119	1.98243	0.131	0.052	2.08446e-114	Thrombocyte	RLOC-00013486	ras suppressor protein 1
0	1.96611	0.365	0.138	0	Thrombocyte	RLOC-00001561	peripheral myelin protein 22-like isoform X2
6.69049e-80	1.88985	0.103	0.044	1.61328e-75	Thrombocyte	RLOC-00003612	thiamin pyrophosphokinase 1
4.85822e-116	1.84293	0.124	0.048	1.17146e-111	Thrombocyte	RLOC-00028079	tubulin alpha-3 chain isoform X4
5.76509e-99	1.83777	0.127	0.054	1.39014e-94	Thrombocyte	RLOC-00000204
0	1.82874	0.682	0.374	0	Thrombocyte	RLOC-00011670	fermitin family homolog 2-like
1.68177e-152	1.82743	0.153	0.058	4.05526e-148	Thrombocyte	RLOC-00004981
0	1.8246	0.379	0.141	0	Thrombocyte	RLOC-00000688	cysteine and glycine-rich protein 2
3.4408e-267	1.77479	0.327	0.148	8.29679e-263	Thrombocyte	RLOC-00000274	Krueppel-like factor 7 isoform X2
1.12055e-159	1.77026	0.187	0.077	2.70198e-155	Thrombocyte	RLOC-00004868	hypothetical protein NQD34-004999
2.96374e-90	1.7623	0.111	0.046	7.14648e-86	Thrombocyte	RLOC-00018439	probable serpin E3
0	1.70845	0.689	0.375	0	Thrombocyte	RLOC-00022336	cystatin-C-like
4.02143e-121	1.69543	0.18	0.084	9.69688e-117	Thrombocyte	RLOC-00015163	inactive serine protease PAMR1-like
4.20701e-70	1.69227	0.104	0.047	1.01444e-65	Thrombocyte	RLOC-00014648	replication protein A 32 kDa subunit
1.46621e-225	1.67108	0.295	0.136	3.53548e-221	Thrombocyte	RLOC-00004891	proliferating cell nuclear antigen
1.5635e-102	1.67015	0.134	0.057	3.77007e-98	Thrombocyte	RLOC-00029011	protein S100-A1 isoform X1
7.29025e-122	1.64689	0.15	0.062	1.7579e-117	Thrombocyte	RLOC-00001476	deoxyuridine 5'-triphosphate nucleotidohydrolase, mitochondrial isoform X2
4.23697e-122	1.63602	0.166	0.073	1.02166e-117	Thrombocyte	RLOC-00003811	E3 ubiquitin-protein ligase UHRF1 isoform X2
5.1299e-129	1.62819	0.179	0.08	1.23697e-124	Thrombocyte	RLOC-00005818	LOW QUALITY PROTEIN: uncharacterized protein LOC116940564
2.85986e-118	1.62604	0.243	0.135	6.89598e-114	Thrombocyte	RLOC-00014858	tropomyosin alpha-3 chain-like isoform X6
8.57741e-63	1.57781	0.126	0.065	2.06827e-58	Thrombocyte	RLOC-00005667	centromere protein X isoform X2
1.80718e-116	1.57312	0.157	0.068	4.35765e-112	Thrombocyte	RLOC-00011105	chloride intracellular channel protein 5-like
0	1.57144	0.777	0.501	0	Thrombocyte	RLOC-00016428	cytoplasmic actin Cp-Ac445, partial
3.40078e-101	1.56794	0.179	0.09	8.2003e-97	Thrombocyte	RLOC-00023551	thioredoxin-related transmembrane protein 2-B-like
0	1.54057	0.615	0.278	0	Thrombocyte	RLOC-00005653	calmodulin-like protein 5
0	1.52905	0.97	0.732	0	Thrombocyte	RLOC-00000249	myosin light polypeptide 6-like isoform X1
1.5868e-79	1.529	0.14	0.069	3.82626e-75	Thrombocyte	RLOC-00005783	talin-2 isoform X2
3.37669e-70	1.5252	0.135	0.069	8.14222e-66	Thrombocyte	RLOC-00013301	talin-2 isoform X2
0	1.51529	0.558	0.212	0	Thrombocyte	RLOC-00021415	DNA-binding protein inhibitor ID-2-like
0	1.50092	0.913	0.476	0	Thrombocyte	RLOC-00021611	mucin-2-like
0	1.4861	0.589	0.37	0	Thrombocyte	RLOC-00028358	tubulin alpha-1A chain-like
6.31137e-173	1.48315	0.309	0.166	1.52186e-168	Thrombocyte	RLOC-00028040	tubulin alpha-1A chain-like
0	1.48081	0.644	0.394	0	Thrombocyte	RLOC-00028414	prothymosin alpha-like isoform X1
3.31917e-121	1.47713	0.285	0.169	8.00351e-117	Thrombocyte	RLOC-00004874	calcium load-activated calcium channel isoform X1
2.88262e-83	1.47255	0.17	0.09	6.95086e-79	Thrombocyte	RLOC-00003109	septin-7-like isoform X3
0	1.46204	0.769	0.491	0	Thrombocyte	RLOC-00004984	prothymosin alpha-like isoform X1
0	1.44924	1	0.987	0	Thrombocyte	RLOC-00027420	actin, cytoplasmic 2-like
3.12712e-71	1.42508	0.136	0.069	7.54041e-67	Thrombocyte	RLOC-00014410	extended synaptotagmin-2-like
3.35801e-59	1.37249	0.124	0.064	8.09717e-55	Thrombocyte	RLOC-00013528
2.17821e-133	1.36542	0.271	0.146	5.25232e-129	Thrombocyte	RLOC-00027403	transcription factor AP-1-like
5.6771e-101	1.34966	0.216	0.118	1.36892e-96	Thrombocyte	RLOC-00013540	cytoplasmic aconitate hydratase-like isoform X3
1.99408e-73	1.32613	0.175	0.098	4.80832e-69	Thrombocyte	RLOC-00016363	unconventional myosin-Id
5.12112e-73	1.32268	0.161	0.086	1.23486e-68	Thrombocyte	RLOC-00010402	exocyst complex component 3
5.52428e-66	1.25568	0.187	0.111	1.33207e-61	Thrombocyte	RLOC-00027624	rho-related GTP-binding protein RhoA-D-like isoform X2
0	1.24155	0.994	0.845	0	Thrombocyte	RLOC-00003275	thymosin beta-4
0	1.22284	0.644	0.269	0	Thrombocyte	RLOC-00026363	metalloproteinase inhibitor 3-like
9.31013e-79	1.20979	0.262	0.164	2.24495e-74	Thrombocyte	RLOC-00002412	NF-kappa-B inhibitor alpha-like
3.03892e-127	1.19595	0.357	0.231	7.32776e-123	Thrombocyte	RLOC-00002362	cofilin-2-like
4.84814e-179	1.17875	0.394	0.234	1.16903e-174	Thrombocyte	RLOC-00010055	uncharacterized protein LOC121851863
1.2711e-81	1.15056	0.228	0.134	3.06501e-77	Thrombocyte	RLOC-00013000	SH2B adapter protein 1-like
4.31996e-32	1.14798	0.108	0.065	1.04167e-27	Thrombocyte	RLOC-00011600	tyrosine-protein kinase JAK2-like
5.77413e-79	1.14519	0.337	0.237	1.39232e-74	Thrombocyte	RLOC-00000517	dual specificity protein phosphatase 10
0	1.14329	0.933	0.801	0	Thrombocyte	RLOC-00003667	tubulin alpha chain, testis-specific-like
8.0404e-18	1.10505	0.1	0.069	1.93878e-13	Thrombocyte	RLOC-00002255	protein kish-A
2.30029e-75	1.10003	0.266	0.173	5.54668e-71	Thrombocyte	RLOC-00024810	platelet glycoprotein Ib beta chain-like
6.53762e-252	1.07804	0.693	0.564	1.57642e-247	Thrombocyte	RLOC-00012584	polyubiquitin isoform X1
1.46153e-94	1.071	0.335	0.227	3.5242e-90	Thrombocyte	RLOC-00013894	sushi, von Willebrand factor type A, EGF and pentraxin domain-containing protein 1-like isoform X6
9.53761e-52	1.05211	0.244	0.17	2.2998e-47	Thrombocyte	RLOC-00003390	phosducin-like protein 3 isoform X2
1.09412e-248	1.05009	0.44	0.226	2.63826e-244	Thrombocyte	RLOC-00017543	glycogen phosphorylase, muscle form-like
4.00107e-19	1.03866	0.101	0.068	9.64777e-15	Thrombocyte	RLOC-00008755	beclin-1 isoform X4
2.89098e-94	1.03785	0.226	0.124	6.97102e-90	Thrombocyte	RLOC-00004409	purine nucleoside phosphorylase-like isoform X1
1.67427e-22	1.03755	0.103	0.067	4.03717e-18	Thrombocyte	RLOC-00004724	uncharacterized protein KIAA1211-like homolog isoform X1
1.82611e-36	0.993078	0.198	0.14	4.4033e-32	Thrombocyte	RLOC-00005034	immediate early response 3-interacting protein 1
3.44323e-22	0.990981	0.101	0.066	8.30265e-18	Thrombocyte	RLOC-00001881	ADP-ribosylation factor-like protein 4C
3.67969e-56	0.990307	0.174	0.103	8.87285e-52	Thrombocyte	RLOC-00006826	purine nucleoside phosphorylase-like isoform X3
0	0.979403	0.936	0.771	0	Thrombocyte	RLOC-00004975	myosin regulatory light chain 12A
8.23297e-48	0.978352	0.236	0.166	1.98522e-43	Thrombocyte	RLOC-00028516	tubulin beta chain-like isoform X2
1.0343e-136	0.975379	0.321	0.179	2.49401e-132	Thrombocyte	RLOC-00019402	glycogen phosphorylase, muscle form-like
6.08108e-50	0.975068	0.249	0.176	1.46633e-45	Thrombocyte	RLOC-00016092
3.68825e-28	0.970587	0.145	0.098	8.89348e-24	Thrombocyte	RLOC-00001977	microtubule-associated proteins 1A/1B light chain 3B
2.67833e-53	0.951238	0.393	0.318	6.45825e-49	Thrombocyte	RLOC-00000887	high mobility group box 1
1.40942e-20	0.944918	0.149	0.11	3.39853e-16	Thrombocyte	RLOC-00011273	histone H2A.V isoform X1
2.42077e-75	0.939853	0.287	0.19	5.83719e-71	Thrombocyte	RLOC-00001676	cathepsin Z
1.54999e-43	0.929778	0.223	0.156	3.7375e-39	Thrombocyte	RLOC-00027231	heterogeneous nuclear ribonucleoprotein A3-like isoform X4
0	0.92621	0.854	0.731	0	Thrombocyte	RLOC-00004627	cyclic AMP-dependent transcription factor ATF-4-like
1.82723e-84	0.924694	0.292	0.187	4.40601e-80	Thrombocyte	RLOC-00027626	transgelin-3-like
3.78397e-25	0.917985	0.145	0.101	9.12428e-21	Thrombocyte	RLOC-00025667	delta(14)-sterol reductase LBR-like
9.6418e-38	0.914159	0.209	0.149	2.32493e-33	Thrombocyte	RLOC-00019647	heterogeneous nuclear ribonucleoprotein A3-like isoform X5
2.17121e-13	0.905519	0.102	0.075	5.23543e-09	Thrombocyte	RLOC-00000429	CMP-N-acetylneuraminate-beta-galactosamide-alpha-2,3-sialyltransferase 1-like
1.16642e-16	0.899802	0.113	0.081	2.81258e-12	Thrombocyte	RLOC-00001756	intraflagellar transport protein 20 homolog
9.35259e-175	0.898144	0.551	0.387	2.25519e-170	Thrombocyte	RLOC-00028147	enolase
1.50941e-10	0.886847	0.118	0.093	3.63964e-06	Thrombocyte	RLOC-00019515	ADP-sugar pyrophosphatase isoform X1
3.12658e-10	0.884001	0.112	0.088	7.53912e-06	Thrombocyte	RLOC-00007585	Protein DJ-1, partial
9.68816e-19	0.881061	0.162	0.125	2.33611e-14	Thrombocyte	RLOC-00016383	DNA-directed RNA polymerases I, II, and III subunit RPABC5
3.95991e-49	0.877344	0.295	0.221	9.54853e-45	Thrombocyte	RLOC-00005652	cytochrome b-c1 complex subunit 10
4.4966e-85	0.873993	0.445	0.348	1.08427e-80	Thrombocyte	RLOC-00015028	chromobox protein homolog 1 isoform X1
1.1986e-84	0.867484	0.55	0.476	2.89018e-80	Thrombocyte	RLOC-00025791	tubulin beta-4 chain-like
0	0.860758	0.818	0.694	0	Thrombocyte	RLOC-00028091	Histone H3.3C, partial
1.39299e-14	0.857016	0.126	0.094	3.35891e-10	Thrombocyte	RLOC-00003230	methyl-CpG-binding domain protein 2-like isoform X1
3.0345e-15	0.840348	0.112	0.082	7.31709e-11	Thrombocyte	RLOC-00002750	delta(3,5)-Delta(2,4)-dienoyl-CoA isomerase, mitochondrial isoform X2
1.85995e-60	0.834347	0.363	0.279	4.48489e-56	Thrombocyte	RLOC-00024817	RNA-binding motif protein, X chromosome-like isoform X2
1.08534e-16	0.825014	0.189	0.153	2.61708e-12	Thrombocyte	RLOC-00006850	prostaglandin E synthase 3-like
2.04182e-10	0.819406	0.1	0.077	4.92345e-06	Thrombocyte	RLOC-00022106	tropomodulin-1-like
3.90082e-21	0.815068	0.198	0.155	9.40606e-17	Thrombocyte	RLOC-00002674	histone H2AX
2.21202e-46	0.814972	0.315	0.242	5.33383e-42	Thrombocyte	RLOC-00002791	serine/threonine-protein kinase 25
2.93813e-23	0.810268	0.189	0.144	7.08472e-19	Thrombocyte	RLOC-00001395	cbp/p300-interacting transactivator 1
6.04644e-17	0.809659	0.185	0.148	1.45798e-12	Thrombocyte	RLOC-00005579	macrophage migration inhibitory factor
7.36863e-61	0.805583	0.369	0.282	1.7768e-56	Thrombocyte	RLOC-00028415	calmodulin-1 isoform X1
4.53087e-09	0.805352	0.102	0.08	0.000109253	Thrombocyte	RLOC-00005075	mediator of RNA polymerase II transcription subunit 28
3.69352e-16	0.793392	0.172	0.136	8.90619e-12	Thrombocyte	RLOC-00025975	vesicle-associated membrane protein-associated protein A
3.70344e-19	0.781478	0.18	0.14	8.9301e-15	Thrombocyte	RLOC-00003430	ubiquitin-conjugating enzyme E2 K
4.04922e-16	0.778402	0.134	0.101	9.76388e-12	Thrombocyte	RLOC-00003240	CXXC motif containing zinc binding protein isoform X2
1.72719e-13	0.774007	0.18	0.148	4.16476e-09	Thrombocyte	RLOC-00027098	SUMO-conjugating enzyme UBC9
9.89892e-10	0.771827	0.102	0.079	2.38693e-05	Thrombocyte	RLOC-00017392	nucleoside diphosphate kinase A 2
1.6109e-18	0.769398	0.162	0.123	3.88437e-14	Thrombocyte	RLOC-00000400	tumor protein 63-like isoform X1
6.65102e-13	0.749319	0.139	0.109	1.60376e-08	Thrombocyte	RLOC-00002670	calcium uptake protein 1, mitochondrial isoform X1
7.10714e-10	0.747257	0.106	0.083	1.71375e-05	Thrombocyte	RLOC-00020715	calcium release-activated calcium channel protein 1-like
4.21888e-07	0.745967	0.105	0.086	0.010173	Thrombocyte	RLOC-00004787	catechol O-methyltransferase domain-containing protein 1 isoform X2
3.92943e-20	0.738385	0.207	0.164	9.47505e-16	Thrombocyte	RLOC-00004271	hepatoma-derived growth factor-related protein 3-like isoform X1
2.70355e-25	0.734397	0.287	0.238	6.51907e-21	Thrombocyte	RLOC-00016978	extensin-like
4.86452e-14	0.732205	0.114	0.085	1.17298e-09	Thrombocyte	RLOC-00017936	uncharacterized protein LOC116940240 isoform X1
6.78259e-29	0.731769	0.279	0.224	1.63549e-24	Thrombocyte	RLOC-00002907	protein Tob1-like
1.01081e-15	0.730707	0.203	0.168	2.43736e-11	Thrombocyte	RLOC-00006756	phosphate carrier protein, mitochondrial isoform X2
1.48904e-07	0.725703	0.182	0.16	0.00359053	Thrombocyte	RLOC-00010916	Rel-a
1.21811e-25	0.724174	0.219	0.168	2.93724e-21	Thrombocyte	RLOC-00011012	carboxy-terminal domain RNA polymerase II polypeptide A small phosphatase 1-like
4.82385e-09	0.717241	0.137	0.114	0.000116317	Thrombocyte	RLOC-00007011	transmembrane protein 131 isoform X1
2.90902e-17	0.716677	0.166	0.128	7.01451e-13	Thrombocyte	RLOC-00024056
2.66107e-37	0.71098	0.382	0.328	6.41664e-33	Thrombocyte	RLOC-00022284	protein BTG1-like
2.7594e-48	0.705569	0.275	0.195	6.65374e-44	Thrombocyte	RLOC-00011319	fatty acyl-CoA reductase 1-like
1.31064e-06	0.703883	0.17	0.151	0.0316034	Thrombocyte	RLOC-00000903	embryonic polarity protein dorsal-like isoform X2
1.17942e-287	0.703183	0.471	0.222	2.84394e-283	Thrombocyte	RLOC-00015057	classical arabinogalactan protein 9-like
9.0732e-15	0.697844	0.148	0.115	2.18782e-10	Thrombocyte	RLOC-00027376
7.2776e-26	0.695193	0.318	0.271	1.75485e-21	Thrombocyte	RLOC-00004911	protein FAM32A
5.90276e-20	0.692166	0.243	0.2	1.42333e-15	Thrombocyte	RLOC-00004372	transcription elongation factor A protein 1-like isoform X1
1.14757e-08	0.683128	0.16	0.137	0.000276714	Thrombocyte	RLOC-00025923	phosphate carrier protein, mitochondrial isoform X1
5.13779e-71	0.670912	0.33	0.221	1.23887e-66	Thrombocyte	RLOC-00001807	ena/VASP-like protein isoform X2
3.78889e-07	0.665748	0.136	0.116	0.00913615	Thrombocyte	RLOC-00026907	stress-induced-phosphoprotein 1
1.82581e-10	0.662834	0.167	0.14	4.40258e-06	Thrombocyte	RLOC-00005513	centromere protein W isoform X2
8.44522e-52	0.656769	0.459	0.392	2.0364e-47	Thrombocyte	RLOC-00027487	GTP-binding nuclear protein Ran
1.3219e-12	0.65368	0.212	0.18	3.1875e-08	Thrombocyte	RLOC-00003661	26S proteasome non-ATPase regulatory subunit 14
3.44625e-08	0.648319	0.203	0.182	0.000830993	Thrombocyte	RLOC-00008123	unconventional myosin-X-like
1.73797e-06	0.643407	0.103	0.085	0.0419076	Thrombocyte	RLOC-00010906	arf-GAP with SH3 domain, ANK repeat and PH domain-containing protein 1-like
2.93875e-29	0.642687	0.384	0.337	7.08621e-25	Thrombocyte	RLOC-00004299	probable RNA-binding protein EIF1AD
4.6424e-10	0.634345	0.154	0.127	1.11942e-05	Thrombocyte	RLOC-00001509	catenin beta-1
1.48544e-06	0.632644	0.154	0.135	0.0358183	Thrombocyte	RLOC-00003883	26S proteasome non-ATPase regulatory subunit 13
1.60019e-13	0.630599	0.244	0.213	3.85853e-09	Thrombocyte	RLOC-00029060	eukaryotic translation initiation factor 5A-1 isoform X1
1.38461e-06	0.610257	0.175	0.156	0.0333871	Thrombocyte	RLOC-00026538	cytochrome c oxidase assembly protein COX14 homolog isoform X2
2.92653e-150	0.606958	0.744	0.67	7.05674e-146	Thrombocyte	RLOC-00005659	translation machinery-associated protein 7
1.24757e-07	0.600573	0.135	0.113	0.00300826	Thrombocyte	RLOC-00016616	remodeling and spacing factor 1 isoform X3
5.2009e-25	0.58923	0.281	0.229	1.25409e-20	Thrombocyte	RLOC-00026748	cyclin-dependent kinase inhibitor 1-like
4.46053e-20	0.588875	0.24	0.193	1.07557e-15	Thrombocyte	RLOC-00004256	transcription initiation factor TFIID subunit 2
3.88751e-24	0.586922	0.395	0.356	9.37396e-20	Thrombocyte	RLOC-00002759	transmembrane emp24 domain-containing protein 4
1.57411e-21	0.58341	0.344	0.305	3.79564e-17	Thrombocyte	RLOC-00005456	small nuclear ribonucleoprotein E
1.7635e-239	0.582296	0.883	0.718	4.25234e-235	Thrombocyte	RLOC-00004712	cofilin-2-like
6.67048e-18	0.580777	0.31	0.274	1.60845e-13	Thrombocyte	RLOC-00004812	ADP-ribosylation factor-like protein 6-interacting protein 1
5.89395e-10	0.570203	0.167	0.139	1.42121e-05	Thrombocyte	RLOC-00017220
1.33856e-75	0.557608	0.594	0.528	3.22767e-71	Thrombocyte	RLOC-00026984	eukaryotic translation initiation factor 1-like
1.93423e-21	0.557306	0.347	0.309	4.664e-17	Thrombocyte	RLOC-00022756	ATP synthase membrane subunit DAPIT, mitochondrial-like
3.36795e-32	0.552344	0.354	0.291	8.12114e-28	Thrombocyte	RLOC-00003727	V-type proton ATPase 16 kDa proteolipid subunit isoform X2
2.08253e-32	0.526797	0.418	0.365	5.02159e-28	Thrombocyte	RLOC-00022322
6.14699e-09	0.511305	0.251	0.228	0.000148222	Thrombocyte	RLOC-00004960	keratinocyte-associated transmembrane protein 2-like isoform X1
3.82591e-23	0.50687	0.409	0.364	9.22543e-19	Thrombocyte	RLOC-00018640	hypothetical protein LDENG-00257270
6.33873e-49	0.506437	0.598	0.552	1.52846e-44	Thrombocyte	RLOC-00022282	caprin-1-like isoform X3
5.31516e-07	0.50142	0.224	0.204	0.0128164	Thrombocyte	RLOC-00022480	mitogen-activated protein kinase 1
0	9.40958	0.578	0.002	0	Neutrophils	RLOC-00018628	endonuclease domain-containing 1 protein
0	7.46966	0.165	0.001	0	Neutrophils	RLOC-00027509	sushi, von Willebrand factor type A, EGF and pentraxin domain-containing protein 1-like isoform X3
0	7.28658	0.282	0.002	0	Neutrophils	RLOC-00005384	protein S100-A1 isoform X2
0	6.72689	0.243	0.003	0	Neutrophils	RLOC-00026948	PREDICTED: ankyrin repeat and KH domain-containing protein 1-like, partial
0	6.56421	0.165	0.002	0	Neutrophils	RLOC-00013010	obscurin-like isoform X6
0	6.24401	0.184	0.004	0	Neutrophils	RLOC-00012332	protein FAM76B-like isoform X2
0	6.14856	0.549	0.012	0	Neutrophils	RLOC-00006464	transcription factor MafB-like
5.96268e-254	6.00143	0.165	0.004	1.43778e-249	Neutrophils	RLOC-00006584	stromal interaction molecule 1-like isoform X1
6.74719e-186	5.83028	0.121	0.003	1.62695e-181	Neutrophils	RLOC-00020200	uncharacterized protein LOC116948868 isoform X2
0	5.76559	0.223	0.005	0	Neutrophils	RLOC-00015778	myosin light polypeptide 6-like isoform X1
0	5.71256	0.296	0.008	0	Neutrophils	RLOC-00014273	hemicentin-2-like
5.18859e-185	5.56461	0.131	0.004	1.25112e-180	Neutrophils	RLOC-00017249	protein phosphatase 1 regulatory subunit 3C-B-like isoform X1
0	5.55167	0.573	0.021	0	Neutrophils	RLOC-00023874	sialic acid-binding Ig-like lectin 8
1.57619e-188	5.50811	0.121	0.003	3.80067e-184	Neutrophils	RLOC-00015133	alkaline ceramidase 3
0	5.47985	0.534	0.015	0	Neutrophils	RLOC-00016963	basic-leucine zipper transcription factor A-like isoform X2
1.1404e-183	5.47473	0.126	0.003	2.74984e-179	Neutrophils	RLOC-00020844	uncharacterized protein LOC116945038
0	5.42297	0.306	0.01	0	Neutrophils	RLOC-00018669	sialic acid-binding Ig-like lectin 8
3.54022e-155	5.32469	0.136	0.005	8.53653e-151	Neutrophils	RLOC-00023981
0	5.19468	0.35	0.006	0	Neutrophils	RLOC-00001094	platelet-derived growth factor receptor alpha-like
2.92321e-128	4.99812	0.15	0.007	7.04874e-124	Neutrophils	RLOC-00001181	cysteinyl leukotriene receptor 1-like
8.44581e-98	4.97232	0.112	0.005	2.03654e-93	Neutrophils	RLOC-00019476	nectin-1-like
0	4.95524	0.529	0.036	0	Neutrophils	RLOC-00009215	obscurin-like isoform X6
1.60817e-219	4.65207	0.33	0.02	3.87777e-215	Neutrophils	RLOC-00026912	cytochrome b5-like
6.86615e-228	4.58584	0.316	0.017	1.65563e-223	Neutrophils	RLOC-00003741	ciliary neurotrophic factor receptor subunit alpha-like
2.07416e-203	4.43634	0.218	0.009	5.00143e-199	Neutrophils	RLOC-00011851	potassium voltage-gated channel subfamily A member 3-like
2.62005e-140	4.38963	0.194	0.01	6.31772e-136	Neutrophils	RLOC-00006027	probable phospholipid-transporting ATPase IA isoform X1
2.34698e-147	4.37159	0.262	0.018	5.65927e-143	Neutrophils	RLOC-00000448	protein MAL2-like
1.44991e-245	4.33812	0.485	0.038	3.49617e-241	Neutrophils	RLOC-00000413	protein THEMIS-like
1.87576e-196	4.32921	0.393	0.031	4.52301e-192	Neutrophils	RLOC-00012723	toll-like receptor 2
2.48834e-80	4.28069	0.121	0.007	6.00013e-76	Neutrophils	RLOC-00027492
3.5469e-119	4.23992	0.238	0.018	8.55264e-115	Neutrophils	RLOC-00010706
4.90886e-160	4.23715	0.403	0.039	1.18367e-155	Neutrophils	RLOC-00005613	protein S100-A1 isoform X1
1.0759e-258	4.17137	0.786	0.101	2.59431e-254	Neutrophils	RLOC-00027569
3.36949e-101	4.12516	0.228	0.02	8.12485e-97	Neutrophils	RLOC-00017262	F-box/LRR-repeat protein 4
1.46159e-57	4.10868	0.107	0.008	3.52433e-53	Neutrophils	RLOC-00002264	lanosterol 14-alpha demethylase
1.87088e-69	4.09855	0.117	0.008	4.51126e-65	Neutrophils	RLOC-00000978	spondin-2-like
4.04978e-84	4.02764	0.121	0.007	9.76524e-80	Neutrophils	RLOC-00009070	protein-methionine sulfoxide oxidase mical3a-like
2.23914e-115	3.97423	0.291	0.028	5.39925e-111	Neutrophils	RLOC-00003676
1.05002e-183	3.70274	0.777	0.137	2.53191e-179	Neutrophils	RLOC-00002651	endonuclease domain-containing 1 protein
4.78089e-44	3.66145	0.117	0.012	1.15282e-39	Neutrophils	RLOC-00004711	3-keto-steroid reductase isoform X1
3.254e-60	3.65431	0.165	0.017	7.84638e-56	Neutrophils	RLOC-00006057	gastrula zinc finger protein XlCGF9.1-like
2.35006e-175	3.61368	0.529	0.061	5.6667e-171	Neutrophils	RLOC-00000692	dipeptidase 1-like
1.14224e-63	3.50356	0.218	0.027	2.75428e-59	Neutrophils	RLOC-00004108	methylsterol monooxygenase 1
1.95727e-40	3.47333	0.126	0.014	4.71956e-36	Neutrophils	RLOC-00023608	cytochrome P450 7A1-like
8.15324e-46	3.46976	0.136	0.015	1.96599e-41	Neutrophils	RLOC-00012352	reticulon-1-A-like isoform X1
1.18337e-55	3.46785	0.117	0.009	2.85347e-51	Neutrophils	RLOC-00005971
1.6696e-94	3.40656	0.252	0.025	4.02592e-90	Neutrophils	RLOC-00001127	nuclear receptor-interacting protein 3-like isoform X2
4.92916e-79	3.3594	0.204	0.02	1.18857e-74	Neutrophils	RLOC-00009059	integrin beta-1-like isoform X3
1.44477e-42	3.3465	0.102	0.009	3.48376e-38	Neutrophils	RLOC-00004298	lymphocyte antigen 6E
2.94053e-41	3.32968	0.121	0.013	7.09051e-37	Neutrophils	RLOC-00014439	tumor necrosis factor ligand superfamily member 10-like isoform X1
6.3868e-29	3.3258	0.184	0.037	1.54005e-24	Neutrophils	RLOC-00017039	protein-glutamine gamma-glutamyltransferase 2-like
5.19278e-71	3.31546	0.223	0.026	1.25213e-66	Neutrophils	RLOC-00011521	protein-tyrosine sulfotransferase 1-like
2.04423e-61	3.3141	0.175	0.018	4.92926e-57	Neutrophils	RLOC-00003507	growth arrest-specific protein 7-like isoform X1
6.50206e-63	3.28557	0.204	0.024	1.56784e-58	Neutrophils	RLOC-00001280	CMP-N-acetylneuraminate-poly-alpha-2,8-sialyltransferase isoform X1
3.23365e-104	3.27899	0.422	0.062	7.79729e-100	Neutrophils	RLOC-00029011	protein S100-A1 isoform X1
5.18133e-51	3.26685	0.155	0.017	1.24937e-46	Neutrophils	RLOC-00023532	uncharacterized protein LOC116945038
7.10566e-45	3.2536	0.209	0.033	1.71339e-40	Neutrophils	RLOC-00015473	uncharacterized protein LOC116958653
1.06584e-75	3.24901	0.272	0.035	2.57005e-71	Neutrophils	RLOC-00022398	alveolar macrophage chemotactic factor-like
3.19522e-53	3.24524	0.102	0.007	7.70464e-49	Neutrophils	RLOC-00004037	cellular retinoic acid-binding protein 2
1.48258e-86	3.23519	0.544	0.121	3.57494e-82	Neutrophils	RLOC-00011765	LOW QUALITY PROTEIN: uncharacterized protein LOC117871822
4.57235e-44	3.19266	0.184	0.027	1.10253e-39	Neutrophils	RLOC-00004773	lathosterol oxidase
1.38932e-75	3.12821	0.316	0.046	3.35007e-71	Neutrophils	RLOC-00008207	mitogen-activated protein kinase kinase kinase kinase 5-like
2.25413e-26	3.11755	0.102	0.014	5.43538e-22	Neutrophils	RLOC-00010655	lanosterol synthase isoform X1
2.25592e-29	3.08088	0.107	0.014	5.43971e-25	Neutrophils	RLOC-00001018	sphingomyelin phosphodiesterase 2 isoform X3
6.43835e-25	3.04651	0.117	0.019	1.55248e-20	Neutrophils	RLOC-00023227	DNA repair protein SWI5 homolog isoform X2
1.68779e-76	3.02348	0.354	0.057	4.06976e-72	Neutrophils	RLOC-00027234	NPC intracellular cholesterol transporter 2-like
2.15276e-106	3.00065	0.524	0.093	5.19094e-102	Neutrophils	RLOC-00005448	NPC intracellular cholesterol transporter 2-like
4.75059e-32	2.97853	0.16	0.027	1.14551e-27	Neutrophils	RLOC-00014870	dnaJ homolog subfamily C member 10
1.3288e-73	2.93991	0.393	0.072	3.20413e-69	Neutrophils	RLOC-00019486	protein slit-like
2.32494e-76	2.87901	0.369	0.061	5.60612e-72	Neutrophils	RLOC-00003744	rabphilin-3A-like
7.58685e-66	2.85138	0.354	0.064	1.82942e-61	Neutrophils	RLOC-00014194	retinol dehydrogenase 13-like isoform X1
1.00843e-28	2.85116	0.136	0.022	2.43163e-24	Neutrophils	RLOC-00015009
1.65958e-28	2.8349	0.15	0.026	4.00175e-24	Neutrophils	RLOC-00015000	squalene monooxygenase isoform X2
1.78771e-47	2.76659	0.233	0.038	4.3107e-43	Neutrophils	RLOC-00008439	mitogen-activated protein kinase kinase kinase kinase 5-like
1.1049e-25	2.75865	0.102	0.014	2.66424e-21	Neutrophils	RLOC-00015227	Transposon Ty3-G Gag-Pol poly
3.10217e-26	2.75037	0.102	0.014	7.48027e-22	Neutrophils	RLOC-00014718	prostaglandin E2 receptor EP2 subtype-like
8.06442e-27	2.72879	0.136	0.023	1.94457e-22	Neutrophils	RLOC-00025928	receptor-type tyrosine-protein phosphatase O-like
1.44431e-30	2.61527	0.194	0.039	3.48267e-26	Neutrophils	RLOC-00001519	cytochrome P450 7A1-like
7.25273e-26	2.61365	0.136	0.024	1.74885e-21	Neutrophils	RLOC-00006565	ectonucleoside triphosphate diphosphohydrolase 2-like
2.138e-31	2.5992	0.199	0.04	5.15537e-27	Neutrophils	RLOC-00003797	syntaxin-11
9.13525e-98	2.57972	0.578	0.114	2.20278e-93	Neutrophils	RLOC-00003998	progressive ankylosis protein homolog isoform X1
3.34582e-38	2.56803	0.238	0.047	8.06777e-34	Neutrophils	RLOC-00004454	uncharacterized protein C1orf109 homolog isoform X1
2.01944e-49	2.52764	0.306	0.061	4.86948e-45	Neutrophils	RLOC-00002231
1.34387e-20	2.52743	0.131	0.026	3.24048e-16	Neutrophils	RLOC-00014839	guanine nucleotide-binding protein subunit alpha-13-like
1.28021e-31	2.51924	0.218	0.047	3.08697e-27	Neutrophils	RLOC-00000479	ras-related protein Rab-32-like isoform X2
2.68361e-49	2.50113	0.529	0.171	6.47099e-45	Neutrophils	RLOC-00012910	protein disulfide-isomerase A4
3.36315e-53	2.49386	0.369	0.081	8.10957e-49	Neutrophils	RLOC-00021344	syntaxin-11
2.4222e-66	2.47769	0.675	0.23	5.84065e-62	Neutrophils	RLOC-00000800	uncharacterized protein LOC116940472
5.89965e-42	2.4658	0.301	0.067	1.42258e-37	Neutrophils	RLOC-00013627	zinc finger protein 721-like
1.00081e-16	2.36507	0.126	0.029	2.41325e-12	Neutrophils	RLOC-00018595	MOB kinase activator 2-like isoform X3
5.82878e-35	2.35659	0.267	0.061	1.40549e-30	Neutrophils	RLOC-00017417	cathepsin D
5.6319e-55	2.34436	0.388	0.085	1.35802e-50	Neutrophils	RLOC-00012976	1-phosphatidylinositol 4,5-bisphosphate phosphodiesterase gamma-1-like
1.70056e-25	2.34066	0.204	0.048	4.10056e-21	Neutrophils	RLOC-00020272	protein tyrosine kinase Tec
2.51003e-20	2.32413	0.107	0.019	6.05244e-16	Neutrophils	RLOC-00019333	IL-17RF, partial
1.32351e-18	2.29566	0.146	0.034	3.19137e-14	Neutrophils	RLOC-00013477	genetic suppressor element 1-like isoform X3
4.81355e-20	2.26125	0.146	0.032	1.16069e-15	Neutrophils	RLOC-00025024	ileal sodium/bile acid cotransporter-like
4.57106e-23	2.23784	0.209	0.053	1.10222e-18	Neutrophils	RLOC-00017961	bile salt sulfotransferase-like isoform X1
2.42842e-24	2.21173	0.194	0.046	5.85565e-20	Neutrophils	RLOC-00003762	delta(14)-sterol reductase TM7SF2-like
4.26915e-21	2.1931	0.214	0.06	1.02942e-16	Neutrophils	RLOC-00012427	transcription factor Maf-like
3.31153e-24	2.18484	0.165	0.035	7.98509e-20	Neutrophils	RLOC-00016303	N(G),N(G)-dimethylarginine dimethylaminohydrolase 1-like
2.59252e-14	2.16991	0.102	0.023	6.25136e-10	Neutrophils	RLOC-00003410	phosphofurin acidic cluster sorting protein 1 isoform X1
7.15784e-21	2.16561	0.155	0.035	1.72597e-16	Neutrophils	RLOC-00003149	renalase isoform X1
3.31074e-46	2.15547	0.476	0.141	7.98319e-42	Neutrophils	RLOC-00000610	B-cell linker-like protein
8.66416e-12	2.14922	0.107	0.028	2.08919e-07	Neutrophils	RLOC-00018570	zinc finger E-box-binding homeobox 2
3.90295e-13	2.14601	0.112	0.028	9.41118e-09	Neutrophils	RLOC-00009916	oxysterol-binding protein-related protein 6-like isoform X4
1.45723e-15	2.14363	0.107	0.023	3.51382e-11	Neutrophils	RLOC-00000243	H/ACA ribonucleoprotein complex subunit DKC1
2.34209e-12	2.12784	0.107	0.027	5.64747e-08	Neutrophils	RLOC-00007187	microtubule organization protein AKNA-like
4.18254e-25	2.1254	0.214	0.053	1.00854e-20	Neutrophils	Transcript14214.p1-add	spleen tyrosine kinase SYK
2.7924e-37	2.11604	0.607	0.27	6.73332e-33	Neutrophils	RLOC-00000524	endoplasmin isoform X1
9.88252e-32	2.10437	0.442	0.16	2.38297e-27	Neutrophils	RLOC-00027231	heterogeneous nuclear ribonucleoprotein A3-like isoform X4
2.1088e-27	2.08583	0.272	0.075	5.08494e-23	Neutrophils	RLOC-00002262	receptor expression-enhancing protein 5-like isoform X2
1.9577e-27	2.08168	0.301	0.088	4.7206e-23	Neutrophils	RLOC-00018384	regulator of G-protein signaling 12-like isoform X2
1.99185e-20	2.07832	0.155	0.035	4.80295e-16	Neutrophils	RLOC-00019643	FYVE, RhoGEF and PH domain-containing protein 3-like isoform X3
1.43002e-14	2.06877	0.136	0.036	3.4482e-10	Neutrophils	RLOC-00001725	uncharacterized protein LOC116939002
1.44247e-12	2.0634	0.126	0.035	3.47823e-08	Neutrophils	RLOC-00005248	translocon-associated protein subunit alpha isoform X2
8.03374e-78	2.05296	0.398	0.066	1.93718e-73	Neutrophils	RLOC-00009897
7.25152e-26	2.05215	0.233	0.06	1.74856e-21	Neutrophils	RLOC-00026059	ras and Rab interactor 1-like
1.20949e-13	2.04488	0.112	0.027	2.91644e-09	Neutrophils	RLOC-00007405	membrane progestin receptor gamma-B-like isoform X1
2.04551e-15	2.03431	0.131	0.033	4.93233e-11	Neutrophils	RLOC-00014057	isopentenyl-diphosphate Delta-isomerase 1 isoform X1
5.15052e-39	2.02004	0.442	0.138	1.24195e-34	Neutrophils	RLOC-00028972	DDRGK domain-containing protein 1
1.37677e-12	2.01338	0.141	0.042	3.31981e-08	Neutrophils	RLOC-00006039	dual specificity tyrosine-phosphorylation-regulated kinase 4-like
9.78622e-34	1.99857	0.379	0.115	2.35975e-29	Neutrophils	RLOC-00021107	carbonic anhydrase 2-like
1.75575e-28	1.99478	0.417	0.152	4.23364e-24	Neutrophils	RLOC-00019647	heterogeneous nuclear ribonucleoprotein A3-like isoform X5
1.06404e-35	1.99422	0.403	0.122	2.56571e-31	Neutrophils	RLOC-00022041	FYN-binding protein 1-like isoform X1
5.76284e-14	1.96818	0.102	0.023	1.38959e-09	Neutrophils	RLOC-00006723	transmembrane protein 98
1.69288e-12	1.95179	0.102	0.025	4.08205e-08	Neutrophils	RLOC-00019010	helicase POLQ-like isoform X1
5.78977e-10	1.94854	0.112	0.034	1.39609e-05	Neutrophils	RLOC-00004555	phospholipase A1 member A-like isoform X3
2.48252e-11	1.94247	0.102	0.027	5.98609e-07	Neutrophils	RLOC-00005090	eukaryotic translation initiation factor 2-alpha kinase 3 isoform X1
3.23397e-08	1.92865	0.107	0.036	0.000779808	Neutrophils	RLOC-00008781	calcium-binding mitochondrial carrier protein SCaMC-2-like isoform X4
2.00467e-32	1.91489	0.354	0.104	4.83385e-28	Neutrophils	RLOC-00005760	nesprin-1 isoform X7
1.36285e-11	1.90381	0.102	0.026	3.28624e-07	Neutrophils	RLOC-00014450	leucine-rich PPR motif-containing protein, mitochondrial
1.59644e-21	1.88813	0.296	0.1	3.84949e-17	Neutrophils	RLOC-00016818	protein tyrosine phosphatase type IVA 1
1.54581e-28	1.87781	0.335	0.103	3.72741e-24	Neutrophils	RLOC-00004925	galectin-8-like
8.83117e-19	1.8643	0.18	0.048	2.12946e-14	Neutrophils	RLOC-00006138	sorting nexin-18 isoform X2
8.77185e-22	1.86025	0.238	0.069	2.11516e-17	Neutrophils	RLOC-00004180	protein kinase C-binding protein 1-like isoform X5
2.65244e-11	1.85958	0.112	0.031	6.39583e-07	Neutrophils	RLOC-00018590	uncharacterized protein LOC116941215
9.88094e-09	1.84641	0.112	0.037	0.000238259	Neutrophils	RLOC-00009397	tyrosine-protein phosphatase non-receptor type 12 isoform X1
3.31911e-07	1.83171	0.107	0.039	0.00800337	Neutrophils	RLOC-00018743	periodic tryptophan protein 2 homolog
7.47833e-22	1.82945	0.243	0.071	1.80325e-17	Neutrophils	RLOC-00007006	sterol regulatory element-binding protein 1 isoform X5
9.99218e-12	1.81241	0.155	0.051	2.40942e-07	Neutrophils	RLOC-00008301	protein FAM89A-like
3.09893e-09	1.79233	0.117	0.038	7.47245e-05	Neutrophils	RLOC-00011057	splicing factor U2AF 65 kDa subunit-like isoform X1
6.51476e-14	1.78989	0.17	0.052	1.5709e-09	Neutrophils	RLOC-00002781	YY1-associated factor 2-like
1.70216e-37	1.78984	0.568	0.229	4.10443e-33	Neutrophils	RLOC-00002703	tyrosine-protein kinase SRK2-like isoform X4
2.12219e-23	1.77952	0.301	0.096	5.11723e-19	Neutrophils	RLOC-00001808	MFS-type transporter SLC18B1-like
9.58904e-20	1.77484	0.248	0.079	2.3122e-15	Neutrophils	RLOC-00001774	methionine aminopeptidase 1
4.86219e-07	1.77447	0.112	0.042	0.0117242	Neutrophils	RLOC-00006000	nuclear pore membrane glycoprotein 210 isoform X1
3.75962e-23	1.76139	0.238	0.066	9.06558e-19	Neutrophils	RLOC-00008881	cholesterol 25-hydroxylase-like protein 1, member 2
3.2462e-15	1.76066	0.199	0.064	7.82755e-11	Neutrophils	RLOC-00023074	fatty acid elongase 5
1.55671e-10	1.74846	0.155	0.055	3.75368e-06	Neutrophils	RLOC-00003516	ribosomal RNA-processing protein 8
1.80546e-16	1.74588	0.165	0.045	4.35351e-12	Neutrophils	RLOC-00028450	NICIP protein
6.52955e-14	1.74355	0.204	0.071	1.57447e-09	Neutrophils	RLOC-00027508	non-structural maintenance of chromosomes element 4 homolog A-like
6.0571e-15	1.74178	0.184	0.058	1.46055e-10	Neutrophils	RLOC-00027349	heterogeneous nuclear ribonucleoprotein Q-like, partial
1.47511e-10	1.73799	0.121	0.037	3.55693e-06	Neutrophils	RLOC-00004087	dendritic cell-specific transmembrane protein isoform X2
7.07572e-13	1.72846	0.131	0.036	1.70617e-08	Neutrophils	RLOC-00025414	protein Tob1-like
6.75321e-27	1.72697	0.369	0.126	1.6284e-22	Neutrophils	RLOC-00023455	caspase-3 isoform X1
5.18126e-09	1.72413	0.126	0.043	0.000124936	Neutrophils	RLOC-00002557	phenylalanine--tRNA ligase alpha subunit
6.30473e-14	1.71646	0.141	0.039	1.52026e-09	Neutrophils	RLOC-00006372	receptor-type tyrosine-protein phosphatase beta-like isoform X1
1.32859e-09	1.70753	0.102	0.03	3.20362e-05	Neutrophils	RLOC-00004703	zinc finger protein 239-like
6.16882e-09	1.70375	0.121	0.041	0.000148749	Neutrophils	RLOC-00008343	inosine-5'-monophosphate dehydrogenase 1b
5.32255e-12	1.6886	0.141	0.043	1.28343e-07	Neutrophils	RLOC-00013674	guanine nucleotide-binding protein subunit alpha-13-like
4.58822e-18	1.68462	0.282	0.101	1.10636e-13	Neutrophils	RLOC-00022510	calreticulin-like
3.46672e-14	1.67929	0.228	0.083	8.35931e-10	Neutrophils	RLOC-00011755	tyrosine-protein kinase SRK2-like isoform X4
2.237e-19	1.66666	0.398	0.174	5.39408e-15	Neutrophils	RLOC-00023160	calreticulin-like
3.88705e-31	1.66356	0.432	0.144	9.37285e-27	Neutrophils	RLOC-00015734	rho GTPase-activating protein 9-like isoform X1
2.34646e-09	1.66088	0.141	0.051	5.65802e-05	Neutrophils	RLOC-00027410	ribosomal L1 domain-containing protein 1
5.63596e-10	1.65981	0.17	0.065	1.359e-05	Neutrophils	RLOC-00002831	delta(24)-sterol reductase
1.49467e-17	1.65971	0.223	0.071	3.60409e-13	Neutrophils	RLOC-00003062	guanine nucleotide exchange factor VAV3-like
2.64601e-44	1.65715	0.757	0.361	6.38032e-40	Neutrophils	RLOC-00012888	tyrosine-protein kinase SRK2-like isoform X4
1.60109e-12	1.656	0.199	0.072	3.86072e-08	Neutrophils	RLOC-00000681	broad substrate specificity ATP-binding cassette transporter ABCG2-like
1.85647e-19	1.6535	0.248	0.079	4.47652e-15	Neutrophils	RLOC-00000514	signal recognition particle 14 kDa protein isoform X2
6.22483e-13	1.64689	0.16	0.05	1.50099e-08	Neutrophils	RLOC-00012819	sterol-4-alpha-carboxylate 3-dehydrogenase, decarboxylating isoform X2
3.54243e-10	1.63714	0.126	0.04	8.54186e-06	Neutrophils	RLOC-00026602	NADH dehydrogenase
2.3624e-09	1.62827	0.146	0.053	5.69645e-05	Neutrophils	RLOC-00028275	anterior gradient protein 3-like
9.95672e-09	1.6173	0.131	0.047	0.000240086	Neutrophils	RLOC-00014961	dynamin-1-like isoform X15
1.57568e-22	1.61301	0.34	0.121	3.79944e-18	Neutrophils	RLOC-00012121	nck-associated protein 1
3.72999e-22	1.61219	0.374	0.144	8.99411e-18	Neutrophils	RLOC-00029009	B-cell receptor-associated protein 31
5.87138e-14	1.59837	0.209	0.073	1.41576e-09	Neutrophils	RLOC-00016062	MFS-type transporter SLC18B1-like
4.90842e-10	1.58374	0.165	0.062	1.18357e-05	Neutrophils	RLOC-00019009	syntaxin-binding protein 1
8.86412e-09	1.57986	0.112	0.036	0.00021374	Neutrophils	RLOC-00001901	uncharacterized protein LOC116941235
7.1407e-09	1.57383	0.126	0.044	0.000172184	Neutrophils	RLOC-00024762	something about silencing protein 10
3.12876e-09	1.57172	0.155	0.058	7.54438e-05	Neutrophils	RLOC-00024574
2.66852e-07	1.56663	0.107	0.038	0.00643461	Neutrophils	RLOC-00013728	serine/threonine-protein phosphatase 2B catalytic subunit alpha isoform-like
3.87161e-09	1.53587	0.126	0.043	9.33561e-05	Neutrophils	RLOC-00008491	inosine-5'-monophosphate dehydrogenase 1b
1.18213e-26	1.52933	0.398	0.139	2.85046e-22	Neutrophils	RLOC-00010752	nectin-1 isoform X1
5.28763e-16	1.52727	0.277	0.105	1.27501e-11	Neutrophils	RLOC-00010221	uncharacterized protein LOC116956956
6.12858e-13	1.52696	0.184	0.063	1.47778e-08	Neutrophils	RLOC-00012789	calcium/calmodulin-dependent protein kinase type 1-like
3.08673e-24	1.52211	0.451	0.186	7.44304e-20	Neutrophils	RLOC-00008347	SAM and SH3 domain-containing protein 1-like isoform X5
2.4618e-10	1.50965	0.209	0.087	5.93615e-06	Neutrophils	RLOC-00005227	glycine--tRNA ligase
5.13513e-27	1.50837	0.379	0.126	1.23823e-22	Neutrophils	RLOC-00024695	adseverin-like
1.55573e-11	1.49461	0.218	0.087	3.75133e-07	Neutrophils	RLOC-00023769	tigger transposable element-derived protein 1-like isoform X4
2.66628e-14	1.49335	0.199	0.066	6.42919e-10	Neutrophils	RLOC-00002787	metastasis-associated protein MTA1-like isoform X2
5.78602e-07	1.48621	0.117	0.045	0.0139518	Neutrophils	RLOC-00015370	septin-2 isoform X2
5.52257e-14	1.48367	0.388	0.193	1.33166e-09	Neutrophils	RLOC-00005624	protein dpy-30 homolog
8.37025e-11	1.47661	0.189	0.072	2.01832e-06	Neutrophils	RLOC-00014089	protein phosphatase 1 regulatory subunit 12A isoform X3
6.91519e-09	1.46894	0.155	0.06	0.000166746	Neutrophils	RLOC-00016317	6-pyruvoyl tetrahydrobiopterin synthase
1.07878e-08	1.46703	0.16	0.064	0.000260127	Neutrophils	RLOC-00006791	flotillin-2 isoform X1
1.70599e-13	1.46229	0.282	0.118	4.11366e-09	Neutrophils	RLOC-00003124	uncharacterized protein LOC116954995 isoform X2
7.30853e-24	1.45102	0.383	0.14	1.7623e-19	Neutrophils	RLOC-00025172	transcription elongation factor A protein 2-like
5.65822e-15	1.4488	0.286	0.116	1.36437e-10	Neutrophils	RLOC-00015697	ribosomal L1 domain-containing protein 1
1.12357e-13	1.44348	0.209	0.073	2.70925e-09	Neutrophils	RLOC-00004258	rho GTPase-activating protein 5-like
8.19428e-15	1.42835	0.34	0.152	1.97589e-10	Neutrophils	RLOC-00011412	eukaryotic translation initiation factor 4 gamma 1
1.21752e-14	1.42635	0.238	0.086	2.9358e-10	Neutrophils	RLOC-00006212	receptor-type tyrosine-protein phosphatase beta-like isoform X1
7.45487e-14	1.4249	0.243	0.093	1.79759e-09	Neutrophils	RLOC-00012106
6.23278e-21	1.4245	0.485	0.227	1.50291e-16	Neutrophils	RLOC-00002907	protein Tob1-like
1.63046e-07	1.41879	0.107	0.037	0.00393152	Neutrophils	RLOC-00014686	calcium/calmodulin-dependent protein kinase type 1-like
4.17886e-07	1.41738	0.131	0.052	0.0100765	Neutrophils	RLOC-00005194	PDZ domain-containing protein 11
2.44545e-11	1.41656	0.194	0.073	5.89672e-07	Neutrophils	RLOC-00028855	isocitrate dehydrogenase
9.05799e-13	1.40962	0.252	0.102	2.18415e-08	Neutrophils	RLOC-00001095	receptor-type tyrosine-protein phosphatase O-like
9.55472e-10	1.40935	0.175	0.068	2.30393e-05	Neutrophils	RLOC-00007000	thioredoxin reductase 3
1.13357e-14	1.40544	0.325	0.142	2.73337e-10	Neutrophils	RLOC-00009440	formin-like protein 2 isoform X3
7.57905e-09	1.39449	0.141	0.051	0.000182754	Neutrophils	RLOC-00019599	protein disulfide-isomerase A6
1.25946e-14	1.38726	0.335	0.149	3.03693e-10	Neutrophils	RLOC-00009218	rho guanine nucleotide exchange factor 3-like
6.65761e-17	1.38428	0.345	0.145	1.60535e-12	Neutrophils	RLOC-00028858	eukaryotic translation initiation factor 3 subunit K isoform X2
2.22275e-09	1.38395	0.126	0.042	5.35973e-05	Neutrophils	RLOC-00010632	myeloid zinc finger 1-like isoform X5
5.15457e-11	1.37019	0.194	0.074	1.24292e-06	Neutrophils	RLOC-00013301	talin-2 isoform X2
3.37202e-07	1.36525	0.165	0.074	0.00813095	Neutrophils	RLOC-00014410	extended synaptotagmin-2-like
5.09336e-11	1.34874	0.189	0.071	1.22816e-06	Neutrophils	RLOC-00016218	protein disulfide-isomerase A6
1.86255e-06	1.34603	0.136	0.059	0.0449117	Neutrophils	RLOC-00020568
4.37731e-07	1.34165	0.136	0.055	0.010555	Neutrophils	RLOC-00002870	transcription elongation factor A protein 2-like
7.44061e-08	1.33652	0.175	0.076	0.00179415	Neutrophils	RLOC-00027510	jupiter microtubule associated homolog 2-like isoform X2
3.17917e-07	1.33479	0.146	0.06	0.00766594	Neutrophils	RLOC-00021165	AP-3 complex subunit mu-1-like
6.54157e-12	1.32805	0.238	0.097	1.57737e-07	Neutrophils	RLOC-00007532	serine/threonine-protein kinase A-Raf-like
6.64891e-16	1.31719	0.291	0.112	1.60325e-11	Neutrophils	RLOC-00010705	protein kinase C delta
5.89634e-09	1.31313	0.112	0.036	0.000142179	Neutrophils	RLOC-00001928	protein FAM110B-like
1.36893e-07	1.30497	0.238	0.121	0.00330091	Neutrophils	RLOC-00024355	neurobeachin-like protein 1 isoform X2
5.7606e-07	1.30132	0.121	0.047	0.0138905	Neutrophils	RLOC-00018289	nuclear factor erythroid 2-related factor 2-like isoform X1
8.8395e-11	1.29525	0.238	0.102	2.13147e-06	Neutrophils	RLOC-00020139	lysosomal amino acid transporter 1 homolog
3.19934e-12	1.29222	0.243	0.098	7.71456e-08	Neutrophils	RLOC-00028824
8.64065e-07	1.29046	0.102	0.037	0.0208352	Neutrophils	RLOC-00000835	RELT-like protein 1
2.52731e-07	1.27445	0.136	0.054	0.00609411	Neutrophils	RLOC-00017553	protein phosphatase 1 regulatory subunit 12A-like isoform X4
1.28171e-10	1.27262	0.15	0.051	3.09059e-06	Neutrophils	RLOC-00003117	protein FAM136A
2.23918e-09	1.27119	0.141	0.049	5.39934e-05	Neutrophils	RLOC-00027339	ankyrin repeat domain-containing protein 54-like isoform X2
1.27095e-09	1.25865	0.267	0.126	3.06465e-05	Neutrophils	RLOC-00023012	calcium homeostasis modulator protein 2-like
2.16197e-10	1.2531	0.199	0.079	5.21317e-06	Neutrophils	RLOC-00003871	beta-hexosaminidase subunit beta-like isoform X2
6.80798e-12	1.25219	0.218	0.084	1.64161e-07	Neutrophils	RLOC-00000267	receptor-type tyrosine-protein phosphatase alpha-like isoform X1
2.92692e-19	1.24579	0.485	0.233	7.05767e-15	Neutrophils	RLOC-00008327	rho-related GTP-binding protein RhoG isoform X1
1.80238e-08	1.2456	0.18	0.076	0.000434608	Neutrophils	RLOC-00003713	mediator of RNA polymerase II transcription subunit 30 isoform X1
1.66611e-11	1.24118	0.257	0.109	4.0175e-07	Neutrophils	RLOC-00020961	arachidonate 5-lipoxygenase
1.65894e-13	1.22353	0.35	0.161	4.0002e-09	Neutrophils	RLOC-00007719	mucin-22-like isoform X2
1.10963e-06	1.22238	0.184	0.09	0.0267566	Neutrophils	RLOC-00007740	oxysterol-binding protein 1-like isoform X1
7.79586e-17	1.22068	0.417	0.191	1.87982e-12	Neutrophils	RLOC-00025564	tetraspanin-1
1.13846e-06	1.21597	0.199	0.099	0.0274517	Neutrophils	RLOC-00014675	LIM domain-binding protein 2-like isoform X8
1.27258e-14	1.20838	0.432	0.22	3.06858e-10	Neutrophils	RLOC-00023725	cell cycle control protein 50A
1.56473e-06	1.20038	0.117	0.046	0.0377304	Neutrophils	RLOC-00012502	cytochrome P450 2B4-like
4.61999e-21	1.18366	0.539	0.263	1.11402e-16	Neutrophils	RLOC-00007316	ribonuclease H2 subunit C
6.19038e-12	1.18028	0.345	0.171	1.49269e-07	Neutrophils	RLOC-00009578	protein yippee-like 1
1.33365e-06	1.17801	0.131	0.054	0.0321583	Neutrophils	RLOC-00008232	alpha-actinin-4-like
7.47699e-11	1.15255	0.301	0.142	1.80293e-06	Neutrophils	RLOC-00002044	protein FAM49B-like
8.11189e-08	1.14289	0.17	0.073	0.00195602	Neutrophils	RLOC-00006286	stromal interaction molecule 1-like isoform X3
6.88501e-12	1.13944	0.354	0.173	1.66018e-07	Neutrophils	RLOC-00009449	mucin-22-like isoform X2
1.71637e-22	1.13923	0.437	0.17	4.13869e-18	Neutrophils	RLOC-00009210	tyrosine protein kinase, partial
6.1115e-14	1.13344	0.476	0.27	1.47367e-09	Neutrophils	RLOC-00025092	NADH dehydrogenase subunit 5
1.07134e-06	1.12605	0.155	0.069	0.0258333	Neutrophils	RLOC-00028375	ubiquitin-conjugating enzyme E2 E2-like
8.56535e-26	1.12278	0.417	0.146	2.06536e-21	Neutrophils	RLOC-00015154	proline-serine-threonine phosphatase-interacting protein 2-like
5.05665e-09	1.10046	0.189	0.078	0.000121931	Neutrophils	RLOC-00002542	cytidine deaminase
1.99688e-06	1.09214	0.214	0.112	0.0481507	Neutrophils	RLOC-00023523	translocon-associated protein subunit beta-like
2.41589e-26	1.08326	0.893	0.702	5.82543e-22	Neutrophils	RLOC-00026889
3.87124e-07	1.07848	0.301	0.171	0.00933473	Neutrophils	RLOC-00028516	tubulin beta chain-like isoform X2
1.21272e-08	1.0237	0.291	0.153	0.000292423	Neutrophils	RLOC-00000022	nuclear nucleic acid-binding protein C1D
1.66313e-07	1.01829	0.277	0.149	0.0040103	Neutrophils	RLOC-00010860	retinoblastoma-associated protein
3.92388e-08	1.01619	0.286	0.151	0.000946165	Neutrophils	RLOC-00001291	tubulin alpha-8 chain-like
1.52951e-07	1.01583	0.248	0.127	0.0036881	Neutrophils	RLOC-00020292	proliferation-associated protein 2G4
1.42356e-07	1.01188	0.209	0.099	0.00343263	Neutrophils	RLOC-00018873	proliferation-associated protein 2G4
3.03191e-09	1.00731	0.417	0.256	7.31084e-05	Neutrophils	RLOC-00023201	stress-70 protein, mitochondrial
9.11014e-08	0.992742	0.214	0.101	0.00219673	Neutrophils	RLOC-00016024	syntaxin-binding protein 1
5.9556e-07	0.984682	0.257	0.139	0.0143607	Neutrophils	RLOC-00004117	lupus La protein
3.98514e-07	0.983594	0.301	0.172	0.00960938	Neutrophils	RLOC-00026252	nucleolar and coiled-body phosphoprotein 1 isoform X2
1.33103e-19	0.979368	0.704	0.44	3.20952e-15	Neutrophils	RLOC-00002439	CapZ-alpha
5.63978e-11	0.978283	0.301	0.138	1.35992e-06	Neutrophils	Transcript413949.p1-add	tyrosine protein kinase, partial
3.12799e-11	0.974488	0.461	0.268	7.54252e-07	Neutrophils	RLOC-00001842	general receptor for phosphoinositides 1-associated scaffold protein-like isoform X1
1.86894e-08	0.96375	0.228	0.106	0.000450659	Neutrophils	RLOC-00012019	signal peptidase complex subunit 3
3.19087e-35	0.959119	0.99	0.856	7.69415e-31	Neutrophils	RLOC-00003275	thymosin beta-4
6.51166e-10	0.957081	0.408	0.233	1.57016e-05	Neutrophils	RLOC-00004518	DNA-binding protein inhibitor ID-2
3.41498e-10	0.943381	0.354	0.183	8.23455e-06	Neutrophils	RLOC-00011759	ras-related C3 botulinum toxin substrate 1-like isoform X2
1.39417e-06	0.934522	0.155	0.069	0.0336177	Neutrophils	RLOC-00021953	DENN domain-containing protein 11
9.57958e-10	0.930104	0.194	0.077	2.30992e-05	Neutrophils	RLOC-00002761	U3 small nucleolar ribonucleoprotein protein MPP10
8.56938e-08	0.918385	0.306	0.167	0.00206634	Neutrophils	RLOC-00021222	SR-related and CTD-associated factor 4-like isoform X1
1.79595e-13	0.914672	0.257	0.099	4.33058e-09	Neutrophils	RLOC-00012272	pleckstrin-like
1.31101e-06	0.912283	0.306	0.179	0.0316124	Neutrophils	RLOC-00028281	complement component 1 Q subcomponent-binding protein, mitochondrial
1.02805e-29	0.894037	0.937	0.75	2.47894e-25	Neutrophils	RLOC-00000249	myosin light polypeptide 6-like isoform X1
4.90022e-07	0.883841	0.306	0.175	0.0118159	Neutrophils	RLOC-00002173	proteasome subunit alpha type-3
2.57191e-13	0.875618	0.592	0.356	6.20165e-09	Neutrophils	RLOC-00024253	X-box-binding protein 1-like isoform X1
1.83977e-06	0.868942	0.204	0.101	0.0443624	Neutrophils	RLOC-00012500	girdin-like isoform X1
1.03766e-10	0.862748	0.529	0.334	2.50212e-06	Neutrophils	NP-008149.1	NADH dehydrogenase subunit 2
9.08164e-09	0.852289	0.374	0.213	0.000218986	Neutrophils	RLOC-00000308	10 kDa heat shock protein, mitochondrial
5.90325e-08	0.841593	0.447	0.28	0.00142345	Neutrophils	RLOC-00002294	triosephosphate isomerase
9.61268e-07	0.826793	0.267	0.146	0.0231791	Neutrophils	RLOC-00026320	cyclic AMP-responsive element-binding protein 1-like isoform X1
2.57787e-08	0.824184	0.553	0.389	0.000621603	Neutrophils	RLOC-00001735	anti-apoptotic protein NR13-like
4.39527e-24	0.812992	0.908	0.785	1.05983e-19	Neutrophils	NP-008147.1	cytochrome b
1.40419e-08	0.806134	0.495	0.321	0.000338592	Neutrophils	RLOC-00004138	ATP synthase subunit alpha, mitochondrial-like
1.28482e-06	0.804896	0.34	0.206	0.0309808	Neutrophils	RLOC-00004400	3-ketoacyl-CoA thiolase, mitochondrial
1.30918e-17	0.802694	0.723	0.441	3.15682e-13	Neutrophils	RLOC-00022683	uncharacterized protein LOC116943669
2.93473e-07	0.782486	0.379	0.225	0.00707652	Neutrophils	RLOC-00025422	polyadenylate-binding protein 2 isoform X2
3.00243e-07	0.769278	0.35	0.207	0.00723976	Neutrophils	RLOC-00027777	eukaryotic translation initiation factor 2 subunit 1
3.08333e-07	0.767284	0.233	0.116	0.00743483	Neutrophils	RLOC-00012421	hormone receptor 4-like
2.21422e-09	0.761035	0.335	0.169	5.33915e-05	Neutrophils	RLOC-00011534	group XV phospholipase A2
1.78989e-21	0.730078	0.937	0.825	4.31597e-17	Neutrophils	RLOC-00028961	LOW QUALITY PROTEIN: ornithine decarboxylase antizyme 1-like
5.65533e-28	0.728996	0.981	0.937	1.36367e-23	Neutrophils	NP-008150.1	cytochrome c oxidase subunit I
1.03824e-28	0.722096	0.985	0.901	2.5035e-24	Neutrophils	NP-008151.1	cytochrome c oxidase subunit II
5.36454e-14	0.694502	0.796	0.601	1.29355e-09	Neutrophils	NP-008157.1	NADH dehydrogenase subunit 4
9.037e-08	0.671117	0.471	0.307	0.00217909	Neutrophils	RLOC-00005456	small nuclear ribonucleoprotein E
2.10195e-26	0.668787	0.971	0.721	5.06843e-22	Neutrophils	RLOC-00003604	actin, cytoplasmic 2-like
6.24548e-08	0.65904	0.578	0.397	0.00150597	Neutrophils	RLOC-00028476	oxidoreductase HTATIP2 isoform X1
7.65071e-08	0.644367	0.553	0.38	0.00184482	Neutrophils	RLOC-00018476	14-3-3 protein epsilon-like
3.87449e-07	0.630496	0.481	0.322	0.00934255	Neutrophils	RLOC-00023663	eukaryotic translation initiation factor 2 subunit 2
1.50041e-07	0.613386	0.553	0.392	0.00361794	Neutrophils	RLOC-00001607	eukaryotic translation initiation factor 4 gamma 2
3.48845e-08	0.611948	0.573	0.392	0.000841169	Neutrophils	RLOC-00028260	40S ribosomal protein S21
1.05059e-29	0.610378	1	0.981	2.53328e-25	Neutrophils	RLOC-00024960
6.64937e-11	0.590129	0.607	0.37	1.60336e-06	Neutrophils	RLOC-00026990	cytosolic non-specific dipeptidase
4.83988e-24	0.559884	0.699	0.37	1.16704e-19	Neutrophils	RLOC-00028635	buccal gland secretion peroxiredoxin
1.58074e-06	0.544914	0.558	0.398	0.0381164	Neutrophils	RLOC-00028202	nucleophosmin-like
1.22824e-06	0.544437	0.607	0.449	0.0296166	Neutrophils	RLOC-00023858	prostaglandin E synthase 3-like
5.72846e-20	0.517698	0.995	0.935	1.3813e-15	Neutrophils	NP-008154.1	cytochrome c oxidase subunit III
1.87535e-07	0.501242	0.602	0.413	0.00452203	Neutrophils	RLOC-00028414	prothymosin alpha-like isoform X1
0	6.87683	0.141	0.002	0	Monocytes	RLOC-00023124	prostaglandin G/H synthase 2-like
0	6.8495	0.838	0.029	0	Monocytes	RLOC-00020547	collagenase 3-like
0	6.84465	0.876	0.101	0	Monocytes	RLOC-00005253	progranulin precursor S1
0	6.74725	0.145	0.002	0	Monocytes	RLOC-00001860	prostaglandin G/H synthase 2-like
0	6.70148	0.31	0.006	0	Monocytes	RLOC-00008154	sorbin and SH3 domain-containing protein 1-like isoform X36
0	6.65906	0.989	0.082	0	Monocytes	RLOC-00004780	hemagglutinin/amebocyte aggregation factor-like isoform X2
0	6.62715	0.543	0.01	0	Monocytes	RLOC-00009525	latent-transforming growth factor beta-binding protein 4-like
0	6.60513	0.48	0.009	0	Monocytes	RLOC-00003715	pancreatic alpha-amylase-like
0	6.54691	0.483	0.009	0	Monocytes	RLOC-00008151	latent-transforming growth factor beta-binding protein 4-like
0	6.53451	0.179	0.003	0	Monocytes	RLOC-00019177	72 kDa type IV collagenase-like
0	6.53006	0.922	0.031	0	Monocytes	RLOC-00001900	matrix metalloproteinase-17-like
0	6.51802	0.632	0.012	0	Monocytes	RLOC-00020088	uncharacterized protein LOC116954507
0	6.45109	0.125	0.002	0	Monocytes	RLOC-00027579	leucine-rich repeat neuronal protein 4-like
0	6.41026	0.157	0.002	0	Monocytes	RLOC-00024587	cathepsin L1-like isoform X2
0	6.34455	0.104	0.002	0	Monocytes	RLOC-00002385	phospholipid phosphatase 3-like
0	6.32852	0.109	0.002	0	Monocytes	RLOC-00025200	cathepsin L1-like isoform X2
0	6.31884	0.773	0.035	0	Monocytes	RLOC-00015518	uncharacterized protein LOC116941572
0	6.22897	0.57	0.014	0	Monocytes	RLOC-00024813	annexin A3-like
0	6.22433	0.152	0.003	0	Monocytes	RLOC-00015785	72 kDa type IV collagenase-like
0	6.20397	0.259	0.006	0	Monocytes	RLOC-00008091	fibronectin type III and SPRY domain-containing protein 1 isoform X3
0	6.13255	0.168	0.003	0	Monocytes	RLOC-00005956	alpha-tectorin-like
0	6.11125	0.451	0.01	0	Monocytes	RLOC-00005116
0	6.10964	0.998	0.139	0	Monocytes	RLOC-00001971	matrix metalloproteinase-19-like
0	6.09431	0.111	0.002	0	Monocytes	RLOC-00010240	alpha-tectorin-like
0	6.05085	0.15	0.003	0	Monocytes	RLOC-00021277	cathepsin L1-like isoform X2
0	6.04332	0.331	0.009	0	Monocytes	RLOC-00015867	rootletin-like
0	6.01723	0.106	0.002	0	Monocytes	RLOC-00005750	DBH-like monooxygenase protein 1
0	6.01388	0.523	0.013	0	Monocytes	RLOC-00008056	cysteinyl leukotriene receptor 1-like
0	6.01189	0.303	0.008	0	Monocytes	RLOC-00003321	alkaline phosphatase, tissue-nonspecific isozyme
0	5.96404	0.699	0.02	0	Monocytes	RLOC-00025531	cobalamin binding intrinsic factor-like
0	5.94373	0.915	0.045	0	Monocytes	RLOC-00022773	cathepsin L1-like
0	5.89834	0.27	0.007	0	Monocytes	RLOC-00013661	alpha-tectorin-like
0	5.89535	0.539	0.015	0	Monocytes	RLOC-00015154	proline-serine-threonine phosphatase-interacting protein 2-like
0	5.8862	0.195	0.004	0	Monocytes	RLOC-00001791	syndecan-2-A-like
0	5.88401	0.273	0.006	0	Monocytes	RLOC-00016062	MFS-type transporter SLC18B1-like
0	5.86618	0.991	0.202	0	Monocytes	RLOC-00022662	lamprey immune protein-1
0	5.86206	0.497	0.013	0	Monocytes	RLOC-00009443	carbonic anhydrase 14 isoform X1
0	5.85451	0.128	0.003	0	Monocytes	RLOC-00020014	venom phosphodiesterase 1-like
0	5.85412	0.241	0.007	0	Monocytes	RLOC-00004859	PR domain zinc finger protein 1-like
0	5.82302	0.564	0.018	0	Monocytes	RLOC-00013154	pyruvate dehydrogenase (acetyl-transferring) kinase isozyme 2, mitochondrial-like
0	5.80366	0.348	0.01	0	Monocytes	RLOC-00023723	sialidase-3-like
0	5.79006	0.482	0.013	0	Monocytes	RLOC-00016690	C3a anaphylatoxin chemotactic receptor-like
0	5.76835	0.344	0.01	0	Monocytes	RLOC-00017029	matrix metalloproteinase-17-like
0	5.72405	0.139	0.003	0	Monocytes	RLOC-00003231	probetacellulin
0	5.714	0.216	0.006	0	Monocytes	RLOC-00029045
0	5.69277	0.36	0.009	0	Monocytes	RLOC-00001808	MFS-type transporter SLC18B1-like
0	5.61868	0.119	0.003	0	Monocytes	RLOC-00000931	EMILIN-1-like isoform X1
0	5.60019	1	0.423	0	Monocytes	RLOC-00001313	progranulin precursor S1
0	5.56708	0.275	0.008	0	Monocytes	RLOC-00010040	neutral cholesterol ester hydrolase 1-like
0	5.55338	0.294	0.009	0	Monocytes	RLOC-00024456	N-acetylglucosamine-1-phosphotransferase subunits alpha/beta
0	5.54196	0.412	0.013	0	Monocytes	RLOC-00019524	uncharacterized protein LOC116943647
0	5.53288	0.271	0.01	0	Monocytes	RLOC-00012203	LOW QUALITY PROTEIN: RPA-related protein RADX
0	5.5168	0.7	0.023	0	Monocytes	RLOC-00002202	leukotriene C4 synthase-like
0	5.50345	0.744	0.032	0	Monocytes	RLOC-00015472	uncharacterized protein LOC116958179
0	5.48183	0.244	0.007	0	Monocytes	RLOC-00008881	cholesterol 25-hydroxylase-like protein 1, member 2
0	5.48138	0.33	0.009	0	Monocytes	RLOC-00011313	disintegrin and metalloproteinase domain-containing protein 12-like isoform X3
0	5.46762	0.382	0.012	0	Monocytes	RLOC-00021846	uncharacterized protein LOC116943650
0	5.44932	0.469	0.017	0	Monocytes	RLOC-00019443	C3a anaphylatoxin chemotactic receptor-like
0	5.42601	0.55	0.021	0	Monocytes	RLOC-00012816	interleukin-31 receptor subunit alpha-like isoform X1
0	5.41875	0.118	0.004	0	Monocytes	RLOC-00001854	G-protein coupled receptor 84
0	5.40293	0.118	0.004	0	Monocytes	RLOC-00025733	zinc transporter ZIP1-like
0	5.35738	0.172	0.006	0	Monocytes	RLOC-00023574	uncharacterized protein LOC116943647
0	5.35215	0.108	0.003	0	Monocytes	RLOC-00012787	centrosome-associated protein CEP250-like
0	5.34062	0.486	0.018	0	Monocytes	RLOC-00002180	torsin-4A-like
0	5.30328	0.804	0.041	0	Monocytes	RLOC-00001673	ciliary neurotrophic factor receptor subunit alpha-like isoform X1
0	5.29931	0.198	0.006	0	Monocytes	RLOC-00017961	bile salt sulfotransferase-like isoform X1
0	5.27231	0.643	0.035	0	Monocytes	RLOC-00002265	probable alpha-ketoglutarate-dependent hypophosphite dioxygenase
0	5.21637	0.354	0.013	0	Monocytes	RLOC-00005742	fibrocystin-L isoform X1
0	5.19829	0.343	0.013	0	Monocytes	RLOC-00004485	interleukin-31 receptor subunit alpha-like isoform X1
0	5.19013	0.417	0.015	0	Monocytes	RLOC-00003998	progressive ankylosis protein homolog isoform X1
0	5.18487	0.395	0.015	0	Monocytes	RLOC-00020961	arachidonate 5-lipoxygenase
0	5.17489	0.76	0.058	0	Monocytes	RLOC-00004645	annexin A4-like isoform X1
0	5.1483	0.525	0.023	0	Monocytes	RLOC-00012582	G-protein coupled receptor 20-like, partial
0	5.14539	0.75	0.034	0	Monocytes	RLOC-00001743	uncharacterized protein LOC116947064 isoform X1
0	5.11047	0.47	0.021	0	Monocytes	RLOC-00010624	cysteinyl leukotriene receptor 1-like
0	5.10421	0.824	0.061	0	Monocytes	RLOC-00009485	prostaglandin E2 receptor EP4 subtype-like
0	5.09225	0.623	0.029	0	Monocytes	RLOC-00002533	glutaredoxin-1
0	5.07398	0.128	0.005	0	Monocytes	RLOC-00019643	FYVE, RhoGEF and PH domain-containing protein 3-like isoform X3
0	5.03176	0.176	0.007	0	Monocytes	RLOC-00001159	solute carrier family 35 member G1-like
0	4.97435	0.109	0.005	0	Monocytes	RLOC-00017830	toll-like receptor 5
0	4.96802	0.889	0.066	0	Monocytes	RLOC-00001710	prosaposin-like
0	4.95181	0.898	0.056	0	Monocytes	RLOC-00004918	glutamine amidotransferase-like class 1 domain-containing protein 3B, mitochondrial
0	4.94523	0.79	0.049	0	Monocytes	RLOC-00003988	regulator of G-protein signaling 20-like isoform X1
0	4.93839	0.213	0.009	0	Monocytes	RLOC-00009298	phospholipase D1-like
0	4.93355	0.5	0.018	0	Monocytes	RLOC-00002651	endonuclease domain-containing 1 protein
0	4.93046	0.144	0.006	0	Monocytes	RLOC-00016088	cytochrome P450 4F3-like
0	4.89293	0.52	0.025	0	Monocytes	RLOC-00003051	sialic acid-binding Ig-like lectin 15 isoform X1
0	4.84102	0.192	0.009	0	Monocytes	RLOC-00015323	elongation of very long chain fatty acids protein 7-like
0	4.82632	0.11	0.005	0	Monocytes	RLOC-00014395	cysteine-rich and transmembrane domain-containing protein 1-like
0	4.80884	0.678	0.04	0	Monocytes	RLOC-00012636	cysteine-rich and transmembrane domain-containing protein 1-like
0	4.78862	0.332	0.017	0	Monocytes	RLOC-00005553	leukocyte cell-derived chemotaxin 2
0	4.76477	0.232	0.01	0	Monocytes	RLOC-00014766	patatin-like phospholipase domain-containing protein 2
0	4.74496	0.18	0.007	0	Monocytes	RLOC-00022319	retinal dehydrogenase 2-like isoform X1
0	4.71225	0.115	0.006	0	Monocytes	RLOC-00025024	ileal sodium/bile acid cotransporter-like
0	4.70151	0.135	0.006	0	Monocytes	RLOC-00026471	methyltransferase-like protein 9
0	4.67018	0.117	0.005	0	Monocytes	RLOC-00007037	2-hydroxyacylsphingosine 1-beta-galactosyltransferase isoform X1
0	4.66573	0.893	0.076	0	Monocytes	RLOC-00002040	phospholipase B-like 1
0	4.66311	0.143	0.006	0	Monocytes	RLOC-00028389
0	4.66	0.488	0.028	0	Monocytes	RLOC-00018020	unconventional myosin-Ie-like isoform X1
0	4.65449	0.419	0.019	0	Monocytes	RLOC-00025559	angiopoietin-related protein 4-like
0	4.65346	0.132	0.007	0	Monocytes	RLOC-00021409	uncharacterized protein LOC116947064 isoform X2
0	4.63492	0.939	0.127	0	Monocytes	RLOC-00002296	alpha-tocopherol transfer protein-like
0	4.62279	0.972	0.305	0	Monocytes	RLOC-00009934	mucin-5AC-like
0	4.60979	0.225	0.011	0	Monocytes	RLOC-00024528	angiopoietin-related protein 4-like
0	4.56614	0.277	0.014	0	Monocytes	RLOC-00002730	dual specificity protein phosphatase 7-like
0	4.56434	0.47	0.027	0	Monocytes	RLOC-00005855
0	4.51243	0.259	0.018	0	Monocytes	RLOC-00002542	cytidine deaminase
0	4.4889	0.711	0.062	0	Monocytes	RLOC-00021108	plasmolipin-like
0	4.47857	0.214	0.012	0	Monocytes	RLOC-00001768	beta-1,4-galactosyltransferase galt-1-like
0	4.43512	0.24	0.013	0	Monocytes	RLOC-00009093	cysteinyl leukotriene receptor 1-like
0	4.39729	0.133	0.008	0	Monocytes	RLOC-00007222	nesprin-1 isoform X6
0	4.38062	0.153	0.01	0	Monocytes	RLOC-00024651	uncharacterized protein LOC116949664
0	4.36384	0.758	0.076	0	Monocytes	RLOC-00020487	uncharacterized protein LOC116954500
0	4.32948	0.998	0.407	0	Monocytes	RLOC-00008021	CSTF
0	4.31985	0.125	0.008	0	Monocytes	RLOC-00004087	dendritic cell-specific transmembrane protein isoform X2
0	4.31671	0.319	0.022	0	Monocytes	RLOC-00011230	C3a anaphylatoxin chemotactic receptor-like
0	4.31531	0.227	0.012	0	Monocytes	RLOC-00028879	lysozyme C-1/C-2-like
0	4.31431	0.22	0.014	0	Monocytes	RLOC-00007230	leukotriene A-4 hydrolase
0	4.30211	0.12	0.008	0	Monocytes	RLOC-00002956	osteoclast stimulatory transmembrane protein
0	4.29624	0.597	0.068	0	Monocytes	RLOC-00008465	sterile alpha motif domain-containing protein 11-like
0	4.28395	0.375	0.03	0	Monocytes	RLOC-00012421	hormone receptor 4-like
0	4.27765	0.101	0.006	0	Monocytes	RLOC-00021428	thioredoxin-like protein 1
0	4.26885	0.153	0.01	0	Monocytes	RLOC-00006242	canalicular multispecific organic anion transporter 1-like
0	4.24008	0.369	0.017	0	Monocytes	RLOC-00004042	erythrocyte band 7 integral membrane protein
0	4.19925	0.662	0.068	0	Monocytes	RLOC-00012510	anthrax toxin receptor 1-like
0	4.19476	0.159	0.012	0	Monocytes	RLOC-00002835	fatty acid desaturase 2
0	4.1889	0.252	0.017	0	Monocytes	RLOC-00002262	receptor expression-enhancing protein 5-like isoform X2
0	4.14309	0.151	0.011	0	Monocytes	RLOC-00003762	delta(14)-sterol reductase TM7SF2-like
0	4.11898	0.103	0.006	0	Monocytes	RLOC-00027591	receptor-type tyrosine-protein phosphatase H-like
0	4.11657	0.208	0.014	0	Monocytes	RLOC-00000692	dipeptidase 1-like
0	4.10997	0.181	0.014	0	Monocytes	RLOC-00000322	inositol hexakisphosphate kinase 2-like
0	4.10185	0.309	0.024	0	Monocytes	RLOC-00013552	C-X-C chemokine receptor type 4-B-like
0	4.09833	0.229	0.014	0	Monocytes	RLOC-00027351	retinol dehydrogenase 12-like
0	4.09666	0.277	0.019	0	Monocytes	RLOC-00008627	hemicentin-1-like isoform X1
0	4.09094	0.589	0.063	0	Monocytes	RLOC-00004603	protein FAM107B-like isoform X2
0	4.08679	0.402	0.016	0	Monocytes	Transcript360824.p6-add	lysozyme C-1/C-2-like
0	4.06825	0.131	0.01	0	Monocytes	RLOC-00018824	protein BTG3
0	4.04829	0.345	0.023	0	Monocytes	RLOC-00027569
0	4.04121	0.433	0.039	0	Monocytes	RLOC-00020305	peroxisomal N(1)-acetyl-spermine/spermidine oxidase
0	4.03462	0.14	0.009	0	Monocytes	RLOC-00009950	beta-arrestin-1-like
0	4.01409	0.126	0.01	0	Monocytes	RLOC-00002631	disheveled-associated activator of morphogenesis 2-like isoform X1
0	3.98562	0.891	0.1	0	Monocytes	RLOC-00004710	lysozyme C-1/C-2-like
0	3.95199	0.526	0.052	0	Monocytes	RLOC-00009210	tyrosine protein kinase, partial
0	3.94425	0.464	0.024	0	Monocytes	Transcript855251.p1-add	lysozyme C-1/C-2-like
0	3.91493	0.398	0.036	0	Monocytes	RLOC-00023012	calcium homeostasis modulator protein 2-like
0	3.9078	0.182	0.014	0	Monocytes	RLOC-00019617	ciliary neurotrophic factor receptor subunit alpha-like isoform X2
0	3.90743	0.815	0.327	0	Monocytes	RLOC-00021479	adseverin-like
0	3.90171	0.232	0.027	0	Monocytes	RLOC-00002141	CD63 antigen-like
0	3.88024	0.902	0.191	0	Monocytes	RLOC-00024920	cystatin-B-like
0	3.87834	0.429	0.041	0	Monocytes	Transcript413949.p1-add	tyrosine protein kinase, partial
0	3.87766	0.323	0.03	0	Monocytes	RLOC-00004925	galectin-8-like
0	3.85751	0.103	0.008	0	Monocytes	RLOC-00019354	fos-related antigen 1-like
0	3.84317	0.651	0.105	0	Monocytes	RLOC-00015057	classical arabinogalactan protein 9-like
0	3.82057	0.99	0.377	0	Monocytes	RLOC-00000272	NADH dehydrogenase
0	3.77775	0.475	0.04	0	Monocytes	RLOC-00004587	pituitary tumor-transforming gene 1 protein-interacting protein-like
0	3.77214	0.432	0.043	0	Monocytes	RLOC-00010752	nectin-1 isoform X1
0	3.75956	0.993	0.487	0	Monocytes	RLOC-00004768	cystatin-B-like
0	3.75449	0.1	0.009	0	Monocytes	RLOC-00009345	N-acetyllactosaminide beta-1,3-N-acetylglucosaminyltransferase 2
0	3.75118	0.376	0.038	0	Monocytes	RLOC-00011765	LOW QUALITY PROTEIN: uncharacterized protein LOC117871822
0	3.73565	0.151	0.015	0	Monocytes	RLOC-00020309	alpha-1,3-mannosyl-glycoprotein 4-beta-N-acetylglucosaminyltransferase C-like
0	3.69167	0.112	0.009	0	Monocytes	RLOC-00022731	cytochrome P450 3A56-like
0	3.69155	0.247	0.024	0	Monocytes	RLOC-00023346	uncharacterized protein LOC116956976
0	3.67304	0.346	0.035	0	Monocytes	RLOC-00007571	lysosomal protective protein-like
0	3.66672	0.299	0.028	0	Monocytes	RLOC-00019525	phospholipase D3-like
0	3.65988	0.152	0.013	0	Monocytes	RLOC-00006138	sorting nexin-18 isoform X2
0	3.65323	0.188	0.019	0	Monocytes	RLOC-00017205	uncharacterized protein LOC116957474
0	3.63553	0.103	0.009	0	Monocytes	RLOC-00022902	spermine oxidase isoform X1
0	3.58553	0.2	0.019	0	Monocytes	RLOC-00014244	cytochrome P450 2J6-like
0	3.58213	0.344	0.03	0	Monocytes	RLOC-00006826	purine nucleoside phosphorylase-like isoform X3
0	3.58076	0.277	0.028	0	Monocytes	RLOC-00026699	hemoglobin 4
0	3.57756	0.34	0.037	0	Monocytes	RLOC-00010705	protein kinase C delta
0	3.54652	0.679	0.137	0	Monocytes	RLOC-00025280	uncharacterized protein LOC116943799 isoform X2
0	3.54268	0.216	0.024	0	Monocytes	RLOC-00003395	transmembrane protein 268
0	3.53252	0.411	0.039	0	Monocytes	RLOC-00004409	purine nucleoside phosphorylase-like isoform X1
0	3.53133	0.22	0.023	0	Monocytes	RLOC-00023388	ribonuclease T2
0	3.52744	0.316	0.035	0	Monocytes	RLOC-00010379	probable E3 ubiquitin-protein ligase MGRN1 isoform X2
0	3.51581	0.357	0.043	0	Monocytes	RLOC-00000087	ras and EF-hand domain-containing protein homolog isoform X1
0	3.51516	0.347	0.032	0	Monocytes	RLOC-00002215	ankyrin repeat domain-containing protein 22-like
0	3.5086	0.115	0.011	0	Monocytes	RLOC-00000770	uncharacterized protein LOC116950877
0	3.48759	0.999	0.696	0	Monocytes	RLOC-00023896	intermediate filament family orphan 2-like, partial
0	3.47832	0.117	0.012	0	Monocytes	RLOC-00007695	plexin-D1
0	3.47722	0.164	0.018	0	Monocytes	RLOC-00020910	cathepsin D
0	3.47384	0.407	0.051	0	Monocytes	RLOC-00004958	DAZ-associated protein 2-like
0	3.46983	0.159	0.009	0	Monocytes	Transcript473268.p2-add	kit-like B, partial
0	3.46356	0.575	0.062	0	Monocytes	RLOC-00019402	glycogen phosphorylase, muscle form-like
0	3.43847	0.261	0.03	0	Monocytes	RLOC-00018953	uncharacterized protein LOC116954430
0	3.43598	0.182	0.022	0	Monocytes	RLOC-00005320
0	3.43213	0.36	0.044	0	Monocytes	RLOC-00022041	FYN-binding protein 1-like isoform X1
0	3.42977	0.181	0.019	0	Monocytes	RLOC-00015012
0	3.41489	0.122	0.013	0	Monocytes	RLOC-00013886	arylamine N-acetyltransferase 2-like
0	3.39351	0.172	0.016	0	Monocytes	RLOC-00000658	monoglyceride lipase-like isoform X1
0	3.38482	0.49	0.068	0	Monocytes	RLOC-00009449	mucin-22-like isoform X2
0	3.36895	0.134	0.016	0	Monocytes	RLOC-00019396	prostaglandin reductase 2 isoform X1
0	3.36387	0.121	0.013	0	Monocytes	RLOC-00021194	glycogen phosphorylase, brain form-like
0	3.35798	0.275	0.035	0	Monocytes	RLOC-00025271	perilipin
0	3.35647	0.42	0.059	0	Monocytes	RLOC-00025359	semaphorin-4D-like isoform X1
0	3.35095	0.699	0.09	0	Monocytes	RLOC-00017543	glycogen phosphorylase, muscle form-like
0	3.34294	0.29	0.033	0	Monocytes	RLOC-00000902
0	3.33741	0.132	0.015	0	Monocytes	RLOC-00021276	deoxyribonuclease-2-alpha-like isoform X2
0	3.33309	0.279	0.032	0	Monocytes	RLOC-00001438	endophilin-A3-like isoform X1
0	3.31395	0.142	0.016	0	Monocytes	RLOC-00009214	calpain-15
0	3.31287	0.149	0.018	0	Monocytes	RLOC-00025028	uridine phosphorylase 1 isoform X1
0	3.30871	0.42	0.054	0	Monocytes	RLOC-00015734	rho GTPase-activating protein 9-like isoform X1
0	3.29806	0.225	0.027	0	Monocytes	RLOC-00006169	uncharacterized protein LOC116939592
0	3.28429	0.691	0.128	0	Monocytes	RLOC-00002881	lysosomal-associated transmembrane protein 4B
0	3.27992	0.83	0.121	0	Monocytes	RLOC-00026363	metalloproteinase inhibitor 3-like
0	3.26912	0.128	0.017	0	Monocytes	RLOC-00020455	antizyme inhibitor 2-like
0	3.26637	0.115	0.015	0	Monocytes	RLOC-00002959
0	3.26192	0.591	0.071	0	Monocytes	RLOC-00011793	lysozyme C-1/C-2-like
0	3.26053	0.975	0.397	0	Monocytes	RLOC-00003389	SH3 domain-binding glutamic acid-rich-like protein 3
0	3.25337	0.23	0.027	0	Monocytes	RLOC-00015738
0	3.24489	0.909	0.272	0	Monocytes	RLOC-00005137	synaptosomal-associated protein 23-like
0	3.23486	0.364	0.049	0	Monocytes	RLOC-00017358	deoxynucleoside triphosphate triphosphohydrolase SAMHD1
0	3.22331	0.306	0.046	0	Monocytes	RLOC-00003979	rho GDP-dissociation inhibitor 1-like isoform X1
0	3.22253	0.383	0.05	0	Monocytes	RLOC-00011751	ninjurin-1 isoform X2
0	3.21787	0.114	0.015	0	Monocytes	RLOC-00010639	ninein-like
0	3.20531	0.333	0.048	0	Monocytes	RLOC-00028827	cytochrome c-like
0	3.20378	0.333	0.041	0	Monocytes	RLOC-00026233	ceroid-lipofuscinosis neuronal protein 5-like
0	3.20328	0.742	0.15	0	Monocytes	RLOC-00022679	actin-85C-like isoform X1
0	3.19948	0.143	0.018	0	Monocytes	RLOC-00003925	uncharacterized protein LOC116947630
0	3.19175	0.108	0.013	0	Monocytes	RLOC-00007284	glycogen debranching enzyme
0	3.19131	0.104	0.013	0	Monocytes	RLOC-00003084	TNF receptor associated factor 3b
0	3.15796	0.102	0.013	0	Monocytes	RLOC-00004079	glycogen debranching enzyme
0	3.157	0.625	0.098	0	Monocytes	RLOC-00001807	ena/VASP-like protein isoform X2
0	3.15459	0.998	0.63	0	Monocytes	RLOC-00003604	actin, cytoplasmic 2-like
0	3.14806	0.16	0.016	0	Monocytes	RLOC-00023737	metalloproteinase inhibitor 3-like
0	3.13711	0.847	0.236	0	Monocytes	RLOC-00016339	adenylyl cyclase-associated protein 1-like isoform X1
0	3.12914	0.119	0.014	0	Monocytes	RLOC-00022867	NACHT, LRR and PYD domains-containing protein 3-like isoform X2
0	3.12439	0.333	0.046	0	Monocytes	RLOC-00003124	uncharacterized protein LOC116954995 isoform X2
0	3.10334	0.272	0.039	0	Monocytes	RLOC-00007532	serine/threonine-protein kinase A-Raf-like
0	3.10077	0.128	0.016	0	Monocytes	RLOC-00026968	MAPK11
0	3.09526	0.239	0.031	0	Monocytes	RLOC-00008153	NACHT, LRR and PYD domains-containing protein 3-like isoform X1
0	3.09444	0.198	0.027	0	Monocytes	RLOC-00020017	integrin alpha-X-like isoform X1
0	3.0943	0.225	0.03	0	Monocytes	RLOC-00003376	lysosomal acid lipase/cholesteryl ester hydrolase-like isoform X2
0	3.06096	0.121	0.016	0	Monocytes	RLOC-00010109	Golgi-associated plant pathogenesis-related protein 1
0	3.06016	0.123	0.018	0	Monocytes	RLOC-00005402	MAP kinase-activated protein kinase 2-like
0	3.05897	0.265	0.037	0	Monocytes	RLOC-00013424	phospholipid-transporting ATPase ID-like isoform X3
0	3.05717	0.212	0.027	0	Monocytes	RLOC-00004579	ceroid-lipofuscinosis neuronal protein 5-like
0	3.03983	0.104	0.012	0	Monocytes	RLOC-00020982	LOW QUALITY PROTEIN: 3 beta-hydroxysteroid dehydrogenase type 7-like
0	3.03824	0.188	0.026	0	Monocytes	RLOC-00009185	protein kinase C delta type-like
0	3.03733	0.162	0.021	0	Monocytes	RLOC-00023919	glutaminyl-peptide cyclotransferase isoform X2
0	3.02862	0.38	0.063	0	Monocytes	RLOC-00027101	rho GDP-dissociation inhibitor 1-like isoform X3
0	3.02748	0.296	0.045	0	Monocytes	RLOC-00007480	integrin alpha-X-like isoform X1
0	3.02464	0.114	0.016	0	Monocytes	RLOC-00014767	type II inositol 1,4,5-trisphosphate 5-phosphatase isoform X2
0	3.02381	0.179	0.028	0	Monocytes	RLOC-00003927	phospholipid scramblase 1-like
0	3.02333	0.223	0.038	0	Monocytes	RLOC-00008752	cell death activator CIDE-3 isoform X1
0	3.02326	0.12	0.016	0	Monocytes	RLOC-00006078	phosphatidylinositol 4-kinase beta-like isoform X3
0	3.01321	0.238	0.039	0	Monocytes	RLOC-00018384	regulator of G-protein signaling 12-like isoform X2
0	3.00473	0.433	0.071	0	Monocytes	RLOC-00007719	mucin-22-like isoform X2
0	2.99699	0.142	0.019	0	Monocytes	RLOC-00002915
0	2.99134	0.195	0.028	0	Monocytes	RLOC-00021699	arf-GAP with dual PH domain-containing protein 1-like
0	2.98443	0.302	0.047	0	Monocytes	RLOC-00008605	sorting nexin-9-like isoform X1
0	2.98217	0.112	0.016	0	Monocytes	RLOC-00020966
0	2.98098	0.74	0.165	0	Monocytes	RLOC-00016461	alpha-actinin-1-like isoform X5
0	2.97992	0.401	0.07	0	Monocytes	RLOC-00011128	galectin-3-like
0	2.97667	0.837	0.225	0	Monocytes	RLOC-00020503	actin-related protein 2 isoform X2
0	2.96436	0.134	0.018	0	Monocytes	RLOC-00000479	ras-related protein Rab-32-like isoform X2
0	2.94918	0.33	0.05	0	Monocytes	RLOC-00015147	alpha-actinin-1-like isoform X7
0	2.94581	0.235	0.036	0	Monocytes	RLOC-00012976	1-phosphatidylinositol 4,5-bisphosphate phosphodiesterase gamma-1-like
0	2.9241	0.907	0.321	0	Monocytes	RLOC-00005100	actin-related protein 2/3 complex subunit 3 isoform X1
0	2.92237	0.304	0.051	0	Monocytes	RLOC-00018483	paxillin-like isoform X2
0	2.92114	0.289	0.049	0	Monocytes	RLOC-00008102	E3 ubiquitin-protein ligase listerin isoform X2
0	2.92063	0.22	0.027	0	Monocytes	RLOC-00011105	chloride intracellular channel protein 5-like
0	2.91964	0.506	0.15	0	Monocytes	RLOC-00021415	DNA-binding protein inhibitor ID-2-like
0	2.91877	0.169	0.026	0	Monocytes	RLOC-00022168	receptor-interacting serine/threonine-protein kinase 3
0	2.89479	0.268	0.043	0	Monocytes	RLOC-00009246	lysosomal alpha-mannosidase
0	2.89025	0.143	0.023	0	Monocytes	RLOC-00018144
0	2.87205	0.525	0.093	0	Monocytes	RLOC-00011319	fatty acyl-CoA reductase 1-like
0	2.86991	0.283	0.087	0	Monocytes	RLOC-00005572
0	2.86286	0.425	0.074	0	Monocytes	RLOC-00004505	sialomucin core protein 24-like isoform X1
0	2.86074	0.106	0.015	0	Monocytes	RLOC-00023411	uncharacterized protein LOC116958150
0	2.8592	0.129	0.021	0	Monocytes	RLOC-00004677	glyoxalase domain-containing protein 5
0	2.8529	0.491	0.094	0	Monocytes	RLOC-00015384	vesicle-associated membrane protein 1-like isoform X2
0	2.85043	0.144	0.023	0	Monocytes	RLOC-00010378	fructose-1,6-bisphosphatase 1-like
0	2.85001	0.647	0.154	0	Monocytes	RLOC-00021681	ethanolamine-phosphate cytidylyltransferase
0	2.8445	0.12	0.018	0	Monocytes	RLOC-00000914	protein FAM126B-like, partial
0	2.84324	0.943	0.408	0	Monocytes	RLOC-00028354	actin-related protein 2/3 complex subunit 1A-like
0	2.84202	0.151	0.023	0	Monocytes	RLOC-00017223	protein lifeguard 1-like
0	2.8383	0.109	0.018	0	Monocytes	RLOC-00013017	uncharacterized protein LOC116941195 isoform X1
0	2.83109	0.128	0.019	0	Monocytes	RLOC-00025512	L-selectin-like
0	2.82708	0.168	0.027	0	Monocytes	RLOC-00017417	cathepsin D
0	2.82656	0.915	0.307	0	Monocytes	RLOC-00023873	annexin A4-like
0	2.82646	0.169	0.026	0	Monocytes	RLOC-00012833	glycerol-3-phosphate dehydrogenase, mitochondrial
0	2.82384	0.171	0.029	0	Monocytes	RLOC-00013533	calcium release-activated calcium channel protein 1-like
0	2.82085	0.116	0.018	0	Monocytes	RLOC-00013546	transmembrane channel-like protein 7 isoform X2
0	2.81661	0.153	0.026	0	Monocytes	RLOC-00015329	annexin A5-like
0	2.81205	0.36	0.067	0	Monocytes	RLOC-00008976	SEC14-like protein 1 isoform X2
0	2.80003	0.238	0.036	0	Monocytes	RLOC-00017936	uncharacterized protein LOC116940240 isoform X1
0	2.79956	0.105	0.018	0	Monocytes	RLOC-00029127	dual specificity protein phosphatase 6-like
0	2.79152	0.422	0.085	0	Monocytes	RLOC-00011534	group XV phospholipase A2
0	2.78944	0.12	0.019	0	Monocytes	RLOC-00015889	inositol-trisphosphate 3-kinase A-like isoform X2
0	2.78801	0.118	0.018	0	Monocytes	RLOC-00021956	type-1 angiotensin II receptor-associated protein
0	2.77826	0.203	0.033	0	Monocytes	RLOC-00001112	fructose-1,6-bisphosphatase 1-like
0	2.77783	0.24	0.04	0	Monocytes	RLOC-00015802	vesicle-associated membrane protein 7
0	2.77385	0.199	0.033	0	Monocytes	RLOC-00020760
0	2.76782	0.302	0.055	0	Monocytes	RLOC-00012376	alpha-crystallin A chain-like
0	2.75357	0.205	0.037	0	Monocytes	RLOC-00006882	lysophospholipid acyltransferase 1-like isoform X1
0	2.72179	0.173	0.022	0	Monocytes	RLOC-00000204
0	2.71067	0.292	0.057	0	Monocytes	RLOC-00025464	caytaxin-like isoform X4
0	2.70086	0.202	0.037	0	Monocytes	RLOC-00017497	reticulon-1-like isoform X5
0	2.6947	0.814	0.26	0	Monocytes	RLOC-00001130	uncharacterized protein LOC116951003
0	2.68892	0.24	0.044	0	Monocytes	RLOC-00012106
0	2.68842	0.267	0.051	0	Monocytes	RLOC-00006711	ras GTPase-activating-like protein IQGAP1 isoform X1
0	2.68589	0.236	0.043	0	Monocytes	RLOC-00012739	protein TMED8 isoform X2
0	2.6852	0.184	0.03	0	Monocytes	RLOC-00001881	ADP-ribosylation factor-like protein 4C
0	2.68263	0.234	0.043	0	Monocytes	RLOC-00006250	isocitrate dehydrogenase
0	2.66434	0.117	0.016	0	Monocytes	RLOC-00027622
0	2.64371	0.196	0.036	0	Monocytes	RLOC-00000841	ras-related protein Ral-A
0	2.63901	0.429	0.086	0	Monocytes	RLOC-00003106	calcium uniporter protein, mitochondrial
0	2.63135	0.47	0.103	0	Monocytes	RLOC-00027626	transgelin-3-like
0	2.63019	0.241	0.044	0	Monocytes	RLOC-00003955	patatin-like phospholipase domain-containing protein 7 isoform X4
0	2.62321	0.467	0.102	0	Monocytes	RLOC-00029182	heat shock factor-binding protein 1
0	2.59441	0.221	0.046	0	Monocytes	RLOC-00026328	serine/threonine-protein kinase pim-3-like
0	2.58613	0.432	0.084	0	Monocytes	RLOC-00002412	NF-kappa-B inhibitor alpha-like
0	2.56892	0.349	0.073	0	Monocytes	RLOC-00002044	protein FAM49B-like
0	2.56861	0.108	0.023	0	Monocytes	RLOC-00029049	probable G-protein coupled receptor 34
0	2.55943	0.279	0.053	0	Monocytes	RLOC-00006136	phospholipid-transporting ATPase ID-like isoform X3
0	2.54937	0.352	0.081	0	Monocytes	RLOC-00007084	phosphoinositide 3-kinase regulatory subunit 5-like
0	2.54029	0.212	0.044	0	Monocytes	RLOC-00017413	interleukin-20 receptor subunit alpha-like isoform X1
0	2.53862	0.121	0.024	0	Monocytes	RLOC-00013360	SH3 domain-binding glutamic acid-rich-like protein
0	2.53278	0.523	0.137	0	Monocytes	RLOC-00008327	rho-related GTP-binding protein RhoG isoform X1
0	2.5256	0.422	0.072	0	Monocytes	RLOC-00000688	cysteine and glycine-rich protein 2
0	2.52209	0.107	0.022	0	Monocytes	RLOC-00017183	guanine nucleotide exchange factor for Rab-3A isoform X2
0	2.51263	0.29	0.067	0	Monocytes	RLOC-00002939	cytosolic 5'-nucleotidase 1A isoform X1
0	2.50436	0.105	0.02	0	Monocytes	RLOC-00001151	ETS-related transcription factor Elf-2-like isoform X2
0	2.49688	0.13	0.024	0	Monocytes	RLOC-00025770	transcription factor HES-1
0	2.49246	0.131	0.027	0	Monocytes	Transcript14214.p1-add	spleen tyrosine kinase SYK
0	2.48665	0.196	0.043	0	Monocytes	RLOC-00020235
0	2.48341	0.125	0.024	0	Monocytes	RLOC-00016474	ceramide synthase 6-like isoform X2
0	2.48328	0.226	0.05	0	Monocytes	RLOC-00017151	sodium/potassium ATPase alpha subunit isoform 1B, partial
0	2.47439	0.236	0.032	0	Monocytes	RLOC-00004421	glutathione peroxidase-like isoform X2
0	2.46386	0.385	0.094	0	Monocytes	RLOC-00018236	drebrin-like protein B
0	2.46366	0.285	0.054	0	Monocytes	RLOC-00015580	mucin-5AC-like
0	2.44914	0.219	0.045	0	Monocytes	RLOC-00022258	transmembrane protein 41B
0	2.442	0.142	0.029	0	Monocytes	RLOC-00004506	cell cycle checkpoint protein RAD1 isoform X1
0	2.43973	0.346	0.084	0	Monocytes	RLOC-00009218	rho guanine nucleotide exchange factor 3-like
0	2.4307	0.113	0.025	0	Monocytes	RLOC-00008328	cAMP-dependent protein kinase type I-alpha regulatory subunit isoform X1
0	2.4222	0.141	0.031	0	Monocytes	RLOC-00011408
0	2.41363	0.112	0.022	0	Monocytes	RLOC-00018802	solute carrier family 2, facilitated glucose transporter member 1
0	2.41069	0.42	0.105	0	Monocytes	RLOC-00011759	ras-related C3 botulinum toxin substrate 1-like isoform X2
0	2.40542	0.128	0.026	0	Monocytes	RLOC-00008301	protein FAM89A-like
0	2.4009	0.277	0.06	0	Monocytes	RLOC-00015868	glutathione S-transferase omega-1-like isoform X2
0	2.3998	0.126	0.026	0	Monocytes	RLOC-00025485	COMM domain-containing protein 1
0	2.39793	0.166	0.035	0	Monocytes	RLOC-00005957	centrosomal protein of 128 kDa isoform X1
0	2.39644	0.372	0.092	0	Monocytes	RLOC-00019172	calcineurin subunit B type 1
0	2.3951	0.13	0.025	0	Monocytes	RLOC-00017422	sodium/hydrogen exchanger 2-like
0	2.38984	0.168	0.038	0	Monocytes	RLOC-00021280	long-chain-fatty-acid--CoA ligase ACSBG2-like isoform X5
0	2.377	0.154	0.031	0	Monocytes	RLOC-00003744	rabphilin-3A-like
0	2.35996	0.232	0.05	0	Monocytes	RLOC-00001715	t-SNARE domain-containing protein 1 isoform X1
0	2.35681	0.147	0.03	0	Monocytes	RLOC-00019040	digestive cysteine proteinase 2-like
0	2.35491	0.1	0.02	0	Monocytes	RLOC-00019516	annexin A4-like
0	2.34646	0.129	0.029	0	Monocytes	RLOC-00005943	serine/threonine-protein kinase D3-like
0	2.34129	0.522	0.144	0	Monocytes	RLOC-00005325	ras-related C3 botulinum toxin substrate 1-like isoform X2
0	2.32939	0.145	0.031	0	Monocytes	RLOC-00006942	lysosomal-trafficking regulator isoform X5
0	2.32785	0.167	0.038	0	Monocytes	RLOC-00014343	major vault protein
0	2.32051	0.234	0.057	0	Monocytes	RLOC-00012500	girdin-like isoform X1
0	2.31817	0.302	0.074	0	Monocytes	RLOC-00015485	E3 ubiquitin ligase RNF157-like isoform X1
0	2.31612	0.102	0.023	0	Monocytes	RLOC-00000601	neurabin-2 isoform X1
0	2.31368	0.102	0.02	0	Monocytes	RLOC-00011913	protein shisa-4-like
0	2.31275	0.279	0.069	0	Monocytes	RLOC-00012121	nck-associated protein 1
0	2.31253	0.144	0.032	0	Monocytes	RLOC-00026059	ras and Rab interactor 1-like
0	2.30661	0.115	0.025	0	Monocytes	RLOC-00020838
0	2.30386	0.114	0.025	0	Monocytes	RLOC-00017587	formin-binding protein 1-like isoform X4
0	2.28068	0.11	0.025	0	Monocytes	RLOC-00011991	TPA-inf: sialidase NEU1.1, partial
0	2.27224	0.395	0.116	0	Monocytes	RLOC-00007338
0	2.27036	0.401	0.106	0	Monocytes	RLOC-00018325	probable protein BRICK1-A
0	2.25994	0.157	0.036	0	Monocytes	RLOC-00017119	ETS domain-containing protein Elk-3-like
0	2.25813	0.656	0.208	0	Monocytes	RLOC-00000435	Ras-like GTP-binding protein O-RHO
0	2.24876	0.286	0.073	0	Monocytes	RLOC-00023455	caspase-3 isoform X1
0	2.24805	0.14	0.036	0	Monocytes	RLOC-00001302	ras-related protein Rap-2c-like isoform X1
0	2.24756	0.151	0.036	0	Monocytes	RLOC-00011335	cytoplasmic dynein 1 light intermediate chain 1-like isoform X2
0	2.2437	0.285	0.07	0	Monocytes	RLOC-00000768	dual specificity protein phosphatase 1
0	2.24344	0.187	0.046	0	Monocytes	RLOC-00004919	unconventional myosin-XVIIIa-like isoform X3
0	2.24137	0.186	0.044	0	Monocytes	RLOC-00003871	beta-hexosaminidase subunit beta-like isoform X2
0	2.23705	0.206	0.054	0	Monocytes	RLOC-00005006	actin-related protein 2/3 complex subunit 4
0	2.23645	0.165	0.041	0	Monocytes	RLOC-00003852	coenzyme Q-binding protein COQ10 homolog B, mitochondrial-like
0	2.23502	0.24	0.06	0	Monocytes	RLOC-00005760	nesprin-1 isoform X7
0	2.22557	0.39	0.113	0	Monocytes	RLOC-00004665	rho guanine nucleotide exchange factor 3-like
0	2.22305	0.939	0.466	0	Monocytes	RLOC-00000240	CD29-like protein
0	2.21417	0.335	0.09	0	Monocytes	RLOC-00000341	LOW QUALITY PROTEIN: hexokinase-1-like
0	2.21016	0.106	0.025	0	Monocytes	RLOC-00009044	inositol-tetrakisphosphate 1-kinase-like isoform X2
0	2.2065	0.389	0.105	0	Monocytes	RLOC-00025158	calcium and integrin-binding protein 1
0	2.20058	0.116	0.029	0	Monocytes	RLOC-00024661	BRISC and BRCA1-A complex member 2
0	2.19321	0.236	0.065	0	Monocytes	RLOC-00022579	claudin-3-like
0	2.19146	0.201	0.051	0	Monocytes	RLOC-00000198	acid ceramidase
0	2.18957	0.666	0.228	0	Monocytes	RLOC-00028448	sorcin isoform X2
0	2.18641	0.133	0.032	0	Monocytes	RLOC-00009296	serine/threonine-protein phosphatase 6 regulatory ankyrin repeat subunit A-like isoform X2
0	2.18359	0.109	0.026	0	Monocytes	RLOC-00005822	sortilin-like
0	2.1811	0.142	0.033	0	Monocytes	RLOC-00016317	6-pyruvoyl tetrahydrobiopterin synthase
0	2.17771	0.102	0.025	0	Monocytes	RLOC-00005793	serine/threonine-protein phosphatase 6 regulatory ankyrin repeat subunit A-like isoform X4
0	2.17238	0.121	0.027	0	Monocytes	RLOC-00020256	annexin A4-like
0	2.1601	0.432	0.119	0	Monocytes	RLOC-00001676	cathepsin Z
0	2.15995	0.161	0.042	0	Monocytes	RLOC-00017161	activation-induced cytidine deaminase-like protein
0	2.15469	0.165	0.039	0	Monocytes	RLOC-00004724	uncharacterized protein KIAA1211-like homolog isoform X1
0	2.15214	0.339	0.092	0	Monocytes	RLOC-00012081	tumor protein p63-regulated gene 1-like protein
0	2.14525	0.143	0.035	0	Monocytes	RLOC-00008954	sodium- and chloride-dependent creatine transporter 1-like isoform X2
0	2.14432	0.139	0.032	0	Monocytes	RLOC-00011912	synaptogyrin-3-like isoform X1
0	2.14278	0.82	0.369	0	Monocytes	RLOC-00005549	actin-related protein 2/3 complex subunit 5-A-like
0	2.13975	0.103	0.026	0	Monocytes	RLOC-00011696	lysosome membrane protein 2 isoform X1
0	2.13777	0.193	0.052	0	Monocytes	RLOC-00005533	transmembrane protein 128
0	2.1375	0.104	0.025	0	Monocytes	RLOC-00001477	protein spinster homolog 1-like
0	2.12406	0.163	0.043	0	Monocytes	RLOC-00006286	stromal interaction molecule 1-like isoform X3
0	2.10837	0.354	0.111	0	Monocytes	RLOC-00012910	protein disulfide-isomerase A4
0	2.09207	0.48	0.155	0	Monocytes	RLOC-00003225	uncharacterized protein LOC116943589
0	2.0854	0.132	0.035	0	Monocytes	RLOC-00025008
0	2.08062	0.203	0.054	0	Monocytes	RLOC-00001399	alpha-1,3-mannosyl-glycoprotein 4-beta-N-acetylglucosaminyltransferase A-like
0	2.07607	0.116	0.029	0	Monocytes	RLOC-00012731
0	2.07516	0.303	0.089	0	Monocytes	RLOC-00012064	nucleoporin NSP1-like
0	2.07361	0.576	0.196	0	Monocytes	RLOC-00024180	osteoclast-stimulating factor 1-like isoform X2
0	2.07353	0.25	0.07	0	Monocytes	RLOC-00014881	formin-like protein 2
0	2.07114	0.112	0.029	0	Monocytes	RLOC-00007824	lysosome membrane protein 2 isoform X2
0	2.06389	0.119	0.029	0	Monocytes	RLOC-00002216	magnesium transporter NIPA2-like
0	2.05721	0.365	0.096	0	Monocytes	RLOC-00017892	syndecan-2-like
0	2.04704	0.171	0.044	0	Monocytes	RLOC-00009781
0	2.04616	0.143	0.037	0	Monocytes	RLOC-00005531	V-type proton ATPase 21 kDa proteolipid subunit
0	2.0405	0.12	0.034	0	Monocytes	RLOC-00002289	citrate synthase, mitochondrial
0	2.04029	0.652	0.257	0	Monocytes	RLOC-00002288	F-box/LRR-repeat protein 5 isoform X1
0	2.02958	0.298	0.091	0	Monocytes	RLOC-00009440	formin-like protein 2 isoform X3
0	2.02734	0.232	0.072	0	Monocytes	RLOC-00020391	RING finger and SPRY domain-containing protein 1 isoform X2
0	2.02728	0.146	0.039	0	Monocytes	RLOC-00014332	unconventional myosin-IXb-like isoform X1
0	2.02637	0.147	0.039	0	Monocytes	RLOC-00004193	alpha-aspartyl dipeptidase
0	2.02129	0.207	0.054	0	Monocytes	RLOC-00010402	exocyst complex component 3
0	2.01846	0.584	0.209	0	Monocytes	RLOC-00023938	MOB kinase activator 1B
0	2.01578	0.104	0.026	0	Monocytes	RLOC-00015939	telomeric repeat-binding factor 2-like
0	2.00968	0.152	0.044	0	Monocytes	RLOC-00021722
0	2.00911	0.533	0.186	0	Monocytes	RLOC-00017035	glucose-6-phosphate isomerase-like
0	2.00849	0.133	0.037	0	Monocytes	RLOC-00012655
0	2.00053	0.111	0.031	0	Monocytes	RLOC-00007948	protein MTSS 2-like isoform X6
0	1.99848	0.118	0.03	0	Monocytes	RLOC-00004838	ras-related protein Rab-33B-like
0	1.98835	0.235	0.067	0	Monocytes	RLOC-00019247	uncharacterized protein LOC116953843 isoform X1
0	1.98341	0.192	0.052	0	Monocytes	RLOC-00016758	adiponectin receptor protein 1-like
0	1.98124	0.113	0.032	0	Monocytes	RLOC-00018262	nectin cell adhesion molecule 1b isoform X1
0	1.98096	0.321	0.104	0	Monocytes	RLOC-00020933	WAS/WASL-interacting protein family member 1-like
0	1.96921	0.15	0.032	0	Monocytes	RLOC-00017048	protein phosphatase Slingshot homolog 1-like
0	1.96348	0.224	0.067	0	Monocytes	RLOC-00022826	mixed lineage kinase domain-like protein
0	1.96248	0.137	0.036	0	Monocytes	RLOC-00022050	vacuolar protein sorting-associated protein 26A isoform X2
0	1.94995	0.193	0.056	0	Monocytes	RLOC-00007740	oxysterol-binding protein 1-like isoform X1
0	1.94308	0.25	0.078	0	Monocytes	RLOC-00003481	coronin-1B-like
0	1.94194	0.118	0.035	0	Monocytes	RLOC-00003968	guanine nucleotide-binding protein G(I)/G(S)/G(T) subunit beta-1
0	1.94167	0.122	0.037	0	Monocytes	RLOC-00013492
0	1.93726	0.199	0.069	0	Monocytes	RLOC-00022510	calreticulin-like
0	1.9343	0.14	0.042	0	Monocytes	RLOC-00015270	AN1-type zinc finger protein 2A-like
0	1.93343	0.71	0.299	0	Monocytes	RLOC-00023979	ras-related protein Rab-1A
0	1.93147	0.138	0.04	0	Monocytes	RLOC-00008767	V-type proton ATPase subunit e 1
0	1.93007	0.194	0.056	0	Monocytes	RLOC-00018266	putative phospholipase B-like 2
0	1.92801	0.337	0.102	0	Monocytes	RLOC-00025195	ras-related protein Rab-7a
0	1.92459	0.129	0.038	0	Monocytes	RLOC-00002270	copine-1-like isoform X2
0	1.92122	0.147	0.04	0	Monocytes	RLOC-00002584	V-type proton ATPase subunit d 1
1.43742e-295	1.91976	0.105	0.031	3.46606e-291	Monocytes	RLOC-00006271	ubiquitin carboxyl-terminal hydrolase CYLD
0	1.9191	0.149	0.045	0	Monocytes	RLOC-00003062	guanine nucleotide exchange factor VAV3-like
0	1.91593	0.157	0.049	0	Monocytes	RLOC-00015597	transcriptional activator protein Pur-alpha-like
0	1.91544	0.125	0.033	0	Monocytes	RLOC-00007219	ras-related protein Rab-11B
0	1.91061	0.175	0.062	0	Monocytes	RLOC-00002605	ectonucleoside triphosphate diphosphohydrolase 8-like
0	1.87695	0.134	0.041	0	Monocytes	RLOC-00015543	BTB/POZ domain-containing protein KCTD3-like isoform X4
0	1.87691	0.126	0.036	0	Monocytes	RLOC-00009290	AP-1 complex subunit beta-1-like isoform X4
0	1.87458	0.281	0.083	0	Monocytes	RLOC-00023469
0	1.87141	0.185	0.058	0	Monocytes	RLOC-00012621	leukemia inhibitory factor receptor-like isoform X2
0	1.86929	0.139	0.045	0	Monocytes	RLOC-00007000	thioredoxin reductase 3
0	1.86893	0.469	0.178	0	Monocytes	RLOC-00017218	calcium homeostasis modulator protein 6-like
0	1.86764	0.116	0.035	0	Monocytes	RLOC-00000245	son of sevenless homolog 1
2.93553e-291	1.86279	0.101	0.029	7.07844e-287	Monocytes	RLOC-00014562	baculoviral IAP repeat-containing protein 7-like isoform X2
0	1.85949	0.211	0.063	0	Monocytes	RLOC-00008669	ras-related protein Rab-4B
0	1.85929	0.365	0.125	0	Monocytes	RLOC-00006125	protein MTSS 1-like isoform X5
0	1.85634	0.257	0.097	0	Monocytes	RLOC-00003706	protein LBH-like
0	1.85212	0.121	0.035	0	Monocytes	RLOC-00002988	digestive cysteine proteinase 2-like
2.72012e-258	1.85205	0.101	0.032	6.55903e-254	Monocytes	RLOC-00021931	leucine-rich repeat flightless-interacting protein 2 isoform X12
0	1.85107	0.153	0.046	0	Monocytes	RLOC-00004540	major pollen allergen Lol p 5b-like
0	1.84174	0.481	0.166	0	Monocytes	RLOC-00000517	dual specificity protein phosphatase 10
0	1.84106	0.284	0.093	0	Monocytes	RLOC-00026994	succinate dehydrogenase assembly factor 4, mitochondrial
0	1.83835	0.146	0.045	0	Monocytes	RLOC-00000410	beta-1,4-galactosyltransferase 2-like
0	1.83513	0.201	0.067	0	Monocytes	RLOC-00001998	transmembrane emp24 domain-containing protein 10
0	1.83393	0.361	0.134	0	Monocytes	RLOC-00002661	NF-kappa-B inhibitor epsilon-like
0	1.82897	0.198	0.059	0	Monocytes	RLOC-00005448	NPC intracellular cholesterol transporter 2-like
0	1.82525	0.296	0.09	0	Monocytes	RLOC-00000610	B-cell linker-like protein
0	1.82234	0.218	0.071	0	Monocytes	RLOC-00009889	guanine nucleotide-binding protein G(I)/G(S)/G(O) subunit gamma-10-like
0	1.81892	0.319	0.126	0	Monocytes	RLOC-00023160	calreticulin-like
0	1.8104	0.125	0.036	0	Monocytes	RLOC-00002705	synaptosomal-associated protein 25-like
0	1.80826	0.143	0.046	0	Monocytes	RLOC-00000490	xaa-Pro aminopeptidase 1 isoform X1
0	1.80498	0.141	0.049	0	Monocytes	RLOC-00027394	integrin alpha-X-like isoform X1
0	1.80463	0.282	0.089	0	Monocytes	RLOC-00010193	F-box only protein 9
0	1.80124	0.319	0.102	0	Monocytes	RLOC-00027403	transcription factor AP-1-like
0	1.80012	0.933	0.554	0	Monocytes	RLOC-00004401	glyceraldehyde-3-phosphate dehydrogenase
0	1.79377	0.499	0.191	0	Monocytes	RLOC-00001842	general receptor for phosphoinositides 1-associated scaffold protein-like isoform X1
0	1.793	0.361	0.128	0	Monocytes	RLOC-00008347	SAM and SH3 domain-containing protein 1-like isoform X5
0	1.79295	0.23	0.076	0	Monocytes	RLOC-00010988	neurobeachin-like protein 1 isoform X2
0	1.78711	0.131	0.04	0	Monocytes	RLOC-00012789	calcium/calmodulin-dependent protein kinase type 1-like
0	1.78512	0.354	0.122	0	Monocytes	RLOC-00022180	drebrin-like protein B
0	1.77796	0.282	0.102	0	Monocytes	RLOC-00000880	mitochondrial pyruvate carrier 2-like
0	1.77364	0.152	0.05	0	Monocytes	RLOC-00013652	nucleolysin TIAR-like isoform X4
0	1.74489	0.159	0.051	0	Monocytes	RLOC-00020678	TGF-beta-activated kinase 1 and MAP3K7-binding protein 2
0	1.74415	0.201	0.05	0	Monocytes	RLOC-00012420	actin-binding LIM protein 1-like isoform X19
0	1.744	0.679	0.306	0	Monocytes	RLOC-00028147	enolase
9.71312e-295	1.73959	0.119	0.039	2.34212e-290	Monocytes	RLOC-00015770	tumor necrosis factor ligand superfamily member 13B-like isoform X2
0	1.72966	0.105	0.029	0	Monocytes	RLOC-00022968	stearoyl-CoA desaturase 1
2.90036e-235	1.72835	0.107	0.038	6.99363e-231	Monocytes	RLOC-00022781	NEDD4 family-interacting protein 1-like
0	1.72773	0.284	0.103	0	Monocytes	RLOC-00022478	succinate dehydrogenase
0	1.72172	0.21	0.056	0	Monocytes	RLOC-00005009	chromobox protein homolog 1-like isoform X1
0	1.71584	1	0.976	0	Monocytes	RLOC-00005371	ferritin heavy polypeptide 1
0	1.70305	0.293	0.109	0	Monocytes	RLOC-00013959	spectrin beta chain, non-erythrocytic 1-like isoform X1
1.38604e-307	1.69444	0.13	0.044	3.34215e-303	Monocytes	RLOC-00028017	V-type proton ATPase subunit e 1
0	1.68771	0.175	0.057	0	Monocytes	RLOC-00006212	receptor-type tyrosine-protein phosphatase beta-like isoform X1
0	1.68669	0.122	0.035	0	Monocytes	RLOC-00003732	pituitary tumor-transforming gene 1 protein-interacting protein-like
0	1.68621	0.207	0.071	0	Monocytes	RLOC-00020422	charged multivesicular body protein 5
9.32711e-240	1.68107	0.113	0.041	2.24905e-235	Monocytes	RLOC-00024915	SOSS complex subunit B2-like
0	1.67721	0.161	0.053	0	Monocytes	RLOC-00009894	tyrosine-protein phosphatase non-receptor type 23 isoform X2
1.1942e-284	1.65786	0.114	0.037	2.87957e-280	Monocytes	RLOC-00019977	phospholipase B-like 1
0	1.65739	0.392	0.158	0	Monocytes	RLOC-00013592	uncharacterized protein LOC127651396
2.40944e-224	1.6524	0.1	0.035	5.80989e-220	Monocytes	RLOC-00028566	mitochondrial pyruvate carrier 2-like
0	1.65178	0.15	0.05	0	Monocytes	RLOC-00027757	calcium uptake protein 3, mitochondrial-like
1.26631e-273	1.65096	0.108	0.035	3.05346e-269	Monocytes	RLOC-00004798	erlin-2-B-like
0	1.65018	0.153	0.049	0	Monocytes	RLOC-00016212	E3 ubiquitin-protein ligase TRIM7-like
0	1.64697	0.123	0.039	0	Monocytes	RLOC-00018178	cell death activator CIDE-3 isoform X1
0	1.64581	0.227	0.077	0	Monocytes	RLOC-00014443	scavenger receptor class B member 1-like
1.51948e-273	1.64516	0.109	0.035	3.66392e-269	Monocytes	RLOC-00019682	transmembrane protein 59
0	1.64485	0.121	0.037	0	Monocytes	RLOC-00027234	NPC intracellular cholesterol transporter 2-like
0	1.62837	0.163	0.059	0	Monocytes	RLOC-00023531	paired amphipathic helix protein Sin3a isoform X1
0	1.62553	0.244	0.091	0	Monocytes	RLOC-00028584	ubiquitin-conjugating enzyme E2 L3
0	1.62451	0.172	0.059	0	Monocytes	RLOC-00023273	TOM1-like protein 2 isoform X1
0	1.61872	0.196	0.072	0	Monocytes	RLOC-00013147	rho guanine nucleotide exchange factor 7-like isoform X6
0	1.61618	0.332	0.13	0	Monocytes	RLOC-00019591	dnaJ homolog subfamily A member 2
0	1.61399	0.159	0.056	0	Monocytes	RLOC-00012482	TBC1 domain family member 14 isoform X1
0	1.60915	0.129	0.041	0	Monocytes	RLOC-00002123	UBA-like domain-containing protein 2
0	1.60912	0.151	0.056	0	Monocytes	RLOC-00011199	serine/threonine-protein phosphatase 2A catalytic subunit alpha isoform-like
1.77943e-267	1.60757	0.124	0.044	4.29074e-263	Monocytes	RLOC-00017749
0	1.60353	0.219	0.077	0	Monocytes	RLOC-00014510	glycosylated lysosomal membrane protein
1.21561e-266	1.60007	0.133	0.05	2.93119e-262	Monocytes	RLOC-00028140	ras-related protein Rab-11B-like
0	1.59377	0.295	0.113	0	Monocytes	RLOC-00009358	ADP-ribosylation factor 1 isoform X2
1.8885e-232	1.59356	0.104	0.036	4.55375e-228	Monocytes	RLOC-00014693	phosphatidylinositol 4,5-bisphosphate 3-kinase catalytic subunit gamma isoform
0	1.59303	0.288	0.115	0	Monocytes	RLOC-00016135	serine/threonine-protein kinase 17A-like
0	1.58688	0.119	0.034	0	Monocytes	RLOC-00024183	ubiquitin carboxyl-terminal hydrolase 49
0	1.58558	0.297	0.114	0	Monocytes	RLOC-00002313	Krueppel-like factor 6
0	1.58413	0.198	0.075	0	Monocytes	RLOC-00002799	uncharacterized protein LOC116947967, partial
1.16611e-222	1.58171	0.11	0.041	2.81184e-218	Monocytes	RLOC-00024574
0	1.57981	1	0.917	0	Monocytes	NP-008150.1	cytochrome c oxidase subunit I
0	1.57908	0.974	0.676	0	Monocytes	RLOC-00000249	myosin light polypeptide 6-like isoform X1
0	1.57787	0.19	0.069	0	Monocytes	RLOC-00020755	rho GTPase-activating protein 8-like isoform X2
4.5286e-201	1.57756	0.102	0.038	1.09198e-196	Monocytes	RLOC-00013090
0	1.57564	0.974	0.72	0	Monocytes	RLOC-00004975	myosin regulatory light chain 12A
0	1.56831	0.17	0.066	0	Monocytes	RLOC-00015015	casein kinase II subunit alpha-like isoform X1
0	1.5628	0.139	0.048	0	Monocytes	RLOC-00015553	trafficking protein particle complex subunit 3
3.41174e-229	1.56018	0.121	0.047	8.22672e-225	Monocytes	RLOC-00019998	chloride intracellular channel protein 5-like
4.94192e-240	1.55688	0.13	0.051	1.19164e-235	Monocytes	RLOC-00016218	protein disulfide-isomerase A6
0	1.55404	0.17	0.06	0	Monocytes	RLOC-00015372
0	1.55201	0.327	0.133	0	Monocytes	RLOC-00021540	transmembrane emp24 domain-containing protein 10
0	1.54897	0.154	0.053	0	Monocytes	RLOC-00007970	calcium-activated chloride channel regulator 1-like
1.11283e-224	1.54693	0.108	0.039	2.68337e-220	Monocytes	RLOC-00016546	major facilitator superfamily domain-containing protein 1 isoform X1
0	1.53877	0.155	0.059	0	Monocytes	RLOC-00012170	TRAF family member-associated NF-kappa-B activator isoform X1
1.7539e-210	1.53855	0.105	0.039	4.22918e-206	Monocytes	RLOC-00012413	TANK-binding kinase 1
0	1.53785	0.214	0.09	0	Monocytes	RLOC-00018916	endoplasmic reticulum chaperone BiP
2.94243e-248	1.5329	0.118	0.043	7.09507e-244	Monocytes	RLOC-00024232	transmembrane 9 superfamily member 4 isoform X2
3.10468e-202	1.52807	0.105	0.04	7.48631e-198	Monocytes	RLOC-00023461	immediate early response gene 5-like protein
0	1.524	0.199	0.072	0	Monocytes	RLOC-00016363	unconventional myosin-Id
4.34961e-242	1.51993	0.114	0.041	1.04882e-237	Monocytes	RLOC-00007343	dnaJ homolog subfamily C member 13 isoform X4
4.73646e-184	1.5199	0.105	0.042	1.1421e-179	Monocytes	RLOC-00006299	serine/threonine-protein phosphatase 5
0	1.51979	0.181	0.072	0	Monocytes	RLOC-00003886	glia maturation factor beta-like
0	1.51979	0.264	0.108	0	Monocytes	RLOC-00009451	myeloid-associated differentiation marker homolog isoform X1
0	1.5155	0.152	0.054	0	Monocytes	RLOC-00025341	baculoviral IAP repeat-containing protein 7-like isoform X4
0	1.51392	0.749	0.395	0	Monocytes	RLOC-00022442	vacuolar protein sorting-associated protein 13C-like, partial
0	1.50986	0.172	0.061	0	Monocytes	RLOC-00023218	zinc finger MYND domain-containing protein 11 isoform X4
0	1.50711	0.966	0.652	0	Monocytes	RLOC-00004712	cofilin-2-like
0	1.50699	0.415	0.223	0	Monocytes	RLOC-00000524	endoplasmin isoform X1
0	1.50649	0.438	0.178	0	Monocytes	RLOC-00028061	WW domain-binding protein 2-like isoform X3
0	1.50552	0.371	0.161	0	Monocytes	RLOC-00002252	I kappa B-epsilon
2.79897e-241	1.5036	0.126	0.048	6.74916e-237	Monocytes	RLOC-00004755	transaldolase
9.61875e-254	1.50027	0.115	0.04	2.31937e-249	Monocytes	RLOC-00003742	transmembrane protein 33
0	1.49741	1	0.914	0	Monocytes	NP-008154.1	cytochrome c oxidase subunit III
0	1.49581	0.286	0.116	0	Monocytes	RLOC-00020165	presenilin-1-like isoform X1
0	1.49494	0.283	0.124	0	Monocytes	RLOC-00023935
0	1.48913	0.914	0.602	0	Monocytes	RLOC-00021295	actin-related protein 2/3 complex subunit 2
0	1.48782	0.295	0.124	0	Monocytes	RLOC-00005575
1.11162e-238	1.48761	0.13	0.051	2.68045e-234	Monocytes	RLOC-00022147	protein RER1-like
0	1.48633	0.173	0.065	0	Monocytes	RLOC-00017518	F-actin-capping protein subunit alpha-2-like
0	1.48101	0.183	0.056	0	Monocytes	RLOC-00005818	LOW QUALITY PROTEIN: uncharacterized protein LOC116940564
2.20082e-296	1.48053	0.155	0.06	5.30683e-292	Monocytes	RLOC-00002387	ras-related protein Rab-18
0	1.48036	0.238	0.095	0	Monocytes	RLOC-00004802	LOW QUALITY PROTEIN: programmed cell death protein 10-like
1.18549e-243	1.47788	0.109	0.038	2.85858e-239	Monocytes	RLOC-00024476	cAMP-regulated phosphoprotein 19-like
9.09401e-166	1.47552	0.113	0.051	2.19284e-161	Monocytes	RLOC-00009171	E3 ubiquitin/ISG15 ligase TRIM25-like
0	1.46825	0.175	0.069	0	Monocytes	RLOC-00027278	peroxiredoxin-5, mitochondrial isoform X1
3.01417e-261	1.46805	0.147	0.06	7.26807e-257	Monocytes	RLOC-00000412	nuclear distribution protein nudE-like 1
0	1.46641	0.203	0.083	0	Monocytes	RLOC-00020611	chloride intracellular channel protein 5-like
0	1.4624	0.641	0.334	0	Monocytes	RLOC-00008861	adhesion G protein-coupled receptor F5-like
0	1.44983	0.701	0.346	0	Monocytes	RLOC-00001267	L-lactate dehydrogenase
5.71175e-272	1.44788	0.131	0.048	1.37727e-267	Monocytes	RLOC-00028375	ubiquitin-conjugating enzyme E2 E2-like
0	1.44708	0.624	0.295	0	Monocytes	RLOC-00017503	selenoprotein W-like
0	1.44656	0.202	0.082	0	Monocytes	RLOC-00000652	cysteinyl aspartate specific proteinase 1
2.23668e-231	1.4437	0.113	0.041	5.39331e-227	Monocytes	RLOC-00008676	three prime repair exonuclease 2-like, partial
4.74049e-248	1.44364	0.143	0.059	1.14307e-243	Monocytes	RLOC-00012827	Friend leukemia integration 1 transcription factor-like isoform X2
0	1.44124	0.162	0.053	0	Monocytes	RLOC-00005561	gamma-aminobutyric acid receptor-associated protein-like 2
7.74383e-225	1.44048	0.105	0.037	1.86727e-220	Monocytes	RLOC-00016320	tyrosine-protein phosphatase non-receptor type 23 isoform X2
8.83626e-281	1.4367	0.153	0.061	2.13069e-276	Monocytes	RLOC-00009565	copine-1-like isoform X2
0	1.43433	0.236	0.114	0	Monocytes	RLOC-00004380	growth arrest and DNA damage-inducible protein GADD45 beta
3.2932e-226	1.42362	0.12	0.046	7.94089e-222	Monocytes	RLOC-00014194	retinol dehydrogenase 13-like isoform X1
0	1.42132	0.231	0.097	0	Monocytes	RLOC-00004933	ADP-ribosylation factor-like protein 6-interacting protein 1
2.88182e-238	1.41268	0.145	0.061	6.94892e-234	Monocytes	RLOC-00021344	syntaxin-11
9.16943e-226	1.40764	0.148	0.066	2.21102e-221	Monocytes	RLOC-00005149	39S ribosomal protein L33, mitochondrial
0	1.40133	0.253	0.11	0	Monocytes	RLOC-00009844	dedicator of cytokinesis protein 1-like
0	1.39659	0.418	0.173	0	Monocytes	RLOC-00004518	DNA-binding protein inhibitor ID-2
0	1.39379	0.863	0.537	0	Monocytes	RLOC-00025580	mitochondrial glutamate carrier 1-like isoform X3
8.19118e-168	1.38843	0.117	0.052	1.97514e-163	Monocytes	RLOC-00013528
0	1.38765	0.685	0.361	0	Monocytes	RLOC-00022683	uncharacterized protein LOC116943669
0	1.38632	0.263	0.118	0	Monocytes	RLOC-00004002	protein disulfide-isomerase A3
3.33228e-296	1.38556	0.179	0.077	8.03513e-292	Monocytes	RLOC-00001748	protein C-ets-1 isoform X4
6.67759e-233	1.38496	0.115	0.043	1.61017e-228	Monocytes	RLOC-00018959
0	1.38485	0.266	0.115	0	Monocytes	RLOC-00011412	eukaryotic translation initiation factor 4 gamma 1
1.23797e-267	1.38466	0.155	0.064	2.98511e-263	Monocytes	RLOC-00015803	cell death activator CIDE-3 isoform X1
0	1.38393	0.487	0.235	0	Monocytes	RLOC-00014213
2.86502e-182	1.38034	0.119	0.052	6.90841e-178	Monocytes	RLOC-00027055
0	1.38008	0.25	0.1	0	Monocytes	RLOC-00004697	sorting nexin-3
0	1.37742	0.375	0.179	0	Monocytes	RLOC-00015604	amyloid beta A4 precursor protein-binding family B member 1-interacting protein-like isoform X1
0	1.37308	0.209	0.091	0	Monocytes	RLOC-00023322	F-actin-capping protein subunit beta isoform X2
4.96878e-166	1.36998	0.118	0.054	1.19812e-161	Monocytes	RLOC-00015213
1.89526e-207	1.36743	0.117	0.047	4.57004e-203	Monocytes	RLOC-00002098	V-type proton ATPase subunit D
1.6439e-224	1.35701	0.131	0.053	3.96394e-220	Monocytes	RLOC-00014089	protein phosphatase 1 regulatory subunit 12A isoform X3
0	1.35011	0.209	0.091	0	Monocytes	RLOC-00001693	dnaJ homolog subfamily B member 11
1.4138e-177	1.3472	0.117	0.051	3.4091e-173	Monocytes	RLOC-00011783	uncharacterized protein LOC116958143 isoform X3
0	1.34633	0.997	0.81	0	Monocytes	RLOC-00003275	thymosin beta-4
0	1.34599	0.345	0.154	0	Monocytes	RLOC-00012365	LOW QUALITY PROTEIN: transmembrane and coiled-coil domains protein 2-like
2.07849e-142	1.34092	0.112	0.053	5.01187e-138	Monocytes	RLOC-00025458	E3 ubiquitin/ISG15 ligase TRIM25-like isoform X2
4.16887e-303	1.34086	0.186	0.08	1.00524e-298	Monocytes	RLOC-00025222
5.1717e-299	1.33726	0.164	0.065	1.24705e-294	Monocytes	RLOC-00023777
0	1.3366	0.248	0.117	0	Monocytes	RLOC-00010860	retinoblastoma-associated protein
0	1.33487	0.282	0.128	0	Monocytes	RLOC-00023183	ubiquitin-conjugating enzyme E2 D3-like isoform X3
0	1.33243	0.677	0.362	0	Monocytes	RLOC-00002439	CapZ-alpha
4.58252e-201	1.33157	0.113	0.045	1.10498e-196	Monocytes	RLOC-00013331	mitogen-activated protein kinase 1-like isoform X2
1.42575e-209	1.33118	0.149	0.069	3.43791e-205	Monocytes	RLOC-00012939	RING finger protein 24-like isoform X1
3.39452e-225	1.32888	0.149	0.066	8.18522e-221	Monocytes	RLOC-00017019	bcl-2-like protein 2
2.95672e-191	1.3285	0.123	0.053	7.12954e-187	Monocytes	RLOC-00004432	cytochrome c oxidase assembly factor 7 isoform X1
7.89376e-201	1.32239	0.117	0.048	1.90342e-196	Monocytes	RLOC-00018442	mannose-1-phosphate guanyltransferase alpha isoform X1
1.15019e-168	1.31996	0.111	0.048	2.77344e-164	Monocytes	RLOC-00015807	C-Maf-inducing protein-like
0	1.31845	0.276	0.125	0	Monocytes	RLOC-00020949	platelet-activating factor acetylhydrolase IB subunit beta-like
0	1.3108	0.282	0.126	0	Monocytes	RLOC-00000798	rho GTPase-activating protein 8-like isoform X1
0	1.31007	0.2	0.082	0	Monocytes	RLOC-00002670	calcium uptake protein 1, mitochondrial isoform X1
0	1.31003	0.548	0.281	0	Monocytes	RLOC-00023881	tetraspanin-1
0	1.30735	0.48	0.234	0	Monocytes	RLOC-00003727	V-type proton ATPase 16 kDa proteolipid subunit isoform X2
1.57832e-187	1.30315	0.101	0.039	3.80581e-183	Monocytes	RLOC-00017553	protein phosphatase 1 regulatory subunit 12A-like isoform X4
0	1.30174	0.778	0.463	0	Monocytes	RLOC-00003722	lysosomal-associated transmembrane protein 4A-like isoform X1
0	1.29807	0.344	0.183	0	Monocytes	RLOC-00012677	RING finger protein 24-like isoform X2
3.17102e-232	1.29752	0.139	0.058	7.64628e-228	Monocytes	RLOC-00022106	tropomodulin-1-like
9.82317e-234	1.29237	0.155	0.069	2.36866e-229	Monocytes	RLOC-00007878	yjeF N-terminal domain-containing protein 3 isoform X2
7.79252e-161	1.28951	0.106	0.046	1.87901e-156	Monocytes	RLOC-00002168	carbohydrate sulfotransferase 14
2.76659e-177	1.28741	0.106	0.044	6.67108e-173	Monocytes	RLOC-00001449	stonin-2-like
1.11893e-182	1.28705	0.137	0.064	2.69807e-178	Monocytes	RLOC-00010132
0	1.28402	0.186	0.079	0	Monocytes	RLOC-00001373	AP-2 complex subunit mu isoform X2
9.90334e-306	1.27752	0.201	0.09	2.38799e-301	Monocytes	RLOC-00012711	protein SSUH2 homolog isoform X1
7.34758e-148	1.27722	0.113	0.053	1.77172e-143	Monocytes	RLOC-00016509	puromycin-sensitive aminopeptidase-like
0	1.27376	0.284	0.128	0	Monocytes	RLOC-00024712	secretory carrier-associated membrane protein 1-like isoform X2
2.22676e-197	1.27353	0.136	0.061	5.36939e-193	Monocytes	RLOC-00014546	cAMP-dependent protein kinase catalytic subunit alpha-like isoform X1
0	1.27204	0.527	0.259	0	Monocytes	RLOC-00005231	cytochrome c oxidase subunit 6A1, mitochondrial-like
0	1.27156	0.354	0.165	0	Monocytes	RLOC-00005152	coiled-coil domain-containing protein 28B
2.88069e-200	1.26878	0.134	0.059	6.94621e-196	Monocytes	RLOC-00027673	probable hydrolase PNKD
6.57118e-304	1.26195	0.203	0.091	1.58451e-299	Monocytes	RLOC-00027190	cation-dependent mannose-6-phosphate receptor
2.05764e-151	1.26134	0.112	0.052	4.96158e-147	Monocytes	RLOC-00026502	phosphatidylinositol transfer protein beta isoform-like
0	1.25137	0.456	0.233	0	Monocytes	RLOC-00028415	calmodulin-1 isoform X1
4.12188e-206	1.24957	0.149	0.068	9.9391e-202	Monocytes	RLOC-00002745	NHL repeat-containing protein 3 isoform X1
0	1.24906	0.293	0.131	0	Monocytes	RLOC-00021229	ras-related protein Rab-21
1.59467e-237	1.24689	0.178	0.084	3.84523e-233	Monocytes	RLOC-00023170	growth factor receptor-bound protein 2-like
0	1.24339	0.241	0.111	0	Monocytes	RLOC-00027881	HIG1 domain family member 1A, mitochondrial-like
3.19262e-167	1.24188	0.11	0.048	7.69836e-163	Monocytes	RLOC-00010292	LOW QUALITY PROTEIN: coiled-coil domain-containing protein 186
4.83161e-163	1.24073	0.117	0.053	1.16505e-158	Monocytes	RLOC-00004451	LOW QUALITY PROTEIN: paraplegin
2.13825e-242	1.2356	0.184	0.088	5.15597e-238	Monocytes	RLOC-00010469	NEDD4-binding protein 1 isoform X2
0	1.23374	0.207	0.091	0	Monocytes	RLOC-00000364	cyclin-I-like
1.45043e-254	1.23232	0.18	0.083	3.49742e-250	Monocytes	RLOC-00007173	signal transducer and activator of transcription 5B-like
4.59152e-164	1.22947	0.113	0.05	1.10715e-159	Monocytes	RLOC-00013178	LOW QUALITY PROTEIN: prosaposin-like, partial
0	1.22784	0.301	0.127	0	Monocytes	RLOC-00028516	tubulin beta chain-like isoform X2
1.10618e-229	1.22525	0.167	0.077	2.66733e-225	Monocytes	RLOC-00005576
2.92406e-168	1.22074	0.117	0.052	7.05079e-164	Monocytes	RLOC-00022142	cyclic AMP-responsive element-binding protein 3-like protein 4
0	1.21999	0.407	0.218	0	Monocytes	RLOC-00002722	LOW QUALITY PROTEIN: transketolase-like
0	1.21911	0.329	0.167	0	Monocytes	RLOC-00027171	reticulon-1-A-like isoform X1
9.48164e-140	1.2184	0.116	0.056	2.28631e-135	Monocytes	RLOC-00013142
0	1.21459	0.445	0.255	0	Monocytes	RLOC-00001116	TNFAIP3-interacting protein 1
5.88065e-274	1.21306	0.157	0.064	1.418e-269	Monocytes	RLOC-00004787	catechol O-methyltransferase domain-containing protein 1 isoform X2
2.61445e-159	1.21155	0.109	0.048	6.30421e-155	Monocytes	RLOC-00012793	S-adenosylhomocysteine hydrolase-like protein 1 isoform X1
3.72602e-172	1.21103	0.125	0.057	8.98456e-168	Monocytes	RLOC-00004174	trafficking protein particle complex subunit 2-like
7.19553e-147	1.21052	0.112	0.052	1.73506e-142	Monocytes	RLOC-00001792	transducin-like enhancer protein 4 isoform X1
9.6261e-302	1.20767	0.222	0.106	2.32114e-297	Monocytes	RLOC-00004729	transmembrane emp24 domain-containing protein 2 isoform X2
5.25077e-187	1.20567	0.128	0.057	1.26612e-182	Monocytes	RLOC-00028473	pseudouridine-5'-phosphatase-like isoform X2
2.60185e-225	1.20031	0.152	0.067	6.27385e-221	Monocytes	RLOC-00009472	catenin alpha-2-like
5.72757e-272	1.19656	0.163	0.068	1.38109e-267	Monocytes	RLOC-00005417	trafficking protein particle complex subunit 2-like protein
6.11717e-183	1.19538	0.123	0.054	1.47503e-178	Monocytes	RLOC-00003976	ragulator complex protein LAMTOR3 isoform X1
3.98036e-171	1.18902	0.118	0.052	9.59785e-167	Monocytes	RLOC-00021953	DENN domain-containing protein 11
8.51186e-174	1.18831	0.116	0.05	2.05247e-169	Monocytes	RLOC-00000923	prenylated Rab acceptor protein 1
4.80184e-165	1.18229	0.123	0.057	1.15787e-160	Monocytes	RLOC-00000765	protein unc-50 homolog
4.00783e-149	1.18092	0.12	0.057	9.66407e-145	Monocytes	RLOC-00019486	protein slit-like
3.84233e-175	1.17786	0.128	0.058	9.26502e-171	Monocytes	RLOC-00025074	general transcription factor II-I repeat domain-containing protein 2-like
4.4502e-205	1.17678	0.146	0.066	1.07308e-200	Monocytes	RLOC-00026714	ragulator complex protein LAMTOR1 isoform X2
0	1.17436	0.261	0.119	0	Monocytes	RLOC-00004133	superoxide dismutase
0	1.17261	0.317	0.154	0	Monocytes	RLOC-00004916	carbonyl reductase
0	1.17225	0.744	0.426	0	Monocytes	RLOC-00005539	glutathione peroxidase 2-like
3.34372e-223	1.1692	0.168	0.079	8.06271e-219	Monocytes	RLOC-00000909	IST1 homolog
5.53572e-130	1.1683	0.103	0.048	1.33483e-125	Monocytes	RLOC-00019009	syntaxin-binding protein 1
2.1542e-203	1.16482	0.133	0.058	5.19443e-199	Monocytes	RLOC-00003626	vacuolar protein sorting-associated protein 28 homolog
1.14985e-274	1.16439	0.205	0.097	2.77264e-270	Monocytes	RLOC-00022427	5-azacytidine-induced protein 2 isoform X1
9.15328e-164	1.16377	0.126	0.059	2.20713e-159	Monocytes	RLOC-00003266	MAPK14
1.73067e-301	1.15998	0.22	0.104	4.17316e-297	Monocytes	RLOC-00013165	catenin beta-1-like isoform X2
1.93447e-212	1.15848	0.158	0.074	4.66459e-208	Monocytes	RLOC-00016730
3.65844e-134	1.15152	0.101	0.046	8.8216e-130	Monocytes	RLOC-00005404	proteasome assembly chaperone 1
5.27033e-133	1.14189	0.126	0.065	1.27083e-128	Monocytes	RLOC-00020695	diacylglycerol kinase zeta-like
1.30366e-125	1.14031	0.102	0.049	3.14352e-121	Monocytes	RLOC-00022755	gamma-secretase subunit APH-1A
0	1.13918	0.295	0.152	0	Monocytes	RLOC-00000763	sequestosome-1
6.35937e-166	1.1341	0.121	0.055	1.53344e-161	Monocytes	RLOC-00007006	sterol regulatory element-binding protein 1 isoform X5
3.14825e-265	1.1324	0.22	0.11	7.59137e-261	Monocytes	RLOC-00013450	echinoderm microtubule-associated protein-like 1 isoform X2
0	1.12872	0.344	0.186	0	Monocytes	RLOC-00016662	sodium/potassium-transporting ATPase subunit beta-3-like isoform X1
5.47401e-163	1.1273	0.15	0.077	1.31995e-158	Monocytes	RLOC-00021680
1.99513e-158	1.1223	0.157	0.083	4.81086e-154	Monocytes	RLOC-00016024	syntaxin-binding protein 1
0	1.11313	0.447	0.243	0	Monocytes	RLOC-00004060	receptor expression-enhancing protein 5-like
1.97765e-175	1.1131	0.152	0.075	4.76871e-171	Monocytes	RLOC-00026816	growth factor receptor-bound protein 2-like
0	1.1097	0.994	0.87	0	Monocytes	NP-008151.1	cytochrome c oxidase subunit II
1.36419e-117	1.09848	0.106	0.053	3.28948e-113	Monocytes	RLOC-00003213	ceramide synthase 1-like
1.55021e-199	1.09648	0.155	0.073	3.73802e-195	Monocytes	RLOC-00027102	myotubularin-related protein 14
0	1.08964	0.28	0.142	0	Monocytes	RLOC-00007754	monocarboxylate transporter 4-like
2.94066e-180	1.08919	0.185	0.099	7.09081e-176	Monocytes	RLOC-00022121	Spi transcription factor
2.15416e-201	1.08763	0.166	0.081	5.19434e-197	Monocytes	RLOC-00003528	GTP-binding protein Rheb-like
3.41015e-138	1.08466	0.125	0.063	8.2229e-134	Monocytes	RLOC-00017202	casein kinase I-like isoform X2
5.98603e-140	1.08025	0.116	0.056	1.44341e-135	Monocytes	RLOC-00014386	arf-GAP with SH3 domain, ANK repeat and PH domain-containing protein 2 isoform X3
7.96686e-123	1.07638	0.108	0.053	1.92105e-118	Monocytes	RLOC-00008502	kinesin heavy chain-like isoform X4
1.83547e-219	1.0744	0.156	0.071	4.42587e-215	Monocytes	RLOC-00015077	annexin A7-like
6.45183e-123	1.06918	0.117	0.06	1.55573e-118	Monocytes	RLOC-00004258	rho GTPase-activating protein 5-like
5.97993e-147	1.06645	0.125	0.061	1.44194e-142	Monocytes	RLOC-00000690	protein disulfide-isomerase TMX3-like
1.28977e-141	1.06439	0.119	0.057	3.11002e-137	Monocytes	RLOC-00011013
3.77886e-223	1.06097	0.185	0.091	9.11197e-219	Monocytes	RLOC-00002849	adenylosuccinate synthetase isozyme 2
3.97209e-196	1.0569	0.19	0.1	9.5779e-192	Monocytes	RLOC-00001004	ceramide synthase 1-like
1.61448e-185	1.0538	0.174	0.09	3.89299e-181	Monocytes	RLOC-00024018	ribonuclease kappa
5.36566e-106	1.04891	0.102	0.052	1.29382e-101	Monocytes	RLOC-00027880	cleavage and polyadenylation specificity factor subunit 5
0	1.04835	0.409	0.227	0	Monocytes	RLOC-00017062	tax1-binding protein 1 homolog B-like isoform X1
0	1.04444	0.357	0.193	0	Monocytes	RLOC-00000815	uncharacterized protein LOC116950727
0	1.04283	0.744	0.485	0	Monocytes	NP-008153.2	ATP synthase F0 subunit 6
1.49644e-164	1.03994	0.145	0.073	3.60836e-160	Monocytes	RLOC-00003290	COMM domain-containing protein 3 isoform X1
1.91525e-115	1.0367	0.115	0.06	4.61825e-111	Monocytes	RLOC-00028855	isocitrate dehydrogenase
1.66043e-252	1.03268	0.223	0.114	4.00379e-248	Monocytes	RLOC-00012348	vacuolar protein sorting-associated protein 35
3.26099e-90	1.02299	0.106	0.059	7.86323e-86	Monocytes	RLOC-00016885	ABCB6
4.64356e-264	1.01666	0.243	0.127	1.1197e-259	Monocytes	RLOC-00023230	uncharacterized protein LOC116955684 isoform X3
6.75667e-151	1.01488	0.128	0.062	1.62924e-146	Monocytes	RLOC-00025440
0	1.0138	0.235	0.086	0	Monocytes	RLOC-00003034	metalloproteinase inhibitor 3-like
1.31511e-152	1.01331	0.182	0.104	3.17113e-148	Monocytes	RLOC-00017148	pyruvate kinase PKM
0	1.01278	0.428	0.246	0	Monocytes	RLOC-00009741	nectin-4-like
1.16862e-147	1.01198	0.129	0.064	2.8179e-143	Monocytes	RLOC-00028070	AP-1 complex subunit sigma-1A
1.23826e-115	1.01179	0.11	0.056	2.98582e-111	Monocytes	RLOC-00024282	RNA/RNP complex-1-interacting phosphatase isoform X1
3.51031e-201	1.01173	0.199	0.106	8.46441e-197	Monocytes	RLOC-00002664	protein FAM50A
0	1.00781	0.367	0.2	0	Monocytes	RLOC-00016978	extensin-like
1.43687e-255	1.00402	0.223	0.113	3.46471e-251	Monocytes	RLOC-00013000	SH2B adapter protein 1-like
4.40813e-114	1.00245	0.11	0.056	1.06293e-109	Monocytes	RLOC-00000533	retinoic acid-inducible protein I
0	0.999586	0.406	0.219	0	Monocytes	RLOC-00005218	succinate--CoA ligase
4.95042e-248	0.998448	0.219	0.112	1.19369e-243	Monocytes	RLOC-00025975	vesicle-associated membrane protein-associated protein A
1.14404e-115	0.997119	0.122	0.065	2.75862e-111	Monocytes	RLOC-00017759	endothelin-converting enzyme 2-like
0	0.994844	0.201	0.084	0	Monocytes	RLOC-00024840	serpin
3.78019e-253	0.994622	0.255	0.139	9.11518e-249	Monocytes	RLOC-00004068	ER membrane protein complex subunit 10 isoform X1
9.52452e-140	0.994413	0.139	0.073	2.29665e-135	Monocytes	RLOC-00008541	vam6/Vps39-like protein
2.91325e-110	0.994109	0.124	0.068	7.02472e-106	Monocytes	RLOC-00010205	calnexin-like isoform X1
1.88411e-102	0.989844	0.1	0.051	4.54317e-98	Monocytes	RLOC-00014105
3.42412e-155	0.988166	0.171	0.094	8.25659e-151	Monocytes	RLOC-00028848	cytochrome c isoform X1
3.4212e-129	0.987256	0.111	0.054	8.24955e-125	Monocytes	RLOC-00024090	tRNA selenocysteine 1-associated protein 1-like isoform X1
2.52532e-134	0.986414	0.134	0.07	6.08931e-130	Monocytes	RLOC-00002863	retinoid-inducible serine carboxypeptidase
0	0.982257	0.34	0.181	0	Monocytes	RLOC-00023725	cell cycle control protein 50A
1.54671e-103	0.979433	0.117	0.063	3.72958e-99	Monocytes	RLOC-00014113	UPF0472 protein C16orf72 homolog
1.15592e-162	0.97692	0.177	0.097	2.78726e-158	Monocytes	RLOC-00008132	transmembrane protein 238
3.92386e-234	0.976353	0.171	0.079	9.4616e-230	Monocytes	RLOC-00013167	uncharacterized protein LOC116945171 isoform X1
3.11816e-102	0.975014	0.115	0.063	7.51881e-98	Monocytes	RLOC-00002515	3-hydroxyacyl-CoA dehydrogenase type-2 isoform X1
7.49904e-122	0.969679	0.134	0.072	1.80824e-117	Monocytes	RLOC-00023769	tigger transposable element-derived protein 1-like isoform X4
0	0.969244	0.393	0.196	0	Monocytes	RLOC-00023257	LOW QUALITY PROTEIN: prosaposin-like, partial
3.14975e-107	0.968445	0.116	0.062	7.59499e-103	Monocytes	RLOC-00011119	protein RFT1 homolog isoform X1
3.93949e-250	0.964953	0.246	0.132	9.4993e-246	Monocytes	RLOC-00018014	coatomer subunit beta' isoform X2
3.33101e-194	0.96482	0.22	0.124	8.03207e-190	Monocytes	RLOC-00010920	unconventional myosin-X-like
9.54866e-111	0.964443	0.12	0.064	2.30247e-106	Monocytes	RLOC-00020488	LOW QUALITY PROTEIN: paraplegin
1.11946e-124	0.962679	0.121	0.062	2.69936e-120	Monocytes	RLOC-00002581	transmembrane protein 106B-like
0	0.960794	0.518	0.327	0	Monocytes	RLOC-00000396
4.63054e-100	0.96069	0.11	0.059	1.11656e-95	Monocytes	RLOC-00006802	aryl hydrocarbon receptor nuclear translocator 2-like isoform X5
1.00143e-85	0.958693	0.108	0.061	2.41474e-81	Monocytes	RLOC-00000193
0	0.95585	0.409	0.237	0	Monocytes	RLOC-00022614	serine/threonine-protein phosphatase 2A 65 kDa regulatory subunit A alpha isoform
1.04837e-137	0.953915	0.12	0.059	2.52794e-133	Monocytes	RLOC-00005783	talin-2 isoform X2
1.01127e-167	0.946687	0.233	0.142	2.43846e-163	Monocytes	RLOC-00027609	mitochondrial import receptor subunit TOM7 homolog
1.17795e-103	0.946519	0.106	0.056	2.84038e-99	Monocytes	RLOC-00009201	V-type proton ATPase subunit C 1
0	0.944173	0.358	0.21	0	Monocytes	RLOC-00001028	C-Myc-binding protein
2.69026e-110	0.938301	0.107	0.055	6.48702e-106	Monocytes	RLOC-00028842	trafficking protein particle complex subunit 6B
1.81905e-103	0.936598	0.144	0.085	4.38628e-99	Monocytes	RLOC-00014140	dnaJ homolog subfamily C member 16
7.39248e-221	0.93557	0.245	0.137	1.78255e-216	Monocytes	RLOC-00023760	hydroxyacylglutathione hydrolase, mitochondrial isoform X1
9.58887e-245	0.924925	0.253	0.138	2.31216e-240	Monocytes	RLOC-00000976	NADH dehydrogenase
3.57505e-137	0.922958	0.169	0.096	8.62052e-133	Monocytes	RLOC-00003469	ubiquitin-conjugating enzyme E2 variant 2-like isoform X1
1.47059e-177	0.920249	0.231	0.136	3.54602e-173	Monocytes	RLOC-00027359	ankyrin repeat domain-containing protein SOWAHC-like isoform X1
2.87825e-104	0.919767	0.117	0.063	6.94032e-100	Monocytes	RLOC-00002307	Golgi phosphoprotein 3
1.04947e-132	0.912973	0.164	0.093	2.53059e-128	Monocytes	RLOC-00002125	ATP-binding cassette sub-family F member 2-like
1.50493e-239	0.910337	0.284	0.166	3.62883e-235	Monocytes	RLOC-00005648	NADH dehydrogenase
8.68498e-186	0.910171	0.219	0.124	2.09421e-181	Monocytes	RLOC-00001395	cbp/p300-interacting transactivator 1
1.32652e-96	0.909839	0.115	0.064	3.19865e-92	Monocytes	RLOC-00013821	calpain-1 catalytic subunit-like
1.45519e-115	0.909097	0.131	0.071	3.50891e-111	Monocytes	RLOC-00024425	glutaredoxin-related protein 5, mitochondrial
1.29347e-103	0.908275	0.101	0.051	3.11894e-99	Monocytes	RLOC-00000486	nebulette isoform X2
1.09917e-280	0.906715	0.334	0.198	2.65042e-276	Monocytes	RLOC-00001484	ornithine decarboxylase-like
3.74702e-118	0.905569	0.137	0.076	9.03518e-114	Monocytes	RLOC-00000066	acylpyruvase FAHD1, mitochondrial
0	0.903879	0.952	0.779	0	Monocytes	RLOC-00001230	14-3-3 protein gamma-A-like
8.56832e-207	0.900253	0.228	0.127	2.06608e-202	Monocytes	RLOC-00000903	embryonic polarity protein dorsal-like isoform X2
7.7548e-164	0.898738	0.167	0.089	1.86991e-159	Monocytes	RLOC-00000542	protein phosphatase 1B-like isoform X1
1.6814e-198	0.894784	0.219	0.121	4.05435e-194	Monocytes	RLOC-00020159	signal peptidase complex subunit 2
0	0.894413	0.405	0.238	0	Monocytes	RLOC-00003195	rab GDP dissociation inhibitor beta-like
1.48215e-88	0.893931	0.106	0.059	3.5739e-84	Monocytes	RLOC-00004966	small integral membrane protein 19
0	0.892032	0.275	0.138	0	Monocytes	RLOC-00011012	carboxy-terminal domain RNA polymerase II polypeptide A small phosphatase 1-like
3.08418e-110	0.8903	0.146	0.085	7.43688e-106	Monocytes	RLOC-00013678	ras association domain-containing protein 1-like isoform X1
2.29438e-208	0.889974	0.24	0.136	5.53244e-204	Monocytes	RLOC-00010916	Rel-a
0	0.88423	0.363	0.209	0	Monocytes	RLOC-00002791	serine/threonine-protein kinase 25
4.23326e-233	0.883751	0.255	0.142	1.02076e-228	Monocytes	RLOC-00013125	serine/threonine-protein phosphatase 2B catalytic subunit alpha isoform-like isoform X3
0	0.880791	0.38	0.229	0	Monocytes	RLOC-00002676	serine/threonine-protein phosphatase PP1-gamma catalytic subunit isoform X1
2.60493e-142	0.879521	0.182	0.105	6.28126e-138	Monocytes	RLOC-00000898	chromobox protein homolog 2-like
8.78834e-150	0.873934	0.173	0.096	2.11913e-145	Monocytes	RLOC-00007011	transmembrane protein 131 isoform X1
0	0.870358	0.906	0.689	0	Monocytes	RLOC-00003854	Calmodulin
1.49313e-101	0.869954	0.145	0.086	3.60039e-97	Monocytes	RLOC-00017747	ATP-binding cassette sub-family F member 1
6.28474e-85	0.867076	0.105	0.058	1.51544e-80	Monocytes	RLOC-00004901	BLOC-1-related complex subunit 7
2.12531e-112	0.860298	0.128	0.069	5.12477e-108	Monocytes	RLOC-00014794	NEDD8-conjugating enzyme Ubc12
0	0.852938	0.442	0.281	0	Monocytes	RLOC-00013230
1.19507e-172	0.850666	0.213	0.122	2.88167e-168	Monocytes	RLOC-00029009	B-cell receptor-associated protein 31
0	0.847559	0.255	0.087	0	Monocytes	RLOC-00005450	CXCL8
2.06077e-104	0.847522	0.137	0.079	4.96913e-100	Monocytes	RLOC-00010216	LOW QUALITY PROTEIN: myocyte-specific enhancer factor 2C-like
1.4233e-112	0.847421	0.14	0.079	3.432e-108	Monocytes	RLOC-00008220	microtubule-associated protein RP/EB family member 3 isoform X2
2.76368e-89	0.837642	0.111	0.062	6.66407e-85	Monocytes	RLOC-00014410	extended synaptotagmin-2-like
2.672e-151	0.836888	0.169	0.092	6.44299e-147	Monocytes	RLOC-00027876	BCL2/adenovirus E1B 19 kDa protein-interacting protein 3-like isoform X2
1.96712e-62	0.828311	0.109	0.068	4.74332e-58	Monocytes	RLOC-00000877	uncharacterized protein LOC116956968
0	0.827786	0.853	0.607	0	Monocytes	RLOC-00028459	calmodulin-A isoform X1
0	0.821819	0.469	0.298	0	Monocytes	RLOC-00004299	probable RNA-binding protein EIF1AD
6.77798e-96	0.814232	0.117	0.065	1.63437e-91	Monocytes	RLOC-00025396	ubiquitin-like-conjugating enzyme ATG3
1.40856e-77	0.812539	0.118	0.071	3.39647e-73	Monocytes	RLOC-00008276	septin-7-like isoform X3
7.55423e-100	0.810419	0.136	0.079	1.82155e-95	Monocytes	RLOC-00003232	sphingolipid delta(4)-desaturase DES1-like
4.07272e-160	0.80433	0.222	0.133	9.82056e-156	Monocytes	RLOC-00028274	protein cornichon homolog 1
4.60014e-73	0.803016	0.1	0.058	1.10923e-68	Monocytes	RLOC-00015248	serine/threonine-protein kinase Nek9 isoform X1
9.81068e-107	0.802338	0.137	0.078	2.36565e-102	Monocytes	RLOC-00003819	di-N-acetylchitobiase
2.06437e-50	0.794044	0.102	0.066	4.97781e-46	Monocytes	RLOC-00001019
1.4739e-141	0.790168	0.204	0.123	3.55401e-137	Monocytes	RLOC-00014858	tropomyosin alpha-3 chain-like isoform X6
1.46594e-89	0.790019	0.129	0.076	3.53482e-85	Monocytes	RLOC-00004144	uncharacterized protein LOC116949265
2.89786e-87	0.789393	0.157	0.1	6.9876e-83	Monocytes	RLOC-00014024	unconventional myosin-X-like
1.11458e-73	0.788416	0.105	0.061	2.68759e-69	Monocytes	RLOC-00019453	rab11 family-interacting protein 4-like
2.50624e-141	0.785799	0.213	0.13	6.0433e-137	Monocytes	RLOC-00003704	elongin-C
0	0.783162	0.495	0.313	0	Monocytes	RLOC-00002759	transmembrane emp24 domain-containing protein 4
4.41698e-78	0.779696	0.102	0.057	1.06507e-73	Monocytes	RLOC-00028102	protein-L-isoaspartate(D-aspartate) O-methyltransferase-like isoform X2
1.7252e-147	0.776042	0.225	0.138	4.15998e-143	Monocytes	RLOC-00017693	pyruvate kinase PKM
6.97452e-94	0.775495	0.133	0.077	1.68177e-89	Monocytes	RLOC-00000764	E3 ubiquitin-protein ligase DTX3L-like
0	0.774184	0.491	0.309	0	Monocytes	RLOC-00003579	phosphoglycerate kinase 1
9.78942e-224	0.771629	0.201	0.1	2.36052e-219	Monocytes	RLOC-00013540	cytoplasmic aconitate hydratase-like isoform X3
6.53353e-83	0.770158	0.146	0.092	1.57543e-78	Monocytes	RLOC-00010221	uncharacterized protein LOC116956956
1.882e-161	0.768948	0.23	0.139	4.53807e-157	Monocytes	RLOC-00010280	sorting nexin-2-like
2.43317e-92	0.768896	0.142	0.086	5.8671e-88	Monocytes	RLOC-00014675	LIM domain-binding protein 2-like isoform X8
3.84195e-121	0.765607	0.209	0.133	9.2641e-117	Monocytes	RLOC-00015416
1.40085e-56	0.764839	0.109	0.07	3.37788e-52	Monocytes	RLOC-00015145	serine/threonine-protein kinase PAK 1-like isoform X2
1.73116e-76	0.762827	0.108	0.063	4.17436e-72	Monocytes	RLOC-00013301	talin-2 isoform X2
1.66717e-74	0.762002	0.138	0.087	4.02005e-70	Monocytes	RLOC-00014178	ubiquitin-associated protein 2-like isoform X7
7.26211e-146	0.757186	0.229	0.142	1.75111e-141	Monocytes	RLOC-00015544	Krueppel-like factor 7 isoform X3
3.19435e-258	0.753296	0.341	0.207	7.70253e-254	Monocytes	RLOC-00002362	cofilin-2-like
0	0.751473	0.838	0.661	0	Monocytes	RLOC-00015822	polyubiquitin-A-like
7.35417e-71	0.751392	0.156	0.105	1.77331e-66	Monocytes	RLOC-00017103	kinesin light chain 1-like isoform X4
5.10573e-53	0.749724	0.104	0.067	1.23115e-48	Monocytes	RLOC-00028028	coiled-coil domain-containing protein 12
2.76131e-74	0.746718	0.125	0.077	6.65834e-70	Monocytes	RLOC-00028608	UV excision repair protein RAD23 homolog B-like
8.12725e-101	0.74205	0.151	0.09	1.95972e-96	Monocytes	RLOC-00005418	COMM domain-containing protein 10
3.62926e-64	0.74129	0.137	0.09	8.75124e-60	Monocytes	RLOC-00020139	lysosomal amino acid transporter 1 homolog
1.1476e-50	0.740503	0.1	0.064	2.76721e-46	Monocytes	RLOC-00023763	endothelial differentiation-related factor 1
2.35198e-94	0.73756	0.167	0.106	5.67132e-90	Monocytes	RLOC-00024355	neurobeachin-like protein 1 isoform X2
2.60053e-94	0.73618	0.163	0.102	6.27066e-90	Monocytes	RLOC-00027376
7.1821e-71	0.73607	0.126	0.078	1.73182e-66	Monocytes	RLOC-00004806	vacuolar ATPase assembly integral membrane protein VMA21
4.87269e-67	0.73508	0.105	0.063	1.17495e-62	Monocytes	RLOC-00011769	transmembrane protein 87A isoform X2
2.59052e-84	0.73419	0.134	0.081	6.24652e-80	Monocytes	RLOC-00008582	vacuolar protein sorting-associated protein 4A isoform X2
6.56836e-59	0.728334	0.107	0.067	1.58383e-54	Monocytes	RLOC-00019865	transcription factor CP2-like
2.20533e-125	0.726747	0.221	0.141	5.3177e-121	Monocytes	RLOC-00005176	barrier-to-autointegration factor isoform X2
2.09915e-58	0.724897	0.121	0.079	5.06167e-54	Monocytes	RLOC-00028120	mitochondrial carrier homolog 2 isoform X1
1.88775e-69	0.724058	0.117	0.072	4.55192e-65	Monocytes	RLOC-00014740	gamma-crystallin S-like
1.3368e-67	0.721956	0.118	0.073	3.22343e-63	Monocytes	RLOC-00017743	syntaxin-8 isoform X2
1.25982e-23	0.717244	0.318	0.293	3.0378e-19	Monocytes	RLOC-00028216	ferritin heavy chain B-like
2.75197e-92	0.716429	0.167	0.106	6.63583e-88	Monocytes	RLOC-00003869	anaphase-promoting complex subunit 13
1.19564e-53	0.716125	0.117	0.078	2.88306e-49	Monocytes	RLOC-00002317	glycylpeptide N-tetradecanoyltransferase 2-like isoform X1
6.6643e-62	0.714447	0.103	0.063	1.60696e-57	Monocytes	RLOC-00007550	myeloid leukemia factor 2-like isoform X1
3.22492e-67	0.714011	0.104	0.062	7.77624e-63	Monocytes	RLOC-00000681	broad substrate specificity ATP-binding cassette transporter ABCG2-like
1.95216e-211	0.710737	0.356	0.233	4.70724e-207	Monocytes	RLOC-00008127	protein tweety homolog 1-A-like
3.8537e-78	0.703572	0.128	0.078	9.29243e-74	Monocytes	RLOC-00004208	autophagy-related protein 101 isoform X2
1.31446e-104	0.698974	0.194	0.125	3.16957e-100	Monocytes	RLOC-00005513	centromere protein W isoform X2
3.93192e-84	0.687994	0.123	0.073	9.48103e-80	Monocytes	RLOC-00002138	E3 ubiquitin-protein ligase CHIP isoform X2
3.6377e-83	0.686752	0.124	0.073	8.77158e-79	Monocytes	RLOC-00001122	fos-related antigen 1-like
3.6234e-69	0.685752	0.101	0.059	8.73709e-65	Monocytes	RLOC-00018890	KAT8 regulatory NSL complex subunit 1-like isoform X1
4.74781e-140	0.685279	0.237	0.149	1.14484e-135	Monocytes	RLOC-00001941	RING-type E3 ubiquitin-protein ligase PPIL2
1.37025e-108	0.683882	0.188	0.118	3.30409e-104	Monocytes	RLOC-00013576	small integral membrane protein 14
5.56531e-147	0.680019	0.292	0.196	1.34196e-142	Monocytes	RLOC-00028093	mitochondrial carrier homolog 2 isoform X2
0	0.679985	0.926	0.792	0	Monocytes	RLOC-00028961	LOW QUALITY PROTEIN: ornithine decarboxylase antizyme 1-like
6.30684e-70	0.67826	0.166	0.112	1.52077e-65	Monocytes	RLOC-00007734	CUGBP Elav-like family member 1-A isoform X1
2.59774e-220	0.677649	0.333	0.207	6.26392e-216	Monocytes	RLOC-00024590	syntenin-1-like
1.26916e-64	0.676389	0.121	0.076	3.06033e-60	Monocytes	RLOC-00025167	S-phase kinase-associated protein 1
5.55983e-57	0.675623	0.117	0.076	1.34064e-52	Monocytes	RLOC-00010906	arf-GAP with SH3 domain, ANK repeat and PH domain-containing protein 1-like
4.16105e-67	0.674858	0.117	0.072	1.00335e-62	Monocytes	RLOC-00000513	G protein-coupled receptor kinase 5-like
6.15118e-68	0.671666	0.113	0.069	1.48323e-63	Monocytes	RLOC-00012119	cyclic AMP-responsive element-binding protein 1-like isoform X2
1.56817e-53	0.671223	0.134	0.091	3.78133e-49	Monocytes	RLOC-00003550	prefoldin subunit 5
1.03722e-83	0.669085	0.148	0.092	2.50104e-79	Monocytes	RLOC-00019940	COMM domain-containing protein 5-like isoform X1
1.01612e-65	0.668424	0.126	0.081	2.45017e-61	Monocytes	RLOC-00009626
2.80012e-86	0.665401	0.151	0.094	6.75192e-82	Monocytes	RLOC-00003599	transcription initiation factor TFIID subunit 13
8.87659e-206	0.663016	0.368	0.245	2.14041e-201	Monocytes	RLOC-00005221	LMPX of lamprey, partial
5.25652e-66	0.662485	0.115	0.071	1.2675e-61	Monocytes	RLOC-00002634	adrenodoxin isoform X3
4.54311e-85	0.661229	0.146	0.09	1.09548e-80	Monocytes	RLOC-00005209	COMM domain-containing protein 6
1.50505e-46	0.661024	0.102	0.067	3.62914e-42	Monocytes	RLOC-00016879	uncharacterized protein LOC117524223
3.56845e-67	0.658227	0.13	0.083	8.60461e-63	Monocytes	RLOC-00021628
7.31464e-203	0.655795	0.239	0.133	1.76378e-198	Monocytes	RLOC-00012896	LIM and senescent cell antigen-like-containing domain protein 1 isoform X4
8.13789e-112	0.646976	0.224	0.147	1.96229e-107	Monocytes	RLOC-00004581	dual specificity tyrosine-phosphorylation-regulated kinase 1A isoform X1
2.0602e-60	0.645888	0.139	0.093	4.96777e-56	Monocytes	RLOC-00028433	E3 ubiquitin-protein ligase znrf2-like
2.88326e-55	0.642499	0.122	0.08	6.95241e-51	Monocytes	RLOC-00028026	trichohyalin-like isoform X1
4.46895e-71	0.641752	0.133	0.084	1.0776e-66	Monocytes	RLOC-00027550	protein PET100 homolog, mitochondrial
3.03354e-56	0.636171	0.112	0.072	7.31478e-52	Monocytes	RLOC-00004187	protein CASC4 isoform X1
0	0.633476	0.84	0.658	0	Monocytes	RLOC-00028091	Histone H3.3C, partial
2.83663e-58	0.628034	0.105	0.066	6.83997e-54	Monocytes	RLOC-00003521	COP9 signalosome complex subunit 7b-like
2.35005e-62	0.625207	0.132	0.086	5.66668e-58	Monocytes	RLOC-00028679	COP9 signalosome complex subunit 9
3.85581e-102	0.622219	0.207	0.135	9.29752e-98	Monocytes	RLOC-00024705	calpain small subunit 1-like isoform X2
1.11706e-44	0.620865	0.102	0.067	2.69357e-40	Monocytes	RLOC-00004072	tetratricopeptide repeat protein 1-like
2.82625e-65	0.617774	0.153	0.103	6.81493e-61	Monocytes	RLOC-00006439
1.23061e-60	0.612744	0.119	0.076	2.96737e-56	Monocytes	RLOC-00004013
1.3521e-97	0.60936	0.206	0.136	3.26032e-93	Monocytes	RLOC-00024984	COP9 signalosome complex subunit 4
1.50698e-55	0.608359	0.139	0.094	3.63379e-51	Monocytes	RLOC-00026853	MICOS complex subunit MIC13
1.61006e-73	0.605175	0.186	0.128	3.88233e-69	Monocytes	RLOC-00005852	probable JmjC domain-containing histone demethylation protein 2C isoform X4
6.43487e-70	0.603609	0.133	0.084	1.55164e-65	Monocytes	RLOC-00023551	thioredoxin-related transmembrane protein 2-B-like
4.8113e-57	0.602237	0.124	0.081	1.16015e-52	Monocytes	RLOC-00004190	DNA-directed RNA polymerase II subunit RPB4
8.26396e-41	0.601501	0.103	0.07	1.99269e-36	Monocytes	RLOC-00025120	26S proteasome non-ATPase regulatory subunit 11 isoform X1
1.25917e-84	0.598924	0.205	0.14	3.03624e-80	Monocytes	RLOC-00026017	26S proteasome regulatory subunit 6A
1.31151e-47	0.596991	0.103	0.067	3.16244e-43	Monocytes	RLOC-00012528	ras-related protein Ral-A-like
1.1685e-146	0.59572	0.311	0.21	2.81761e-142	Monocytes	RLOC-00013894	sushi, von Willebrand factor type A, EGF and pentraxin domain-containing protein 1-like isoform X6
5.68731e-125	0.595591	0.301	0.21	1.37138e-120	Monocytes	RLOC-00005124	NADH dehydrogenase
3.21658e-236	0.588272	0.501	0.363	7.75614e-232	Monocytes	RLOC-00028476	oxidoreductase HTATIP2 isoform X1
1.91797e-196	0.585645	0.486	0.362	4.62479e-192	Monocytes	RLOC-00001607	eukaryotic translation initiation factor 4 gamma 2
2.61702e-70	0.583459	0.166	0.112	6.31041e-66	Monocytes	RLOC-00000306	short transmembrane mitochondrial protein 1
3.62304e-76	0.580839	0.176	0.118	8.73624e-72	Monocytes	RLOC-00010876	14-3-3 protein epsilon-like
3.28206e-49	0.577444	0.136	0.095	7.91403e-45	Monocytes	RLOC-00024800	RNA-binding protein FUS-like isoform X2
2.96339e-74	0.577117	0.192	0.133	7.14563e-70	Monocytes	RLOC-00004021	succinate--CoA ligase
8.23743e-57	0.575908	0.16	0.112	1.98629e-52	Monocytes	RLOC-00011185
1.35509e-222	0.573304	0.484	0.346	3.26753e-218	Monocytes	RLOC-00018476	14-3-3 protein epsilon-like
4.01822e-48	0.572921	0.107	0.07	9.68913e-44	Monocytes	RLOC-00009035	LEM domain-containing protein 2-like
0	0.567877	1	0.984	0	Monocytes	RLOC-00027420	actin, cytoplasmic 2-like
2.19892e-114	0.565691	0.238	0.157	5.30226e-110	Monocytes	RLOC-00017150	repressor of RNA polymerase III transcription MAF1 homolog isoform X1
2.30884e-78	0.563334	0.185	0.124	5.5673e-74	Monocytes	RLOC-00005316	coiled-coil-helix-coiled-coil-helix domain-containing protein 2
3.04134e-42	0.561777	0.111	0.076	7.33359e-38	Monocytes	RLOC-00002804	NADH dehydrogenase
2.93909e-75	0.561649	0.181	0.122	7.08703e-71	Monocytes	RLOC-00004549	succinate dehydrogenase
3.09654e-39	0.560225	0.133	0.096	7.46668e-35	Monocytes	RLOC-00010626	serine/threonine-protein kinase PAK 1-like isoform X2
1.58494e-219	0.558627	0.518	0.384	3.82176e-215	Monocytes	RLOC-00023164	synaptic vesicle membrane protein VAT-1 homolog
4.55948e-48	0.552544	0.102	0.066	1.09943e-43	Monocytes	RLOC-00024865	aminoacyl tRNA synthase complex-interacting multifunctional protein 1 isoform X1
0	0.551545	0.982	0.925	0	Monocytes	RLOC-00024740	LOW QUALITY PROTEIN: histone H3.3A
1.81731e-211	0.546666	0.474	0.339	4.38209e-207	Monocytes	RLOC-00015309	14-3-3 protein epsilon
3.25548e-58	0.544358	0.146	0.099	7.84993e-54	Monocytes	RLOC-00001045	rab proteins geranylgeranyltransferase component A 2-like isoform X1
6.01163e-47	0.543259	0.126	0.086	1.44958e-42	Monocytes	RLOC-00001704	ubiquitin carboxyl-terminal hydrolase 47 isoform X3
3.80385e-49	0.542561	0.122	0.082	9.17223e-45	Monocytes	RLOC-00005173	biogenesis of lysosome-related organelles complex 1 subunit 4-like isoform X2
1.02404e-91	0.541905	0.244	0.171	2.46926e-87	Monocytes	RLOC-00025078	dolichyl-diphosphooligosaccharide--protein glycosyltransferase 48 kDa subunit
1.03105e-123	0.541525	0.312	0.218	2.48616e-119	Monocytes	RLOC-00013188	signal transducer and activator of transcription 1-alpha/beta-like
1.37925e-43	0.53843	0.105	0.07	3.32579e-39	Monocytes	RLOC-00003511	F-box only protein 48-like
2.31224e-162	0.536964	0.471	0.363	5.57551e-158	Monocytes	RLOC-00001735	anti-apoptotic protein NR13-like
5.46063e-47	0.533921	0.126	0.086	1.31672e-42	Monocytes	RLOC-00003109	septin-7-like isoform X3
0	0.53362	0.716	0.563	0	Monocytes	NP-008157.1	NADH dehydrogenase subunit 4
1.44143e-26	0.532111	0.101	0.074	3.47573e-22	Monocytes	RLOC-00022790	ATP synthase subunit O, mitochondrial-like
2.69088e-27	0.531822	0.103	0.075	6.48852e-23	Monocytes	RLOC-00000284	protein LYRIC isoform X1
5.41559e-51	0.526283	0.134	0.091	1.30586e-46	Monocytes	RLOC-00022141	ubiquilin-1-like isoform X2
4.63096e-31	0.518992	0.123	0.091	1.11666e-26	Monocytes	RLOC-00025238	DBIRD complex subunit ZNF326-like isoform X6
8.58474e-51	0.518095	0.15	0.106	2.07004e-46	Monocytes	RLOC-00014837	26S proteasome non-ATPase regulatory subunit 3
1.10606e-69	0.518004	0.174	0.118	2.66704e-65	Monocytes	RLOC-00021435	BRCA1-A complex subunit RAP80
2.39602e-52	0.514734	0.152	0.106	5.77753e-48	Monocytes	RLOC-00026907	stress-induced-phosphoprotein 1
0	0.514452	0.65	0.48	0	Monocytes	RLOC-00016428	cytoplasmic actin Cp-Ac445, partial
4.6604e-43	0.513606	0.111	0.075	1.12376e-38	Monocytes	RLOC-00003218	LOW QUALITY PROTEIN: coiled-coil domain-containing protein 93-like
2.32625e-101	0.51308	0.304	0.221	5.60928e-97	Monocytes	RLOC-00018017	selenoprotein F
7.00564e-48	0.512191	0.16	0.116	1.68927e-43	Monocytes	RLOC-00028696	zinc finger CCCH domain-containing protein 4-like isoform X3
1.24813e-40	0.510762	0.135	0.097	3.00962e-36	Monocytes	RLOC-00012019	signal peptidase complex subunit 3
5.29795e-44	0.505541	0.156	0.114	1.27749e-39	Monocytes	RLOC-00007904	probable global transcription activator SNF2L2 isoform X3
0	10.7503	0.132	0	0	Macrophages	RLOC-00026762	macrophage receptor MARCO-like
0	9.67635	0.193	0.001	0	Macrophages	RLOC-00015667	proteoglycan 4-like isoform X1
1.08763e-274	9.3817	0.13	0.005	2.6226e-270	Macrophages	RLOC-00019915	complement C1q and tumor necrosis factor-related protein 9A-like isoform X1
0	9.33266	0.235	0.001	0	Macrophages	RLOC-00002085	complement C1q and tumor necrosis factor-related protein 9-like
0	8.04775	0.519	0.003	0	Macrophages	RLOC-00017139	collectin-12-like
0	7.23489	0.56	0.01	0	Macrophages	RLOC-00003629	complement C1q and tumor necrosis factor-related protein 9A-like
0	6.939	0.991	0.17	0	Macrophages	RLOC-00029102	ferritin heavy chain B-like
0	6.81035	0.259	0.002	0	Macrophages	RLOC-00026682	brain protein I3-like
0	6.77183	0.187	0.003	0	Macrophages	RLOC-00004586	uncharacterized protein LOC116939072
0	5.76037	0.136	0.002	0	Macrophages	RLOC-00006902	LOW QUALITY PROTEIN: zinc transporter ZIP1-like
0	5.59725	0.108	0.001	0	Macrophages	RLOC-00026302	E3 ubiquitin/ISG15 ligase TRIM25-like isoform X2
0	5.50463	0.251	0.009	0	Macrophages	RLOC-00027341	uncharacterized protein LOC116939071
0	5.29611	0.292	0.007	0	Macrophages	RLOC-00011915	formyl peptide receptor-related sequence 4-like
0	5.03648	0.738	0.078	0	Macrophages	RLOC-00004421	glutathione peroxidase-like isoform X2
0	4.90453	0.668	0.042	0	Macrophages	Transcript473268.p2-add	kit-like B, partial
0	4.76743	0.187	0.005	0	Macrophages	RLOC-00026964
0	4.69666	0.279	0.013	0	Macrophages	RLOC-00004701
0	4.65591	0.563	0.021	0	Macrophages	RLOC-00002401	complement C1q and tumor necrosis factor related protein 9, partial
0	4.57327	0.231	0.011	0	Macrophages	RLOC-00004795	tumor necrosis factor-like
0	4.56592	0.325	0.014	0	Macrophages	RLOC-00018532	NADPH oxidase 3, partial
0	4.53698	0.426	0.018	0	Macrophages	RLOC-00012388	dedicator of cytokinesis protein 4 isoform X3
0	4.33333	0.152	0.004	0	Macrophages	RLOC-00018101	interferon-induced very large GTPase 1-like
5.2274e-173	4.28014	0.101	0.005	1.26048e-168	Macrophages	RLOC-00026545	basement membrane-specific heparan sulfate proteoglycan core protein-like
5.88869e-160	4.2609	0.477	0.11	1.41994e-155	Macrophages	Transcript360824.p6-add	lysozyme C-1/C-2-like
0	4.25433	0.602	0.035	0	Macrophages	RLOC-00000413	protein THEMIS-like
0	4.2307	0.508	0.048	0	Macrophages	RLOC-00001115	lysosomal thioesterase PPT2-like
0	4.16666	0.505	0.032	0	Macrophages	RLOC-00022398	alveolar macrophage chemotactic factor-like
6.32633e-214	4.12732	0.127	0.006	1.52547e-209	Macrophages	RLOC-00009371	AMP deaminase 3-like
5.46609e-296	4.1124	0.2	0.011	1.31804e-291	Macrophages	RLOC-00014676	uncharacterized protein LOC116943299
0	4.11226	0.842	0.129	0	Macrophages	Transcript855251.p1-add	lysozyme C-1/C-2-like
0	4.0714	0.246	0.01	0	Macrophages	RLOC-00026619	glutathione S-transferase A4-like
3.34275e-289	3.94505	0.167	0.008	8.06038e-285	Macrophages	RLOC-00001483	basal cell adhesion molecule
0	3.91235	0.433	0.029	0	Macrophages	RLOC-00028219	protein shisa-4-like
5.68241e-147	3.89538	0.114	0.007	1.3702e-142	Macrophages	RLOC-00027329	cytosolic non-specific dipeptidase
0	3.88822	0.393	0.029	0	Macrophages	RLOC-00022062	progranulin precursor L
2.53771e-239	3.88817	0.275	0.025	6.11918e-235	Macrophages	RLOC-00022342	suppressor of cytokine signaling 3-like
4.90284e-182	3.85904	0.132	0.008	1.18222e-177	Macrophages	RLOC-00028818	E3 ubiquitin/ISG15 ligase TRIM25-like
0	3.84705	0.374	0.032	0	Macrophages	RLOC-00026649	progranulin precursor L
0	3.80651	0.877	0.196	0	Macrophages	RLOC-00011793	lysozyme C-1/C-2-like
0	3.79253	0.76	0.101	0	Macrophages	RLOC-00004042	erythrocyte band 7 integral membrane protein
8.12964e-177	3.77009	0.121	0.007	1.9603e-172	Macrophages	RLOC-00001181	cysteinyl leukotriene receptor 1-like
5.78236e-263	3.68768	0.207	0.013	1.3943e-258	Macrophages	RLOC-00026199	LOW QUALITY PROTEIN: EGF-like repeat and discoidin I-like domain-containing protein 3
0	3.67793	0.338	0.021	0	Macrophages	RLOC-00014021	interferon regulatory factor 8-like isoform X1
2.20105e-131	3.66968	0.101	0.006	5.30738e-127	Macrophages	RLOC-00006469	endothelin-converting enzyme 2-like
0	3.66762	0.266	0.017	0	Macrophages	RLOC-00003507	growth arrest-specific protein 7-like isoform X1
0	3.63473	0.213	0.011	0	Macrophages	RLOC-00009768	endothelin-converting enzyme 1-like
0	3.58812	0.569	0.062	0	Macrophages	RLOC-00028879	lysozyme C-1/C-2-like
8.1244e-145	3.57483	0.187	0.019	1.95904e-140	Macrophages	RLOC-00026370	PI-PLC X domain-containing protein 2-like isoform X1
8.95159e-149	3.53352	0.11	0.006	2.1585e-144	Macrophages	RLOC-00012446	apolipoprotein B-100
1.89669e-255	3.47274	0.635	0.125	4.57348e-251	Macrophages	RLOC-00005450	CXCL8
0	3.45941	0.993	0.293	0	Macrophages	RLOC-00004710	lysozyme C-1/C-2-like
7.64661e-304	3.45336	0.266	0.018	1.84383e-299	Macrophages	RLOC-00000854	probable E3 ubiquitin-protein ligase DTX3
1.83157e-167	3.44433	0.169	0.013	4.41646e-163	Macrophages	RLOC-00013120	canalicular multispecific organic anion transporter 1-like
5.88116e-147	3.43731	0.108	0.006	1.41812e-142	Macrophages	RLOC-00018965	cdc42 effector protein 3-like isoform X1
5.56409e-258	3.36725	0.226	0.016	1.34167e-253	Macrophages	RLOC-00018110	cysteinyl aspartate specific proteinase 7(3)
1.08018e-234	3.36059	0.259	0.022	2.60465e-230	Macrophages	RLOC-00018541	TBC1 domain family member 2B-like isoform X2
0	3.35416	0.422	0.034	0	Macrophages	RLOC-00004087	dendritic cell-specific transmembrane protein isoform X2
1.78505e-276	3.34716	0.446	0.055	4.30429e-272	Macrophages	RLOC-00027234	NPC intracellular cholesterol transporter 2-like
3.89728e-261	3.32373	0.266	0.021	9.39751e-257	Macrophages	RLOC-00023874	sialic acid-binding Ig-like lectin 8
2.07913e-126	3.29876	0.116	0.008	5.0134e-122	Macrophages	RLOC-00015563	SH3 and multiple ankyrin repeat domains protein 3-like
2.07094e-179	3.27511	0.182	0.014	4.99365e-175	Macrophages	RLOC-00004571	TBC1 domain family member 2B-like isoform X2
3.20396e-153	3.25431	0.178	0.016	7.72571e-149	Macrophages	RLOC-00009004	integral membrane protein GPR137C
2.80184e-208	3.23827	0.222	0.018	6.75608e-204	Macrophages	RLOC-00005935
7.80793e-197	3.21361	0.363	0.05	1.88273e-192	Macrophages	RLOC-00028941	uncharacterized protein LOC116950727
8.27859e-114	3.20116	0.136	0.013	1.99622e-109	Macrophages	RLOC-00014439	tumor necrosis factor ligand superfamily member 10-like isoform X1
2.18903e-127	3.17821	0.136	0.011	5.2784e-123	Macrophages	RLOC-00006742
1.41941e-280	3.1637	0.462	0.059	3.42263e-276	Macrophages	RLOC-00025496	putative aminopeptidase W07G4.4 isoform X2
2.86115e-238	3.15966	0.536	0.091	6.89909e-234	Macrophages	RLOC-00005448	NPC intracellular cholesterol transporter 2-like
9.61327e-140	3.15356	0.134	0.01	2.31805e-135	Macrophages	RLOC-00018669	sialic acid-binding Ig-like lectin 8
1.02455e-188	3.15185	0.246	0.025	2.47049e-184	Macrophages	RLOC-00026414	lysophospholipase-like protein 1
6.30605e-89	3.15182	0.101	0.009	1.52058e-84	Macrophages	RLOC-00010952	cathepsin F
6.05261e-88	3.08422	0.178	0.026	1.45947e-83	Macrophages	RLOC-00004823	gamma-interferon-inducible lysosomal thiol reductase-like
8.38518e-204	3.08014	0.345	0.044	2.02192e-199	Macrophages	RLOC-00014845	plexin domain-containing protein 2-like
1.68618e-202	3.07035	0.191	0.014	4.0659e-198	Macrophages	RLOC-00013395	serpin H1
2.63474e-94	3.06965	0.178	0.025	6.35314e-90	Macrophages	RLOC-00003959	thymus-specific serine protease-like
6.63006e-244	3.02794	0.4	0.05	1.59871e-239	Macrophages	RLOC-00018262	nectin cell adhesion molecule 1b isoform X1
1.19445e-240	3.01189	0.321	0.033	2.88018e-236	Macrophages	RLOC-00020049	transcription factor AP-1-like
6.18963e-107	2.99775	0.134	0.013	1.49251e-102	Macrophages	RLOC-00014616	uncharacterized protein LOC116947064 isoform X2
0	2.96962	0.514	0.061	0	Macrophages	RLOC-00024528	angiopoietin-related protein 4-like
7.01105e-100	2.96568	0.108	0.009	1.69057e-95	Macrophages	RLOC-00005342	DNA damage-regulated autophagy modulator protein 1
5.47096e-140	2.96091	0.209	0.023	1.31921e-135	Macrophages	RLOC-00024556	cathepsin L1-like
3.70529e-206	2.95595	0.33	0.039	8.93457e-202	Macrophages	RLOC-00000466	solute carrier family 15 member 4
5.32854e-154	2.95043	0.235	0.027	1.28487e-149	Macrophages	RLOC-00016458	uncharacterized protein LOC116940463 isoform X1
1.20572e-234	2.9472	0.82	0.241	2.90736e-230	Macrophages	RLOC-00023257	LOW QUALITY PROTEIN: prosaposin-like, partial
3.44264e-106	2.92415	0.119	0.01	8.30124e-102	Macrophages	RLOC-00015721	TLR7b
7.79225e-104	2.91962	0.167	0.02	1.87894e-99	Macrophages	RLOC-00003061	tumor necrosis factor receptor superfamily member 3-like
8.18785e-112	2.91088	0.123	0.011	1.97434e-107	Macrophages	RLOC-00015973	homeobox protein AKR-like isoform X1
1.01157e-48	2.90235	0.11	0.017	2.43921e-44	Macrophages	RLOC-00024071	inhibin beta B chain-like
6.54036e-82	2.89558	0.13	0.015	1.57708e-77	Macrophages	RLOC-00017740	TLR7a
6.4476e-210	2.8946	0.316	0.036	1.55471e-205	Macrophages	RLOC-00021409	uncharacterized protein LOC116947064 isoform X2
1.66272e-273	2.88867	0.607	0.103	4.00933e-269	Macrophages	RLOC-00022826	mixed lineage kinase domain-like protein
0	2.88072	0.725	0.115	0	Macrophages	RLOC-00025559	angiopoietin-related protein 4-like
0	2.86499	0.974	0.262	0	Macrophages	RLOC-00004918	glutamine amidotransferase-like class 1 domain-containing protein 3B, mitochondrial
1.04032e-85	2.85954	0.13	0.015	2.50853e-81	Macrophages	RLOC-00011337	fos-related antigen 2-like
1.35504e-97	2.8526	0.119	0.011	3.26741e-93	Macrophages	RLOC-00010594
1.79743e-96	2.84842	0.116	0.011	4.33415e-92	Macrophages	RLOC-00021630	lambda-crystallin homolog
3.84322e-269	2.84803	0.604	0.103	9.26716e-265	Macrophages	RLOC-00003572	cathepsin
1.63463e-118	2.84263	0.171	0.019	3.9416e-114	Macrophages	RLOC-00001623	glutamine synthetase
5.75692e-127	2.83579	0.231	0.031	1.38817e-122	Macrophages	RLOC-00004050	cathepsin A
6.9526e-83	2.83389	0.112	0.012	1.67648e-78	Macrophages	RLOC-00006195	synaptic vesicular amine transporter-like
2.58962e-91	2.83241	0.116	0.011	6.24434e-87	Macrophages	RLOC-00017308	uncharacterized protein LOC116950727
1.80393e-305	2.81022	0.532	0.07	4.34982e-301	Macrophages	RLOC-00004579	ceroid-lipofuscinosis neuronal protein 5-like
8.11241e-75	2.80556	0.13	0.017	1.95615e-70	Macrophages	RLOC-00007211	cadherin-2-like
7.26649e-204	2.79844	0.31	0.035	1.75217e-199	Macrophages	RLOC-00009215	obscurin-like isoform X6
1.43415e-175	2.77466	0.29	0.036	3.45816e-171	Macrophages	RLOC-00019317	15-hydroxyprostaglandin dehydrogenase
6.53258e-86	2.77364	0.127	0.014	1.5752e-81	Macrophages	RLOC-00009452	large neutral amino acids transporter small subunit 4-like, partial
6.80676e-118	2.76628	0.176	0.02	1.64131e-113	Macrophages	RLOC-00024787	early growth response protein, partial
5.08943e-114	2.74226	0.284	0.049	1.22721e-109	Macrophages	RLOC-00000543	gamma-interferon-inducible lysosomal thiol reductase-like
1.16805e-75	2.73108	0.108	0.012	2.81652e-71	Macrophages	RLOC-00008271	cysteine-rich motor neuron 1 protein-like isoform X1
2.71035e-229	2.72592	0.516	0.085	6.53546e-225	Macrophages	RLOC-00018953	uncharacterized protein LOC116954430
1.50473e-76	2.72062	0.114	0.013	3.62836e-72	Macrophages	RLOC-00027817
2.50212e-82	2.71723	0.123	0.014	6.03336e-78	Macrophages	RLOC-00024609	thymus-specific serine protease
1.62501e-76	2.7031	0.125	0.015	3.91839e-72	Macrophages	RLOC-00008604	myosin regulatory light chain 2, ventricular/cardiac muscle isoform
1.36984e-81	2.68793	0.114	0.012	3.30311e-77	Macrophages	RLOC-00018759	plastin-3-like isoform X2
2.76189e-116	2.6654	0.187	0.022	6.65975e-112	Macrophages	RLOC-00022460	cytokine receptor-like factor 1
2.74023e-85	2.65435	0.121	0.013	6.60751e-81	Macrophages	RLOC-00000162	bcl-2 homologous antagonist/killer
2.70751e-187	2.64506	0.624	0.153	6.52862e-183	Macrophages	RLOC-00027403	transcription factor AP-1-like
1.29465e-120	2.64406	0.235	0.033	3.12179e-116	Macrophages	RLOC-00009710	cysteine-rich motor neuron 1 protein-like isoform X2
6.00914e-208	2.64034	0.404	0.058	1.44898e-203	Macrophages	RLOC-00016317	6-pyruvoyl tetrahydrobiopterin synthase
2.87984e-285	2.63831	0.646	0.11	6.94417e-281	Macrophages	RLOC-00026233	ceroid-lipofuscinosis neuronal protein 5-like
1.47603e-230	2.6383	0.508	0.081	3.55916e-226	Macrophages	RLOC-00008627	hemicentin-1-like isoform X1
2.57537e-92	2.63319	0.156	0.019	6.21e-88	Macrophages	RLOC-00020735	solute carrier family 46 member 3-like
9.43108e-100	2.62173	0.147	0.016	2.27412e-95	Macrophages	RLOC-00021991	transcobalamin-2-like
2.5146e-161	2.60654	0.312	0.044	6.06345e-157	Macrophages	RLOC-00006242	canalicular multispecific organic anion transporter 1-like
6.28047e-130	2.59045	0.176	0.018	1.51441e-125	Macrophages	RLOC-00008443	transcobalamin-2-like
1.51451e-254	2.56053	0.734	0.158	3.65194e-250	Macrophages	RLOC-00004505	sialomucin core protein 24-like isoform X1
7.15682e-91	2.55315	0.174	0.024	1.72572e-86	Macrophages	RLOC-00002051	pleckstrin homology-like domain family A member 2
3.68237e-138	2.53257	0.255	0.034	8.87929e-134	Macrophages	RLOC-00001963	LOW QUALITY PROTEIN: prosaposin-like, partial
2.75396e-179	2.52208	0.514	0.102	6.64062e-175	Macrophages	RLOC-00010221	uncharacterized protein LOC116956956
3.12974e-117	2.51784	0.211	0.028	7.54675e-113	Macrophages	RLOC-00005808	maestro heat-like repeat-containing protein family member 1 isoform X1
4.18486e-195	2.5025	0.58	0.12	1.0091e-190	Macrophages	RLOC-00003034	metalloproteinase inhibitor 3-like
4.84757e-86	2.50131	0.152	0.02	1.16889e-81	Macrophages	RLOC-00014146	receptor-interacting serine/threonine-protein kinase 1b
2.73342e-184	2.4963	0.437	0.073	6.59109e-180	Macrophages	RLOC-00001112	fructose-1,6-bisphosphatase 1-like
1.23002e-62	2.49333	0.123	0.017	2.96594e-58	Macrophages	RLOC-00015621	hemicentin-1-like isoform X7
1.85761e-284	2.48125	0.719	0.134	4.47925e-280	Macrophages	RLOC-00005855
2.62656e-99	2.47882	0.207	0.031	6.33342e-95	Macrophages	RLOC-00012723	toll-like receptor 2
1.39657e-68	2.47738	0.125	0.017	3.36754e-64	Macrophages	RLOC-00011877	55 kDa erythrocyte membrane protein-like
2.03647e-154	2.45661	0.334	0.051	4.91054e-150	Macrophages	RLOC-00010378	fructose-1,6-bisphosphatase 1-like
2.63856e-145	2.45151	0.22	0.025	6.36237e-141	Macrophages	RLOC-00011521	protein-tyrosine sulfotransferase 1-like
1.49856e-180	2.44614	0.492	0.093	3.61348e-176	Macrophages	RLOC-00019525	phospholipase D3-like
1.09213e-194	2.42504	0.607	0.132	2.63346e-190	Macrophages	RLOC-00002180	torsin-4A-like
4.10321e-92	2.41331	0.22	0.036	9.89406e-88	Macrophages	RLOC-00019436	alpha-N-acetylgalactosaminidase
2.61514e-93	2.41291	0.191	0.028	6.30588e-89	Macrophages	RLOC-00024274	uncharacterized protein LOC116956956
8.73479e-110	2.40881	0.576	0.188	2.10622e-105	Macrophages	RLOC-00002661	NF-kappa-B inhibitor epsilon-like
1.32606e-60	2.40649	0.105	0.014	3.19753e-56	Macrophages	RLOC-00013876	lysophosphatidylserine lipase ABHD12
1.09681e-48	2.40195	0.121	0.021	2.64474e-44	Macrophages	RLOC-00016682	progranulin precursor L
3.14801e-52	2.38168	0.112	0.017	7.5908e-48	Macrophages	RLOC-00000232	ragulator complex protein LAMTOR5
2.7526e-85	2.37442	0.196	0.031	6.63734e-81	Macrophages	RLOC-00006873	rap guanine nucleotide exchange factor 2-like isoform X12
4.65442e-78	2.36994	0.185	0.03	1.12232e-73	Macrophages	RLOC-00018590	uncharacterized protein LOC116941215
8.70138e-170	2.36361	0.409	0.068	2.09816e-165	Macrophages	RLOC-00016885	ABCB6
3.29605e-89	2.36139	0.16	0.021	7.94775e-85	Macrophages	RLOC-00004250	transcription factor HES-4-like
6.21508e-74	2.34857	0.171	0.028	1.49864e-69	Macrophages	RLOC-00018792
3.27995e-69	2.34665	0.174	0.03	7.90895e-65	Macrophages	RLOC-00019733	uncharacterized protein LOC116950727
1.92774e-164	2.34389	0.459	0.088	4.64837e-160	Macrophages	RLOC-00018266	putative phospholipase B-like 2
3.41678e-100	2.34255	0.222	0.034	8.23888e-96	Macrophages	RLOC-00002956	osteoclast stimulatory transmembrane protein
2.77269e-257	2.33355	0.723	0.145	6.6858e-253	Macrophages	RLOC-00004587	pituitary tumor-transforming gene 1 protein-interacting protein-like
9.24652e-217	2.32866	0.864	0.292	2.22961e-212	Macrophages	RLOC-00003727	V-type proton ATPase 16 kDa proteolipid subunit isoform X2
8.16712e-77	2.32338	0.16	0.024	1.96934e-72	Macrophages	RLOC-00013654	lysoplasmalogenase-like protein TMEM86A
1.36943e-109	2.31727	0.209	0.029	3.30211e-105	Macrophages	RLOC-00020876	neurofibromin isoform X5
1.02541e-60	2.31407	0.356	0.115	2.47258e-56	Macrophages	RLOC-00021107	carbonic anhydrase 2-like
2.53675e-178	2.31238	0.927	0.438	6.11687e-174	Macrophages	RLOC-00022683	uncharacterized protein LOC116943669
1.32951e-64	2.30356	0.112	0.014	3.20584e-60	Macrophages	RLOC-00008177	protein mono-ADP-ribosyltransferase PARP14-like isoform X1
1.89333e-104	2.29862	0.163	0.019	4.56538e-100	Macrophages	RLOC-00008096	zinc finger protein 608 isoform X4
2.15309e-59	2.29547	0.149	0.026	5.19175e-55	Macrophages	RLOC-00008943	inactive rhomboid protein 1-like isoform X2
2.39815e-223	2.27915	0.567	0.1	5.78266e-219	Macrophages	RLOC-00004925	galectin-8-like
1.88348e-89	2.25998	0.224	0.038	4.54164e-85	Macrophages	RLOC-00012042	uncharacterized protein LOC116938262
1.2676e-55	2.25267	0.11	0.016	3.05656e-51	Macrophages	RLOC-00003860	hippocampus abundant transcript 1 protein-like isoform X1
[truncated: 1,525 more rows]
