# Supplementary material for: Evolutionary conservation and divergence of phagocytic and coagulation programs across bilaterian circulating immune cells
Source: Mol Biol Evol. 2026 Apr 27;43(5):msag109. doi: 10.1093/molbev/msag109 (PMC13186322; doi:10.1093/molbev/msag109)
Supplement: msag109_Supplementary_Data [file msag109_supplementary_data.zip › msag109_Supplementary_Data/Table S4.xls]

## Sheet: Supple Data 4
Table S4. DEGs in tunicate hemocyte populations.
p_val	avg_log2FC	pct.1	pct.2	p_val_adj	cluster	gene	NR_annotation
0	7.73046	0.137	0.002	0	Vanadocytes	LOC113474420	uncharacterized protein LOC113474420
0	7.13996	0.973	0.152	0	Vanadocytes	c3-1	complement component C3 precursor
0	7.09161	0.727	0.024	0	Vanadocytes	LOC100180530	deleted in malignant brain tumors 1 protein isoform X2
0	7.08196	0.951	0.145	0	Vanadocytes	LOC100179146	uncharacterized protein LOC100179146
0	7.07029	0.954	0.413	0	Vanadocytes	LOC100175757	serotransferrin-A
0	7.06974	0.114	0.002	0	Vanadocytes	LOC100179386	microfibril-associated glycoprotein 4-like isoform X1
0	7.02443	0.154	0.004	0	Vanadocytes	LOC104266724	chondroadherin-like protein
0	7.02175	0.714	0.05	0	Vanadocytes	vanabin3	vanadium-binding protein 3 precursor
0	6.99896	0.424	0.012	0	Vanadocytes	LOC100181438	C3 and PZP-like alpha-2-macroglobulin domain-containing protein 8
0	6.99439	0.142	0.005	0	Vanadocytes	LOC100182235	uncharacterized protein LOC100182235
0	6.93391	0.566	0.02	0	Vanadocytes	LOC100182115	hephaestin-like protein isoform X1
0	6.91077	0.307	0.006	0	Vanadocytes	LOC100181310	intelectin-1b-like
0	6.88633	0.732	0.03	0	Vanadocytes	LOC100178017	fibrillin-3
0	6.8426	0.229	0.005	0	Vanadocytes	LOC100175054	MAM and LDL-receptor class A domain-containing protein 1-like
0	6.82355	0.682	0.06	0	Vanadocytes	LOC100178159	uncharacterized protein LOC100178159
0	6.70628	0.367	0.008	0	Vanadocytes	LOC100183346	uncharacterized protein LOC100183346
0	6.59577	0.453	0.014	0	Vanadocytes	LOC100180796	putative defense protein 3
0	6.57994	0.375	0.01	0	Vanadocytes	LOC100179115	somatostatin receptor type 2-like
0	6.52817	0.433	0.014	0	Vanadocytes	LOC100180812	microfibril-associated glycoprotein 4-like
0	6.51077	0.258	0.007	0	Vanadocytes	LOC100187379	ovochymase-1-like
0	6.50282	0.323	0.011	0	Vanadocytes	LOC100184031	collagen alpha-1(XII) chain-like isoform X1
0	6.48693	0.728	0.059	0	Vanadocytes	vanabin1	vanadium-binding protein 1
0	6.43117	0.212	0.007	0	Vanadocytes	LOC100176989	uncharacterized protein LOC100176989
0	6.42313	0.905	0.096	0	Vanadocytes	LOC100185902	P17/29C-like protein DDB_G0287399 isoform X1
0	6.32116	0.374	0.014	0	Vanadocytes	LOC100178970	sushi%2C von Willebrand factor type A%2C EGF and pentraxin domain-containing protein 1 isoform X1
0	6.31173	0.139	0.004	0	Vanadocytes	LOC100177039	ficolin-1-like
3.51277e-230	6.28042	0.111	0.005	5.22138e-226	Vanadocytes	LOC100184201	uncharacterized protein LOC100184201
0	6.19256	0.525	0.024	0	Vanadocytes	LOC100187493	uncharacterized protein LOC100187493 isoform X1
0	6.16219	0.205	0.006	0	Vanadocytes	LOC104265580	uncharacterized protein LOC104265580
0	6.117	0.137	0.004	0	Vanadocytes	LOC100186988	uncharacterized protein LOC100186988
0	6.10268	0.221	0.01	0	Vanadocytes	LOC104265623	uncharacterized protein LOC104265623
0	6.00903	0.14	0.004	0	Vanadocytes	LOC100178048	fatty acid-binding protein 2%2C liver-like
0	6.00651	0.21	0.007	0	Vanadocytes	LOC100181061	CUB and sushi domain-containing protein 1-like
0	5.92256	0.28	0.013	0	Vanadocytes	LOC100184419	reelin
0	5.92095	0.783	0.062	0	Vanadocytes	bf-1	complement factor B-1 precursor
0	5.90162	0.688	0.04	0	Vanadocytes	LOC100175623	ferritin heavy chain
0	5.82476	0.236	0.012	0	Vanadocytes	LOC100186047	uncharacterized protein LOC100186047
0	5.81488	0.597	0.049	0	Vanadocytes	LOC100175981	phospholipase A2 OS2-like isoform X1
0	5.77443	0.215	0.015	0	Vanadocytes	LOC100186272	ADAMTS-like protein 5
0	5.74352	0.844	0.146	0	Vanadocytes	LOC100183523	fibrillin-1
4.44606e-204	5.67403	0.158	0.014	6.60862e-200	Vanadocytes	LOC100181264	uncharacterized protein LOC100181264
0	5.65745	0.423	0.023	0	Vanadocytes	LOC100185827	uncharacterized protein LOC100185827 isoform X2
0	5.65649	0.418	0.023	0	Vanadocytes	LOC100185892	mannan-binding lectin serine protease 1-like
0	5.65564	0.151	0.006	0	Vanadocytes	bf-2	complement factor B-2 precursor
0	5.62949	0.488	0.027	0	Vanadocytes	LOC100176419	C-type mannose receptor 2 isoform X1
0	5.55582	0.565	0.037	0	Vanadocytes	LOC100176486	uncharacterized protein LOC100176486 isoform X2
0	5.53263	0.716	0.071	0	Vanadocytes	LOC100176526	uncharacterized protein LOC100176526
0	5.53153	0.215	0.009	0	Vanadocytes	LOC100182587	furin-like protease kpc-1 isoform X3
0	5.34613	0.417	0.03	0	Vanadocytes	LOC100178127	anaphase-promoting complex subunit 1
3.91587e-212	5.31113	0.186	0.019	5.82054e-208	Vanadocytes	LOC100175087	uncharacterized protein LOC100175087
0	5.2772	0.461	0.039	0	Vanadocytes	gla3	gamma-carboxyglutamic acid protein 3 precursor
0	5.25732	0.678	0.067	0	Vanadocytes	LOC100177185	serpin A3-5 isoform X2
0	5.23268	0.25	0.016	0	Vanadocytes	LOC104265530	integumentary mucin C.1-like
4.05927e-189	5.19722	0.108	0.006	6.0337e-185	Vanadocytes	LOC100186200	uncharacterized protein LOC100186200
0	5.13944	0.258	0.015	0	Vanadocytes	LOC100183140	myelin regulatory factor-like isoform X5
0	5.06415	0.505	0.045	0	Vanadocytes	LOC100179570	uncharacterized protein LOC100179570
3.68572e-269	5.06167	0.149	0.008	5.47846e-265	Vanadocytes	LOC100176971	uncharacterized protein LOC100176971 isoform X1
1.33071e-187	4.84025	0.15	0.014	1.97797e-183	Vanadocytes	LOC100182938	collagen alpha-1(XII) chain
1.87392e-148	4.79789	0.115	0.01	2.7854e-144	Vanadocytes	LOC100184301	uncharacterized protein LOC100184301 isoform X3
0	4.77595	0.238	0.018	0	Vanadocytes	LOC108949916	stabilin-2-like
0	4.76303	0.47	0.063	0	Vanadocytes	LOC100176092	cathepsin L1-like isoform X2
0	4.68533	0.441	0.068	0	Vanadocytes	LOC100184792	multiple epidermal growth factor-like domains protein 6 isoform X1
3.35243e-213	4.58129	0.153	0.012	4.98305e-209	Vanadocytes	LOC100176831	semaphorin-6D-like isoform X2
1.61488e-128	4.49725	0.102	0.009	2.40036e-124	Vanadocytes	LOC100178820	uncharacterized protein LOC100178820 isoform X1
0	4.47206	0.273	0.028	0	Vanadocytes	LOC100179371	EGF-containing fibulin-like extracellular matrix protein 1
0	4.43395	0.619	0.059	0	Vanadocytes	LOC100184555	uncharacterized protein LOC100184555
0	4.37094	0.443	0.064	0	Vanadocytes	LOC100184245	lactadherin
1.27277e-146	4.32851	0.129	0.013	1.89185e-142	Vanadocytes	LOC100187401	protein TANC2
4.08613e-142	4.19824	0.156	0.02	6.07363e-138	Vanadocytes	LOC100177061	serine protease inhibitor isoform X2
0	4.19303	0.487	0.059	0	Vanadocytes	vanabin5	vanadium-binding protein 5 precursor
0	4.18846	0.442	0.037	0	Vanadocytes	LOC100180790	serine protease 29-like isoform X3
0	4.15224	0.282	0.03	0	Vanadocytes	LOC100175384	serpin B3
5.51288e-222	3.92471	0.247	0.033	8.19435e-218	Vanadocytes	LOC104266827	collagen alpha-1(X) chain-like
0	3.90186	0.402	0.05	0	Vanadocytes	LOC100183576	serotransferrin-1
6.19732e-188	3.86584	0.221	0.031	9.2117e-184	Vanadocytes	LOC100183966	succinate-semialdehyde dehydrogenase%2C mitochondrial-like
1.10398e-87	3.78743	0.113	0.017	1.64096e-83	Vanadocytes	e12/e47	transcription factor protein isoform X1
0	3.78631	0.486	0.072	0	Vanadocytes	LOC100182205	plasma kallikrein
2.89173e-168	3.74066	0.234	0.039	4.29827e-164	Vanadocytes	LOC100181117	uncharacterized protein LOC100181117
2.01293e-288	3.71013	0.299	0.038	2.99202e-284	Vanadocytes	LOC100185086	collagen triple helix repeat-containing protein 1-like isoform X2
2.81999e-280	3.62533	0.303	0.04	4.19164e-276	Vanadocytes	LOC100176802	laminin subunit alpha-5 isoform X2
3.26476e-167	3.58779	0.165	0.019	4.85273e-163	Vanadocytes	LOC100180911	adhesion G-protein coupled receptor D1-like
0	3.56908	0.397	0.06	0	Vanadocytes	LOC100183698	uncharacterized protein LOC100183698
7.64354e-174	3.51409	0.212	0.031	1.13614e-169	Vanadocytes	LOC100181956	tyrosine-protein kinase receptor Tie-2-like
2.31097e-198	3.50171	0.292	0.051	3.43502e-194	Vanadocytes	LOC778954	vascular endothelial growth factor receptor 1
0	3.49498	0.653	0.105	0	Vanadocytes	not2	Not2 protein precursor
3.06658e-185	3.48263	0.284	0.052	4.55817e-181	Vanadocytes	LOC100179088	uncharacterized protein LOC100179088 isoform X1
0	3.33967	0.4	0.055	0	Vanadocytes	LOC100179911	laminin subunit beta-1 isoform X7
3.84118e-106	3.23609	0.183	0.036	5.70953e-102	Vanadocytes	LOC100180044	RNA-binding protein Nova-1-like isoform X1
0	3.18344	0.46	0.077	0	Vanadocytes	LOC100176616	uncharacterized protein LOC100176616 isoform X2
4.87044e-131	3.1745	0.247	0.053	7.23942e-127	Vanadocytes	LOC100185946	leucine-rich repeat transmembrane neuronal protein 2
1.52507e-167	3.08639	0.402	0.112	2.26686e-163	Vanadocytes	LOC100181407	matrix metalloproteinase-14
0	3.07555	0.599	0.113	0	Vanadocytes	LOC100181740	uncharacterized protein LOC100181740
3.09746e-151	3.06533	0.294	0.066	4.60407e-147	Vanadocytes	LOC100183792	uncharacterized protein LOC100183792 isoform X2
1.55667e-137	3.05698	0.398	0.132	2.31383e-133	Vanadocytes	LOC104265873
1.71787e-112	2.99837	0.179	0.032	2.55344e-108	Vanadocytes	LOC100175446	E3 ubiquitin-protein ligase FANCL
2.36938e-134	2.9832	0.19	0.031	3.52185e-130	Vanadocytes	LOC100185266	LOW QUALITY PROTEIN: laminin subunit gamma-1-like
3.2907e-136	2.96851	0.258	0.055	4.8913e-132	Vanadocytes	LOC108950103	uncharacterized protein LOC108950103
6.18796e-56	2.93545	0.128	0.031	9.19779e-52	Vanadocytes	LOC100185333	ras-associating and dilute domain-containing protein-like
9.0919e-151	2.86002	0.344	0.089	1.35142e-146	Vanadocytes	LOC100179177	uncharacterized protein LOC100179177
3.08323e-79	2.85525	0.133	0.025	4.58291e-75	Vanadocytes	tgfbeta2	transforming growth factor beta superfamily signaling ligand precursor
1.9961e-25	2.7499	0.101	0.035	2.96701e-21	Vanadocytes	LOC100179828	fibulin-2 isoform X2
5.58765e-67	2.63986	0.156	0.038	8.30548e-63	Vanadocytes	LOC100175633	cytochrome P450 2U1-like
1.60316e-50	2.58151	0.221	0.085	2.38293e-46	Vanadocytes	LOC100185097	MICAL-like protein 1 isoform X1
2.67603e-23	2.57774	0.124	0.051	3.97765e-19	Vanadocytes	hex	transcription factor protein isoform X1
5.09473e-52	2.55308	0.127	0.032	7.57281e-48	Vanadocytes	LOC101243503	uncharacterized protein LOC101243503
4.03888e-39	2.49074	0.107	0.029	6.0034e-35	Vanadocytes	LOC100176574	uncharacterized protein LOC100176574
8.48169e-111	2.4902	0.349	0.113	1.26072e-106	Vanadocytes	LOC104265761	uncharacterized protein LOC104265761
1.11325e-31	2.46305	0.112	0.036	1.65474e-27	Vanadocytes	LOC100183321	uncharacterized protein LOC100183321
6.32861e-43	2.45906	0.112	0.029	9.40685e-39	Vanadocytes	LOC100183446	matrix metalloproteinase-21-like
3.882e-20	2.44352	0.104	0.041	5.77021e-16	Vanadocytes	fos	transcription factor protein isoform X2
2.22373e-41	2.42053	0.118	0.033	3.30536e-37	Vanadocytes	LOC104266557	protein starmaker-like
2.55123e-58	2.41057	0.113	0.024	3.79215e-54	Vanadocytes	LOC100183979	contactin-associated protein 1-like
4.81639e-36	2.33068	0.255	0.125	7.15909e-32	Vanadocytes	LOC100183229	uncharacterized protein LOC100183229
6.21895e-32	2.33057	0.114	0.037	9.24385e-28	Vanadocytes	LOC100186226	pleckstrin homology-like domain family B member 1 isoform X1
2.05176e-77	2.22241	0.201	0.053	3.04974e-73	Vanadocytes	LOC100181319	uncharacterized protein LOC100181319 isoform X1
1.30841e-53	2.1629	0.175	0.054	1.94482e-49	Vanadocytes	LOC100186797	GLIPR1-like protein 1
7.16052e-28	2.11413	0.159	0.068	1.06434e-23	Vanadocytes	LOC100175548	activated CDC42 kinase 1 isoform X3
2.72218e-87	2.06686	0.386	0.158	4.04624e-83	Vanadocytes	LOC100182621	baculoviral IAP repeat-containing protein 7 isoform X1
2.26385e-12	2.04302	0.123	0.067	3.36499e-08	Vanadocytes	zf(c3h)	zinc finger protein
8.2725e-29	1.97748	0.209	0.101	1.22962e-24	Vanadocytes	LOC100187319	large neutral amino acids transporter small subunit 1 isoform X2
1.43684e-35	1.9657	0.24	0.114	2.13572e-31	Vanadocytes	creb/atf-a	transcription factor protein
5.44438e-47	1.90818	0.344	0.176	8.09253e-43	Vanadocytes	LOC100179418	leukocyte elastase inhibitor-like isoform X2
2.75731e-21	1.89562	0.134	0.059	4.09846e-17	Vanadocytes	ci-tlr2	toll-like receptor 2
3.69364e-30	1.85733	0.181	0.078	5.49022e-26	Vanadocytes	LOC100187009	solute carrier family 23 member 1
9.50673e-179	1.81938	0.862	0.607	1.41308e-174	Vanadocytes	LOC100176793	rho GTPase-activating protein 26
5.86595e-19	1.79632	0.104	0.042	8.71914e-15	Vanadocytes	LOC100179741	guanine nucleotide exchange factor for Rab-3A
6.72602e-19	1.73398	0.108	0.045	9.99756e-15	Vanadocytes	LOC100183466	spectrin beta chain%2C non-erythrocytic 1 isoform X1
8.81264e-14	1.72908	0.129	0.068	1.30991e-09	Vanadocytes	LOC100184518	uridine phosphorylase 2
2.13264e-11	1.6635	0.129	0.073	3.16996e-07	Vanadocytes	LOC100180866	tumor protein p53-inducible protein 11
2.75124e-16	1.65801	0.144	0.073	4.08944e-12	Vanadocytes	LOC100183186	tetraspanin-18
1.19345e-13	1.64772	0.11	0.053	1.77395e-09	Vanadocytes	tgfbr-iia	transforming growth factor beta receptor isoform X1
7.50698e-256	1.64748	0.668	0.228	1.11584e-251	Vanadocytes	LOC101242627
2.62987e-93	1.64351	0.685	0.462	3.90904e-89	Vanadocytes	LOC100185003	sodium- and chloride-dependent GABA transporter 2-like
4.03291e-40	1.61837	0.349	0.193	5.99451e-36	Vanadocytes	LOC100182828	zinc transporter ZIP14
1.16806e-24	1.58418	0.182	0.087	1.73621e-20	Vanadocytes	LOC100184583	LOW QUALITY PROTEIN: collagen alpha-1(V) chain-like
3.22173e-26	1.5779	0.155	0.065	4.78878e-22	Vanadocytes	LOC100186529	uncharacterized protein LOC100186529 isoform X1
4.76532e-183	1.56666	0.925	0.745	7.08317e-179	Vanadocytes	hsp70	heat shock protein 70
2.22476e-44	1.56377	0.292	0.136	3.30689e-40	Vanadocytes	LOC100187392	uncharacterized protein LOC100187392
4.54168e-18	1.54606	0.148	0.073	6.75075e-14	Vanadocytes	LOC100183860	dual specificity protein phosphatase 22-like
3.07454e-32	1.50259	0.302	0.166	4.56999e-28	Vanadocytes	LOC100176453	RNA polymerase II degradation factor 1
4.63901e-29	1.4966	0.221	0.108	6.89543e-25	Vanadocytes	LOC100178464	baculoviral IAP repeat-containing protein 7
4.06497e-11	1.45088	0.146	0.086	6.04218e-07	Vanadocytes	LOC100177210	erythroid differentiation-related factor 1
2.5862e-14	1.42062	0.176	0.103	3.84413e-10	Vanadocytes	LOC100176245	sodium- and chloride-dependent GABA transporter 2 isoform X2
1.86479e-14	1.41985	0.11	0.051	2.77183e-10	Vanadocytes	LOC100181622	uncharacterized protein LOC100181622 isoform X2
4.64241e-165	1.41616	0.968	0.902	6.90049e-161	Vanadocytes	LOC113475575
6.81761e-09	1.4129	0.179	0.123	0.000101337	Vanadocytes	LOC104265353	sodium channel protein type 4 subunit alpha B-like isoform X1
2.74781e-11	1.41147	0.164	0.101	4.08434e-07	Vanadocytes	LOC778906	uncharacterized protein LOC778906
1.54395e-33	1.40727	0.268	0.135	2.29493e-29	Vanadocytes	LOC100185528	sushi%2C von Willebrand factor type A%2C EGF and pentraxin domain-containing protein 1-like isoform X1
9.99499e-08	1.40256	0.158	0.107	0.00148566	Vanadocytes	LOC100187113	unconventional myosin-X isoform X2
1.94677e-22	1.40018	0.275	0.167	2.89369e-18	Vanadocytes	LOC100183928	sestrin-3 isoform X2
1.49406e-97	1.3998	0.767	0.567	2.22077e-93	Vanadocytes	LOC100180628	MAP kinase-interacting serine/threonine-protein kinase 1
1.58617e-45	1.39827	0.364	0.194	2.35768e-41	Vanadocytes	LOC100182481	uncharacterized protein LOC100182481
1.12098e-50	1.39187	0.406	0.219	1.66623e-46	Vanadocytes	LOC100183688	baculoviral IAP repeat-containing protein 3
2.12912e-133	1.37799	0.862	0.638	3.16472e-129	Vanadocytes	LOC100184542	E3 ubiquitin-protein ligase RFWD3 isoform X2
4.08584e-114	1.37171	0.832	0.645	6.0732e-110	Vanadocytes	LOC100175281	phosphofurin acidic cluster sorting protein 1-like isoform X1
1.77144e-20	1.3622	0.227	0.13	2.63307e-16	Vanadocytes	spi/pu.1	transcription factor protein isoform X1
1.21746e-12	1.34644	0.162	0.095	1.80963e-08	Vanadocytes	LOC100185085	pyruvate dehydrogenase (acetyl-transferring) kinase isozyme 2%2C mitochondrial
5.17599e-32	1.34543	0.452	0.314	7.69359e-28	Vanadocytes	LOC104266381
7.85853e-78	1.34496	0.702	0.54	1.16809e-73	Vanadocytes	LOC104265586
1.69676e-30	1.33693	0.327	0.191	2.52206e-26	Vanadocytes	LOC100181803	baculoviral IAP repeat-containing protein 2-like isoform X2
2.76065e-09	1.33161	0.141	0.088	4.10343e-05	Vanadocytes	LOC100181215	astrocytic phosphoprotein PEA-15-like
2.81443e-07	1.32972	0.14	0.093	0.00418337	Vanadocytes	LOC100175334	lipoxygenase homology domain-containing protein 1-like isoform X3
1.4019e-117	1.29014	0.833	0.634	2.08378e-113	Vanadocytes	LOC100184632	dnaJ homolog subfamily B member 4-like
1.19004e-57	1.28807	0.603	0.432	1.76887e-53	Vanadocytes	LOC100186551	choline-phosphate cytidylyltransferase A-like
3.14277e-08	1.28065	0.116	0.07	0.000467142	Vanadocytes	LOC100176235	exostosin-2-like
6.82667e-17	1.27983	0.293	0.197	1.01472e-12	Vanadocytes	LOC100185530	WD repeat-containing protein 55
6.53848e-119	1.27403	0.464	0.181	9.7188e-115	Vanadocytes	LOC100186072	uncharacterized protein LOC100186072
1.79252e-07	1.27251	0.122	0.077	0.0026644	Vanadocytes	LOC100177668	protein MLP1 isoform X3
4.28234e-11	1.2717	0.199	0.131	6.36528e-07	Vanadocytes	LOC100186271	SPATS2-like protein
8.36509e-15	1.24139	0.184	0.107	1.24339e-10	Vanadocytes	LOC100184646	PDZ and LIM domain protein 3 isoform X2
1.42046e-76	1.23678	0.755	0.618	2.11138e-72	Vanadocytes	LOC100176824	heat shock 70 kDa protein 4L
9.29869e-12	1.23464	0.194	0.127	1.38216e-07	Vanadocytes	LOC100186104	uncharacterized protein LOC100186104 isoform X1
4.51969e-08	1.21999	0.157	0.106	0.000671807	Vanadocytes	ipf1	transcription factor
2.18855e-08	1.18984	0.133	0.083	0.000325306	Vanadocytes	LOC100186046	uncharacterized protein LOC100186046
1.02726e-12	1.17958	0.199	0.124	1.52691e-08	Vanadocytes	LOC108951053
4.49066e-08	1.1754	0.165	0.113	0.000667492	Vanadocytes	LOC100176604	putative extracellular sulfatase Sulf-1 homolog
2.64901e-07	1.17301	0.108	0.066	0.0039375	Vanadocytes	LOC100178322	ubiquitin carboxyl-terminal hydrolase 38-like
6.24802e-19	1.16283	0.287	0.186	9.28705e-15	Vanadocytes	LOC100182612	centrosomal protein of 112 kDa
8.3711e-39	1.15509	0.264	0.123	1.24428e-34	Vanadocytes	LOC100186514	filamin-B isoform X7
4.4538e-148	1.13671	0.941	0.811	6.62013e-144	Vanadocytes	LOC100179180	body wall muscle protein HR-29-like
6.37013e-146	1.11848	0.933	0.809	9.46855e-142	Vanadocytes	LOC100176857	body wall muscle protein HR-29-like
1.28499e-88	1.10201	0.826	0.66	1.91001e-84	Vanadocytes	LOC100185325	BAG family molecular chaperone regulator 3 isoform X5
6.53561e-28	1.09391	0.497	0.383	9.71453e-24	Vanadocytes	hif	transcription factor protein
1.66527e-19	1.09046	0.364	0.257	2.47525e-15	Vanadocytes	irf-like-4	interferon regulatory factor like protein
4.92665e-33	1.08308	0.101	0.029	7.32297e-29	Vanadocytes	LOC100181591	ficolin-1-like
3.40258e-07	1.07364	0.176	0.125	0.0050576	Vanadocytes	LOC100179829	uncharacterized protein LOC100179829
4.11106e-50	1.05811	0.698	0.575	6.11069e-46	Vanadocytes	LOC100181478	T-complex protein 1 subunit epsilon-like
2.08601e-09	1.05584	0.214	0.15	3.10064e-05	Vanadocytes	LOC101243512	large proline-rich protein bag6-like isoform X1
1.95621e-07	1.03547	0.118	0.073	0.00290771	Vanadocytes	LOC100186875	plexin-B1 isoform X1
6.67386e-08	1.02868	0.124	0.077	0.000992002	Vanadocytes	LOC494372	sphingosine 1-phosphate receptor 3 isoform X1
2.44924e-07	1.0257	0.164	0.112	0.00364055	Vanadocytes	LOC100185552	uncharacterized protein LOC100185552 isoform X1
1.0805e-15	1.02056	0.383	0.296	1.60606e-11	Vanadocytes	LOC100185830	ras GTPase-activating protein-binding protein 2
3.36976e-10	1.00896	0.297	0.229	5.00882e-06	Vanadocytes	LOC100175388	T-complex protein 11-like protein 1 isoform X1
1.03071e-06	0.972052	0.179	0.13	0.0153205	Vanadocytes	LOC100176169	cytoplasmic dynein 1 heavy chain 1
3.45679e-07	0.951375	0.191	0.14	0.00513817	Vanadocytes	LOC100177851	uncharacterized protein LOC100177851
4.22536e-11	0.945556	0.32	0.251	6.28058e-07	Vanadocytes	LOC100184939	uncharacterized protein LOC100184939
6.84886e-09	0.932751	0.202	0.142	0.000101801	Vanadocytes	LOC100183862	endophilin-A2 isoform X2
1.52321e-102	0.905492	0.96	0.922	2.2641e-98	Vanadocytes	LOC100187210	heat shock cognate 71 kDa protein
4.82347e-15	0.892178	0.328	0.24	7.1696e-11	Vanadocytes	LOC100175852	uncharacterized protein LOC100175852
3.04553e-10	0.861015	0.329	0.262	4.52688e-06	Vanadocytes	LOC778980	transcription factor protein
1.00682e-17	0.834248	0.477	0.386	1.49653e-13	Vanadocytes	LOC100184746	T-complex protein 1 subunit gamma-like
1.13601e-09	0.824958	0.397	0.341	1.68856e-05	Vanadocytes	LOC100176488	T-complex protein 1 subunit delta
1.41799e-18	0.823703	0.355	0.252	2.10769e-14	Vanadocytes	LOC778710	transcription factor protein
1.56179e-06	0.82173	0.125	0.082	0.0232145	Vanadocytes	LOC100177436	proline-rich nuclear receptor coactivator 2 B
2.59644e-17	0.793258	0.362	0.255	3.85934e-13	Vanadocytes	LOC100182077	TNFAIP3-interacting protein 1 isoform X3
2.4504e-09	0.770846	0.347	0.285	3.64228e-05	Vanadocytes	nfkbp105	NFkB protein
2.42865e-09	0.768159	0.114	0.064	3.60994e-05	Vanadocytes	LOC100176659	histidine-rich glycoprotein-like
3.63142e-81	0.759121	0.941	0.882	5.39774e-77	Vanadocytes	LOC100177458	60S ribosomal protein L37a
1.0791e-97	0.730203	0.979	0.95	1.60397e-93	Vanadocytes	LOC100184647	40S ribosomal protein S25
2.58873e-76	0.727174	0.938	0.877	3.84789e-72	Vanadocytes	LOC100176019	heat shock protein HSP 90-beta
5.7467e-09	0.721674	0.403	0.355	8.5419e-05	Vanadocytes	dusp1.2.4.5	dual specificity phosphatase
1.26824e-21	0.721302	0.548	0.447	1.88511e-17	Vanadocytes	xbpa	transcription factor protein
4.76397e-08	0.713107	0.269	0.207	0.000708116	Vanadocytes	jun	transcription factor protein
1.72309e-76	0.702995	0.91	0.798	2.5612e-72	Vanadocytes	LOC100176034	60S ribosomal protein L23
8.44902e-63	0.688558	0.896	0.86	1.25586e-58	Vanadocytes	LOC100175583
3.11869e-75	0.675904	0.968	0.916	4.63562e-71	Vanadocytes	LOC100187034	40S ribosomal protein S24
9.0739e-17	0.648667	0.215	0.126	1.34874e-12	Vanadocytes	LOC100187150	uncharacterized protein LOC100187150 isoform X2
6.94644e-60	0.645658	0.91	0.851	1.03252e-55	Vanadocytes	LOC100175738	60S ribosomal protein L34
8.12763e-66	0.643455	0.938	0.887	1.20809e-61	Vanadocytes	LOC100186249	40S ribosomal protein S19
8.65395e-42	0.638314	0.81	0.748	1.28632e-37	Vanadocytes	LOC100186672	60S ribosomal protein L38
4.63446e-81	0.637831	0.979	0.928	6.88865e-77	Vanadocytes	LOC100186308	40S ribosomal protein S16-like
1.84822e-68	0.6321	0.946	0.914	2.7472e-64	Vanadocytes	LOC100175612
5.53779e-55	0.629344	0.912	0.868	8.23137e-51	Vanadocytes	LOC108951018	60S ribosomal protein L21-like isoform X3
3.11145e-72	0.627691	0.969	0.918	4.62486e-68	Vanadocytes	LOC100180699	60S ribosomal protein L36 isoform X1
5.33114e-83	0.623952	0.971	0.939	7.9242e-79	Vanadocytes	LOC100183477	40S ribosomal protein S8
8.09741e-79	0.622168	0.977	0.942	1.2036e-74	Vanadocytes	LOC100183305	60S ribosomal protein L30
2.40832e-55	0.621592	0.905	0.844	3.57972e-51	Vanadocytes	LOC100178150	60S ribosomal protein L28-like
1.34026e-52	0.614607	0.899	0.863	1.99216e-48	Vanadocytes	LOC109623490	glycine rich RNA binding protein
3.63141e-70	0.594645	0.963	0.92	5.39774e-66	Vanadocytes	LOC100185869	40S ribosomal protein S11-like
2.95925e-65	0.562329	0.963	0.931	4.39863e-61	Vanadocytes	LOC100176316	60S ribosomal protein L23a-like
3.93403e-50	0.555523	0.924	0.894	5.84754e-46	Vanadocytes	LOC100183779	60S ribosomal protein L14
4.82662e-70	0.530365	0.967	0.95	7.17429e-66	Vanadocytes	LOC100184404	60S ribosomal protein L17-like
2.54902e-47	0.526979	0.919	0.879	3.78886e-43	Vanadocytes	LOC100178255
3.00707e-46	0.521152	0.899	0.867	4.46971e-42	Vanadocytes	LOC100180220	60S ribosomal protein L44
5.45463e-66	0.51727	0.965	0.932	8.10775e-62	Vanadocytes	LOC100176881	60S ribosomal protein L27a
1.94179e-56	0.503566	0.958	0.914	2.88628e-52	Vanadocytes	rl32	rl32 protein
4.93977e-31	5.75134	0.119	0.051	7.34248e-27	Undefined_cell	LOC104266120
4.29048e-11	5.72825	0.173	0.125	6.37737e-07	Undefined_cell	LOC100187066
1.24556e-09	5.61117	0.239	0.2	1.8514e-05	Undefined_cell	LOC104266650
2.32371e-08	5.59256	0.143	0.106	0.000345396	Undefined_cell	LOC100175031	uncharacterized protein LOC100175031
3.8354e-07	4.09593	0.121	0.187	0.00570094	Undefined_cell	LOC104266145
2.98825e-21	3.42181	0.108	0.051	4.44173e-17	Undefined_cell	LOC100177947	uncharacterized protein LOC100177947
2.91469e-38	2.35308	0.144	0.06	4.33239e-34	Undefined_cell	LOC100101819	transmembrane protein Vc16 precursor
8.12376e-35	2.33394	0.139	0.059	1.20752e-30	Undefined_cell	LOC100176785	heme-binding protein 2-like
3.36032e-27	2.27291	0.102	0.042	4.99478e-23	Undefined_cell	LOC100183225	uncharacterized protein LOC100183225
5.31197e-23	2.25652	0.125	0.061	7.89571e-19	Undefined_cell	LOC100176736	tubulin alpha chain%2C testis-specific
3.20211e-30	2.2014	0.165	0.082	4.75962e-26	Undefined_cell	LOC100176577	cyclin-A2
1.20388e-39	1.91551	0.226	0.118	1.78945e-35	Undefined_cell	ND3	NADH dehydrogenase subunit 3
5.49002e-38	1.86795	0.25	0.14	8.16036e-34	Undefined_cell	ND4L	NADH dehydrogenase subunit 4L
2.50625e-19	1.85334	0.1	0.047	3.72529e-15	Undefined_cell	cibeta-catenin	beta-catenin
8.39928e-33	1.85218	0.238	0.139	1.24847e-28	Undefined_cell	ND2	NADH dehydrogenase subunit 2
5.05301e-16	1.83553	0.125	0.07	7.5108e-12	Undefined_cell	LOC100184393	G2/mitotic-specific cyclin-B2-like
3.77468e-13	1.80405	0.17	0.115	5.61069e-09	Undefined_cell	LOC101243152	aconitate hydratase%2C mitochondrial-like
1.36735e-47	1.79002	0.319	0.187	2.03243e-43	Undefined_cell	ND4	NADH dehydrogenase subunit 4
1.12626e-138	1.73729	0.995	0.992	1.67408e-134	Undefined_cell	rrnL
7.57551e-44	1.7066	0.329	0.201	1.12602e-39	Undefined_cell	ND1	NADH dehydrogenase subunit 1
2.89176e-11	1.7044	0.076	0.143	4.29831e-07	Undefined_cell	LOC100177082
2.44526e-12	1.69446	0.104	0.06	3.63463e-08	Undefined_cell	LOC100183722	ribosome production factor 1-like
1.43538e-36	1.68966	0.285	0.168	2.13355e-32	Undefined_cell	LOC100180522	protein HGV2-like
2.05707e-30	1.67111	0.267	0.168	3.05763e-26	Undefined_cell	ND5	NADH dehydrogenase subunit 5
4.16711e-45	1.64935	0.45	0.323	6.19399e-41	Undefined_cell	CYTB	cytochrome b
2.01427e-07	1.64827	0.115	0.079	0.00299402	Undefined_cell	LOC100182289
7.92133e-55	1.64571	0.576	0.452	1.17743e-50	Undefined_cell	COX3	cytochrome c oxidase subunit III
3.2019e-123	1.64144	0.953	0.909	4.75931e-119	Undefined_cell	rrnS
9.23709e-13	1.59707	0.151	0.098	1.373e-08	Undefined_cell	LOC100176373	myb-binding protein 1A-like protein
9.61602e-14	1.59645	0.143	0.089	1.42932e-09	Undefined_cell	LOC100179066	pumilio homolog 3 isoform X1
2.18737e-60	1.59604	0.602	0.484	3.25131e-56	Undefined_cell	COX1	cytochrome c oxidase subunit I
4.388e-13	1.55868	0.115	0.067	6.52232e-09	Undefined_cell	LOC100185882	ribosome biogenesis protein BMS1 homolog
8.94848e-15	1.53513	0.145	0.088	1.3301e-10	Undefined_cell	LOC100180215	LOW QUALITY PROTEIN: kanadaptin
9.76978e-16	1.51859	0.116	0.063	1.45218e-11	Undefined_cell	LOC100183682	RNA-binding protein 28
9.37379e-11	1.51528	0.1	0.06	1.39332e-06	Undefined_cell	ppan	suppressor of SWI4 1 homolog isoform X1
1.11193e-09	1.50863	0.115	0.074	1.65277e-05	Undefined_cell	LOC100180561	ESF1 homolog isoform X2
4.11329e-14	1.50015	0.148	0.092	6.11399e-10	Undefined_cell	LOC100183803	ribosomal RNA processing protein 1 homolog A-like
1.16497e-10	1.49675	0.164	0.114	1.73161e-06	Undefined_cell	LOC100176052	stathmin-1-A
3.34827e-16	1.47289	0.164	0.101	4.97687e-12	Undefined_cell	LOC100184370	probable 28S rRNA (cytosine-C(5))-methyltransferase
1.71349e-12	1.46769	0.126	0.077	2.54693e-08	Undefined_cell	LOC100186643	nucleolar complex protein 2 homolog isoform X1
2.06831e-11	1.46488	0.109	0.065	3.07433e-07	Undefined_cell	LOC100175891	ATP-dependent RNA helicase DDX54
1.69336e-10	1.4484	0.105	0.064	2.517e-06	Undefined_cell	LOC100177499	isocitrate dehydrogenase [NAD] subunit alpha%2C mitochondrial
7.24935e-28	1.44441	0.107	0.044	1.07754e-23	Undefined_cell	LOC100183466	spectrin beta chain%2C non-erythrocytic 1 isoform X1
4.1894e-14	1.44249	0.105	0.057	6.22713e-10	Undefined_cell	LOC100187164	serine hydroxymethyltransferase%2C cytosolic
2.20187e-08	1.41663	0.115	0.077	0.000327286	Undefined_cell	LOC100177084	E3 ubiquitin-protein ligase RBBP6
1.91742e-16	1.41381	0.194	0.127	2.85005e-12	Undefined_cell	LOC100186299	pericentrin-like
1.7162e-06	1.39662	0.1	0.069	0.0255096	Undefined_cell	LOC113474994	uncharacterized protein C1orf131-like
8.49393e-15	1.37929	0.148	0.089	1.26254e-10	Undefined_cell	LOC104266556	histone H1-delta-like
4.23583e-09	1.37459	0.149	0.104	6.29613e-05	Undefined_cell	LOC100186224	uncharacterized protein C20orf194 homolog
2.96543e-07	1.37347	0.116	0.081	0.00440782	Undefined_cell	LOC100180056	long-chain specific acyl-CoA dehydrogenase%2C mitochondrial-like isoform X3
8.76298e-28	1.36303	0.289	0.19	1.30253e-23	Undefined_cell	LOC100186626	nucleolar and coiled-body phosphoprotein 1
4.98432e-16	1.33234	0.154	0.093	7.40869e-12	Undefined_cell	LOC100186970	uncharacterized protein C7orf50 homolog
1.31766e-10	1.3314	0.121	0.077	1.95857e-06	Undefined_cell	LOC100185508	WD repeat-containing protein 43
4.88991e-07	1.32742	0.157	0.119	0.00726836	Undefined_cell	LOC100181125	acylglycerol kinase%2C mitochondrial-like
2.55485e-18	1.32131	0.158	0.092	3.79753e-14	Undefined_cell	LOC100181235	protein RRP5 homolog isoform X2
6.19411e-13	1.31577	0.176	0.118	9.20692e-09	Undefined_cell	LOC101242956	heterogeneous nuclear ribonucleoproteins A2/B1 isoform X2
2.67518e-07	1.30863	0.107	0.072	0.00397639	Undefined_cell	LOC100175949	zinc finger CCCH domain-containing protein 13
7.26017e-20	1.30537	0.32	0.239	1.07915e-15	Undefined_cell	LOC100181679	nucleoside diphosphate kinase B
1.05707e-15	1.29978	0.165	0.102	1.57124e-11	Undefined_cell	LOC100183654	H/ACA ribonucleoprotein complex subunit DKC1
1.74631e-15	1.29803	0.185	0.12	2.59572e-11	Undefined_cell	LOC100182742	nucleolar RNA helicase 2
8.15507e-10	1.28234	0.105	0.065	1.21217e-05	Undefined_cell	LOC100176946	creatine kinase B-type isoform X2
1.34563e-09	1.28039	0.147	0.101	2.00014e-05	Undefined_cell	LOC100177258	uncharacterized protein LOC100177258
8.06903e-10	1.27941	0.146	0.1	1.19938e-05	Undefined_cell	LOC100181980	trifunctional enzyme subunit alpha%2C mitochondrial
4.79732e-08	1.26603	0.129	0.09	0.000713074	Undefined_cell	LOC100187123	ribosomal L1 domain-containing protein 1
9.80562e-15	1.26242	0.223	0.159	1.45751e-10	Undefined_cell	LOC100175114	LOW QUALITY PROTEIN: bifunctional glutamate/proline--tRNA ligase
3.60891e-16	1.25819	0.202	0.135	5.36429e-12	Undefined_cell	LOC100179977	ribosome biogenesis regulatory protein homolog
1.22623e-07	1.25651	0.122	0.084	0.00182268	Undefined_cell	zf(u1like)-1	Zn-finger (U1-like)-1 isoform X1
3.77647e-08	1.24385	0.124	0.084	0.000561334	Undefined_cell	LOC100175854	surfeit locus protein 6 homolog
8.42393e-09	1.24147	0.142	0.099	0.000125213	Undefined_cell	LOC100186678	serine/arginine repetitive matrix protein 1-like isoform X1
2.65384e-07	1.2405	0.208	0.166	0.00394466	Undefined_cell	LOC104265522	uncharacterized protein LOC104265522 isoform X2
1.54458e-07	1.23588	0.122	0.086	0.00229587	Undefined_cell	LOC100177394	gamma-taxilin
1.22104e-14	1.23503	0.279	0.212	1.81495e-10	Undefined_cell	LOC100178141	U1 small nuclear ribonucleoprotein 70 kDa-like
1.87269e-15	1.23214	0.328	0.266	2.78357e-11	Undefined_cell	ciatpsyna	ATP synthase alpha-subunit
2.8387e-31	1.2319	0.286	0.177	4.21944e-27	Undefined_cell	cirgg1	nucleolin like protein CiRGG1
1.46725e-52	1.22533	0.93	0.903	2.18092e-48	Undefined_cell	LOC113475575
2.52075e-09	1.22227	0.115	0.074	3.74684e-05	Undefined_cell	LOC100180431	THO complex subunit 5 homolog
7.9047e-09	1.21638	0.117	0.077	0.000117495	Undefined_cell	LOC100175454	pre-mRNA-splicing factor ISY1 homolog
3.33109e-06	1.20979	0.126	0.092	0.0495133	Undefined_cell	LOC101242599	UBX domain-containing protein 4
9.40591e-12	1.2068	0.166	0.113	1.39809e-07	Undefined_cell	LOC100178842	threonine--tRNA ligase%2C cytoplasmic isoform X4
8.54915e-09	1.20654	0.116	0.076	0.000127075	Undefined_cell	LOC100177668	protein MLP1 isoform X3
5.14501e-14	1.20136	0.183	0.122	7.64754e-10	Undefined_cell	LOC100185317	uncharacterized protein LOC100185317
4.70275e-18	1.2012	0.206	0.133	6.99016e-14	Undefined_cell	LOC100185801	guanine nucleotide-binding protein-like 3 homolog
3.6714e-09	1.19359	0.112	0.071	5.45717e-05	Undefined_cell	LOC100187206	nucleolar and coiled-body phosphoprotein 1
1.83616e-07	1.18794	0.1	0.065	0.00272927	Undefined_cell	LOC100176224	protein MAK16 homolog
1.77735e-07	1.18521	0.144	0.104	0.00264186	Undefined_cell	LOC100179391	pre-rRNA processing protein FTSJ3
2.0935e-06	1.18295	0.117	0.084	0.0311178	Undefined_cell	adh3	alcohol dehydrogenase class 3
7.22876e-13	1.17801	0.311	0.253	1.07448e-08	Undefined_cell	LOC100178584	probable ATP-dependent RNA helicase DDX46
5.05685e-11	1.17341	0.105	0.063	7.5165e-07	Undefined_cell	LOC100183117	biorientation of chromosomes in cell division protein 1-like 1
1.17304e-24	1.16693	0.337	0.24	1.74361e-20	Undefined_cell	LOC100179495	helicase SWR1 isoform X1
5.03404e-09	1.16202	0.153	0.108	7.4826e-05	Undefined_cell	LOC100179641	structural maintenance of chromosomes protein 1A
1.84003e-06	1.16179	0.127	0.092	0.0273501	Undefined_cell	ssrp1	FACT complex subunit SSRP1
4.6463e-24	1.16082	0.438	0.357	6.90625e-20	Undefined_cell	LOC100177133	ATP synthase subunit beta%2C mitochondrial
4.71997e-10	1.15213	0.164	0.115	7.01576e-06	Undefined_cell	LOC113473994	heterogeneous nuclear ribonucleoprotein A3 homolog 2-like
5.26527e-10	1.1439	0.167	0.117	7.8263e-06	Undefined_cell	LOC100187419	serine/arginine repetitive matrix protein 2
3.79464e-09	1.13957	0.259	0.213	5.64036e-05	Undefined_cell	LOC100186718	ATP synthase subunit gamma%2C mitochondrial-like isoform X2
5.83395e-43	1.13932	0.443	0.312	8.67159e-39	Undefined_cell	LOC100182802	nucleoplasmin-like protein ANO39
1.73955e-13	1.13248	0.365	0.312	2.58567e-09	Undefined_cell	LOC100186894	cell division cycle 5-like protein
3.15503e-10	1.12304	0.185	0.134	4.68963e-06	Undefined_cell	LOC100175695	nucleolar GTP-binding protein 1 isoform X2
8.95763e-19	1.11461	0.223	0.145	1.33146e-14	Undefined_cell	LOC100183900	nucleolar protein 58 isoform X1
1.37872e-07	1.11222	0.161	0.121	0.00204932	Undefined_cell	ci-zf(ubr)-5	E3 ubiquitin-protein ligase UBR5 isoform X1
1.5804e-06	1.1075	0.169	0.131	0.0234911	Undefined_cell	LOC100182908	probable ATP-dependent RNA helicase DDX23
6.33694e-19	1.10631	0.301	0.219	9.41922e-15	Undefined_cell	LOC100182620	NHP2-like protein 1
6.51316e-11	1.0972	0.211	0.156	9.68116e-07	Undefined_cell	LOC100186425	SAFB-like transcription modulator
1.24294e-08	1.08036	0.144	0.1	0.00018475	Undefined_cell	LOC100176170	valine--tRNA ligase-like
8.76273e-09	1.07274	0.112	0.072	0.000130249	Undefined_cell	LOC100183764	aldehyde dehydrogenase%2C mitochondrial
1.7392e-09	1.06259	0.182	0.132	2.58514e-05	Undefined_cell	LOC100186145	protein SCAF11
1.97917e-13	1.05479	0.198	0.136	2.94184e-09	Undefined_cell	LOC100185005	nucleoprotein TPR isoform X2
1.34937e-14	1.05293	0.299	0.23	2.00571e-10	Undefined_cell	LOC100184688	adenosylhomocysteinase
9.78908e-20	1.0481	0.315	0.231	1.45505e-15	Undefined_cell	LOC100179881	eukaryotic translation initiation factor 3 subunit A
1.39081e-07	1.04456	0.175	0.133	0.0020673	Undefined_cell	LOC100175421	U1 small nuclear ribonucleoprotein A-like
2.10023e-07	1.04362	0.114	0.078	0.00312179	Undefined_cell	LOC100175182	ATP-dependent RNA helicase HAS1-like
1.51545e-11	1.04014	0.229	0.171	2.25257e-07	Undefined_cell	LOC101243505	sodium/potassium-transporting ATPase subunit alpha-3
1.523e-08	1.03742	0.233	0.185	0.000226378	Undefined_cell	LOC100180305	U6 snRNA-associated Sm-like protein LSm7
1.9281e-07	1.03092	0.204	0.163	0.00286593	Undefined_cell	LOC100178413	KRR1 small subunit processome component homolog
5.42061e-09	1.01889	0.178	0.13	8.05719e-05	Undefined_cell	LOC100179182	dnaJ homolog subfamily C member 2
3.67336e-07	1.01826	0.144	0.105	0.00546008	Undefined_cell	LOC100183370	serrate RNA effector molecule homolog
2.05098e-15	1.00913	0.274	0.205	3.04857e-11	Undefined_cell	LOC100179882	heterogeneous nuclear ribonucleoprotein R
2.08941e-09	1.00862	0.229	0.179	3.1057e-05	Undefined_cell	LOC100186297	transcription elongation factor SPT6
3.32547e-09	0.999257	0.151	0.104	4.94298e-05	Undefined_cell	LOC100186086	trichohyalin-like isoform X1
2.29325e-08	0.997664	0.232	0.185	0.000340869	Undefined_cell	cam	calmodulin
1.49715e-37	0.997611	0.674	0.621	2.22536e-33	Undefined_cell	LOC101243499	ATP synthase F(0) complex subunit C2%2C mitochondrial
8.01013e-12	0.993549	0.337	0.29	1.19063e-07	Undefined_cell	LOC101243330	ATP synthase subunit delta%2C mitochondrial-like
1.5155e-07	0.989082	0.253	0.211	0.00225264	Undefined_cell	LOC100177491	cytochrome b-c1 complex subunit Rieske%2C mitochondrial-like
2.5346e-08	0.987711	0.156	0.113	0.000376744	Undefined_cell	LOC100185662	lysine--tRNA ligase isoform X2
1.16468e-08	0.987422	0.256	0.21	0.000173118	Undefined_cell	LOC100182450	uncharacterized protein LOC100182450 isoform X1
2.57849e-12	0.986907	0.312	0.254	3.83267e-08	Undefined_cell	LOC100186266	pre-mRNA-processing factor 40 homolog A
9.41996e-12	0.984774	0.337	0.288	1.40018e-07	Undefined_cell	if5-1	translation initiation factor
5.91381e-07	0.984255	0.193	0.154	0.00879029	Undefined_cell	LOC100184663	insulin-like growth factor 2 mRNA-binding protein 1
2.5513e-09	0.982972	0.423	0.394	3.79225e-05	Undefined_cell	LOC100184511	tubulin beta chain
1.38202e-06	0.971566	0.207	0.169	0.0205424	Undefined_cell	LOC100175847	small nuclear ribonucleoprotein G
7.89573e-08	0.963867	0.137	0.097	0.00117362	Undefined_cell	LOC100183677	ribosomal RNA-processing protein 7 homolog A-like
4.0975e-12	0.963244	0.268	0.207	6.09052e-08	Undefined_cell	yb1/2/3	Y-box protein 1/2/3 isoform X1
7.39548e-09	0.94306	0.266	0.216	0.000109926	Undefined_cell	LOC100180744	probable ribosome biogenesis protein RLP24
6.87546e-11	0.940741	0.374	0.335	1.02197e-06	Undefined_cell	LOC100179994	developmentally-regulated GTP-binding protein 2-like
1.41161e-06	0.93605	0.156	0.119	0.0209822	Undefined_cell	LOC100181361	acyl-coenzyme A oxidase 3%2C peroxisomal
3.44028e-07	0.923707	0.18	0.139	0.00511363	Undefined_cell	LOC100182364	msx2-interacting protein isoform X2
2.31042e-06	0.923481	0.148	0.111	0.0343421	Undefined_cell	LOC100180143	elongation factor Tu%2C mitochondrial isoform X1
3.57173e-09	0.919263	0.308	0.265	5.30901e-05	Undefined_cell	LOC104266666	citrate synthase%2C mitochondrial-like
2.05089e-07	0.911698	0.163	0.122	0.00304844	Undefined_cell	LOC100181347	uncharacterized protein LOC100181347 isoform X1
4.09251e-10	0.909623	0.218	0.165	6.0831e-06	Undefined_cell	LOC100177432	methionine aminopeptidase 2-like
1.55696e-94	0.908538	0.963	0.965	2.31427e-90	Undefined_cell	LOC100184559	40S ribosomal protein S20
7.30907e-07	0.906391	0.359	0.341	0.0108642	Undefined_cell	LOC108949304
1.92736e-10	0.902438	0.299	0.246	2.86482e-06	Undefined_cell	LOC100184120	co-chaperone protein daf-41-like
1.61789e-15	0.902329	0.331	0.258	2.40483e-11	Undefined_cell	LOC100186905	LOW QUALITY PROTEIN: DNA topoisomerase I%2C mitochondrial-like
2.30836e-11	0.894875	0.417	0.384	3.43115e-07	Undefined_cell	LOC100187533	uncharacterized protein LOC100187533
9.82911e-37	0.89117	0.636	0.558	1.461e-32	Undefined_cell	LOC100176427	polyadenylate-binding protein 4-like isoform X2
4.02767e-07	0.890336	0.127	0.09	0.00598673	Undefined_cell	LOC100181817	uncharacterized protein LOC100181817
1.93965e-10	0.890024	0.366	0.323	2.8831e-06	Undefined_cell	LOC100182155	spliceosome RNA helicase DDX39B
1.00578e-06	0.887867	0.209	0.169	0.0149498	Undefined_cell	LOC100186056	prohibitin-2-like
3.76121e-07	0.887083	0.308	0.271	0.00559066	Undefined_cell	LOC100187030	cytochrome b-c1 complex subunit 6%2C mitochondrial-like
2.66251e-08	0.885399	0.329	0.291	0.000395756	Undefined_cell	LOC100179838	ATP synthase subunit O%2C mitochondrial
5.44621e-114	0.882942	0.978	0.941	8.09525e-110	Undefined_cell	LOC100180640	60S acidic ribosomal protein P0
6.8171e-08	0.877169	0.273	0.229	0.00101329	Undefined_cell	LOC100187007	elongation factor 1-gamma-A-like
1.19504e-79	0.875423	0.861	0.833	1.77631e-75	Undefined_cell	LOC100181568	60S ribosomal protein L10a-like
1.99639e-69	0.874977	0.953	0.966	2.96743e-65	Undefined_cell	LOC100176933	60S acidic ribosomal protein P1
7.81092e-16	0.87073	0.263	0.187	1.16102e-11	Undefined_cell	LOC100178209	nucleolar protein 56
2.10316e-10	0.869046	0.331	0.281	3.12614e-06	Undefined_cell	LOC100178016	nascent polypeptide-associated complex subunit alpha isoform X1
2.63678e-83	0.868138	0.894	0.895	3.91932e-79	Undefined_cell	r27a	r27a protein isoform X1
4.37498e-24	0.866118	0.535	0.463	6.50297e-20	Undefined_cell	LOC100177254	ADP/ATP translocase 3
1.66108e-09	0.86587	0.46	0.446	2.46903e-05	Undefined_cell	LOC100186633	uncharacterized protein LOC100186633
1.33063e-93	0.862992	0.902	0.859	1.97785e-89	Undefined_cell	LOC100184655	40S ribosomal protein SA-like
2.99526e-06	0.862878	0.235	0.199	0.0445216	Undefined_cell	LOC100183154	mitochondrial-processing peptidase subunit beta
1.97871e-07	0.861473	0.163	0.121	0.00294116	Undefined_cell	LOC100180022	LOW QUALITY PROTEIN: structural maintenance of chromosomes protein 4
4.19496e-89	0.854173	0.957	0.933	6.23539e-85	Undefined_cell	LOC100184468	40S ribosomal protein S12
2.6539e-91	0.847974	0.912	0.898	3.94476e-87	Undefined_cell	r35a	r35a protein isoform X1
1.97988e-68	0.847486	0.92	0.934	2.94289e-64	Undefined_cell	LOC100176881	60S ribosomal protein L27a
2.48911e-122	0.847361	0.926	0.88	3.69982e-118	Undefined_cell	LOC100179043	elongation factor 1-alpha
5.79739e-76	0.84574	0.881	0.885	8.61724e-72	Undefined_cell	LOC100177458	60S ribosomal protein L37a
2.23676e-111	0.841042	0.941	0.911	3.32472e-107	Undefined_cell	LOC100181121	60S ribosomal protein L4
4.78892e-23	0.839274	0.484	0.398	7.11825e-19	Undefined_cell	LOC100183263	plasminogen activator inhibitor 1 RNA-binding protein
2.58823e-33	0.839237	0.769	0.804	3.84715e-29	Undefined_cell	LOC100176034	60S ribosomal protein L23
5.12617e-07	0.828834	0.409	0.398	0.00761954	Undefined_cell	LOC100176143
1.15678e-13	0.822175	0.407	0.353	1.71944e-09	Undefined_cell	LOC100181477	GTP-binding nuclear protein Ran-like
3.04732e-81	0.821011	0.955	0.953	4.52954e-77	Undefined_cell	LOC100179092	60S ribosomal protein L18
1.06196e-54	0.819288	0.764	0.695	1.5785e-50	Undefined_cell	LOC100178953	LOW QUALITY PROTEIN: elongation factor 2-like
3.8988e-15	0.818573	0.323	0.25	5.79518e-11	Undefined_cell	LOC100180329	protein SET-like isoform X3
4.76307e-75	0.814764	0.932	0.945	7.07982e-71	Undefined_cell	LOC100183305	60S ribosomal protein L30
9.26911e-102	0.812739	0.958	0.952	1.37776e-97	Undefined_cell	LOC100175849	LOW QUALITY PROTEIN: 60S ribosomal protein L10-like
6.21284e-78	0.811498	0.9	0.885	9.23476e-74	Undefined_cell	LOC100182402	60S ribosomal protein L18a
1.35407e-10	0.810506	0.235	0.176	2.01268e-06	Undefined_cell	LOC100177520	uncharacterized protein LOC100177520
1.7308e-07	0.810209	0.112	0.076	0.00257266	Undefined_cell	LOC101242656	uncharacterized protein LOC101242656
5.14801e-47	0.803471	0.76	0.751	7.65201e-43	Undefined_cell	LOC108949278	60S ribosomal protein L22-like isoform X3
2.37874e-80	0.80209	0.918	0.919	3.53576e-76	Undefined_cell	LOC100187034	40S ribosomal protein S24
3.11441e-57	0.801855	0.921	0.94	4.62926e-53	Undefined_cell	LOC100175959	60S acidic ribosomal protein P2
3.66665e-66	0.800217	0.873	0.819	5.45011e-62	Undefined_cell	LOC100177118	60S ribosomal protein L3
1.008e-85	0.797455	0.935	0.933	1.49829e-81	Undefined_cell	LOC100180346	40S ribosomal protein S15Aa
9.46855e-84	0.797347	0.899	0.879	1.40741e-79	Undefined_cell	LOC100178255
1.77267e-06	0.794432	0.595	0.651	0.0263489	Undefined_cell	LOC100184542	E3 ubiquitin-protein ligase RFWD3 isoform X2
2.04176e-70	0.790722	0.893	0.869	3.03488e-66	Undefined_cell	LOC100186345	60S ribosomal protein L7a
5.21313e-83	0.790072	0.94	0.94	7.74879e-79	Undefined_cell	LOC100183477	40S ribosomal protein S8
3.69158e-97	0.788602	0.917	0.854	5.48717e-93	Undefined_cell	LOC100181712	40S ribosomal protein S6-like
5.03706e-69	0.786538	0.959	0.96	7.48708e-65	Undefined_cell	LOC100184047	60S ribosomal protein L13-like
8.07127e-71	0.785913	0.933	0.93	1.19971e-66	Undefined_cell	LOC100186308	40S ribosomal protein S16-like
2.028e-95	0.782939	0.953	0.944	3.01442e-91	Undefined_cell	LOC101242128	60S ribosomal protein L7
1.23534e-75	0.780205	0.916	0.902	1.8362e-71	Undefined_cell	LOC100186361	60S ribosomal protein L6
7.86854e-82	0.78019	0.973	0.971	1.16958e-77	Undefined_cell	LOC100175325	60S ribosomal protein L15-like
2.338e-77	0.778614	0.955	0.953	3.47521e-73	Undefined_cell	LOC100180716	60S ribosomal protein L31
1.34649e-77	0.777301	0.931	0.932	2.00142e-73	Undefined_cell	LOC100176316	60S ribosomal protein L23a-like
7.2881e-35	0.777171	0.731	0.711	1.0833e-30	Undefined_cell	per-like	peroxiredoxin-like
1.64117e-11	0.775696	0.379	0.326	2.43943e-07	Undefined_cell	LOC100178781	small nuclear ribonucleoprotein-associated protein B-like
3.63033e-60	0.77535	0.842	0.846	5.39612e-56	Undefined_cell	LOC100178150	60S ribosomal protein L28-like
3.63875e-12	0.775281	0.41	0.363	5.40863e-08	Undefined_cell	ci-btf3	basic transcription factor 3
2.22234e-68	0.771122	0.907	0.921	3.30328e-64	Undefined_cell	LOC100180699	60S ribosomal protein L36 isoform X1
5.17743e-82	0.765672	0.958	0.95	7.69574e-78	Undefined_cell	LOC100184404	60S ribosomal protein L17-like
3.35931e-83	0.762011	0.879	0.864	4.99327e-79	Undefined_cell	LOC100175749	60S ribosomal protein L26
6.19686e-65	0.7579	0.901	0.917	9.21102e-61	Undefined_cell	rl32	rl32 protein
7.2878e-75	0.757543	0.878	0.878	1.08326e-70	Undefined_cell	LOC100181357	cAMP-regulated D2 protein-like
1.51823e-91	0.75617	0.953	0.939	2.2567e-87	Undefined_cell	LOC100179473	guanine nucleotide-binding protein subunit beta-2-like 1
3.5593e-08	0.751737	0.308	0.263	0.000529055	Undefined_cell	LOC100185578	aminoacyl tRNA synthase complex-interacting multifunctional protein 1
3.6299e-70	0.751363	0.887	0.869	5.39549e-66	Undefined_cell	LOC108951018	60S ribosomal protein L21-like isoform X3
1.02818e-61	0.751279	0.826	0.802	1.52828e-57	Undefined_cell	LOC100184231	60S ribosomal protein L12
1.24777e-85	0.751236	0.946	0.946	1.85469e-81	Undefined_cell	LOC100178199	40S ribosomal protein S14
2.90005e-39	0.75063	0.666	0.623	4.31063e-35	Undefined_cell	LOC100176941	elongation factor 1-beta-like
1.68561e-11	0.74924	0.482	0.474	2.50548e-07	Undefined_cell	LOC101243097	60S ribosomal protein L8-like
7.05211e-92	0.741653	0.923	0.898	1.04823e-87	Undefined_cell	LOC100186730	40S ribosomal protein S5
3.92728e-78	0.740473	0.946	0.934	5.83752e-74	Undefined_cell	LOC100176033	40S ribosomal protein S3
6.0082e-68	0.739761	0.926	0.929	8.93059e-64	Undefined_cell	LOC100177158	40S ribosomal protein S7 isoform X1
2.60943e-80	0.738959	0.878	0.845	3.87865e-76	Undefined_cell	LOC101243418	60S ribosomal protein L13a
5.24329e-56	0.737455	0.936	0.952	7.79363e-52	Undefined_cell	LOC100184647	40S ribosomal protein S25
1.04112e-68	0.735307	0.895	0.895	1.54752e-64	Undefined_cell	LOC100182116	40S ribosomal protein S18
6.10639e-56	0.733279	0.925	0.945	9.07654e-52	Undefined_cell	LOC100175217	LOW QUALITY PROTEIN: 60S ribosomal protein L24-like
5.29597e-51	0.731526	0.9	0.917	7.87193e-47	Undefined_cell	LOC100175612
6.16157e-82	0.730692	0.883	0.831	9.15856e-78	Undefined_cell	LOC100178295	60S ribosomal protein L19-like
4.3171e-83	0.730145	0.934	0.924	6.41694e-79	Undefined_cell	LOC100177652	60S ribosomal protein L9
5.04896e-67	0.720442	0.878	0.855	7.50477e-63	Undefined_cell	LOC100186763	60S ribosomal protein L5
2.64594e-84	0.716737	0.945	0.953	3.93293e-80	Undefined_cell	LOC100179536	60S ribosomal protein L35
5.35476e-73	0.713327	0.907	0.904	7.95931e-69	Undefined_cell	LOC100180815	ubiquitin-like protein FUBI
4.1539e-68	0.710832	0.937	0.937	6.17436e-64	Undefined_cell	LOC100182042	40S ribosomal protein S4-like isoform X2
3.74193e-62	0.708482	0.893	0.896	5.562e-58	Undefined_cell	LOC100183779	60S ribosomal protein L14
2.05052e-79	0.708174	0.915	0.901	3.04789e-75	Undefined_cell	LOC100177507	60S ribosomal protein L11
7.83928e-70	0.697659	0.938	0.921	1.16523e-65	Undefined_cell	LOC100183027	40S ribosomal protein S3a
9.05259e-69	0.693793	0.968	0.964	1.34558e-64	Undefined_cell	LOC100178571
4.65284e-31	0.692567	0.738	0.751	6.91598e-27	Undefined_cell	LOC100186672	60S ribosomal protein L38
1.07769e-56	0.691523	0.94	0.951	1.60187e-52	Undefined_cell	LOC100180455	40S ribosomal protein S26
5.26294e-56	0.685468	0.867	0.868	7.82283e-52	Undefined_cell	LOC100180220	60S ribosomal protein L44
1.02687e-53	0.684294	0.86	0.862	1.52634e-49	Undefined_cell	LOC100175583
8.20465e-68	0.68204	0.918	0.917	1.21954e-63	Undefined_cell	LOC100185367	60S ribosomal protein L8
5.09003e-61	0.680721	0.864	0.849	7.56582e-57	Undefined_cell	LOC100175151	40S ribosomal protein S10
6.30824e-10	0.679435	0.359	0.308	9.37657e-06	Undefined_cell	LOC100175645	stress-70 protein%2C mitochondrial-like
2.05893e-68	0.6778	0.913	0.901	3.06039e-64	Undefined_cell	rs23	40S ribosomal protein S23
1.78843e-52	0.674444	0.907	0.923	2.65833e-48	Undefined_cell	LOC100185869	40S ribosomal protein S11-like
5.00209e-67	0.671535	0.92	0.912	7.43511e-63	Undefined_cell	LOC100186399	60S ribosomal protein L27
1.0775e-83	0.667533	0.948	0.917	1.6016e-79	Undefined_cell	LOC100178561	40S ribosomal protein S2
1.04694e-56	0.667382	0.883	0.89	1.55617e-52	Undefined_cell	LOC100186249	40S ribosomal protein S19
1.07888e-61	0.665873	0.92	0.926	1.60364e-57	Undefined_cell	rps13	40S ribosomal protein S13
1.82704e-45	0.661757	0.803	0.781	2.71571e-41	Undefined_cell	LOC100184857	40S ribosomal protein S9
2.2113e-19	0.655371	0.586	0.558	3.28687e-15	Undefined_cell	LOC100183452	peptidyl-prolyl cis-trans isomerase B-like
6.05138e-09	0.643167	0.426	0.392	8.99477e-05	Undefined_cell	LOC101242512	tubulin beta chain isoform X1
9.35913e-53	0.634681	0.88	0.894	1.39114e-48	Undefined_cell	LOC100185384	ubiquitin-60S ribosomal protein L40
2.6475e-42	0.618715	0.828	0.831	3.93525e-38	Undefined_cell	zf(ring)-26	zinc finger protein isoform X1
1.87759e-07	0.617596	0.44	0.428	0.00279086	Undefined_cell	LOC100185755	translationally-controlled tumor protein homolog isoform X1
2.65342e-25	0.617522	0.591	0.505	3.94404e-21	Undefined_cell	rgc	glycine rich RNA binding protein
3.62551e-45	0.616307	0.919	0.944	5.38896e-41	Undefined_cell	LOC100183019	40S ribosomal protein S15-like
9.47639e-10	0.612565	0.485	0.456	1.40857e-05	Undefined_cell	LOC100186457	glyceraldehyde-3-phosphate dehydrogenase
2.70136e-48	0.611624	0.842	0.854	4.0153e-44	Undefined_cell	LOC100175738	60S ribosomal protein L34
5.23517e-11	0.590066	0.203	0.316	7.78156e-07	Undefined_cell	LOC100181634
2.82809e-26	0.573682	0.841	0.866	4.20367e-22	Undefined_cell	LOC109623490	glycine rich RNA binding protein
5.03431e-14	0.561865	0.234	0.369	7.483e-10	Undefined_cell	LOC100185064	coadhesin
2.73628e-13	0.560294	0.503	0.447	4.0672e-09	Undefined_cell	xbpa	transcription factor protein
2.08419e-18	0.518575	0.693	0.7	3.09793e-14	Undefined_cell	LOC100185390	DNA topoisomerase 2-binding protein 1-like isoform X2
3.10515e-36	0.512767	0.818	0.794	4.61549e-32	Undefined_cell	LOC101242267	peptidyl-prolyl cis-trans isomerase
3.48377e-08	0.509815	0.516	0.499	0.000517828	Undefined_cell	LOC100184654	voltage-dependent anion-selective channel protein 2
0	7.07799	0.477	0.045	0	PLC_09	LOC100180103	sialin-like
0	6.62077	0.839	0.058	0	PLC_09	LOC104265803	uncharacterized protein LOC104265803
0	6.51036	0.186	0.004	0	PLC_09	LOC100175240	solute carrier family 13 member 2-like isoform X1
0	6.078	0.975	0.211	0	PLC_09	LOC100181825
0	5.9838	0.548	0.02	0	PLC_09	LOC104266578	facilitated trehalose transporter Tret1-2 homolog isoform X2
1.1521e-14	5.94047	0.177	0.081	1.71248e-10	PLC_09	LOC113474977	glycine-rich cell wall structural protein-like
3.17967e-61	5.86488	0.261	0.068	4.72626e-57	PLC_09	LOC100180397	L-rhamnose-binding lectin SML isoform X1
0	5.72573	0.573	0.027	0	PLC_09	LOC100184523	uncharacterized protein LOC100184523
0	5.72	0.625	0.035	0	PLC_09	LOC100184617	sodium/bile acid cotransporter 7
1.7399e-301	5.59895	0.198	0.008	2.58619e-297	PLC_09	LOC100175944	alpha-(1%2C6)-fucosyltransferase-like
3.1449e-184	5.35577	0.109	0.004	4.67458e-180	PLC_09	LOC100186005	cationic amino acid transporter 4-like
0	5.02812	0.261	0.013	0	PLC_09	LOC100186015	cytochrome b ascorbate-dependent protein 3-like
1.53244e-134	4.83326	0.109	0.006	2.27781e-130	PLC_09	LOC100178164	feline leukemia virus subgroup C receptor-related protein 2
2.06274e-266	4.59598	0.505	0.072	3.06606e-262	PLC_09	LOC100176080	prostatic acid phosphatase-like
0	4.55193	0.411	0.038	0	PLC_09	LOC100180707	omega-amidase NIT2
6.06296e-148	4.46766	0.134	0.008	9.01198e-144	PLC_09	LOC778983	uncharacterized protein LOC778983 isoform X2
2.2031e-176	4.16255	0.352	0.05	3.27468e-172	PLC_09	LOC100175085	transmembrane protein 220
1.64905e-202	4.03893	0.207	0.014	2.45115e-198	PLC_09	meis	transcription factor protein
2.23656e-266	3.99461	0.516	0.074	3.32442e-262	PLC_09	LOC100184509	solute carrier family 13 member 5-like
2.27663e-95	3.78835	0.13	0.012	3.38398e-91	PLC_09	ciaxp83.9	axonemal 84 kDa protein isoform X1
2.88105e-37	3.55955	0.125	0.026	4.2824e-33	PLC_09	LOC113475774	alpha-(1%2C6)-fucosyltransferase-like
4.79616e-169	3.51918	0.252	0.026	7.12901e-165	PLC_09	hox4	hox4 protein isoform X2
2.61934e-86	3.46844	0.184	0.026	3.89339e-82	PLC_09	LOC100177743	solute carrier family 40 member 1-like
1.79878e-119	3.4569	0.202	0.023	2.67371e-115	PLC_09	LOC100178268	uncharacterized protein LOC100178268 isoform X1
8.595e-82	3.37932	0.223	0.039	1.27756e-77	PLC_09	LOC100181946	pulmonary surfactant-associated protein A1-like isoform X2
1.07174e-99	3.32311	0.311	0.064	1.59304e-95	PLC_09	LOC100181837	cytochrome b561 domain-containing protein 2
2.91865e-95	3.24004	0.236	0.039	4.33829e-91	PLC_09	LOC100182691	phosphatidylinositide phosphatase SAC1
2.27665e-47	3.09598	0.259	0.08	3.38402e-43	PLC_09	LOC100175736	jmjC domain-containing protein 7
1.44364e-34	3.0753	0.102	0.019	2.14582e-30	PLC_09	LOC104266587	methylsterol monooxygenase 2-2
5.09136e-83	3.05891	0.216	0.036	7.5678e-79	PLC_09	LOC100187307	methyltransferase-like protein 24
6.24916e-149	2.97877	0.627	0.196	9.28875e-145	PLC_09	LOC100183973	cytochrome b5 isoform X1
4.08329e-42	2.92739	0.118	0.021	6.0694e-38	PLC_09	LOC100187291	uncharacterized protein LOC100187291
3.67459e-44	2.88903	0.136	0.026	5.46192e-40	PLC_09	LOC100177427	integral membrane protein GPR155 isoform X2
3.76173e-62	2.86353	0.241	0.057	5.59143e-58	PLC_09	LOC100178566	uncharacterized protein LOC100178566
1.42249e-31	2.8427	0.116	0.025	2.11439e-27	PLC_09	LOC100187043
6.2628e-52	2.79416	0.205	0.048	9.30903e-48	PLC_09	LOC100179775	methylthioribulose-1-phosphate dehydratase
4.61637e-25	2.7728	0.102	0.024	6.86178e-21	PLC_09	LOC100176701	elongation of very long chain fatty acids protein 4-like
4.81877e-48	2.67063	0.225	0.06	7.16262e-44	PLC_09	LOC100175316	uncharacterized protein LOC100175316
5.28565e-26	2.66771	0.116	0.029	7.85658e-22	PLC_09	zf(c2h2)-80	zinc finger protein ZF(C2H2)-80 isoform X1
6.15118e-64	2.65071	0.28	0.072	9.14312e-60	PLC_09	pbx	transcription factor protein
1.27888e-67	2.57698	0.355	0.107	1.90093e-63	PLC_09	LOC100176466	transmembrane protein 87A
6.31489e-66	2.53833	0.252	0.057	9.38646e-62	PLC_09	LOC100179088	uncharacterized protein LOC100179088 isoform X1
1.79381e-60	2.52351	0.245	0.059	2.66632e-56	PLC_09	LOC100178869	uncharacterized protein LOC100178869
6.08096e-59	2.52256	0.286	0.08	9.03873e-55	PLC_09	LOC100179157	coiled-coil domain-containing protein 134
3.82693e-18	2.51893	0.136	0.048	5.68834e-14	PLC_09	LOC100184826	G patch domain-containing protein 4-like
5.18806e-56	2.49983	0.282	0.08	7.71153e-52	PLC_09	LOC100179288	5-aminolevulinate synthase%2C erythroid-specific%2C mitochondrial isoform X1
2.11942e-125	2.49835	0.716	0.293	3.1503e-121	PLC_09	LOC100182743	tubulin alpha-1A chain
6.53436e-61	2.49131	0.309	0.089	9.71267e-57	PLC_09	LOC100180651	rhodanese domain-containing protein CG4456-like isoform X2
1.58607e-58	2.47445	0.314	0.094	2.35754e-54	PLC_09	LOC100181597	transketolase
4.67861e-31	2.42537	0.139	0.035	6.95428e-27	PLC_09	LOC100182057	phospholipase D1
1.04203e-28	2.40394	0.15	0.042	1.54887e-24	PLC_09	LOC100185221	condensin complex subunit 1 isoform X1
4.0084e-18	2.39953	0.111	0.035	5.95809e-14	PLC_09	LOC100185603	exportin-2
3.876e-24	2.39498	0.102	0.025	5.76128e-20	PLC_09	LOC100175014	LETM1 domain-containing protein 1-like
1.47331e-28	2.3922	0.168	0.051	2.18992e-24	PLC_09	LOC108949438	uncharacterized protein LOC108949438 isoform X2
1.22577e-45	2.38189	0.268	0.083	1.82199e-41	PLC_09	LOC100178424	hepatoma-derived growth factor-related protein 2-like
9.22224e-45	2.36233	0.264	0.082	1.37079e-40	PLC_09	LOC100184976	fructose-1%2C6-bisphosphatase 1
1.62797e-54	2.35384	0.252	0.066	2.41981e-50	PLC_09	LOC113475772
1.27681e-20	2.33241	0.102	0.028	1.89785e-16	PLC_09	LOC100176589	DNA replication licensing factor MCM4
1.07756e-19	2.32912	0.114	0.034	1.60169e-15	PLC_09	LOC104266688	26S proteasome non-ATPase regulatory subunit 9-like
2.43797e-21	2.31991	0.145	0.048	3.62379e-17	PLC_09	LOC100187440	WW domain binding protein 1-like isoform X2
1.65494e-24	2.28979	0.15	0.046	2.4599e-20	PLC_09	LOC100181154	acyl-coenzyme A oxidase 3%2C peroxisomal
2.78722e-147	2.28067	0.948	0.708	4.14293e-143	PLC_09	per-like	peroxiredoxin-like
1.34043e-43	2.26789	0.266	0.085	1.99241e-39	PLC_09	LOC100177733	glutamate dehydrogenase%2C mitochondrial
1.26575e-41	2.26666	0.28	0.095	1.8814e-37	PLC_09	LOC100179407	proliferation marker protein Ki-67-like isoform X1
1.16235e-51	2.26434	0.384	0.147	1.72772e-47	PLC_09	LOC100178531	mucin-5AC isoform X4
2.19912e-20	2.26054	0.136	0.045	3.26877e-16	PLC_09	fut13	fut13 protein precursor
5.44714e-32	2.25052	0.132	0.031	8.09662e-28	PLC_09	LOC100176359	phosphoglycerate mutase 1-like
4.17055e-24	2.24876	0.134	0.039	6.19911e-20	PLC_09	LOC100176540	uncharacterized protein LOC100176540
1.65952e-35	2.24325	0.205	0.061	2.46671e-31	PLC_09	LOC100186131	nucleolar and spindle-associated protein 1-like isoform X1
1.39673e-36	2.24034	0.18	0.048	2.0761e-32	PLC_09	LOC108949322	uncharacterized protein LOC108949322 isoform X2
1.12941e-24	2.23987	0.164	0.054	1.67876e-20	PLC_09	LOC100178457	Y+L amino acid transporter 2-like
5.72837e-31	2.23283	0.23	0.081	8.51465e-27	PLC_09	LOC100181155	heterogeneous nuclear ribonucleoprotein K isoform X4
1.32337e-34	2.2322	0.264	0.098	1.96705e-30	PLC_09	LOC100186335	V-type proton ATPase subunit B
3.83914e-34	2.22299	0.257	0.093	5.7065e-30	PLC_09	LOC100186956	delta(14)-sterol reductase-like
1.55141e-19	2.22085	0.111	0.033	2.30601e-15	PLC_09	LOC101243133	cyclin-dependent kinase 1-like
1.85978e-38	2.21715	0.309	0.119	2.76437e-34	PLC_09	LOC100182725	dolichyl-diphosphooligosaccharide--protein glycosyltransferase subunit STT3B
2.24921e-28	2.21536	0.205	0.071	3.34323e-24	PLC_09	LOC100181892	LOW QUALITY PROTEIN: transmembrane 9 superfamily member 3-like
8.75506e-23	2.20793	0.134	0.04	1.30135e-18	PLC_09	LOC100181141	methylcrotonoyl-CoA carboxylase beta chain%2C mitochondrial
8.39269e-19	2.20073	0.143	0.051	1.24749e-14	PLC_09	LOC100175679	RRP15-like protein
1.18626e-33	2.1956	0.218	0.071	1.76325e-29	PLC_09	LOC100185695	manganese-transporting ATPase 13A1
5.02235e-16	2.19529	0.102	0.032	7.46522e-12	PLC_09	LOC100176491	argininosuccinate synthase-like
6.62859e-23	2.1912	0.18	0.065	9.85273e-19	PLC_09	LOC100182857	synaptotagmin-5-like isoform X1
4.35019e-47	2.18145	0.23	0.062	6.46612e-43	PLC_09	LOC100183325	uncharacterized protein LOC100183325
4.01913e-20	2.17252	0.143	0.049	5.97404e-16	PLC_09	LOC100176847	CUGBP Elav-like family member 3-A isoform X2
1.62844e-31	2.17098	0.17	0.049	2.42052e-27	PLC_09	LOC100181528	kinesin-like protein KIF20B isoform X2
2.96541e-18	2.17095	0.1	0.029	4.40779e-14	PLC_09	LOC100184886	N-alpha-acetyltransferase 50
2.76901e-20	2.16998	0.173	0.065	4.11586e-16	PLC_09	LOC100185889	histidine--tRNA ligase%2C cytoplasmic-like isoform X2
2.46426e-12	2.16581	0.125	0.051	3.66288e-08	PLC_09	LOC100176761	angio-associated migratory cell protein-like
1.73809e-19	2.16403	0.102	0.029	2.58349e-15	PLC_09	LOC100187019	condensin-2 complex subunit D3 isoform X1
1.01095e-23	2.16268	0.186	0.067	1.50267e-19	PLC_09	LOC100179302	son of sevenless homolog 1
6.24367e-20	2.15817	0.125	0.039	9.28059e-16	PLC_09	LOC100186031	adenine phosphoribosyltransferase-like
2.89083e-53	2.14672	0.411	0.165	4.29693e-49	PLC_09	LOC100178709	tubulin alpha chain%2C testis-specific-like
7.1814e-14	2.14117	0.109	0.039	1.06744e-09	PLC_09	LOC100179166	pyridoxal 5'-phosphate synthase subunit SNZERR
1.48903e-24	2.13828	0.145	0.044	2.21329e-20	PLC_09	LOC100174989	KH domain-containing protein akap-1
1.8228e-51	2.13624	0.457	0.206	2.70941e-47	PLC_09	LOC100176811	probable V-type proton ATPase subunit G
4.61558e-42	2.13495	0.252	0.078	6.8606e-38	PLC_09	LOC100180261	uncharacterized protein LOC100180261
1.78878e-70	2.1348	0.47	0.174	2.65885e-66	PLC_09	LOC100177388	small nuclear ribonucleoprotein Sm D1-like
7.78968e-23	2.12783	0.186	0.068	1.15786e-18	PLC_09	LOC100178576	mitochondrial import receptor subunit TOM22 homolog
5.09024e-41	2.1273	0.289	0.101	7.56614e-37	PLC_09	LOC100186579	flotillin-2
1.94706e-31	2.12574	0.193	0.06	2.89411e-27	PLC_09	LOC100182688	cleft lip and palate transmembrane protein 1 homolog
1.96893e-74	2.12315	0.452	0.154	2.92661e-70	PLC_09	LOC100181382	small nuclear ribonucleoprotein Sm D2-like
3.83148e-10	2.11431	0.1	0.041	5.69511e-06	PLC_09	LOC100176498	glucose-6-phosphate isomerase-like
5.08721e-35	2.11378	0.232	0.076	7.56164e-31	PLC_09	LOC100186320	U6 snRNA-associated Sm-like protein LSm3
8.0134e-47	2.11121	0.382	0.153	1.19111e-42	PLC_09	LOC100183146	mitochondrial import receptor subunit TOM20 homolog
1.23842e-13	2.1108	0.1	0.035	1.84079e-09	PLC_09	LOC100182422	transmembrane protein 33
1.74995e-18	2.10062	0.109	0.033	2.60112e-14	PLC_09	LOC100178133	uncharacterized protein LOC100178133
2.37522e-16	2.09854	0.102	0.032	3.53053e-12	PLC_09	LOC100186162	inner centromere protein-like
5.52098e-12	2.09479	0.109	0.043	8.20639e-08	PLC_09	LOC100181021	protein lin-7 homolog C-like isoform X2
1.61704e-37	2.09414	0.314	0.124	2.40358e-33	PLC_09	LOC100184901	tumor suppressor candidate 3
8.12065e-32	2.08785	0.211	0.07	1.20705e-27	PLC_09	LOC100181596	probable nuclear transport factor 2
1.26781e-20	2.0878	0.157	0.055	1.88447e-16	PLC_09	LOC100182328	chitinase domain-containing protein 1
3.29151e-22	2.08771	0.307	0.162	4.8925e-18	PLC_09	LOC100182863	uncharacterized protein LOC100182863
1.36829e-17	2.07802	0.134	0.047	2.03383e-13	PLC_09	LOC100175824	116 kDa U5 small nuclear ribonucleoprotein component
4.28119e-15	2.07589	0.107	0.036	6.36356e-11	PLC_09	LOC101243213	early endosome antigen 1-like
1.68518e-33	2.06975	0.23	0.076	2.50486e-29	PLC_09	LOC100184032	centromere-associated protein E-like isoform X1
1.9613e-18	2.06798	0.118	0.038	2.91528e-14	PLC_09	LOC100180093	WD40 repeat-containing protein SMU1
2.63106e-35	2.06619	0.202	0.06	3.91081e-31	PLC_09	LOC100184218
1.46021e-23	2.05548	0.189	0.069	2.17046e-19	PLC_09	LOC100176960	U5 small nuclear ribonucleoprotein 200 kDa helicase
3.93533e-43	2.05234	0.341	0.13	5.84947e-39	PLC_09	LOC101242403	uncharacterized protein LOC101242403 isoform X2
5.01775e-45	2.04879	0.395	0.168	7.45838e-41	PLC_09	LOC100182169	protein cornichon homolog 1-like isoform X2
5.05397e-17	2.04751	0.118	0.039	7.51223e-13	PLC_09	LOC100181405	isovaleryl-CoA dehydrogenase%2C mitochondrial-like isoform X2
1.42661e-23	2.04273	0.164	0.055	2.12051e-19	PLC_09	LOC100177149	GTPase-activating protein and VPS9 domain-containing protein 1
3.90004e-23	2.03752	0.157	0.052	5.79702e-19	PLC_09	LOC100184424
2.15858e-26	2.03575	0.252	0.105	3.20852e-22	PLC_09	LOC100187083	V-type proton ATPase subunit d-like
6.72995e-11	2.03444	0.102	0.041	1.00034e-06	PLC_09	LOC100177014	RNA polymerase II-associated factor 1 homolog
4.2781e-38	2.03187	0.255	0.084	6.35897e-34	PLC_09	LOC100181113	H/ACA ribonucleoprotein complex subunit 1-like
2.73125e-15	2.02863	0.111	0.038	4.05973e-11	PLC_09	LOC100186714	mannose-P-dolichol utilization defect 1 protein isoform X3
5.33968e-19	2.02784	0.132	0.044	7.9369e-15	PLC_09	LOC100176437	LOW QUALITY PROTEIN: ubiquitin-conjugating enzyme E2 C-like
2.01234e-14	2.0269	0.139	0.056	2.99114e-10	PLC_09	LOC100184574	cystathionine gamma-lyase isoform X2
6.183e-58	2.02559	0.455	0.183	9.19041e-54	PLC_09	LOC100180305	U6 snRNA-associated Sm-like protein LSm7
1.29821e-22	2.02106	0.157	0.052	1.92966e-18	PLC_09	LOC100179273	something about silencing protein 10 isoform X1
1.26298e-38	2.01385	0.214	0.062	1.87729e-34	PLC_09	LOC100183356	targeting protein for Xklp2 isoform X1
1.18959e-17	2.00934	0.211	0.098	1.7682e-13	PLC_09	LOC100181391	putative thiamine transporter SLC35F3
1.72639e-21	2.0089	0.184	0.07	2.5661e-17	PLC_09	LOC100175246	UPF0160 protein MYG1%2C mitochondrial-like isoform X2
4.49384e-15	2.00787	0.155	0.064	6.67964e-11	PLC_09	LOC100184259	E3 ubiquitin-protein ligase MARCH6
4.56493e-15	2.00556	0.105	0.035	6.78532e-11	PLC_09	LOC100186075	exosome component 10 isoform X2
6.05155e-15	2.00256	0.143	0.058	8.99502e-11	PLC_09	LOC100176016	malignant T-cell-amplified sequence 1-like
1.30068e-12	2.00121	0.111	0.043	1.93332e-08	PLC_09	LOC100175214	methylcrotonoyl-CoA carboxylase subunit alpha%2C mitochondrial isoform X2
4.78673e-22	1.99557	0.139	0.043	7.115e-18	PLC_09	LOC100186334	CWF19-like protein 2
3.00659e-26	1.99156	0.23	0.089	4.46899e-22	PLC_09	nf45	NF45 protein isoform X1
2.3687e-22	1.97952	0.161	0.055	3.52083e-18	PLC_09	LOC101242260	DNA-directed RNA polymerases I%2C II%2C and III subunit RPABC4
1.6567e-40	1.97756	0.323	0.122	2.46253e-36	PLC_09	LOC100185317	uncharacterized protein LOC100185317
1.62976e-62	1.97571	0.541	0.243	2.42248e-58	PLC_09	LOC100184120	co-chaperone protein daf-41-like
1.12156e-38	1.97555	0.336	0.137	1.66708e-34	PLC_09	LOC100184809	V-type proton ATPase catalytic subunit A-like
4.62728e-14	1.97483	0.116	0.042	6.87799e-10	PLC_09	LOC100182219	exportin-5-like
8.65709e-17	1.96374	0.191	0.085	1.28679e-12	PLC_09	LOC100184708	formimidoyltransferase-cyclodeaminase-like isoform X1
2.67331e-17	1.96266	0.118	0.039	3.97361e-13	PLC_09	LOC100178363	uncharacterized protein LOC100178363 isoform X2
3.24203e-18	1.95713	0.13	0.044	4.81895e-14	PLC_09	LOC100183061	probable aminopeptidase NPEPL1
3.21719e-27	1.95309	0.184	0.06	4.78204e-23	PLC_09	LOC100182844	importin subunit alpha-1-like isoform X1
1.12888e-28	1.95266	0.264	0.107	1.67797e-24	PLC_09	sepw1	selenoprotein W%2C 1
3.64792e-26	1.95244	0.17	0.054	5.42227e-22	PLC_09	LOC100177022	ATPase family AAA domain-containing protein 3-like
1.51109e-18	1.95132	0.17	0.067	2.24608e-14	PLC_09	LOC100186662	peptidyl-prolyl cis-trans isomerase NIMA-interacting 4-like
1.49301e-27	1.9494	0.277	0.118	2.21922e-23	PLC_09	LOC100186181	rRNA 2'-O-methyltransferase fibrillarin
9.70693e-38	1.948	0.366	0.16	1.44284e-33	PLC_09	LOC100185407	LOW QUALITY PROTEIN: V-type proton ATPase subunit C 2-like
1.04714e-28	1.94217	0.225	0.081	1.55647e-24	PLC_09	LOC100183770	protein-glutamine gamma-glutamyltransferase K
8.30475e-46	1.93887	0.4	0.167	1.23442e-41	PLC_09	LOC100186056	prohibitin-2-like
7.65186e-37	1.93704	0.225	0.07	1.13737e-32	PLC_09	ci-htf-1	transcription factor
6.53335e-20	1.93559	0.186	0.074	9.71117e-16	PLC_09	LOC104266250
1.04308e-19	1.93526	0.12	0.037	1.55043e-15	PLC_09	LOC100185648	methylglutaconyl-CoA hydratase%2C mitochondrial-like
2.34184e-17	1.93502	0.168	0.068	3.48091e-13	PLC_09	LOC100187062	sodium/nucleoside cotransporter 1-like isoform X3
7.47738e-17	1.93425	0.143	0.053	1.11144e-12	PLC_09	LOC104266740	uncharacterized protein LOC104266740
3.39841e-35	1.93399	0.341	0.146	5.0514e-31	PLC_09	LOC100182566	NADH dehydrogenase [ubiquinone] 1 beta subcomplex subunit 10-like
2.01578e-17	1.92531	0.105	0.032	2.99626e-13	PLC_09	klp2	kinesin-like protein 2
2.03634e-22	1.92117	0.205	0.081	3.02682e-18	PLC_09	LOC100181839	renin receptor
1.88931e-18	1.91661	0.127	0.042	2.80827e-14	PLC_09	LOC100182952	chromosome-associated kinesin KIF4A isoform X1
9.52239e-16	1.91614	0.118	0.041	1.41541e-11	PLC_09	LOC113474384	peptidyl-prolyl cis-trans isomerase-like
7.19032e-47	1.9112	0.364	0.136	1.06877e-42	PLC_09	LOC100177127	chromodomain-helicase-DNA-binding protein 4 isoform X2
1.22865e-34	1.91021	0.266	0.095	1.82626e-30	PLC_09	LOC100184096	anillin-like isoform X1
5.16695e-13	1.90932	0.12	0.047	7.68015e-09	PLC_09	LOC100183840	major facilitator superfamily domain-containing protein 9
6.84392e-26	1.90654	0.232	0.09	1.01728e-21	PLC_09	LOC100186882	protein arginine N-methyltransferase 1-like
1.99338e-14	1.90524	0.107	0.037	2.96296e-10	PLC_09	LOC100176888	cytosol aminopeptidase
5.66207e-20	1.90504	0.23	0.103	8.41611e-16	PLC_09	LOC100184155	derlin-2-like
3.05091e-15	1.90496	0.125	0.046	4.53488e-11	PLC_09	LOC100183969	ER membrane protein complex subunit 2-like
1.42131e-17	1.90337	0.114	0.036	2.11263e-13	PLC_09	LOC778532	adenylate cyclase type 6
4.34314e-17	1.90132	0.145	0.054	6.45565e-13	PLC_09	LOC100184355	ubiquitin carboxyl-terminal hydrolase 36
1.48026e-26	1.89416	0.139	0.038	2.20027e-22	PLC_09	LOC100187347	integrin alpha-8
8.95983e-19	1.894	0.186	0.076	1.33179e-14	PLC_09	LOC100186083	armadillo repeat-containing protein 7-like
2.99518e-36	1.89075	0.316	0.126	4.45204e-32	PLC_09	LOC100177310	small nuclear ribonucleoprotein E-like
3.65572e-56	1.89004	0.134	0.021	5.43386e-52	PLC_09	LOC100176123	vitamin D 25-hydroxylase-like
3.01536e-09	1.8895	0.105	0.046	4.48203e-05	PLC_09	LOC100181896	saccharopine dehydrogenase-like oxidoreductase
2.31148e-24	1.88198	0.341	0.177	3.43579e-20	PLC_09	LOC100181027	adenylate kinase 2%2C mitochondrial isoform X2
1.50419e-32	1.87962	0.295	0.119	2.23584e-28	PLC_09	LOC100186761	LOW QUALITY PROTEIN: histone deacetylase 1-like
5.62875e-13	1.87871	0.125	0.05	8.36658e-09	PLC_09	LOC100181823	elongation of very long chain fatty acids protein 3-like isoform X2
5.19784e-21	1.87199	0.243	0.11	7.72608e-17	PLC_09	LOC100185601	uncharacterized protein LOC100185601
1.87888e-16	1.87091	0.232	0.114	2.79277e-12	PLC_09	LOC100182362	signal recognition particle subunit SRP72-like
4.90389e-17	1.86811	0.15	0.057	7.28914e-13	PLC_09	LOC100178283	DNA-directed RNA polymerases I%2C II%2C and III subunit RPABC3-like
3.95984e-17	1.8648	0.116	0.038	5.8859e-13	PLC_09	LOC100182730	ATP-binding cassette sub-family F member 1-like
2.14645e-18	1.86346	0.173	0.068	3.19049e-14	PLC_09	LOC100183920	protein CMSS1-like isoform X2
5.34993e-14	1.86311	0.109	0.039	7.95214e-10	PLC_09	LOC100185905	ribose-5-phosphate isomerase-like
8.44836e-18	1.86013	0.111	0.035	1.25576e-13	PLC_09	LOC100177936	propionyl-CoA carboxylase alpha chain%2C mitochondrial
6.05538e-48	1.85981	0.414	0.17	9.00071e-44	PLC_09	LOC101243505	sodium/potassium-transporting ATPase subunit alpha-3
2.68346e-26	1.85862	0.134	0.036	3.98869e-22	PLC_09	LOC100186229	citron Rho-interacting kinase isoform X2
6.64526e-14	1.85742	0.139	0.057	9.87752e-10	PLC_09	LOC100177186	sorting nexin-25 isoform X1
3.19425e-21	1.85531	0.148	0.049	4.74793e-17	PLC_09	LOC100176185	armadillo repeat-containing protein 1
3.34654e-22	1.85311	0.166	0.057	4.97429e-18	PLC_09	LOC100183424	spectrin alpha chain%2C non-erythrocytic 1
7.96532e-17	1.84699	0.141	0.052	1.18397e-12	PLC_09	LOC100177202	NAD(P) transhydrogenase%2C mitochondrial-like
1.113e-12	1.84599	0.118	0.047	1.65436e-08	PLC_09	LOC100185155	uncharacterized protein LOC100185155 isoform X1
1.11982e-18	1.84049	0.191	0.08	1.66451e-14	PLC_09	LOC100178387	eukaryotic translation initiation factor 6
2.12023e-19	1.83846	0.191	0.078	3.15151e-15	PLC_09	LOC104265886	histone-binding protein RBBP4
3.78289e-16	1.83545	0.152	0.06	5.62288e-12	PLC_09	LOC100178056	splicing factor 3B subunit 3 isoform X1
4.04083e-10	1.83432	0.125	0.057	6.00629e-06	PLC_09	LOC100186487	mitochondrial import inner membrane translocase subunit TIM44
3.35869e-36	1.83089	0.348	0.146	4.99236e-32	PLC_09	LOC100183603	cyclin-dependent kinases regulatory subunit-like
3.40175e-36	1.82997	0.309	0.12	5.05636e-32	PLC_09	LOC100177549	cationic amino acid transporter 3-like
7.20108e-16	1.82822	0.22	0.109	1.07037e-11	PLC_09	LOC100176267	transmembrane protein 208-like
1.11186e-17	1.82806	0.145	0.053	1.65267e-13	PLC_09	LOC113474468	replication protein A 14 kDa subunit-like
9.86536e-15	1.82762	0.123	0.045	1.46639e-10	PLC_09	LOC100186392	probable 18S rRNA (guanine-N(7))-methyltransferase
1.96055e-16	1.82597	0.189	0.084	2.91416e-12	PLC_09	LOC100179581	islet cell autoantigen 1-like isoform X2
4.14971e-49	1.82491	0.423	0.176	6.16812e-45	PLC_09	LOC100186713	chromobox protein homolog 1-like
6.37564e-36	1.82488	0.325	0.132	9.47675e-32	PLC_09	LOC100175421	U1 small nuclear ribonucleoprotein A-like
1.77773e-25	1.82413	0.257	0.108	2.64242e-21	PLC_09	LOC100179641	structural maintenance of chromosomes protein 1A
5.17499e-07	1.82374	0.1	0.049	0.0076921	PLC_09	groucho2	groucho isoform X3
1.83198e-11	1.82277	0.118	0.049	2.72306e-07	PLC_09	LOC100175237	uncharacterized protein LOC100175237 isoform X1
5.36887e-29	1.82162	0.264	0.105	7.98029e-25	PLC_09	LOC100178272	LRP chaperone MESD-like
1.63494e-43	1.82123	0.32	0.113	2.43017e-39	PLC_09	LOC101243360	dachshund homolog 1 isoform X1
6.16705e-25	1.81972	0.15	0.045	9.1667e-21	PLC_09	LOC100186636	bromodomain-containing protein 7-like
1.04894e-24	1.81723	0.166	0.054	1.55914e-20	PLC_09	LOC100180421	methylosome subunit pICln-like
2.85689e-11	1.81577	0.118	0.049	4.24649e-07	PLC_09	LOC100185490	ELAV-like protein 3 isoform X2
7.94898e-14	1.81568	0.123	0.047	1.18154e-09	PLC_09	LOC100176572	DNA-(apurinic or apyrimidinic site) lyase-like
3.69662e-23	1.81469	0.159	0.052	5.49466e-19	PLC_09	LOC100187169	6-phosphogluconate dehydrogenase%2C decarboxylating-like
7.2986e-10	1.81436	0.105	0.044	1.08486e-05	PLC_09	LOC100186389	transmembrane protein 214-A
2.93037e-07	1.81406	0.102	0.05	0.0043557	PLC_09	LOC100178399	major facilitator superfamily domain-containing protein 6-like protein A isoform X1
8.19066e-34	1.81355	0.332	0.139	1.21746e-29	PLC_09	LOC100175752	heterogeneous nuclear ribonucleoprotein U-like protein 1 isoform X1
1.01632e-30	1.81333	0.252	0.094	1.51066e-26	PLC_09	LOC100186757	histone H3.3
7.58616e-21	1.80944	0.189	0.073	1.12761e-16	PLC_09	LOC100182431	uncharacterized protein LOC100182431
3.84457e-15	1.80933	0.141	0.055	5.71457e-11	PLC_09	LOC100177708	ER membrane protein complex subunit 1
7.89688e-16	1.80771	0.193	0.088	1.17379e-11	PLC_09	LOC100185391	cytochrome c oxidase copper chaperone
1.52715e-13	1.80769	0.114	0.042	2.26995e-09	PLC_09	LOC100183774	uncharacterized protein LOC100183774 isoform X2
1.55366e-35	1.80753	0.334	0.14	2.30937e-31	PLC_09	LOC100176760	proteasome subunit alpha type-7
4.64786e-13	1.80571	0.107	0.039	6.90858e-09	PLC_09	LOC100180591	dolichol-phosphate mannosyltransferase subunit 1 isoform X2
5.39058e-12	1.80481	0.102	0.038	8.01256e-08	PLC_09	LOC100180391	peptidyl-prolyl cis-trans isomerase-like 1
1.19582e-24	1.80471	0.22	0.086	1.77747e-20	PLC_09	LOC100176707	reticulocalbin-2-like
3.88927e-33	1.80342	0.314	0.13	5.78101e-29	PLC_09	LOC100183239	serine--tRNA ligase%2C cytoplasmic-like isoform X1
5.2214e-16	1.80244	0.155	0.062	7.76109e-12	PLC_09	LOC100184988	protein FAM117B isoform X1
4.57444e-10	1.80191	0.107	0.045	6.79945e-06	PLC_09	LOC100177036	microsomal glutathione S-transferase 3-like
2.36648e-19	1.80163	0.223	0.1	3.51754e-15	PLC_09	LOC100181904	rhomboid protein 1%2C mitochondrial
2.63502e-14	1.79806	0.109	0.038	3.91669e-10	PLC_09	LOC100180856	double-strand-break repair protein rad21 homolog
3.2943e-14	1.79655	0.127	0.049	4.89664e-10	PLC_09	LOC100179946	phosducin-like protein
1.71629e-12	1.79294	0.139	0.06	2.55109e-08	PLC_09	LOC100182707
1.03305e-14	1.79284	0.111	0.039	1.53553e-10	PLC_09	LOC100181952	DNA-directed RNA polymerase II subunit RPB2
6.55182e-11	1.79255	0.125	0.055	9.73862e-07	PLC_09	LOC100185617	uncharacterized protein LOC100185617 isoform X3
2.79567e-19	1.79179	0.207	0.088	4.15548e-15	PLC_09	LOC100178823	V-type proton ATPase subunit H isoform X2
1.10876e-17	1.78955	0.123	0.041	1.64806e-13	PLC_09	LOC100176219	DNA polymerase alpha catalytic subunit
2.27877e-11	1.78574	0.102	0.04	3.38717e-07	PLC_09	LOC104266652	pyroglutamyl-peptidase 1-like
4.81757e-19	1.78535	0.245	0.117	7.16084e-15	PLC_09	LOC100185471	NADH-ubiquinone oxidoreductase 75 kDa subunit%2C mitochondrial-like
4.21945e-13	1.78523	0.123	0.048	6.27179e-09	PLC_09	LOC100177801	mediator of RNA polymerase II transcription subunit 31-like
1.22814e-28	1.78375	0.223	0.079	1.82551e-24	PLC_09	LOC100181185	protein BCCIP homolog isoform X1
1.45653e-15	1.78026	0.139	0.053	2.16498e-11	PLC_09	LOC101242740	acetolactate synthase-like protein
2.75599e-18	1.77729	0.157	0.058	4.0965e-14	PLC_09	LOC100175580	alkyldihydroxyacetonephosphate synthase%2C peroxisomal
5.15544e-55	1.77722	0.527	0.25	7.66304e-51	PLC_09	LOC100180329	protein SET-like isoform X3
1.49265e-55	1.7746	0.618	0.361	2.21868e-51	PLC_09	ci-btf3	basic transcription factor 3
3.21002e-14	1.77206	0.134	0.053	4.77137e-10	PLC_09	LOC100183429	39S ribosomal protein L12%2C mitochondrial-like
2.90155e-48	1.77054	0.455	0.203	4.31287e-44	PLC_09	hmg1/2	transcription factor protein
7.32002e-35	1.77025	0.236	0.078	1.08805e-30	PLC_09	LOC100178254	ribonuclease H2 subunit A-like isoform X2
2.06654e-14	1.76926	0.173	0.078	3.0717e-10	PLC_09	LOC100184693	proliferating cell nuclear antigen-like
2.38872e-19	1.76627	0.189	0.077	3.55059e-15	PLC_09	LOC100183017	NADH dehydrogenase [ubiquinone] 1 alpha subcomplex subunit 10%2C mitochondrial-like isoform X2
9.54553e-27	1.76604	0.252	0.102	1.41885e-22	PLC_09	LOC100176618	nodal modulator 1
3.47516e-10	1.76574	0.157	0.079	5.16548e-06	PLC_09	LOC100184396	asparagine--tRNA ligase%2C cytoplasmic
8.87058e-26	1.76531	0.298	0.136	1.31852e-21	PLC_09	LOC100178446	26S proteasome non-ATPase regulatory subunit 1
1.28317e-31	1.76461	0.27	0.104	1.90731e-27	PLC_09	LOC100179391	pre-rRNA processing protein FTSJ3
3.13802e-15	1.76321	0.145	0.058	4.66435e-11	PLC_09	LOC100177058	ATP-dependent Clp protease proteolytic subunit 1%2C mitochondrial-like
8.99101e-13	1.76149	0.134	0.056	1.33642e-08	PLC_09	LOC100186023
3.05134e-21	1.76048	0.168	0.06	4.53552e-17	PLC_09	LOC100180028	complement component 1 Q subcomponent-binding protein%2C mitochondrial-like
2.05198e-14	1.75864	0.107	0.037	3.05006e-10	PLC_09	LOC100184049	uncharacterized protein LOC100184049 isoform X1
1.48654e-27	1.75777	0.252	0.1	2.20959e-23	PLC_09	LOC100176170	valine--tRNA ligase-like
4.38377e-12	1.75586	0.116	0.046	6.51603e-08	PLC_09	LOC100176468	RNA helicase aquarius
3.54744e-08	1.75569	0.136	0.071	0.000527291	PLC_09	LOC100183260	protein transport protein SFT2-like
2.18677e-11	1.75339	0.123	0.052	3.25041e-07	PLC_09	LOC100183922	histone-lysine N-methyltransferase setd3
1.72419e-28	1.74985	0.35	0.171	2.56284e-24	PLC_09	LOC100184661	signal peptidase complex subunit 3-like
3.39309e-11	1.74895	0.123	0.053	5.04348e-07	PLC_09	LOC100186255
8.37659e-20	1.7487	0.236	0.107	1.2451e-15	PLC_09	sepn1	selenoprotein N%2C 1
1.78353e-15	1.74767	0.139	0.053	2.65104e-11	PLC_09	LOC445731	nicotinate phosphoribosyltransferase-like protein isoform X1
6.92258e-34	1.74573	0.345	0.151	1.02897e-29	PLC_09	LOC100185146	RNA-binding protein 8A
1.0039e-35	1.74396	0.311	0.124	1.4922e-31	PLC_09	LOC100183610
8.12205e-31	1.74226	0.409	0.214	1.20726e-26	PLC_09	LOC100180234	histidine triad nucleotide-binding protein 2%2C mitochondrial-like
2.31918e-29	1.74203	0.35	0.168	3.44723e-25	PLC_09	LOC100181057	small nuclear ribonucleoprotein Sm D3-like
3.4523e-34	1.7414	0.409	0.204	5.1315e-30	PLC_09	LOC100186531	chloride channel CLIC-like protein 1
2.80197e-40	1.74096	0.355	0.144	4.16484e-36	PLC_09	LOC100181187	multiple epidermal growth factor-like domains protein 10
1.35045e-09	1.73977	0.105	0.045	2.0073e-05	PLC_09	hmg2-like	transcription factor protein isoform X2
8.08796e-24	1.7375	0.268	0.12	1.20219e-19	PLC_09	LOC100184020	NADH dehydrogenase [ubiquinone] 1 beta subcomplex subunit 8%2C mitochondrial
1.28612e-10	1.73621	0.12	0.053	1.91169e-06	PLC_09	LOC100177191	uncharacterized protein LOC100177191
7.23937e-11	1.7362	0.105	0.042	1.07606e-06	PLC_09	LOC100176674	LOW QUALITY PROTEIN: CAAX prenyl protease 1 homolog
3.12531e-19	1.73619	0.227	0.103	4.64546e-15	PLC_09	LOC100177476	proteasome subunit alpha type-3-like
7.2483e-23	1.73609	0.245	0.105	1.07739e-18	PLC_09	LOC100185372	eukaryotic translation initiation factor 3 subunit J-A-like
8.24509e-21	1.73431	0.243	0.109	1.22555e-16	PLC_09	LOC100185159	prohibitin-like isoform X2
1.67561e-16	1.7343	0.123	0.042	2.49062e-12	PLC_09	LOC100181741	heterogeneous nuclear ribonucleoprotein K
2.55478e-10	1.73253	0.211	0.121	3.79742e-06	PLC_09	LOC100183379	aminoacyl tRNA synthase complex-interacting multifunctional protein 2-like
3.19089e-23	1.73218	0.166	0.056	4.74293e-19	PLC_09	LOC100183925	apoptosis-inducing factor 3-like
2.01572e-14	1.73208	0.12	0.044	2.99617e-10	PLC_09	LOC100184485	alpha-aminoadipic semialdehyde dehydrogenase
1.43718e-12	1.73139	0.159	0.073	2.13622e-08	PLC_09	LOC100179662	pre-mRNA-splicing factor ATP-dependent RNA helicase DHX15
5.10645e-16	1.72975	0.195	0.089	7.59023e-12	PLC_09	LOC100180921	2'-deoxynucleoside 5'-phosphate N-hydrolase 1-like
7.99598e-39	1.72947	0.293	0.104	1.18852e-34	PLC_09	LOC100183370	serrate RNA effector molecule homolog
8.18568e-21	1.72903	0.186	0.072	1.21672e-16	PLC_09	LOC100185895	eukaryotic translation initiation factor 4H-like
1.21276e-57	1.7262	0.668	0.396	1.80265e-53	PLC_09	LOC100177222	histone H1.0
8.77531e-32	1.72553	0.423	0.224	1.30436e-27	PLC_09	LOC100182528	DNA polymerase alpha subunit B-like
1.60823e-23	1.72029	0.33	0.17	2.39047e-19	PLC_09	LOC104265686
2.35028e-17	1.7166	0.143	0.053	3.49346e-13	PLC_09	LOC100184556	C-terminal-binding protein 1
5.19882e-13	1.71374	0.116	0.044	7.72752e-09	PLC_09	LOC100183447	tetratricopeptide repeat protein 37
1.61836e-17	1.71203	0.145	0.053	2.40553e-13	PLC_09	LOC100180136	heterogeneous nuclear ribonucleoprotein L-like isoform X1
3.6044e-12	1.71084	0.13	0.055	5.35759e-08	PLC_09	LOC100182572	bystin-like
8.9447e-36	1.71062	0.334	0.138	1.32954e-31	PLC_09	LOC100175631	late histone H2A.2.2
8.63549e-50	1.71	0.582	0.324	1.28358e-45	PLC_09	LOC100178781	small nuclear ribonucleoprotein-associated protein B-like
1.38464e-26	1.70794	0.266	0.11	2.05813e-22	PLC_09	LOC100180143	elongation factor Tu%2C mitochondrial isoform X1
4.37291e-16	1.70674	0.109	0.036	6.49989e-12	PLC_09	LOC104265610	mitochondrial import inner membrane translocase subunit Tim29-like
2.36114e-13	1.70578	0.125	0.049	3.50959e-09	PLC_09	LOC100177163	LOW QUALITY PROTEIN: S-formylglutathione hydrolase-like
1.40031e-10	1.70552	0.123	0.054	2.08142e-06	PLC_09	LOC100183579	thimet oligopeptidase
3.27242e-28	1.70496	0.23	0.084	4.86413e-24	PLC_09	LOC100178706	synaptophysin
8.43858e-11	1.70398	0.105	0.042	1.25431e-06	PLC_09	LOC101242937	28S ribosomal protein S11%2C mitochondrial isoform X2
2.82509e-68	1.70261	0.759	0.506	4.19922e-64	PLC_09	rgc	glycine rich RNA binding protein
5.70953e-32	1.70144	0.352	0.159	8.48665e-28	PLC_09	LOC100175114	LOW QUALITY PROTEIN: bifunctional glutamate/proline--tRNA ligase
5.96239e-17	1.69806	0.136	0.049	8.86249e-13	PLC_09	LOC100177341	ribosome biogenesis protein bop1-A-like
1.89104e-38	1.69727	0.35	0.142	2.81084e-34	PLC_09	LOC100186069	LOW QUALITY PROTEIN: peptidyl-prolyl cis-trans isomerase FKBP4-like
6.30256e-15	1.6955	0.166	0.072	9.36812e-11	PLC_09	LOC100176772	NADH-cytochrome b5 reductase 3-like isoform X1
8.84784e-19	1.69534	0.152	0.055	1.31514e-14	PLC_09	LOC100180690	RAB6-interacting golgin-like
7.04413e-14	1.6949	0.12	0.045	1.04704e-09	PLC_09	LOC100182604	nucleolar protein 8-like
1.9409e-52	1.6941	0.493	0.218	2.88495e-48	PLC_09	LOC100182620	NHP2-like protein 1
8.18777e-18	1.69368	0.232	0.11	1.21703e-13	PLC_09	LOC100187277	chromatin target of PRMT1 protein
7.03516e-16	1.69055	0.189	0.084	1.04571e-11	PLC_09	adh3	alcohol dehydrogenase class 3
6.47258e-19	1.68957	0.17	0.066	9.62084e-15	PLC_09	LOC100183847	deoxyuridine 5'-triphosphate nucleotidohydrolase-like
9.72835e-21	1.68851	0.225	0.096	1.44602e-16	PLC_09	LOC101243511	fumarylacetoacetase-like
2.39411e-08	1.68814	0.118	0.057	0.000355861	PLC_09	LOC100178827	prenylated Rab acceptor protein 1-like
2.92845e-18	1.68551	0.18	0.073	4.35285e-14	PLC_09	LOC101242316	3-ketoacyl-CoA thiolase%2C mitochondrial
1.4367e-47	1.68506	0.511	0.253	2.13551e-43	PLC_09	LOC100184300	protein mago nashi homolog
1.4041e-16	1.68449	0.125	0.043	2.08706e-12	PLC_09	LOC100183491	prefoldin subunit 3
2.56974e-50	1.68278	0.489	0.218	3.81966e-46	PLC_09	LOC100185233	T-complex protein 1 subunit theta-like
2.92293e-61	1.6817	0.668	0.398	4.34464e-57	PLC_09	LOC100175987	V-type proton ATPase 16 kDa proteolipid subunit
2.02795e-08	1.67922	0.102	0.046	0.000301435	PLC_09	LOC100183760	proteasome activator complex subunit 3-like
1.34773e-23	1.67859	0.266	0.116	2.00327e-19	PLC_09	LOC100175816	LOW QUALITY PROTEIN: RNA polymerase-associated protein CTR9 homolog
4.11754e-30	1.67829	0.282	0.114	6.12032e-26	PLC_09	LOC113473994	heterogeneous nuclear ribonucleoprotein A3 homolog 2-like
2.62103e-26	1.67809	0.252	0.102	3.8959e-22	PLC_09	LOC100184554	coiled-coil domain-containing protein 86-like
2.21924e-10	1.67605	0.118	0.051	3.29868e-06	PLC_09	LOC100182532	uncharacterized protein LOC100182532 isoform X2
3.77973e-10	1.67456	0.125	0.057	5.6182e-06	PLC_09	LOC100184650	nucleolysin TIAR isoform X1
7.6804e-11	1.67444	0.127	0.056	1.14161e-06	PLC_09	LOC100181883	AP-3 complex subunit beta-1-like
2.43218e-29	1.67421	0.323	0.146	3.6152e-25	PLC_09	LOC100184104	26S proteasome non-ATPase regulatory subunit 13-like
5.53625e-19	1.67372	0.155	0.056	8.22908e-15	PLC_09	LOC100186749	UMP-CMP kinase-like
2.95506e-09	1.6737	0.123	0.057	4.39241e-05	PLC_09	LOC100185340	uncharacterized protein LOC100185340
5.23419e-30	1.67217	0.291	0.119	7.7801e-26	PLC_09	LOC100180874	microtubule-associated protein futsch isoform X1
7.84268e-12	1.67111	0.118	0.048	1.16574e-07	PLC_09	LOC100180605	dnaJ homolog subfamily A member 3%2C mitochondrial isoform X2
2.13601e-13	1.66997	0.182	0.086	3.17497e-09	PLC_09	zf(matrin)-2	zinc finger protein
3.42964e-15	1.6697	0.17	0.074	5.09782e-11	PLC_09	LOC100179315	aspartate aminotransferase%2C mitochondrial
9.46121e-12	1.66969	0.111	0.044	1.40631e-07	PLC_09	LOC100177738	propionyl-CoA carboxylase beta chain%2C mitochondrial
5.26754e-13	1.66932	0.111	0.042	7.82967e-09	PLC_09	LOC100186846	YEATS domain-containing protein 2
1.13068e-10	1.66596	0.143	0.067	1.68064e-06	PLC_09	LOC100187016	mitochondrial import inner membrane translocase subunit tim16-B
1.10667e-34	1.66348	0.416	0.21	1.64495e-30	PLC_09	LOC100177179	uncharacterized protein LOC100177179
3.30503e-15	1.66081	0.202	0.096	4.9126e-11	PLC_09	LOC100180627	traB domain-containing protein
1.34091e-10	1.66073	0.107	0.044	1.99313e-06	PLC_09	LOC104265748	alpha-aminoadipic semialdehyde synthase%2C mitochondrial
4.43929e-15	1.6604	0.136	0.052	6.59856e-11	PLC_09	LOC100176856	pre-mRNA-processing factor 6
2.1909e-21	1.65887	0.186	0.071	3.25656e-17	PLC_09	LOC100178415	REST corepressor 1
3.74658e-10	1.65823	0.105	0.043	5.56892e-06	PLC_09	LOC100183508	MRG/MORF4L-binding protein-like
1.51078e-16	1.65756	0.227	0.11	2.24562e-12	PLC_09	LOC100176741	proteasome subunit beta type-1-B-like
6.74345e-26	1.6569	0.298	0.136	1.00235e-21	PLC_09	LOC100181414	proteasome subunit beta type-6-like
7.82167e-18	1.6555	0.182	0.075	1.16261e-13	PLC_09	LOC100179681	prefoldin subunit 6-like
2.13462e-15	1.65476	0.139	0.053	3.17291e-11	PLC_09	LOC100184687	UPF0428 protein CXorf56 homolog
1.06356e-18	1.65309	0.184	0.074	1.58088e-14	PLC_09	LOC100180431	THO complex subunit 5 homolog
2.13253e-14	1.64686	0.177	0.08	3.1698e-10	PLC_09	LOC100182417	eukaryotic translation initiation factor 3 subunit L-like
7.52491e-22	1.64476	0.248	0.109	1.1185e-17	PLC_09	LOC100185096	26S proteasome regulatory subunit 7
4.38056e-18	1.64448	0.216	0.097	6.51126e-14	PLC_09	LOC100183181	26S proteasome non-ATPase regulatory subunit 7-like
6.76491e-26	1.6407	0.255	0.106	1.00554e-21	PLC_09	LOC100181243	small nuclear ribonucleoprotein F
8.20251e-22	1.63886	0.2	0.078	1.21922e-17	PLC_09	LOC100180626	ran-specific GTPase-activating protein-like isoform X1
2.40882e-20	1.63762	0.191	0.074	3.58047e-16	PLC_09	LOC100177959	neurobeachin isoform X1
4.78272e-15	1.63699	0.159	0.066	7.10904e-11	PLC_09	LOC100184644	BTB/POZ domain-containing protein 10
2.78101e-09	1.63672	0.125	0.059	4.1337e-05	PLC_09	LOC100185398	actin-like protein 6B
1.84282e-14	1.63534	0.134	0.052	2.73917e-10	PLC_09	LOC100182504	pre-mRNA-splicing factor SPF27
1.98145e-48	1.6348	0.632	0.389	2.94523e-44	PLC_09	LOC101242512	tubulin beta chain isoform X1
1.27986e-37	1.63462	0.355	0.146	1.90238e-33	PLC_09	LOC100183900	nucleolar protein 58 isoform X1
3.98623e-21	1.6319	0.2	0.079	5.92513e-17	PLC_09	LOC100180381	mitochondrial import inner membrane translocase subunit Tim17-B-like
7.0893e-11	1.63164	0.1	0.039	1.05375e-06	PLC_09	LOC100184256	exosome complex component RRP42-like
5.12727e-10	1.62956	0.127	0.058	7.62117e-06	PLC_09	LOC100186081	uncharacterized protein LOC100186081 isoform X2
2.90209e-12	1.62951	0.132	0.055	4.31366e-08	PLC_09	LOC101242103
7.51169e-13	1.62749	0.123	0.049	1.11654e-08	PLC_09	LOC100178941	lon protease homolog%2C mitochondrial isoform X1
1.50874e-16	1.62582	0.166	0.068	2.24259e-12	PLC_09	LOC101242318	lysosomal-trafficking regulator-like isoform X3
4.01451e-17	1.62569	0.252	0.128	5.96717e-13	PLC_09	LOC100185446	endothelial differentiation-related factor 1
4.01815e-20	1.62564	0.264	0.127	5.97258e-16	PLC_09	LOC113474124	proteasome subunit beta type-3-like
2.65829e-30	1.62554	0.418	0.227	3.95128e-26	PLC_09	LOC100186610	dolichyl-diphosphooligosaccharide--protein glycosyltransferase subunit dad1-like
3.53558e-15	1.62479	0.205	0.098	5.25529e-11	PLC_09	LOC100181870	glycylpeptide N-tetradecanoyltransferase 1
7.13054e-11	1.62471	0.102	0.04	1.05988e-06	PLC_09	zf(mynd)-3	zinc finger protein
6.1985e-22	1.62375	0.173	0.061	9.21345e-18	PLC_09	LOC100182256	multidrug resistance protein 1 isoform X2
4.53102e-34	1.62223	0.418	0.205	6.73491e-30	PLC_09	LOC100179882	heterogeneous nuclear ribonucleoprotein R
3.47557e-18	1.62206	0.218	0.099	5.16608e-14	PLC_09	LOC101242735	succinate dehydrogenase cytochrome b560 subunit%2C mitochondrial-like
3.76323e-21	1.62108	0.2	0.079	5.59367e-17	PLC_09	LOC108949611	39S ribosomal protein L47%2C mitochondrial-like isoform X1
1.74429e-17	1.62027	0.205	0.091	2.59272e-13	PLC_09	LOC100184289	calcium homeostasis endoplasmic reticulum protein isoform X1
4.19126e-16	1.61769	0.211	0.1	6.22988e-12	PLC_09	LOC100181765	eukaryotic translation initiation factor 3 subunit M-like
2.70015e-08	1.61724	0.114	0.055	0.000401351	PLC_09	numb	numb protein isoform X1
2.93365e-26	1.616	0.332	0.16	4.36058e-22	PLC_09	LOC100183036	proteasome subunit alpha type-1-like
5.79344e-14	1.61588	0.182	0.085	8.61137e-10	PLC_09	LOC100183224	ADP-ribosylation factor-like protein 1
1.32291e-21	1.61497	0.284	0.137	1.96637e-17	PLC_09	LOC100185786	uncharacterized protein LOC100185786
6.27583e-17	1.61424	0.252	0.129	9.32839e-13	PLC_09	LOC100184892	protein CDV3 homolog
1.47792e-14	1.61317	0.184	0.083	2.19678e-10	PLC_09	LOC100181365	transmembrane 9 superfamily member 4 isoform X1
4.80901e-39	1.61237	0.486	0.262	7.14812e-35	PLC_09	LOC100185578	aminoacyl tRNA synthase complex-interacting multifunctional protein 1
1.23719e-20	1.6122	0.218	0.092	1.83896e-16	PLC_09	LOC100180623	protein phosphatase 1G
1.2175e-14	1.61048	0.143	0.057	1.80969e-10	PLC_09	LOC100175975	N-acetylgalactosaminyltransferase 7-like isoform X2
2.44962e-19	1.61041	0.259	0.125	3.64111e-15	PLC_09	LOC100182212	putative protein FAM10A4
2.3001e-29	1.60872	0.314	0.136	3.41886e-25	PLC_09	LOC100176403	serine/arginine-rich splicing factor 4-like
4.58136e-14	1.60808	0.143	0.058	6.80974e-10	PLC_09	LOC100179811	RNA cytidine acetyltransferase
6.16155e-07	1.60763	0.102	0.05	0.00915853	PLC_09	tensin	tensin homologue isoform X4
5.6408e-11	1.6074	0.132	0.059	8.38448e-07	PLC_09	LOC108949967	pre-mRNA-processing factor 19-like
2.00537e-14	1.60732	0.111	0.039	2.98078e-10	PLC_09	LOC101242947	chromatin assembly factor 1 subunit A-B-like
3.06243e-39	1.60731	0.402	0.178	4.55199e-35	PLC_09	zf(cchc)-24	serine/arginine-rich splicing factor 7
5.17388e-09	1.60713	0.18	0.102	7.69046e-05	PLC_09	LOC100183715	protein Asterix
6.31905e-24	1.60606	0.25	0.107	9.39263e-20	PLC_09	LOC100183757
3.38381e-10	1.6056	0.102	0.042	5.02969e-06	PLC_09	LOC100177123	39S ribosomal protein L35%2C mitochondrial-like isoform X1
7.71191e-13	1.60504	0.159	0.072	1.1463e-08	PLC_09	LOC100180799	60S ribosome subunit biogenesis protein NIP7 homolog
6.20152e-21	1.60334	0.191	0.074	9.21794e-17	PLC_09	LOC100178520	tyrosine-protein phosphatase non-receptor type 2-like
3.80337e-12	1.60246	0.168	0.08	5.65332e-08	PLC_09	LOC100185688	protein transport protein Sec31A isoform X4
8.52943e-19	1.60228	0.164	0.062	1.26781e-14	PLC_09	LOC100177488	protein BUD31 homolog
7.03193e-34	1.59862	0.42	0.215	1.04523e-29	PLC_09	LOC113474986
1.95036e-22	1.59842	0.375	0.213	2.89902e-18	PLC_09	LOC100187398	eukaryotic translation initiation factor 1A%2C X-chromosomal
9.75852e-20	1.5959	0.18	0.069	1.45051e-15	PLC_09	ubf	transcription factor protein isoform X1
7.98804e-44	1.59547	0.52	0.279	1.18734e-39	PLC_09	LOC100178016	nascent polypeptide-associated complex subunit alpha isoform X1
1.29518e-24	1.59371	0.302	0.142	1.92516e-20	PLC_09	LOC101243120	B-cell receptor-associated protein 31
6.09666e-12	1.59347	0.132	0.056	9.06207e-08	PLC_09	LOC100184994	replication protein A 32 kDa subunit-A-like isoform X2
1.64297e-22	1.59323	0.318	0.161	2.44211e-18	PLC_09	LOC100184477	pyruvate dehydrogenase E1 component subunit alpha%2C mitochondrial-like
1.27158e-13	1.59247	0.173	0.08	1.89007e-09	PLC_09	LOC100181032	hydroxysteroid dehydrogenase-like protein 2
1.30826e-14	1.59097	0.18	0.082	1.9446e-10	PLC_09	LOC104266667	28S ribosomal protein S14%2C mitochondrial-like
2.13263e-23	1.59091	0.261	0.115	3.16994e-19	PLC_09	cimsi	ciMsi protein isoform X1
6.75356e-10	1.59018	0.143	0.069	1.00385e-05	PLC_09	zf(c2h2)-10	zinc finger protein
8.1609e-18	1.58804	0.18	0.073	1.21304e-13	PLC_09	LOC104265533	huntingtin-interacting protein K-like
3.81866e-19	1.58777	0.275	0.138	5.67606e-15	PLC_09	LOC100180319	oxysterol-binding protein-related protein 1
9.3332e-10	1.5863	0.141	0.069	1.38729e-05	PLC_09	LOC100186203	aspartate--tRNA ligase%2C cytoplasmic
7.63806e-18	1.58537	0.157	0.059	1.13532e-13	PLC_09	LOC100179308	diacylglycerol kinase theta
4.69178e-13	1.58524	0.148	0.064	6.97387e-09	PLC_09	LOC100185062	39S ribosomal protein L23%2C mitochondrial-like
3.49655e-18	1.5837	0.17	0.067	5.19727e-14	PLC_09	LOC100180533	28S ribosomal protein S23%2C mitochondrial-like
5.37293e-35	1.58315	0.489	0.269	7.98632e-31	PLC_09	LOC100187030	cytochrome b-c1 complex subunit 6%2C mitochondrial-like
1.25917e-12	1.58288	0.184	0.09	1.87163e-08	PLC_09	LOC100178658	E3 UFM1-protein ligase 1
4.6503e-29	1.58252	0.48	0.292	6.9122e-25	PLC_09	LOC100181799	superoxide dismutase [Cu-Zn]
4.53505e-10	1.58172	0.107	0.045	6.7409e-06	PLC_09	LOC100181332	nuclear pore complex protein Nup107-like
1.69758e-07	1.58169	0.107	0.052	0.00252329	PLC_09	LOC100184967	succinate--CoA ligase [GDP-forming] subunit beta%2C mitochondrial
1.11562e-43	1.58127	0.561	0.316	1.65826e-39	PLC_09	LOC100182802	nucleoplasmin-like protein ANO39
3.71604e-23	1.58083	0.282	0.129	5.52353e-19	PLC_09	LOC100176169	cytoplasmic dynein 1 heavy chain 1
2.33157e-28	1.58035	0.368	0.18	3.46565e-24	PLC_09	cirgg1	nucleolin like protein CiRGG1
1.13345e-13	1.57827	0.105	0.037	1.68475e-09	PLC_09	LOC100182561	condensin complex subunit 2 isoform X2
3.49675e-18	1.57557	0.298	0.162	5.19757e-14	PLC_09	LOC100183780	signal peptidase complex catalytic subunit SEC11A isoform X2
8.49707e-08	1.57351	0.134	0.071	0.00126301	PLC_09	LOC100184611	heterogeneous nuclear ribonucleoprotein H2-like isoform X4
3.46255e-15	1.5723	0.161	0.067	5.14673e-11	PLC_09	LOC100182763	eIF-2-alpha kinase activator GCN1
7.93559e-13	1.57042	0.143	0.061	1.17955e-08	PLC_09	LOC100182485	U3 small nucleolar RNA-associated protein 14 homolog A
9.11715e-13	1.57032	0.2	0.101	1.35517e-08	PLC_09	LOC100177795	ubiquitin-associated protein 2-like isoform X4
1.95084e-11	1.56949	0.132	0.057	2.89973e-07	PLC_09	LOC100180238	ubiquitin carboxyl-terminal hydrolase isozyme L3-like
2.74023e-09	1.56841	0.134	0.065	4.07307e-05	PLC_09	LOC100180659	probable thioredoxin-2
1.73467e-10	1.56765	0.18	0.095	2.57841e-06	PLC_09	LOC100180597	heterogeneous nuclear ribonucleoprotein D-like
1.7846e-12	1.56751	0.15	0.067	2.65263e-08	PLC_09	LOC101242693	E3 SUMO-protein ligase RanBP2
2.63131e-18	1.56711	0.159	0.06	3.91118e-14	PLC_09	LOC100184779	splicing factor 3A subunit 3
9.44433e-18	1.56696	0.245	0.119	1.40381e-13	PLC_09	LOC113475238	eukaryotic translation initiation factor 4 gamma 3-like
6.25149e-17	1.56684	0.195	0.086	9.29221e-13	PLC_09	LOC100183111	H/ACA ribonucleoprotein complex subunit 2-like protein
2.25971e-57	1.56626	0.686	0.424	3.35883e-53	PLC_09	LOC100185755	translationally-controlled tumor protein homolog isoform X1
3.14825e-18	1.56428	0.295	0.158	4.67956e-14	PLC_09	LOC100181913	V-type proton ATPase 21 kDa proteolipid subunit
4.95605e-12	1.56408	0.105	0.04	7.36667e-08	PLC_09	e(y)2	transcription and mRNA export factor ENY2
2.85507e-13	1.56367	0.132	0.053	4.24377e-09	PLC_09	LOC100180713	U6 snRNA-associated Sm-like protein LSm5
1.55928e-18	1.56245	0.109	0.033	2.31771e-14	PLC_09	LOC100177943	uncharacterized protein LOC100177943
1.26908e-23	1.56104	0.377	0.206	1.88636e-19	PLC_09	LOC100184091	coiled-coil-helix-coiled-coil-helix domain-containing protein 2
8.98124e-08	1.56079	0.152	0.084	0.00133497	PLC_09	LOC100185344	solute carrier family 2%2C facilitated glucose transporter member 1-like isoform X2
5.31671e-08	1.55845	0.111	0.053	0.000790276	PLC_09	LOC108949923	trichoplein keratin filament-binding protein-like
2.27574e-14	1.55537	0.125	0.047	3.38267e-10	PLC_09	LOC100181711	uncharacterized protein LOC100181711
1.2826e-15	1.55512	0.105	0.034	1.90645e-11	PLC_09	LOC100185899	epidermal retinol dehydrogenase 2
2.44391e-08	1.55476	0.118	0.057	0.000363263	PLC_09	LOC100184851	nicastrin
1.0824e-22	1.55457	0.302	0.147	1.60888e-18	PLC_09	LOC100184713	serine/arginine-rich splicing factor 10 isoform X2
3.42885e-14	1.55392	0.209	0.104	5.09665e-10	PLC_09	LOC100179643	ADP-ribosylation factor GTPase-activating protein 1
7.97518e-07	1.55347	0.114	0.059	0.0118543	PLC_09	LOC100178426	activated RNA polymerase II transcriptional coactivator p15-like
1.91807e-16	1.55291	0.145	0.055	2.85101e-12	PLC_09	LOC100184197	ribosomal RNA processing protein 36 homolog
1.24137e-16	1.55237	0.327	0.196	1.84517e-12	PLC_09	ci-zf(c2h2)-144	zinc finger protein Ci-ZF(C2H2)-144
1.69792e-20	1.55226	0.309	0.162	2.52379e-16	PLC_09	LOC100182573	proteasome subunit alpha type-6-like isoform X2
9.13684e-11	1.5516	0.125	0.055	1.3581e-06	PLC_09	LOC100177880	trafficking protein particle complex subunit 3-like
4.34893e-28	1.55138	0.32	0.144	6.46424e-24	PLC_09	ND4L	NADH dehydrogenase subunit 4L
4.69925e-18	1.55081	0.216	0.097	6.98497e-14	PLC_09	LOC100183677	ribosomal RNA-processing protein 7 homolog A-like
1.60582e-27	1.54997	0.282	0.117	2.38689e-23	PLC_09	LOC100187419	serine/arginine repetitive matrix protein 2
4.83583e-09	1.54585	0.125	0.06	7.18798e-05	PLC_09	LOC100182552	CDK5 regulatory subunit-associated protein 3
5.50218e-16	1.54555	0.193	0.087	8.17844e-12	PLC_09	LOC100185249	ADP-ribosylation factor-like protein 6-interacting protein 4
5.24935e-119	1.54173	0.995	0.932	7.80264e-115	PLC_09	LOC100176881	60S ribosomal protein L27a
1.14373e-10	1.54081	0.123	0.054	1.70004e-06	PLC_09	LOC100175137	dihydropteridine reductase isoform X2
1.06788e-22	1.54067	0.3	0.145	1.58729e-18	PLC_09	LOC100175527	protein-methionine sulfoxide oxidase mical3b isoform X1
2.98298e-12	1.54057	0.318	0.214	4.43391e-08	PLC_09	LOC101243016	Werner syndrome ATP-dependent helicase homolog isoform X1
7.18433e-33	1.54055	0.491	0.28	1.06788e-28	PLC_09	LOC100176997	protein transport protein Sec61 subunit alpha
1.53537e-12	1.54052	0.127	0.052	2.28218e-08	PLC_09	LOC100179336	serine/arginine repetitive matrix protein 1 isoform X1
1.12051e-27	1.53985	0.35	0.168	1.66552e-23	PLC_09	rngi	uncharacterized LOC100179738
2.21068e-35	1.53882	0.509	0.287	3.28596e-31	PLC_09	if5-1	translation initiation factor
8.18395e-40	1.53881	0.423	0.192	1.21646e-35	PLC_09	LOC100186626	nucleolar and coiled-body phosphoprotein 1
9.75854e-11	1.53677	0.12	0.052	1.45051e-06	PLC_09	zf(parp)-3	poly [ADP-ribose] polymerase 1 isoform X1
1.58487e-27	1.53584	0.239	0.091	2.35575e-23	PLC_09	LOC100181225	U6 snRNA-associated Sm-like protein LSm6
3.69061e-09	1.53483	0.116	0.053	5.48572e-05	PLC_09	LOC100181812	epidermal growth factor receptor substrate 15-like 1
3.79306e-17	1.53423	0.225	0.105	5.63801e-13	PLC_09	LOC100175457	AP-3 complex subunit delta-1
3.47788e-39	1.53385	0.395	0.17	5.16953e-35	PLC_09	ND5	NADH dehydrogenase subunit 5
2.5756e-21	1.53353	0.255	0.115	3.82838e-17	PLC_09	LOC100184071	uracil-DNA glycosylase
1.12266e-18	1.53335	0.318	0.177	1.66872e-14	PLC_09	fuse	far upstream element-binding protein isoform X1
5.42925e-24	1.53188	0.348	0.179	8.07004e-20	PLC_09	LOC100186297	transcription elongation factor SPT6
1.34459e-09	1.53183	0.102	0.043	1.99861e-05	PLC_09	LOC100175477	transmembrane 9 superfamily member 1
2.232e-21	1.53146	0.252	0.113	3.31764e-17	PLC_09	LOC100181343	splicing factor 3B subunit 6-like
1.91107e-10	1.5298	0.105	0.043	2.84061e-06	PLC_09	LOC100182453	prefoldin subunit 5
9.99229e-19	1.52963	0.232	0.106	1.48525e-14	PLC_09	LOC100181450	eukaryotic translation initiation factor 3 subunit D-like
3.03023e-15	1.52924	0.18	0.079	4.50414e-11	PLC_09	LOC100182805	probable ATP-dependent RNA helicase ddx6
1.04606e-20	1.52868	0.252	0.114	1.55487e-16	PLC_09	LOC100183092	puromycin-sensitive aminopeptidase-like
2.73001e-07	1.52713	0.1	0.048	0.00405788	PLC_09	LOC100181829	protein LSM12 homolog
5.31564e-08	1.52657	0.111	0.053	0.000790117	PLC_09	LOC100175967	ras association domain-containing protein 5-like
1.47243e-13	1.52624	0.164	0.073	2.18862e-09	PLC_09	LOC100182980	ATP-dependent RNA helicase DDX51-like
2.66014e-13	1.52401	0.152	0.066	3.95403e-09	PLC_09	LOC100182514	replication protein A 70 kDa DNA-binding subunit
1.12203e-36	1.52397	0.557	0.352	1.66778e-32	PLC_09	LOC100183218	10 kDa heat shock protein%2C mitochondrial-like
1.71208e-22	1.52325	0.23	0.095	2.54484e-18	PLC_09	LOC100187247	lamina-associated polypeptide 2-like isoform X2
1.38229e-15	1.52252	0.123	0.044	2.05464e-11	PLC_09	LOC100184358	DNA polymerase alpha catalytic subunit
3.91935e-11	1.52133	0.114	0.046	5.82572e-07	PLC_09	LOC100178241	G-patch domain and KOW motifs-containing protein-like
6.03192e-16	1.52101	0.207	0.097	8.96585e-12	PLC_09	LOC100186035	V-type proton ATPase subunit F-like
3.4555e-12	1.52039	0.202	0.106	5.13625e-08	PLC_09	LOC100176100	NADH dehydrogenase [ubiquinone] 1 alpha subcomplex subunit 9%2C mitochondrial isoform X1
1.48017e-23	1.5199	0.43	0.264	2.20012e-19	PLC_09	LOC100180219
9.72909e-09	1.51843	0.152	0.08	0.000144613	PLC_09	LOC113474014	eukaryotic translation initiation factor 2 subunit 1-like
5.46795e-07	1.518	0.143	0.081	0.00812756	PLC_09	LOC100182323	enoyl-CoA delta isomerase 2%2C mitochondrial isoform X1
3.88866e-16	1.51726	0.202	0.092	5.78011e-12	PLC_09	LOC100175064	rab GDP dissociation inhibitor alpha-like
7.53728e-16	1.51651	0.13	0.047	1.12034e-11	PLC_09	LOC100175226	probable glutamate--tRNA ligase%2C mitochondrial
2.9118e-09	1.5162	0.125	0.059	4.32809e-05	PLC_09	LOC100176938	WD repeat-containing protein 5
2.79122e-08	1.51402	0.125	0.062	0.000414887	PLC_09	LOC100180764	vacuole membrane protein 1 isoform X2
1.55563e-20	1.51349	0.293	0.147	2.31228e-16	PLC_09	LOC100179144	SUN domain-containing ossification factor-like isoform X1
1.39774e-37	1.51253	0.409	0.188	2.0776e-33	PLC_09	LOC100178209	nucleolar protein 56
1.48273e-67	1.51251	0.78	0.556	2.20393e-63	PLC_09	LOC100183452	peptidyl-prolyl cis-trans isomerase B-like
1.59701e-08	1.5123	0.105	0.047	0.00023738	PLC_09	LOC778962	LOW QUALITY PROTEIN: uncharacterized protein LOC778962
3.69683e-28	1.5121	0.316	0.142	5.49497e-24	PLC_09	LOC100175341	influenza virus NS1A-binding protein homolog
7.696e-10	1.51167	0.12	0.054	1.14393e-05	PLC_09	LOC100185719	arginine-glutamic acid dipeptide repeats protein
6.61434e-17	1.51092	0.218	0.101	9.83155e-13	PLC_09	zf(fyve/c2h2)-2	zinc finger protein ZF2 isoform X2
1.32541e-14	1.51059	0.139	0.054	1.97008e-10	PLC_09	LOC100179285	trichohyalin
3.63721e-07	1.51014	0.159	0.092	0.00540635	PLC_09	LOC100178819	COX assembly mitochondrial protein 2 homolog
2.85072e-11	1.50792	0.184	0.095	4.23731e-07	PLC_09	LOC100177732	26S proteasome non-ATPase regulatory subunit 12-like
4.07198e-12	1.50787	0.148	0.066	6.05259e-08	PLC_09	LOC100175891	ATP-dependent RNA helicase DDX54
2.08407e-10	1.50741	0.105	0.043	3.09775e-06	PLC_09	LOC100178671	39S ribosomal protein L55%2C mitochondrial-like isoform X2
5.93345e-18	1.50737	0.191	0.08	8.81948e-14	PLC_09	LOC100184235	SWI/SNF complex subunit SMARCC2 isoform X1
7.10551e-13	1.50632	0.123	0.048	1.05616e-08	PLC_09	LOC100179212	sodium-dependent phosphate transporter 2
5.3662e-13	1.50586	0.225	0.12	7.97633e-09	PLC_09	LOC100181945	tetraspanin-13
7.6086e-45	1.50504	0.6	0.353	1.13094e-40	PLC_09	LOC100175378	FK506-binding protein 2
9.91041e-12	1.50409	0.148	0.068	1.47308e-07	PLC_09	LOC100179281	39S ribosomal protein L18%2C mitochondrial-like
1.92698e-08	1.50339	0.116	0.055	0.000286426	PLC_09	LOC100187087	translational repressor ifet-1
8.71232e-11	1.5032	0.134	0.06	1.295e-06	PLC_09	LOC100178847	alanine--glyoxylate aminotransferase 2%2C mitochondrial-like
1.80092e-11	1.5022	0.123	0.052	2.67689e-07	PLC_09	LOC100181997	peptidyl-prolyl cis-trans isomerase-like
4.91849e-11	1.50172	0.123	0.052	7.31084e-07	PLC_09	hex	transcription factor protein isoform X1
1.08159e-20	1.50168	0.366	0.211	1.60768e-16	PLC_09	LOC100177491	cytochrome b-c1 complex subunit Rieske%2C mitochondrial-like
3.15996e-22	1.50097	0.268	0.122	4.69697e-18	PLC_09	LOC100181347	uncharacterized protein LOC100181347 isoform X1
3.35137e-09	1.50066	0.1	0.043	4.98147e-05	PLC_09	LOC100178682	cytoplasmic dynein 1 light intermediate chain 1-like
1.00186e-14	1.4998	0.255	0.137	1.48916e-10	PLC_09	LOC100185196	coatomer subunit alpha
3.85964e-31	1.499	0.348	0.157	5.73697e-27	PLC_09	LOC100186966	glutathione S-transferase 1
3.51658e-16	1.4988	0.17	0.071	5.22704e-12	PLC_09	LOC100176837	mitochondrial import inner membrane translocase subunit TIM8
2.87974e-17	1.49823	0.255	0.128	4.28045e-13	PLC_09	LOC100181066	WD and tetratricopeptide repeats protein 1-like
7.00764e-09	1.49792	0.12	0.057	0.000104162	PLC_09	LOC100178511	uncharacterized protein LOC100178511
1.03454e-11	1.49784	0.157	0.074	1.53773e-07	PLC_09	LOC100184002	28S ribosomal protein S17%2C mitochondrial-like
3.29069e-12	1.49778	0.17	0.081	4.89128e-08	PLC_09	LOC100183000	succinate dehydrogenase [ubiquinone] flavoprotein subunit%2C mitochondrial
7.82954e-13	1.49664	0.2	0.101	1.16378e-08	PLC_09	LOC100175480	torsin-1A
8.17377e-11	1.49573	0.102	0.04	1.21495e-06	PLC_09	LOC100179277	THO complex subunit 1 isoform X1
3.72094e-08	1.49539	0.168	0.096	0.000553081	PLC_09	LOC100177176	transcription initiation factor TFIID subunit 9B-like
1.71542e-19	1.49532	0.327	0.178	2.5498e-15	PLC_09	LOC100177148	eukaryotic translation initiation factor 3 subunit I-like
2.10156e-14	1.49431	0.173	0.077	3.12376e-10	PLC_09	LOC100184998	uncharacterized protein LOC100184998 isoform X1
7.80537e-10	1.49391	0.134	0.063	1.16019e-05	PLC_09	LOC100186401	uncharacterized protein LOC100186401
3.60563e-14	1.49272	0.202	0.097	5.35941e-10	PLC_09	LOC100178367	small ubiquitin-related modifier 2-like
3.01629e-21	1.49259	0.318	0.166	4.48341e-17	PLC_09	LOC100182909	eukaryotic translation initiation factor 3 subunit K-like
5.17308e-09	1.49162	0.205	0.12	7.68927e-05	PLC_09	gcnf	nuclear receptor isoform X1
9.66823e-18	1.49129	0.223	0.101	1.43709e-13	PLC_09	LOC778537	histone-lysine N-methyltransferase 2C
1.51911e-07	1.49104	0.105	0.05	0.002258	PLC_09	LOC100177599	ubiquitin carboxyl-terminal hydrolase 47 isoform X3
1.11005e-27	1.49048	0.475	0.29	1.64998e-23	PLC_09	LOC101243330	ATP synthase subunit delta%2C mitochondrial-like
3.90285e-13	1.49035	0.159	0.071	5.8012e-09	PLC_09	LOC100183701	probable ATP-dependent RNA helicase DDX27
2.40235e-19	1.48968	0.273	0.134	3.57085e-15	PLC_09	LOC100177361	dolichyl-diphosphooligosaccharide--protein glycosyltransferase subunit STT3A
1.63551e-50	1.48896	0.67	0.443	2.43103e-46	PLC_09	LOC100183843	histone H2A.V
6.65634e-13	1.48838	0.236	0.128	9.89398e-09	PLC_09	LOC100185058	eukaryotic translation initiation factor 3 subunit E-B
6.96608e-25	1.48802	0.42	0.249	1.03544e-20	PLC_09	LOC100180879	protein prune homolog 2-like
2.28028e-16	1.48771	0.23	0.112	3.38941e-12	PLC_09	LOC100183387	proteasome subunit beta type-4-like
4.44989e-12	1.48672	0.123	0.05	6.61432e-08	PLC_09	LOC104265923	hydroxymethylglutaryl-CoA lyase%2C mitochondrial-like
7.08349e-10	1.48572	0.159	0.081	1.05289e-05	PLC_09	myc	transcription factor protein isoform X1
4.39597e-14	1.48569	0.207	0.101	6.53418e-10	PLC_09	LOC100179486	NADH dehydrogenase [ubiquinone] flavoprotein 1%2C mitochondrial
1.33427e-29	1.4845	0.466	0.271	1.98326e-25	PLC_09	LOC100177980
1.33848e-14	1.48424	0.125	0.046	1.98952e-10	PLC_09	LOC100175914	sulfide:quinone oxidoreductase%2C mitochondrial
3.70877e-15	1.48408	0.216	0.106	5.51271e-11	PLC_09	LOC100183899	malectin-A
8.52474e-24	1.48335	0.245	0.102	1.26712e-19	PLC_09	LOC100184370	probable 28S rRNA (cytosine-C(5))-methyltransferase
1.56511e-22	1.48327	0.27	0.123	2.32638e-18	PLC_09	LOC100175508	V-type proton ATPase 116 kDa subunit a-like isoform X2
5.78097e-12	1.4826	0.159	0.074	8.59284e-08	PLC_09	LOC100183139	LOW QUALITY PROTEIN: FACT complex subunit SPT16
8.11423e-19	1.48228	0.214	0.094	1.2061e-14	PLC_09	LOC100178158	calcium load-activated calcium channel-like
2.95296e-11	1.48041	0.182	0.094	4.38928e-07	PLC_09	LOC100184298	protein transport protein Sec24C
8.59666e-14	1.47994	0.166	0.074	1.27781e-09	PLC_09	LOC100180662	charged multivesicular body protein 6-B-like
1.00274e-12	1.47929	0.15	0.066	1.49048e-08	PLC_09	LOC100176224	protein MAK16 homolog
9.63886e-12	1.47799	0.116	0.047	1.43272e-07	PLC_09	LOC100186469	mitotic checkpoint protein BUB3-like
7.45809e-23	1.47778	0.227	0.092	1.10857e-18	PLC_09	ssrp1	FACT complex subunit SSRP1
2.22086e-46	1.47762	0.593	0.348	3.30109e-42	PLC_09	LOC100185859	ATPase inhibitor B%2C mitochondrial-like
9.11812e-11	1.47713	0.136	0.062	1.35532e-06	PLC_09	LOC100175879	cullin-4A isoform X2
3.73676e-18	1.47643	0.252	0.122	5.55431e-14	PLC_09	LOC100185906	eukaryotic initiation factor 4A-III
4.30316e-09	1.47588	0.159	0.084	6.39621e-05	PLC_09	LOC100182617	NEDD4-like E3 ubiquitin-protein ligase WWP1
1.49288e-07	1.47535	0.109	0.053	0.00221901	PLC_09	LOC100180700	thioredoxin domain-containing protein 9-like
1.70228e-14	1.47528	0.177	0.079	2.53027e-10	PLC_09	LOC100180692	glyoxylate/succinic semialdehyde reductase 1 isoform X1
2.95054e-09	1.47501	0.109	0.048	4.38569e-05	PLC_09	ci-zf(phd)-21	zinc finger protein LOC723799 isoform X1
4.95152e-20	1.47454	0.343	0.19	7.35994e-16	PLC_09	zf(c2h2)-118	zinc finger protein isoform X1
2.97134e-12	1.47272	0.227	0.125	4.4166e-08	PLC_09	LOC100181830	succinate dehydrogenase [ubiquinone] iron-sulfur subunit%2C mitochondrial-like
1.07786e-14	1.47258	0.143	0.056	1.60213e-10	PLC_09	LOC100184823	CCR4-NOT transcription complex subunit 3-like
3.73592e-25	1.47033	0.377	0.198	5.55307e-21	PLC_09	LOC100185023	chromodomain-helicase-DNA-binding protein 7 isoform X5
1.07019e-21	1.46988	0.309	0.157	1.59074e-17	PLC_09	LOC100178719	NADH dehydrogenase [ubiquinone] 1 beta subcomplex subunit 6
2.03892e-08	1.46988	0.175	0.1	0.000303065	PLC_09	LOC100182575	CCR4-NOT transcription complex subunit 1
1.02009e-29	1.46939	0.445	0.248	1.51626e-25	PLC_09	LOC100177539	calnexin isoform X1
1.15842e-21	1.46868	0.23	0.097	1.72188e-17	PLC_09	zeta	proteasome Z subunit isoform X1
2.59989e-40	1.46756	0.559	0.321	3.86447e-36	PLC_09	LOC100182155	spliceosome RNA helicase DDX39B
4.10619e-13	1.46589	0.2	0.1	6.10344e-09	PLC_09	LOC100178081	ras-related protein Rab-6A
6.40052e-08	1.46377	0.116	0.057	0.000951374	PLC_09	LOC100175272	mitochondrial 2-oxoglutarate/malate carrier protein
2.10335e-08	1.46112	0.15	0.08	0.000312641	PLC_09	LOC100184846	eukaryotic translation initiation factor 3 subunit C
1.35324e-16	1.46068	0.275	0.145	2.01145e-12	PLC_09	LOC100184379	transcription initiation factor TFIID subunit 10-like isoform X1
4.14486e-37	1.45971	0.559	0.348	6.16093e-33	PLC_09	sec61g	protein transport protein Sec61 subunit gamma
2.20481e-22	1.45951	0.284	0.134	3.27723e-18	PLC_09	LOC100183765	protein LLP homolog
4.95679e-20	1.45807	0.223	0.096	7.36777e-16	PLC_09	LOC100180073	actin-related protein 6-like
2.08092e-17	1.45664	0.211	0.094	3.09308e-13	PLC_09	LOC100181235	protein RRP5 homolog isoform X2
7.1782e-09	1.4564	0.109	0.049	0.000106697	PLC_09	LOC100176679	integrator complex subunit 3-like isoform X2
3.85911e-12	1.45557	0.195	0.1	5.73619e-08	PLC_09	LOC100178814	keratinocyte-associated protein 2
2.05798e-07	1.4553	0.102	0.049	0.00305898	PLC_09	LOC100182304	trafficking protein particle complex subunit 2-like protein
3.88932e-28	1.45322	0.42	0.232	5.78109e-24	PLC_09	LOC100182271	cytochrome b-c1 complex subunit 7
1.41622e-104	1.45275	0.961	0.82	2.10506e-100	PLC_09	LOC100177118	60S ribosomal protein L3
6.83029e-13	1.45177	0.105	0.038	1.01525e-08	PLC_09	LOC100177852	polypyrimidine tract-binding protein 1-like isoform X2
4.45362e-15	1.45126	0.227	0.113	6.61986e-11	PLC_09	LOC100179410	proteasomal ubiquitin receptor ADRM1-like
4.06667e-27	1.45096	0.334	0.156	6.0447e-23	PLC_09	LOC100184752	ADP-ribosylation factor 1
5.07262e-40	1.45087	0.611	0.394	7.53995e-36	PLC_09	LOC100176143
5.64662e-23	1.4503	0.305	0.148	8.39313e-19	PLC_09	LOC100177141	uncharacterized protein LOC100177141
1.63502e-24	1.44899	0.316	0.151	2.43029e-20	PLC_09	LOC100182845	proteasome subunit alpha type-4-like
9.60075e-17	1.44689	0.148	0.055	1.42706e-12	PLC_09	LOC100176493	uncharacterized protein LOC100176493
1.10866e-12	1.44068	0.125	0.05	1.64791e-08	PLC_09	LOC100187215	TATA element modulatory factor
1.04165e-10	1.4403	0.109	0.045	1.5483e-06	PLC_09	LOC100185737	LOW QUALITY PROTEIN: tRNA (adenine(58)-N(1))-methyltransferase non-catalytic subunit TRM6-like
1.2282e-16	1.44028	0.264	0.136	1.8256e-12	PLC_09	LOC100180742	dihydrolipoyl dehydrogenase%2C mitochondrial
9.23581e-28	1.43997	0.345	0.165	1.37281e-23	PLC_09	LOC100177432	methionine aminopeptidase 2-like
3.34934e-25	1.4384	0.325	0.156	4.97846e-21	PLC_09	LOC100185978	serine/arginine-rich splicing factor 5 isoform X1
1.76822e-11	1.43818	0.159	0.076	2.62828e-07	PLC_09	LOC100181861	pyruvate dehydrogenase E1 component subunit beta%2C mitochondrial-like
1.76814e-06	1.43771	0.118	0.064	0.0262817	PLC_09	LOC100184262	UDP-galactose translocator
3.80017e-09	1.4372	0.191	0.109	5.64857e-05	PLC_09	LOC100183647	branched-chain-amino-acid aminotransferase%2C cytosolic
4.58037e-42	1.43603	0.586	0.358	6.80827e-38	PLC_09	LOC100177133	ATP synthase subunit beta%2C mitochondrial
3.43238e-21	1.43561	0.259	0.117	5.10189e-17	PLC_09	LOC100181284	uncharacterized protein LOC100181284
3.0222e-13	1.43527	0.186	0.089	4.4922e-09	PLC_09	LOC100181495	26S proteasome non-ATPase regulatory subunit 2-like isoform X1
1.87605e-07	1.43484	0.2	0.127	0.00278857	PLC_09	LOC100175055	ubiquitin-fold modifier 1
1.07707e-09	1.4345	0.136	0.065	1.60095e-05	PLC_09	LOC100177209	lipoamide acyltransferase component of branched-chain alpha-keto acid dehydrogenase complex%2C mitochondrial isoform X1
3.24262e-14	1.43312	0.173	0.077	4.81982e-10	PLC_09	zf(tim10/ddp)-2	mitochondrial import inner membrane translocase subunit Tim13
2.07805e-11	1.4328	0.1	0.038	3.08881e-07	PLC_09	LOC100184616	39S ribosomal protein L17%2C mitochondrial-like
1.56444e-12	1.43276	0.134	0.056	2.32539e-08	PLC_09	LOC100186125	glutaredoxin-3
1.49676e-10	1.43259	0.107	0.043	2.22479e-06	PLC_09	LOC100175965	39S ribosomal protein L3%2C mitochondrial-like
1.27498e-16	1.4325	0.25	0.124	1.89513e-12	PLC_09	LOC100183090	triosephosphate isomerase B-like
2.01974e-09	1.43163	0.105	0.045	3.00215e-05	PLC_09	LOC100185604	outer dense fiber protein 2-like
1.01377e-09	1.43036	0.123	0.056	1.50686e-05	PLC_09	LOC100184722	LOW QUALITY PROTEIN: RRP12-like protein
9.30086e-118	1.42942	0.961	0.832	1.38248e-113	PLC_09	LOC100181568	60S ribosomal protein L10a-like
6.65007e-22	1.42782	0.311	0.157	9.88467e-18	PLC_09	LOC100178622	heterogeneous nuclear ribonucleoproteins A2/B1 isoform X3
1.80778e-08	1.42584	0.105	0.047	0.000268708	PLC_09	LOC100176424	V-type proton ATPase subunit D-like
5.76162e-24	1.42534	0.266	0.115	8.56406e-20	PLC_09	LOC100184508	splicing factor 3B subunit 2
1.30112e-28	1.42526	0.484	0.297	1.93399e-24	PLC_09	LOC100185025	heterogeneous nuclear ribonucleoprotein A/B isoform X1
3.84608e-11	1.42513	0.13	0.057	5.71682e-07	PLC_09	LOC100185502	protein FAM32A-like
8.81682e-17	1.42509	0.225	0.105	1.31053e-12	PLC_09	LOC778547	transcriptional regulator ATRX homolog isoform X1
5.87603e-45	1.42438	0.593	0.346	8.73413e-41	PLC_09	LOC100180822	uncharacterized protein LOC100180822
1.32855e-18	1.42391	0.314	0.171	1.97476e-14	PLC_09	LOC100177699	protein dpy-30 homolog
1.9334e-33	1.42298	0.425	0.209	2.87381e-29	PLC_09	LOC100182450	uncharacterized protein LOC100182450 isoform X1
1.36525e-112	1.42243	0.968	0.8	2.02931e-108	PLC_09	LOC100184231	60S ribosomal protein L12
1.62985e-07	1.42093	0.116	0.058	0.00242261	PLC_09	LOC100185430	glutamine--tRNA ligase-like
2.96692e-12	1.42006	0.155	0.07	4.41003e-08	PLC_09	LOC100185546	structural maintenance of chromosomes protein 3-like isoform X1
6.04334e-93	1.41972	0.986	0.882	8.98282e-89	PLC_09	LOC100177458	60S ribosomal protein L37a
7.748e-14	1.41844	0.268	0.152	1.15166e-09	PLC_09	LOC100176230	serine-threonine kinase receptor-associated protein
7.83539e-15	1.41588	0.141	0.055	1.16465e-10	PLC_09	LOC100183641	uncharacterized protein YER152C
2.65768e-11	1.41581	0.175	0.088	3.95037e-07	PLC_09	LOC100185807	D-aminoacyl-tRNA deacylase 1-like
1.30427e-06	1.41554	0.166	0.101	0.0193866	PLC_09	LOC100175586	Golgi apparatus protein 1
9.29804e-24	1.41534	0.341	0.172	1.38206e-19	PLC_09	LOC100184778	26S proteasome regulatory subunit 8
3.25457e-10	1.41525	0.173	0.09	4.83759e-06	PLC_09	LOC100175511	growth arrest and DNA damage-inducible proteins-interacting protein 1-like
1.39165e-33	1.41451	0.514	0.302	2.06855e-29	PLC_09	LOC100185811	T-complex protein 1 subunit eta
6.43283e-107	1.41437	0.982	0.893	9.56175e-103	PLC_09	r27a	r27a protein isoform X1
1.12819e-11	1.41432	0.22	0.122	1.67695e-07	PLC_09	LOC100176246	trafficking protein particle complex subunit 1
7.77875e-12	1.4143	0.236	0.135	1.15623e-07	PLC_09	LOC100187068	mitochondrial pyruvate carrier 4-like
2.50146e-26	1.41394	0.395	0.212	3.71817e-22	PLC_09	LOC100186718	ATP synthase subunit gamma%2C mitochondrial-like isoform X2
1.78066e-07	1.4134	0.157	0.09	0.00264677	PLC_09	LOC100178829	ADP-ribosylation factor 2
3.03459e-17	1.41327	0.216	0.099	4.51061e-13	PLC_09	LOC100176373	myb-binding protein 1A-like protein
7.69443e-15	1.41188	0.239	0.124	1.1437e-10	PLC_09	LOC100183394	NADH dehydrogenase [ubiquinone] 1 beta subcomplex subunit 7-like
9.17865e-10	1.41186	0.102	0.043	1.36431e-05	PLC_09	LOC100179556	delta-1-pyrroline-5-carboxylate dehydrogenase%2C mitochondrial
1.62675e-19	1.41135	0.282	0.14	2.418e-15	PLC_09	LOC100175132	THO complex subunit 4-like
1.28341e-11	1.41101	0.193	0.1	1.90767e-07	PLC_09	LOC100184036	cellular nucleic acid-binding protein isoform X2
4.24965e-07	1.411	0.102	0.05	0.00631668	PLC_09	LOC100175786	ribonucleases P/MRP protein subunit POP1 isoform X2
1.41569e-13	1.41062	0.127	0.05	2.10428e-09	PLC_09	LOC100183884	leucine-rich repeat-containing protein 47-like
1.71266e-16	1.41032	0.311	0.176	2.5457e-12	PLC_09	LOC100186374	26S proteasome non-ATPase regulatory subunit 11
4.91273e-16	1.40884	0.202	0.092	7.30228e-12	PLC_09	LOC100176996	serine/threonine-protein phosphatase 2A 56 kDa regulatory subunit gamma isoform isoform X1
1.68724e-06	1.40864	0.116	0.062	0.0250791	PLC_09	LOC104265829	DEAD-box ATP-dependent RNA helicase 20-like
3.65469e-10	1.40817	0.13	0.059	5.43233e-06	PLC_09	LOC100184659	5'-AMP-activated protein kinase subunit beta-1
1.60643e-29	1.4073	0.455	0.258	2.38779e-25	PLC_09	LOC100186213	oligosaccharyltransferase complex subunit ostc
9.37866e-13	1.40659	0.168	0.078	1.39404e-08	PLC_09	LOC100177358	THO complex subunit 2-like
5.49479e-16	1.40606	0.209	0.097	8.16745e-12	PLC_09	LOC100183554	UDP-glucose:glycoprotein glucosyltransferase 1 isoform X2
1.41297e-12	1.40568	0.127	0.052	2.10023e-08	PLC_09	LOC100177140	ubiquitin recognition factor in ER-associated degradation protein 1-like
8.41827e-22	1.40223	0.334	0.172	1.25129e-17	PLC_09	LOC100176463	ubiquitin-like modifier-activating enzyme 1
5.10084e-13	1.40191	0.132	0.053	7.58189e-09	PLC_09	zf(rbz)-2	zinc finger protein isoform X1
7.73776e-12	1.40074	0.12	0.049	1.15014e-07	PLC_09	LOC100175913	dihydropyrimidinase
6.41618e-13	1.39965	0.252	0.141	9.537e-09	PLC_09	LOC100178038	acyl-protein thioesterase 1-like
3.18749e-11	1.39931	0.152	0.071	4.73789e-07	PLC_09	LOC101243386	protein kinase C-binding protein 1-like
7.22378e-20	1.39848	0.309	0.16	1.07374e-15	PLC_09	LOC100183666	calcyclin-binding protein
1.44891e-17	1.39823	0.28	0.145	2.15366e-13	PLC_09	LOC100175893	flotillin-1-like
9.81455e-21	1.39815	0.252	0.114	1.45884e-16	PLC_09	LOC100178842	threonine--tRNA ligase%2C cytoplasmic isoform X4
1.13613e-06	1.39808	0.1	0.049	0.0168874	PLC_09	LOC100179534	protein KIAA0100-like isoform X1
2.25475e-08	1.39687	0.157	0.085	0.000335145	PLC_09	LOC100181245	glutaredoxin-like
1.22792e-09	1.39661	0.189	0.104	1.82518e-05	PLC_09	tardbp	Tardbp protein
2.76989e-125	1.39655	0.977	0.881	4.11716e-121	PLC_09	LOC100179043	elongation factor 1-alpha
1.65749e-20	1.39604	0.302	0.153	2.4637e-16	PLC_09	LOC100181458	26S proteasome regulatory subunit 6A-B
2.21558e-26	1.39563	0.348	0.167	3.29324e-22	PLC_09	LOC100175847	small nuclear ribonucleoprotein G
1.5868e-09	1.39527	0.17	0.09	2.35862e-05	PLC_09	LOC100182733	GDP-mannose 4%2C6 dehydratase-like
9.13383e-26	1.39448	0.411	0.228	1.35765e-21	PLC_09	LOC100187007	elongation factor 1-gamma-A-like
1.56059e-44	1.39447	0.491	0.24	2.31966e-40	PLC_09	LOC100178177	V-type proton ATPase subunit E-like
1.02137e-11	1.39443	0.118	0.048	1.51817e-07	PLC_09	LOC100177939	adenylosuccinate synthetase isozyme 2 isoform X2
8.74617e-14	1.39419	0.191	0.091	1.30003e-09	PLC_09	LOC100186400	band 4.1-like protein 2 isoform X4
1.38272e-06	1.39354	0.102	0.052	0.0205528	PLC_09	LOC100181642	CTD small phosphatase-like protein 2
6.03398e-15	1.3915	0.28	0.155	8.96891e-11	PLC_09	LOC100185140	E3 ubiquitin-protein ligase UBR4-like isoform X3
1.24102e-07	1.3911	0.13	0.067	0.00184465	PLC_09	LOC100182635	anion exchange protein 2
3.00384e-15	1.39089	0.139	0.053	4.4649e-11	PLC_09	LOC100177680	2-oxoglutarate dehydrogenase-like%2C mitochondrial
1.09953e-13	1.39083	0.191	0.09	1.63434e-09	PLC_09	LOC100176161	RNA-binding protein lark
1.02255e-06	1.39039	0.111	0.058	0.0151992	PLC_09	LOC100184699	TBC1 domain family member 23-like
1.67686e-32	1.38881	0.523	0.307	2.49249e-28	PLC_09	LOC100175645	stress-70 protein%2C mitochondrial-like
7.43988e-36	1.38868	0.561	0.35	1.10586e-31	PLC_09	LOC100178888
6.12916e-10	1.38846	0.107	0.045	9.11038e-06	PLC_09	LOC100183212	replication factor C subunit 1-like
2.09488e-44	1.38764	0.666	0.449	3.11382e-40	PLC_09	LOC101242815
3.09178e-12	1.38538	0.243	0.138	4.59562e-08	PLC_09	rab2	GTP-binding protein rab-2 homologue
5.47737e-11	1.38293	0.132	0.058	8.14157e-07	PLC_09	LOC100186066	replication stress response regulator SDE2-like
4.42032e-08	1.38251	0.118	0.058	0.000657036	PLC_09	tcfl1	TCFL1 protein
8.95985e-14	1.38192	0.18	0.083	1.33179e-09	PLC_09	LOC100185098	titin homolog
2.49341e-08	1.38153	0.114	0.054	0.00037062	PLC_09	LOC100181638	UPF0676 protein C1494.01
6.52307e-08	1.38145	0.18	0.106	0.00096959	PLC_09	LOC100179264	purine nucleoside phosphorylase-like
1.73436e-12	1.38137	0.202	0.103	2.57796e-08	PLC_09	LOC100186995	enoyl-CoA hydratase%2C mitochondrial
3.2465e-21	1.38124	0.423	0.259	4.8256e-17	PLC_09	LOC100186905	LOW QUALITY PROTEIN: DNA topoisomerase I%2C mitochondrial-like
5.46842e-23	1.38071	0.286	0.132	8.12827e-19	PLC_09	LOC100186145	protein SCAF11
9.88913e-46	1.38049	0.639	0.399	1.46992e-41	PLC_09	LOC100183263	plasminogen activator inhibitor 1 RNA-binding protein
9.55179e-16	1.38037	0.211	0.099	1.41978e-11	PLC_09	LOC100177542	prefoldin subunit 2-like
1.09373e-12	1.38008	0.168	0.078	1.62571e-08	PLC_09	LOC100180665	ras-related GTP-binding protein C
8.44525e-11	1.37967	0.134	0.06	1.2553e-06	PLC_09	LOC100186424	structure-specific endonuclease subunit slx1-like
3.83376e-14	1.37817	0.245	0.13	5.6985e-10	PLC_09	zf(c3h)-2	zinc finger CCCH domain-containing protein 15
6.97888e-08	1.37669	0.107	0.051	0.00103734	PLC_09	LOC100184512	U6 snRNA-associated Sm-like protein LSm4
4.77035e-11	1.37591	0.207	0.114	7.09065e-07	PLC_09	LOC100181600	hypoxanthine-guanine phosphoribosyltransferase-like isoform X1
1.39337e-07	1.37572	0.107	0.051	0.0020711	PLC_09	LOC100175376	solute carrier family 28 member 3-like
7.42912e-08	1.37418	0.127	0.065	0.00110426	PLC_09	LOC100183191	kinesin-like protein klp-20
8.61228e-07	1.37414	0.132	0.072	0.0128013	PLC_09	fli/erg1	transcription factor protein isoform X1
1.53562e-20	1.37405	0.384	0.228	2.28255e-16	PLC_09	LOC113475088
2.43794e-12	1.37358	0.134	0.056	3.62375e-08	PLC_09	zf(c2h2)-130	zinc finger protein 130 isoform X1
6.68174e-08	1.37271	0.132	0.068	0.000993174	PLC_09	LOC100176523	uncharacterized protein LOC100176523
4.95745e-11	1.37261	0.164	0.08	7.36875e-07	PLC_09	LOC100175041	beta-1%2C4-galactosyltransferase 2
3.48554e-18	1.37213	0.211	0.092	5.18091e-14	PLC_09	LOC100175257	mitochondrial import receptor subunit TOM70-like
2.63039e-17	1.37204	0.198	0.086	3.90982e-13	PLC_09	LOC100179276	pre-mRNA-processing factor 39-like
6.38438e-09	1.37197	0.175	0.097	9.48974e-05	PLC_09	LOC100181824	pre-rRNA-processing protein TSR1 homolog
3.76283e-16	1.37176	0.155	0.061	5.59307e-12	PLC_09	ppan	suppressor of SWI4 1 homolog isoform X1
3.16412e-20	1.3714	0.291	0.144	4.70315e-16	PLC_09	LOC100176532	splicing factor 3B subunit 1
3.97633e-10	1.37132	0.1	0.04	5.91042e-06	PLC_09	LOC100183671	pre-mRNA-splicing factor SYF1
1.16275e-24	1.37118	0.395	0.215	1.72831e-20	PLC_09	LOC100175456	T-complex protein 1 subunit alpha
4.11675e-12	1.3709	0.17	0.081	6.11913e-08	PLC_09	LOC100185482	uncharacterized protein LOC100185482 isoform X1
9.69722e-27	1.3705	0.42	0.232	1.44139e-22	PLC_09	LOC100179881	eukaryotic translation initiation factor 3 subunit A
3.62399e-24	1.37005	0.455	0.288	5.3867e-20	PLC_09	LOC100176668	transmembrane emp24 domain-containing protein 2
3.45434e-08	1.36961	0.175	0.1	0.000513453	PLC_09	LOC100179515	TFIIA-alpha and beta-like factor isoform X3
8.65909e-15	1.36908	0.198	0.093	1.28709e-10	PLC_09	LOC100181475	GPN-loop GTPase 2
8.58256e-18	1.36899	0.316	0.176	1.27571e-13	PLC_09	LOC100176555	NADH dehydrogenase [ubiquinone] 1 alpha subcomplex subunit 7-like
3.83681e-11	1.36858	0.109	0.044	5.70303e-07	PLC_09	LOC100185106	RUN domain-containing protein 1
2.82896e-12	1.36827	0.236	0.13	4.20496e-08	PLC_09	LOC100178403	coatomer subunit beta'-like isoform X2
3.56339e-09	1.36804	0.168	0.09	5.29663e-05	PLC_09	LOC100177643	uncharacterized protein LOC100177643 isoform X2
1.06685e-46	1.36774	0.675	0.43	1.58577e-42	PLC_09	LOC100179353	protein disulfide-isomerase A3
2.55478e-09	1.3677	0.157	0.081	3.79743e-05	PLC_09	LOC100179028	LOW QUALITY PROTEIN: GRIP and coiled-coil domain-containing protein 2
3.43289e-17	1.36688	0.291	0.158	5.10265e-13	PLC_09	LOC100187478	dnaJ homolog subfamily B member 11-like
1.17528e-12	1.36687	0.184	0.089	1.74694e-08	PLC_09	LOC100176778	coiled-coil domain-containing protein 25
1.32258e-07	1.36606	0.1	0.047	0.00196588	PLC_09	LOC100185658	kinetochore protein NDC80 homolog
4.19697e-10	1.36553	0.252	0.157	6.23837e-06	PLC_09	LOC100185940	coatomer subunit epsilon-like
1.40442e-10	1.36523	0.125	0.055	2.08754e-06	PLC_09	LOC100178580	host cell factor 2-like
1.87476e-06	1.36502	0.127	0.07	0.0278664	PLC_09	LOC100177157	ubiquitin carboxyl-terminal hydrolase 7
3.72945e-10	1.36468	0.164	0.083	5.54346e-06	PLC_09	LOC100183367	ruvB-like 1
1.00393e-14	1.3644	0.236	0.122	1.49224e-10	PLC_09	zf(rbz)	zinc finger protein
2.37937e-15	1.36409	0.211	0.1	3.5367e-11	PLC_09	LOC100177335	U2 snRNP-associated SURP motif-containing protein-like
1.77982e-98	1.36361	0.957	0.779	2.64553e-94	PLC_09	LOC100184857	40S ribosomal protein S9
1.43145e-11	1.36293	0.266	0.159	2.1277e-07	PLC_09	LOC100182655	NADH dehydrogenase [ubiquinone] flavoprotein 2%2C mitochondrial-like
1.65259e-35	1.36212	0.493	0.265	2.45641e-31	PLC_09	ciatpsyna	ATP synthase alpha-subunit
5.36652e-37	1.36156	0.418	0.191	7.97679e-33	PLC_09	ND4	NADH dehydrogenase subunit 4
8.40503e-13	1.36129	0.227	0.121	1.24932e-08	PLC_09	LOC100177064	serine/threonine-protein kinase RIO2
1.93344e-17	1.36054	0.209	0.093	2.87387e-13	PLC_09	LOC100179888	KH domain-containing%2C RNA-binding%2C signal transduction-associated protein 1
1.75988e-10	1.3596	0.175	0.09	2.61588e-06	PLC_09	LOC100181817	uncharacterized protein LOC100181817
4.43197e-09	1.35946	0.177	0.097	6.58768e-05	PLC_09	LOC100185240	NFU1 iron-sulfur cluster scaffold homolog%2C mitochondrial
9.20673e-13	1.35861	0.123	0.048	1.36849e-08	PLC_09	LOC494392	uncharacterized protein LOC494392 isoform X2
1.70087e-28	1.3582	0.539	0.366	2.52817e-24	PLC_09	LOC100185997	eukaryotic translation initiation factor 5A
1.88995e-07	1.35746	0.111	0.055	0.00280922	PLC_09	LOC100185605	nicalin-1-like isoform X2
6.64134e-42	1.35705	0.593	0.351	9.87169e-38	PLC_09	LOC100181477	GTP-binding nuclear protein Ran-like
6.63881e-12	1.35643	0.118	0.048	9.86793e-08	PLC_09	spt4	SPT4 protein
1.24735e-21	1.35627	0.432	0.265	1.85406e-17	PLC_09	LOC100177596	eukaryotic initiation factor 4A-I
1.01341e-16	1.35534	0.245	0.121	1.50634e-12	PLC_09	ci-zf(ubr)-5	E3 ubiquitin-protein ligase UBR5 isoform X1
8.95222e-07	1.35437	0.134	0.074	0.0133066	PLC_09	LOC100176239	large neutral amino acids transporter small subunit 2
2.98863e-16	1.35323	0.273	0.143	4.4423e-12	PLC_09	LOC100180260	succinate--CoA ligase [ADP/GDP-forming] subunit alpha%2C mitochondrial
2.73764e-15	1.35302	0.27	0.145	4.06923e-11	PLC_09	LOC100184936	probable splicing factor%2C arginine/serine-rich 6
3.08316e-22	1.35108	0.402	0.235	4.58281e-18	PLC_09	LOC100185599	eukaryotic translation initiation factor 5B-like
4.64714e-12	1.35009	0.157	0.073	6.90751e-08	PLC_09	LOC100182223	bifunctional polynucleotide phosphatase/kinase
1.25636e-11	1.34961	0.191	0.098	1.86745e-07	PLC_09	LOC100180014	pyruvate kinase PKM
3.41457e-35	1.34766	0.486	0.253	5.07541e-31	PLC_09	LOC100186266	pre-mRNA-processing factor 40 homolog A
1.01981e-17	1.34458	0.252	0.124	1.51584e-13	PLC_09	LOC100178572	splicing factor 3B subunit 5
3.5221e-18	1.34429	0.311	0.169	5.23526e-14	PLC_09	LOC100186953	DDRGK domain-containing protein 1 isoform X2
1.75222e-21	1.34417	0.266	0.121	2.60451e-17	PLC_09	LOC100180022	LOW QUALITY PROTEIN: structural maintenance of chromosomes protein 4
1.02496e-68	1.34348	0.818	0.62	1.5235e-64	PLC_09	LOC101243499	ATP synthase F(0) complex subunit C2%2C mitochondrial
2.93372e-09	1.3432	0.12	0.056	4.36069e-05	PLC_09	LOC100181928	crooked neck-like protein 1
5.62492e-11	1.34121	0.166	0.082	8.36088e-07	PLC_09	LOC100175010	cytoskeleton-associated protein 5-like
4.45546e-11	1.34102	0.166	0.081	6.62259e-07	PLC_09	LOC780718	protein polybromo-1 isoform X1
3.85848e-13	1.33649	0.17	0.078	5.73524e-09	PLC_09	LOC100181285	T-complex protein 1 subunit gamma-like
2.56421e-09	1.33612	0.109	0.048	3.81145e-05	PLC_09	LOC100185301	RNA-binding protein 25-like
8.6596e-18	1.33531	0.33	0.188	1.28716e-13	PLC_09	LOC100176594	dolichyl-diphosphooligosaccharide--protein glycosyltransferase subunit 2-like
2.08158e-06	1.33372	0.132	0.074	0.0309406	PLC_09	LOC100180082	heterogeneous nuclear ribonucleoprotein M isoform X1
2.12399e-08	1.33321	0.17	0.095	0.00031571	PLC_09	LOC100186019	E3 ubiquitin-protein ligase HECTD1 isoform X1
8.87495e-20	1.33224	0.273	0.132	1.31917e-15	PLC_09	LOC664634	HN1-like protein isoform X1
1.10542e-20	1.33222	0.273	0.128	1.6431e-16	PLC_09	LOC100186299	pericentrin-like
2.87106e-18	1.33138	0.268	0.134	4.26755e-14	PLC_09	LOC100179585	proteasome subunit alpha type-2-like
5.95911e-10	1.33136	0.118	0.052	8.85763e-06	PLC_09	LOC100178754	germinal-center associated nuclear protein isoform X1
3.11338e-06	1.33132	0.136	0.078	0.0462773	PLC_09	LOC100175517	serine/threonine-protein phosphatase PP1-beta catalytic subunit
1.22521e-09	1.33073	0.114	0.05	1.82115e-05	PLC_09	zf(ubp)-1	ubiquitin carboxyl-terminal hydrolase 5
1.1468e-103	1.3302	0.989	0.921	1.7046e-99	PLC_09	LOC100185869	40S ribosomal protein S11-like
9.23343e-12	1.33003	0.266	0.16	1.37246e-07	PLC_09	LOC100183753	uncharacterized protein LOC100183753
8.55117e-19	1.32875	0.309	0.162	1.27105e-14	PLC_09	LOC100178413	KRR1 small subunit processome component homolog
6.04817e-08	1.32833	0.157	0.087	0.000898999	PLC_09	LOC100175820	eukaryotic peptide chain release factor subunit 1
8.74288e-14	1.3281	0.225	0.115	1.29954e-09	PLC_09	LOC100177991	cytochrome b-c1 complex subunit 2%2C mitochondrial-like
1.82789e-11	1.32757	0.223	0.123	2.71697e-07	PLC_09	LOC100182991	methionine--tRNA ligase%2C cytoplasmic
9.76038e-07	1.32732	0.102	0.051	0.0145078	PLC_09	LOC100178866	inosine-5'-monophosphate dehydrogenase 2 isoform X1
4.54364e-09	1.32664	0.152	0.078	6.75367e-05	PLC_09	LOC100185508	WD repeat-containing protein 43
3.01717e-18	1.32647	0.255	0.123	4.48472e-14	PLC_09	LOC100184318	heterogeneous nuclear ribonucleoprotein A1 isoform X1
1.5216e-08	1.32588	0.132	0.066	0.00022617	PLC_09	LOC100183177	FAS-associated factor 2
1.49917e-23	1.3258	0.407	0.229	2.22836e-19	PLC_09	LOC100178674	uncharacterized protein DDB_G0283697
8.53261e-07	1.32548	0.152	0.088	0.0126829	PLC_09	LOC100176147	endoplasmic reticulum resident protein 44
1.54446e-28	1.32508	0.495	0.302	2.29568e-24	PLC_09	LOC100178780	ATP synthase-coupling factor 6%2C mitochondrial-like
9.48771e-13	1.32412	0.17	0.08	1.41025e-08	PLC_09	LOC100179594	UV excision repair protein RAD23 homolog B-like
1.78639e-10	1.32385	0.155	0.075	2.65529e-06	PLC_09	LOC100183931	dnaJ homolog subfamily C member 1 isoform X1
5.51062e-08	1.32378	0.109	0.052	0.000819099	PLC_09	LOC108949786	protein transport protein Sec16A
4.97933e-15	1.32336	0.173	0.074	7.40128e-11	PLC_09	LOC100176278	inorganic pyrophosphatase-like isoform X2
4.58797e-22	1.32312	0.4	0.236	6.81956e-18	PLC_09	LOC100176202	translocon-associated protein subunit delta-like
5.5172e-07	1.32145	0.15	0.086	0.00820076	PLC_09	fta	fta protein isoform X1
3.00934e-17	1.32133	0.227	0.105	4.47308e-13	PLC_09	LOC100186086	trichohyalin-like isoform X1
3.74608e-20	1.32054	0.411	0.252	5.56817e-16	PLC_09	LOC100180129	serine/arginine-rich splicing factor 3-like
5.15424e-08	1.31885	0.127	0.064	0.000766126	PLC_09	zf(phd)-1	zinc finger protein
1.50896e-25	1.318	0.491	0.309	2.24292e-21	PLC_09	LOC100179870	proliferation-associated protein 2G4
2.93593e-33	1.3177	0.509	0.29	4.36397e-29	PLC_09	LOC100178080	protein PRRC2C isoform X3
3.79375e-15	1.31689	0.336	0.209	5.63903e-11	PLC_09	LOC100175997	nuclear cap-binding protein subunit 3
7.77622e-12	1.31665	0.123	0.051	1.15586e-07	PLC_09	LOC104265879	tubulin-specific chaperone A-like
1.12892e-07	1.31652	0.1	0.046	0.00167803	PLC_09	LOC100181700	GON-4-like protein
2.21941e-22	1.31598	0.405	0.231	3.29892e-18	PLC_09	LOC100184688	adenosylhomocysteinase
1.92178e-26	1.31469	0.518	0.332	2.85654e-22	PLC_09	ci14-3-3	14-3-3 protein
1.02428e-08	1.31404	0.143	0.073	0.00015225	PLC_09	LOC100183678	NF-kappa-B-activating protein-like
3.87893e-08	1.31402	0.109	0.051	0.000576564	PLC_09	LOC100177896	NF-kappa-B inhibitor-like protein 1
2.5427e-13	1.31381	0.189	0.09	3.77947e-09	PLC_09	zf(cchc)-13	zinc finger protein ZF(CCHC)-13
1.27147e-07	1.31315	0.118	0.059	0.00188992	PLC_09	LOC100176909	ubiquitin carboxyl-terminal hydrolase 10-like
1.31142e-08	1.31281	0.1	0.044	0.000194929	PLC_09	LOC100185388	U6 snRNA-associated Sm-like protein LSm1
7.04313e-07	1.30996	0.118	0.062	0.0104689	PLC_09	LOC104265809	polyglutamine-binding protein 1-like
1.02151e-07	1.30939	0.141	0.075	0.00151837	PLC_09	LOC100180229	NSFL1 cofactor p47-like isoform X1
7.19976e-10	1.30933	0.18	0.096	1.07017e-05	PLC_09	zf(c2h2)-86	spliceosome-associated protein CWC15 homolog
1.74087e-11	1.30794	0.198	0.103	2.58763e-07	PLC_09	LOC100184190	26S proteasome regulatory subunit 6B
6.11374e-10	1.3074	0.143	0.069	9.08746e-06	PLC_09	LOC100178613	PHD finger-like domain-containing protein 5A
2.10622e-11	1.30711	0.1	0.038	3.13068e-07	PLC_09	LOC100178423	uncharacterized protein LOC100178423 isoform X1
7.39226e-12	1.30709	0.177	0.087	1.09879e-07	PLC_09	LOC100186123	centrosome-associated protein 350
8.15639e-42	1.30709	0.634	0.41	1.21237e-37	PLC_09	LOC100181796	cytochrome c oxidase subunit 6A%2C mitochondrial
1.34951e-47	1.30572	0.698	0.463	2.00592e-43	PLC_09	LOC100177254	ADP/ATP translocase 3
2.69259e-06	1.30535	0.15	0.09	0.0400227	PLC_09	LOC100181229	uncharacterized protein LOC100181229 isoform X2
4.31652e-14	1.30505	0.28	0.16	6.41607e-10	PLC_09	LOC100180108	28 kDa heat- and acid-stable phosphoprotein-like
2.69769e-07	1.30475	0.114	0.057	0.00400985	PLC_09	LOC100184016	isocitrate dehydrogenase [NADP] cytoplasmic
1.012e-09	1.30413	0.132	0.061	1.50424e-05	PLC_09	LOC100176501	centromere protein L-like isoform X1
4.72979e-13	1.3029	0.23	0.121	7.03035e-09	PLC_09	LOC100177671	F-box only protein 24-like isoform X3
9.97786e-10	1.3028	0.109	0.047	1.48311e-05	PLC_09	LOC100185276	SOSS complex subunit B1
1.51785e-14	1.30265	0.2	0.095	2.25613e-10	PLC_09	LOC100187293	pre-mRNA-splicing factor CWC22 homolog
1.38958e-08	1.30238	0.127	0.062	0.000206547	PLC_09	LOC100184763	dnaJ homolog subfamily C member 25
1.23928e-18	1.30228	0.482	0.35	1.84207e-14	PLC_09	LOC100183633	death-associated protein 1-like
2.43364e-12	1.30187	0.148	0.064	3.61736e-08	PLC_09	LOC100186134	squamous cell carcinoma antigen recognized by T-cells 3
6.35331e-31	1.3008	0.589	0.385	9.44356e-27	PLC_09	LOC100184746	T-complex protein 1 subunit gamma-like
1.75863e-16	1.30014	0.214	0.098	2.61402e-12	PLC_09	LOC100176217	ribosome biogenesis protein NOP53
1.15342e-12	1.29951	0.202	0.102	1.71444e-08	PLC_09	LOC100182767	eukaryotic translation initiation factor 3 subunit B-like
1.09514e-16	1.29908	0.223	0.104	1.62782e-12	PLC_09	LOC100183654	H/ACA ribonucleoprotein complex subunit DKC1
1.70224e-13	1.29902	0.166	0.074	2.53021e-09	PLC_09	LOC100181485	uncharacterized protein LOC100181485
5.79655e-19	1.29745	0.284	0.142	8.616e-15	PLC_09	LOC100180184	uncharacterized protein LOC100180184 isoform X5
2.45044e-07	1.29745	0.164	0.095	0.00364234	PLC_09	LOC100186238	eukaryotic translation initiation factor 4E-1A
1.6253e-24	1.29692	0.48	0.312	2.41584e-20	PLC_09	LOC100186894	cell division cycle 5-like protein
8.30251e-10	1.29683	0.166	0.086	1.23409e-05	PLC_09	LOC100175447	adenosine kinase isoform X3
6.23198e-08	1.2961	0.13	0.066	0.000926322	PLC_09	LOC100186483	probable ATP-dependent RNA helicase DDX47
5.38948e-11	1.29504	0.148	0.069	8.01093e-07	PLC_09	LOC100175166	centriolin isoform X1
3.85415e-14	1.29498	0.2	0.095	5.72882e-10	PLC_09	LOC100186301	eukaryotic translation initiation factor 4 gamma 1
2.31569e-13	1.29258	0.166	0.074	3.44204e-09	PLC_09	LOC100176028	erlin-1
4.70399e-11	1.29178	0.239	0.137	6.992e-07	PLC_09	LOC100177815	elongin-C-like
1.58225e-07	1.29143	0.136	0.073	0.00235186	PLC_09	LOC100187206	nucleolar and coiled-body phosphoprotein 1
6.65188e-09	1.29105	0.141	0.07	9.88735e-05	PLC_09	LOC100181259	MKI67 FHA domain-interacting nucleolar phosphoprotein-like
5.90327e-09	1.29089	0.166	0.089	8.77463e-05	PLC_09	LOC778829	nucleosome-remodeling factor subunit BPTF
1.56006e-12	1.29089	0.225	0.121	2.31887e-08	PLC_09	LOC100179460	proteasome subunit beta type-2-like
2.05687e-07	1.2906	0.141	0.077	0.00305734	PLC_09	LOC100187261	uncharacterized protein LOC100187261 isoform X2
4.95908e-15	1.28645	0.259	0.138	7.37118e-11	PLC_09	LOC778744	uncharacterized protein LOC778744
1.19371e-08	1.28615	0.191	0.11	0.000177433	PLC_09	LOC100180963	transmembrane emp24 domain-containing protein 7
1.19443e-19	1.28542	0.305	0.156	1.77541e-15	PLC_09	LOC100180855	uncharacterized protein LOC100180855
1.06279e-12	1.28539	0.143	0.061	1.57973e-08	PLC_09	LOC100177685	protein spinster homolog 1 isoform X1
6.80798e-11	1.28535	0.177	0.09	1.01194e-06	PLC_09	LOC100184492	neurofilament medium polypeptide
9.72166e-17	1.28436	0.334	0.195	1.44503e-12	PLC_09	LOC100181042	acyl carrier protein%2C mitochondrial-like
3.51166e-22	1.28412	0.468	0.296	5.21973e-18	PLC_09	LOC100185830	ras GTPase-activating protein-binding protein 2
5.05309e-19	1.28333	0.243	0.112	7.51091e-15	PLC_09	LOC104266806	protein DEK
1.3877e-06	1.28302	0.139	0.078	0.0206268	PLC_09	LOC100186199	N-alpha-acetyltransferase 10
5.55473e-13	1.2829	0.182	0.086	8.25655e-09	PLC_09	LOC100175452	splicing factor U2AF 50 kDa subunit
1.27673e-11	1.28247	0.2	0.104	1.89773e-07	PLC_09	LOC100181655	methylmalonate-semialdehyde dehydrogenase [acylating]%2C mitochondrial isoform X1
3.05553e-14	1.28242	0.343	0.218	4.54173e-10	PLC_09	LOC100184888	uncharacterized protein LOC100184888
1.76077e-07	1.28183	0.123	0.063	0.0026172	PLC_09	LOC100180167	casein kinase I homolog HRR25-like
5.56937e-14	1.2817	0.173	0.077	8.27831e-10	PLC_09	zf(cchc)-12	zinc finger protein (CCHC)-12 isoform X1
1.69338e-104	1.28044	0.982	0.868	2.51705e-100	PLC_09	LOC100186345	60S ribosomal protein L7a
6.88418e-08	1.27949	0.118	0.059	0.00102326	PLC_09	LOC113474006	TRMT1-like protein
1.16635e-12	1.27805	0.202	0.102	1.73366e-08	PLC_09	LOC100179723	LOW QUALITY PROTEIN: transmembrane 9 superfamily member 2-like
8.33857e-11	1.27782	0.184	0.095	1.23945e-06	PLC_09	LOC100179571	AP-1 complex subunit sigma-2
5.99535e-07	1.27774	0.109	0.055	0.00891149	PLC_09	LOC100184615	tyrosine-protein kinase Btk29A
3.79951e-12	1.27753	0.132	0.055	5.64759e-08	PLC_09	LOC100177646	inner nuclear membrane protein Man1
1.32625e-07	1.27452	0.136	0.072	0.00197133	PLC_09	LOC100183648	prefoldin subunit 4
1.19268e-11	1.27451	0.184	0.093	1.7728e-07	PLC_09	LOC100179011	ethanolamine-phosphate cytidylyltransferase isoform X1
8.67365e-07	1.27416	0.111	0.057	0.0128925	PLC_09	LOC100182774	neuferricin-like
4.40595e-17	1.27403	0.325	0.182	6.549e-13	PLC_09	LOC100176627	vigilin isoform X3
3.46268e-07	1.27377	0.1	0.048	0.00514693	PLC_09	LOC100177940	E3 ubiquitin-protein ligase Zswim2
1.25976e-08	1.27341	0.116	0.054	0.000187251	PLC_09	zf(c3h)-12	zinc finger protein
1.22331e-09	1.2731	0.139	0.066	1.81833e-05	PLC_09	LOC100181461	kinesin-like protein KIF21A
4.01293e-07	1.27276	0.102	0.05	0.00596481	PLC_09	LOC100181916	denticleless protein homolog isoform X2
2.15745e-16	1.27273	0.27	0.142	3.20684e-12	PLC_09	sephs2	selenophosphate synthetase 2
1.91159e-06	1.27248	0.148	0.087	0.0284139	PLC_09	LOC100175157	cGMP-inhibited 3'%2C5'-cyclic phosphodiesterase A isoform X2
4.46722e-08	1.27234	0.157	0.087	0.000664008	PLC_09	LOC101243380	uncharacterized protein LOC101243380
1.8737e-12	1.27216	0.134	0.056	2.78507e-08	PLC_09	LOC100180482	structural maintenance of chromosomes protein 2
4.39519e-14	1.27214	0.139	0.055	6.53301e-10	PLC_09	LOC100181877	serine/threonine-protein kinase DCLK1 isoform X3
3.5659e-11	1.27204	0.184	0.095	5.30036e-07	PLC_09	LOC100185947	protein FAM136A
2.82578e-06	1.27187	0.111	0.059	0.0420024	PLC_09	LOC101242551	ensconsin-like
4.38977e-08	1.27174	0.168	0.095	0.000652495	PLC_09	LOC100179906	MICOS complex subunit MIC60-like
1.04359e-32	1.27167	0.486	0.269	1.55119e-28	PLC_09	LOC100175072	sodium/potassium-transporting ATPase subunit beta-3 isoform X1
2.05369e-28	1.2709	0.523	0.334	3.0526e-24	PLC_09	LOC100179994	developmentally-regulated GTP-binding protein 2-like
6.16383e-11	1.27041	0.189	0.098	9.16192e-07	PLC_09	ci-arfgap-2	zinc finger protein ArfGAP-2
3.27003e-17	1.26946	0.393	0.25	4.86058e-13	PLC_09	LOC100183907	transmembrane emp24 domain-containing protein 10-like
5.17392e-19	1.26928	0.345	0.192	7.69051e-15	PLC_09	LOC100180164	peptidyl-prolyl cis-trans isomerase G-like isoform X1
3.41014e-43	1.26915	0.582	0.326	5.06883e-39	PLC_09	CYTB	cytochrome b
2.18622e-13	1.26892	0.323	0.202	3.24959e-09	PLC_09	erd2	KDEL receptor isoform X1
8.84723e-13	1.26864	0.248	0.139	1.31505e-08	PLC_09	LOC100183816	eukaryotic translation initiation factor 3 subunit F-like
7.43123e-34	1.26841	0.582	0.382	1.10458e-29	PLC_09	LOC100187533	uncharacterized protein LOC100187533
9.9148e-11	1.26833	0.175	0.089	1.47374e-06	PLC_09	LOC100180463	egl nine homolog 1
5.83317e-07	1.26743	0.116	0.06	0.00867042	PLC_09	LOC100187323	translation initiation factor eIF-2B subunit delta-like
6.53344e-09	1.26691	0.152	0.079	9.71131e-05	PLC_09	LOC100186513	splicing factor 3A subunit 1-like isoform X1
5.89873e-14	1.26672	0.257	0.139	8.76788e-10	PLC_09	LOC100183046	26S proteasome non-ATPase regulatory subunit 4-like
4.8969e-08	1.26593	0.143	0.076	0.000727875	PLC_09	LOC100176240	N6-adenosine-methyltransferase non-catalytic subunit-like
4.17737e-09	1.26327	0.175	0.096	6.20924e-05	PLC_09	LOC100177861	eukaryotic peptide chain release factor GTP-binding subunit ERF3A-like
1.3352e-37	1.26228	0.632	0.438	1.98464e-33	PLC_09	LOC100175466	protein transport protein Sec61 subunit beta
4.29594e-30	1.26162	0.411	0.206	6.38548e-26	PLC_09	ND1	NADH dehydrogenase subunit 1
2.28512e-10	1.26109	0.125	0.055	3.3966e-06	PLC_09	LOC100184673	ATP-binding cassette sub-family E member 1
5.49144e-08	1.26099	0.141	0.074	0.000816247	PLC_09	LOC100185456	ubiquitin carboxyl-terminal hydrolase 15
1.2218e-06	1.26089	0.102	0.051	0.0181608	PLC_09	af10-like	AF10-like protein
1.28057e-76	1.25931	0.918	0.748	1.90344e-72	PLC_09	LOC108949278	60S ribosomal protein L22-like isoform X3
3.88789e-12	1.25789	0.307	0.195	5.77896e-08	PLC_09	LOC100181376	dolichyl-diphosphooligosaccharide--protein glycosyltransferase subunit 1-like
5.99573e-07	1.25665	0.132	0.071	0.00891206	PLC_09	LOC100179370	mediator of RNA polymerase II transcription subunit 12-like protein isoform X5
8.14452e-10	1.25644	0.139	0.066	1.2106e-05	PLC_09	LOC100180837
6.35671e-92	1.25581	1	0.965	9.44861e-88	PLC_09	LOC100176933	60S acidic ribosomal protein P1
9.92386e-10	1.25529	0.164	0.085	1.47508e-05	PLC_09	LOC100177333	protein disulfide-isomerase A5
1.3807e-06	1.25521	0.141	0.08	0.0205228	PLC_09	LOC100179426	hypoxia-inducible factor 1-alpha inhibitor
2.0073e-08	1.2548	0.15	0.079	0.000298365	PLC_09	zf(fyve)-7	zinc finger (FYVE)-7 isoform X1
1.46257e-12	1.25409	0.207	0.105	2.17396e-08	PLC_09	LOC100180321	probable global transcription activator SNF2L2
7.86006e-10	1.25364	0.168	0.087	1.16832e-05	PLC_09	LOC100176072	uncharacterized protein LOC100176072
3.08982e-29	1.25353	0.548	0.362	4.59271e-25	PLC_09	LOC100179963	2-oxoisovalerate dehydrogenase subunit beta%2C mitochondrial
1.05181e-15	1.25195	0.368	0.231	1.56341e-11	PLC_09	LOC100184135	uncharacterized protein LOC100184135 isoform X2
1.89957e-10	1.25098	0.218	0.123	2.82351e-06	PLC_09	LOC104266248	histone deacetylase complex subunit SAP18-like
2.33173e-10	1.25096	0.17	0.087	3.46588e-06	PLC_09	LOC100183053	uncharacterized protein LOC100183053 isoform X1
1.97298e-86	1.25037	0.939	0.792	2.93264e-82	PLC_09	LOC101242267	peptidyl-prolyl cis-trans isomerase
1.36417e-08	1.25024	0.186	0.107	0.00020277	PLC_09	LOC100178320	apoptosis inhibitor 5
2.48541e-11	1.24996	0.202	0.107	3.69432e-07	PLC_09	LOC100176649	transaldolase
4.26401e-18	1.24971	0.4	0.256	6.33802e-14	PLC_09	LOC100176413	ATP synthase subunit d%2C mitochondrial-like
2.71586e-17	1.24956	0.266	0.135	4.03686e-13	PLC_09	LOC100185801	guanine nucleotide-binding protein-like 3 homolog
1.00741e-12	1.24945	0.289	0.174	1.49741e-08	PLC_09	LOC100185261	NADH dehydrogenase [ubiquinone] 1 alpha subcomplex subunit 8
6.47439e-20	1.24813	0.423	0.265	9.62353e-16	PLC_09	LOC104266666	citrate synthase%2C mitochondrial-like
1.42662e-12	1.24759	0.236	0.129	2.12052e-08	PLC_09	LOC100178170	staphylococcal nuclease domain-containing protein 1
8.23754e-98	1.24755	0.989	0.919	1.22443e-93	PLC_09	LOC100180699	60S ribosomal protein L36 isoform X1
8.032e-12	1.24753	0.189	0.095	1.19388e-07	PLC_09	zf(c3h)-16	splicing factor U2AF 35 kDa subunit
8.20488e-122	1.24656	0.998	0.942	1.21957e-117	PLC_09	LOC100180640	60S acidic ribosomal protein P0
6.31884e-08	1.24606	0.136	0.071	0.000939233	PLC_09	LOC100177371	ADP-ribosylation factor-binding protein GGA1 isoform X1
2.93645e-21	1.24575	0.359	0.195	4.36474e-17	PLC_09	LOC100182082	26S proteasome regulatory subunit 4
4.93801e-15	1.24526	0.334	0.205	7.33986e-11	PLC_09	LOC100184510	26S proteasome non-ATPase regulatory subunit 6
2.2747e-06	1.24477	0.143	0.082	0.0338111	PLC_09	LOC100176550	SPRY domain-containing protein 3-like
2.6763e-18	1.24314	0.389	0.24	3.97806e-14	PLC_09	LOC100181490	stress-induced-phosphoprotein 1
1.48745e-17	1.24272	0.259	0.128	2.21095e-13	PLC_09	LOC100180244	carbonic anhydrase 2-like isoform X2
9.0928e-27	1.24208	0.318	0.142	1.35155e-22	PLC_09	ND2	NADH dehydrogenase subunit 2
5.52206e-11	1.24187	0.239	0.14	8.20799e-07	PLC_09	LOC100183462	eukaryotic translation initiation factor 4B
2.28563e-12	1.24175	0.186	0.091	3.39736e-08	PLC_09	LOC100180479	protein lifeguard 1 isoform X1
3.49111e-10	1.24117	0.182	0.096	5.18919e-06	PLC_09	LOC100186790	histone acetyltransferase KAT6A
1.11704e-11	1.23874	0.152	0.07	1.66038e-07	PLC_09	LOC100184234	YTH domain-containing protein 1-like
1.31513e-08	1.23755	0.207	0.122	0.00019548	PLC_09	LOC100187241	ankyrin repeat domain-containing protein 17 isoform X5
2.18097e-102	1.23625	0.993	0.932	3.24179e-98	PLC_09	LOC100180346	40S ribosomal protein S15Aa
3.20454e-28	1.23615	0.489	0.292	4.76322e-24	PLC_09	LOC100181337	cytochrome c oxidase subunit 5A%2C mitochondrial-like
1.12133e-06	1.23557	0.111	0.057	0.0166675	PLC_09	LOC100177285	pre-mRNA-splicing factor ATP-dependent RNA helicase PRP16
2.17299e-10	1.23528	0.123	0.054	3.22993e-06	PLC_09	LOC100180833	TATA-binding protein-associated factor 172
1.16611e-08	1.23418	0.12	0.057	0.00017333	PLC_09	swi/snf	SWI/SNF protein
1.01301e-13	1.23398	0.245	0.132	1.50573e-09	PLC_09	LOC100180203	glucosidase 2 subunit beta isoform X2
4.00785e-08	1.23386	0.145	0.077	0.000595727	PLC_09	LOC100186225	bromodomain adjacent to zinc finger domain protein 1A isoform X1
1.32876e-63	1.23286	0.902	0.747	1.97506e-59	PLC_09	LOC100186672	60S ribosomal protein L38
6.52802e-12	1.23147	0.177	0.086	9.70325e-08	PLC_09	LOC100176470	ribosome production factor 2 homolog
4.44702e-17	1.2313	0.327	0.186	6.61004e-13	PLC_09	LOC100182988	sarcoplasmic/endoplasmic reticulum calcium ATPase 1-like isoform X1
3.53691e-08	1.22884	0.105	0.048	0.000525726	PLC_09	LOC100185051	39S ribosomal protein L41-B%2C mitochondrial
5.63722e-116	1.22843	0.984	0.898	8.37916e-112	PLC_09	LOC100186730	40S ribosomal protein S5
4.3049e-14	1.2282	0.252	0.135	6.3988e-10	PLC_09	LOC100175695	nucleolar GTP-binding protein 1 isoform X2
1.57753e-34	1.22635	0.625	0.443	2.34484e-30	PLC_09	LOC100186633	uncharacterized protein LOC100186633
9.72909e-32	1.22626	0.457	0.24	1.44613e-27	PLC_09	LOC100181679	nucleoside diphosphate kinase B
1.08841e-07	1.2238	0.134	0.07	0.00161781	PLC_09	LOC100179535	vacuolar protein sorting-associated protein 26B
1.32624e-06	1.22202	0.148	0.086	0.0197133	PLC_09	LOC100175472	ubiquilin-1
7.20879e-07	1.22103	0.134	0.074	0.0107151	PLC_09	LOC100187325	mitochondrial import inner membrane translocase subunit Tim23
2.12897e-113	1.22067	0.995	0.901	3.1645e-109	PLC_09	LOC100186361	60S ribosomal protein L6
7.30711e-09	1.21929	0.111	0.05	0.000108613	PLC_09	LOC100180491	protein SPT2 homolog
1.40732e-09	1.21807	0.243	0.15	2.09185e-05	PLC_09	LOC100182349	uncharacterized protein LOC100182349
3.72137e-26	1.21798	0.55	0.381	5.53145e-22	PLC_09	LOC100178344	ATP synthase subunit f%2C mitochondrial
1.02521e-12	1.21791	0.295	0.178	1.52388e-08	PLC_09	LOC100186724	serine/arginine-rich splicing factor 1A
1.70274e-19	1.21753	0.466	0.318	2.53096e-15	PLC_09	LOC113474514
8.05596e-10	1.21748	0.202	0.114	1.19744e-05	PLC_09	LOC100184247	neutral alpha-glucosidase AB-like isoform X2
6.35542e-10	1.21674	0.12	0.054	9.44669e-06	PLC_09	LOC100187129	nuclear factor of activated T-cells 5
2.61826e-13	1.21663	0.23	0.121	3.89178e-09	PLC_09	LOC100176195	proteasome subunit alpha type-5-like
8.24312e-24	1.21593	0.423	0.242	1.22526e-19	PLC_09	LOC100179495	helicase SWR1 isoform X1
1.78926e-16	1.21543	0.286	0.152	2.65956e-12	PLC_09	LOC100186965	ubiquitin-conjugating enzyme E2 L3-like isoform X1
1.67794e-09	1.21516	0.198	0.111	2.49409e-05	PLC_09	LOC100184133	nuclear export mediator factor NEMF isoform X2
1.54296e-18	1.21479	0.343	0.191	2.29346e-14	PLC_09	LOC100178259	clathrin heavy chain 1-like
2.4538e-12	1.21449	0.22	0.116	3.64733e-08	PLC_09	LOC100187151	luc7-like protein 3 isoform X1
1.9833e-06	1.21352	0.155	0.093	0.0294798	PLC_09	LOC100184257
2.14097e-19	1.21333	0.295	0.15	3.18234e-15	PLC_09	LOC100175939	NPC intracellular cholesterol transporter 2-like
1.71105e-08	1.21187	0.18	0.102	0.00025433	PLC_09	LOC100175858	succinate--CoA ligase [ADP-forming] subunit beta%2C mitochondrial-like
1.79096e-100	1.20894	0.975	0.894	2.66209e-96	PLC_09	LOC100182116	40S ribosomal protein S18
7.35589e-09	1.20888	0.175	0.096	0.000109338	PLC_09	LOC100183875	E3 ubiquitin-protein ligase MYCBP2
1.23274e-23	1.20872	0.391	0.213	1.83234e-19	PLC_09	LOC100178141	U1 small nuclear ribonucleoprotein 70 kDa-like
1.32433e-19	1.20855	0.309	0.158	1.96848e-15	PLC_09	LOC100180701	SAP domain-containing ribonucleoprotein
4.45503e-13	1.20768	0.182	0.085	6.62195e-09	PLC_09	LOC100175854	surfeit locus protein 6 homolog
7.80089e-13	1.20694	0.305	0.188	1.15952e-08	PLC_09	LOC100185334	conserved oligomeric Golgi complex subunit 7
1.40007e-06	1.20678	0.123	0.067	0.0208107	PLC_09	ci-irf-like-2	interferon regulatory factor like protein isoform X1
1.5242e-117	1.20598	0.995	0.944	2.26557e-113	PLC_09	LOC101242128	60S ribosomal protein L7
1.28512e-15	1.20577	0.348	0.211	1.91021e-11	PLC_09	LOC100177374	translocon-associated protein subunit alpha
1.64766e-12	1.20534	0.182	0.088	2.44908e-08	PLC_09	LOC100183417	STIP1 homology and U box-containing protein 1 isoform X1
2.16183e-08	1.20533	0.127	0.062	0.000321335	PLC_09	LOC100179816	DAZ-associated protein 1
5.95715e-46	1.20468	0.768	0.623	8.85471e-42	PLC_09	LOC100176941	elongation factor 1-beta-like
3.69204e-07	1.2031	0.136	0.074	0.00548785	PLC_09	LOC100184517	histone acetyltransferase type B catalytic subunit
2.10915e-09	1.2027	0.143	0.07	3.13503e-05	PLC_09	LOC100178288	apoptosis-inducing factor 1%2C mitochondrial
8.7722e-10	1.20204	0.293	0.196	1.3039e-05	PLC_09	LOC100187288	uncharacterized protein LOC100187288
7.169e-13	1.20191	0.248	0.137	1.0656e-08	PLC_09	LOC100184026	NADH-ubiquinone oxidoreductase subunit 8
1.32159e-06	1.20122	0.139	0.078	0.0196441	PLC_09	LOC100179827	endoplasmic reticulum lectin 1
3.02317e-18	1.2003	0.495	0.355	4.49364e-14	PLC_09	LOC100180722	4F2 cell-surface antigen heavy chain
2.23734e-08	1.20024	0.22	0.134	0.000332558	PLC_09	LOC100179733	ATP-dependent zinc metalloprotease YME1L1 isoform X1
3.17107e-93	1.20005	0.964	0.851	4.71347e-89	PLC_09	LOC100175738	60S ribosomal protein L34
1.72075e-06	1.19992	0.109	0.056	0.0255772	PLC_09	LOC100175926	DDB1- and CUL4-associated factor 1 isoform X1
8.62535e-07	1.19972	0.148	0.084	0.0128207	PLC_09	LOC100176821	PHD finger protein rhinoceros
4.94811e-11	1.19935	0.182	0.093	7.35487e-07	PLC_09	LOC101242599	UBX domain-containing protein 4
2.32317e-12	1.19858	0.232	0.126	3.45316e-08	PLC_09	LOC100177411	ruvB-like 2
2.09019e-16	1.19809	0.266	0.137	3.10685e-12	PLC_09	LOC100185005	nucleoprotein TPR isoform X2
2.24111e-14	1.19742	0.277	0.154	3.33119e-10	PLC_09	LOC100184663	insulin-like growth factor 2 mRNA-binding protein 1
5.94954e-11	1.19682	0.195	0.102	8.8434e-07	PLC_09	LOC100176138	NADH-ubiquinone oxidoreductase 49 kDa subunit-like
5.62574e-12	1.19676	0.209	0.11	8.3621e-08	PLC_09	LOC100184311	peflin-like
7.73642e-15	1.19648	0.239	0.12	1.14994e-10	PLC_09	LOC100186952	RNA-binding protein FUS-like isoform X2
1.76216e-10	1.19635	0.159	0.078	2.61928e-06	PLC_09	LOC100187036	NIPA-like protein
1.90393e-09	1.19631	0.257	0.164	2.83001e-05	PLC_09	LOC100186602	proteasome subunit beta type-5
5.04973e-91	1.19609	0.995	0.949	7.50592e-87	PLC_09	LOC100184404	60S ribosomal protein L17-like
2.77047e-09	1.19599	0.105	0.045	4.11802e-05	PLC_09	LOC100176341	retinitis pigmentosa 9 protein homolog
5.56845e-07	1.19591	0.141	0.078	0.00827695	PLC_09	LOC100175454	pre-mRNA-splicing factor ISY1 homolog
3.91957e-15	1.19544	0.309	0.177	5.82606e-11	PLC_09	LOC100177520	uncharacterized protein LOC100177520
2.7199e-11	1.1942	0.195	0.102	4.04286e-07	PLC_09	LOC100182647	barrier-to-autointegration factor
1.65735e-13	1.19405	0.173	0.078	2.46349e-09	PLC_09	LOC100186643	nucleolar complex protein 2 homolog isoform X1
3.69984e-13	1.19347	0.12	0.046	5.49944e-09	PLC_09	rhamm	hyaluronan-mediated motility receptor isoform X1
1.94342e-12	1.19346	0.127	0.052	2.8887e-08	PLC_09	LOC100180918	E3 ubiquitin-protein ligase BRE1B
5.6371e-13	1.19316	0.295	0.177	8.37899e-09	PLC_09	LOC100181742	thioredoxin reductase-like selenoprotein T
1.43232e-06	1.19253	0.12	0.065	0.0212901	PLC_09	LOC100183691	transmembrane protein 50B-like
3.90375e-10	1.19217	0.266	0.165	5.80254e-06	PLC_09	zf(c2h2)-28	zinc finger protein isoform X1
8.42688e-21	1.192	0.489	0.339	1.25257e-16	PLC_09	LOC108949304
9.14918e-27	1.19131	0.505	0.309	1.35993e-22	PLC_09	iqgap	IQ motif containing GTPase activating protein homologue isoform X2
5.87507e-09	1.19109	0.245	0.155	8.7327e-05	PLC_09	LOC100184111	NADH dehydrogenase [ubiquinone] 1 beta subcomplex subunit 9-like
8.88134e-23	1.19092	0.518	0.356	1.32012e-18	PLC_09	LOC100186337	heat shock protein 60A-like
6.06734e-10	1.19028	0.239	0.142	9.01849e-06	PLC_09	LOC100182217	ADP-ribosylation factor 4-like
3.679e-13	1.18973	0.22	0.114	5.46847e-09	PLC_09	LOC100178664	SWI/SNF-related matrix-associated actin-dependent regulator of chromatin subfamily E member 1
1.3968e-56	1.18919	0.823	0.697	2.0762e-52	PLC_09	LOC100178953	LOW QUALITY PROTEIN: elongation factor 2-like
4.11341e-93	1.18911	0.973	0.879	6.11417e-89	PLC_09	LOC100178255
2.20461e-14	1.18701	0.341	0.217	3.27694e-10	PLC_09	LOC100180744	probable ribosome biogenesis protein RLP24
1.81988e-15	1.18698	0.37	0.238	2.70506e-11	PLC_09	LOC100180061	NADH dehydrogenase [ubiquinone] 1 alpha subcomplex subunit 5-like
1.25594e-06	1.18677	0.166	0.1	0.0186683	PLC_09	LOC100181697	nuclear cap-binding protein subunit 2-like
1.05715e-06	1.18642	0.118	0.062	0.0157135	PLC_09	LOC100182786	uncharacterized protein LOC100182786
3.24341e-48	1.18618	0.72	0.495	4.821e-44	PLC_09	LOC100184654	voltage-dependent anion-selective channel protein 2
2.1503e-06	1.18496	0.109	0.057	0.0319621	PLC_09	LOC100187046	glucosamine 6-phosphate N-acetyltransferase-like
1.49326e-12	1.18351	0.22	0.117	2.21958e-08	PLC_09	LOC100185236	regulator of nonsense transcripts 3B-like
6.33697e-15	1.18315	0.332	0.199	9.41927e-11	PLC_09	LOC100183154	mitochondrial-processing peptidase subunit beta
8.05469e-26	1.18178	0.552	0.375	1.19725e-21	PLC_09	LOC100181431	T-complex protein 1 subunit beta-like
1.61698e-08	1.18154	0.255	0.164	0.000240347	PLC_09	LOC100176174	charged multivesicular body protein 3-like
1.91983e-18	1.18106	0.359	0.207	2.85363e-14	PLC_09	LOC100177870	ATP synthase F(0) complex subunit B1%2C mitochondrial isoform X1
7.14988e-14	1.18095	0.327	0.203	1.06276e-09	PLC_09	LOC100179441	NADH dehydrogenase [ubiquinone] 1 alpha subcomplex subunit 6-like
7.39224e-98	1.17953	0.986	0.924	1.09878e-93	PLC_09	rps13	40S ribosomal protein S13
2.82922e-06	1.1792	0.102	0.052	0.0420536	PLC_09	LOC100180539	rab-like protein 6 isoform X1
6.60621e-08	1.17874	0.118	0.058	0.000981947	PLC_09	LOC100187058	grpE protein homolog 1%2C mitochondrial
4.90731e-09	1.17845	0.184	0.103	7.29423e-05	PLC_09	LOC100179652	trifunctional enzyme subunit beta%2C mitochondrial
1.55907e-18	1.1778	0.411	0.26	2.3174e-14	PLC_09	LOC100180671	cytochrome b-c1 complex subunit 8-like
9.83574e-11	1.17773	0.15	0.071	1.46198e-06	PLC_09	LOC100184753	uncharacterized protein LOC100184753 isoform X2
1.29328e-12	1.17768	0.241	0.133	1.92232e-08	PLC_09	LOC104265746	protein max
9.3089e-19	1.17759	0.345	0.189	1.38368e-14	PLC_09	LOC100186888	hypoxia up-regulated protein 1-like isoform X3
2.73702e-08	1.1773	0.164	0.089	0.00040683	PLC_09	LOC100182086	1-phosphatidylinositol 4%2C5-bisphosphate phosphodiesterase beta-1
4.39924e-11	1.17713	0.186	0.094	6.53903e-07	PLC_09	LOC100177124	uncharacterized protein LOC100177124
9.09551e-94	1.17437	0.984	0.911	1.35196e-89	PLC_09	LOC100186399	60S ribosomal protein L27
1.90384e-09	1.17299	0.15	0.075	2.82987e-05	PLC_09	LOC100185904	glutamate--cysteine ligase regulatory subunit-like
6.16602e-73	1.17199	0.97	0.914	9.16517e-69	PLC_09	LOC100175612
1.15269e-08	1.17181	0.141	0.072	0.000171336	PLC_09	LOC100175802	peroxiredoxin-like
1.04281e-14	1.17177	0.195	0.09	1.55003e-10	PLC_09	LOC100179066	pumilio homolog 3 isoform X1
7.8509e-07	1.16822	0.218	0.147	0.0116696	PLC_09	LOC100180172	coatomer subunit zeta-1-like
1.12809e-10	1.16817	0.191	0.1	1.67679e-06	PLC_09	LOC100179443	transcription elongation regulator 1 isoform X2
3.01791e-89	1.16807	0.973	0.866	4.48582e-85	PLC_09	LOC100180220	60S ribosomal protein L44
2.65939e-08	1.16751	0.27	0.183	0.000395292	PLC_09	LOC100186511	NADH dehydrogenase [ubiquinone] iron-sulfur protein 6%2C mitochondrial-like
1.71517e-10	1.16719	0.177	0.092	2.54943e-06	PLC_09	LOC100178093	serine/arginine-rich splicing factor 2-like
2.04602e-14	1.16671	0.248	0.129	3.0412e-10	PLC_09	LOC100180168	protein LSM14 homolog A-B isoform X2
8.96373e-78	1.16643	0.964	0.868	1.33237e-73	PLC_09	LOC108951018	60S ribosomal protein L21-like isoform X3
9.5348e-14	1.16582	0.198	0.095	1.41725e-09	PLC_09	LOC100175710	MICOS complex subunit MIC19
7.12688e-08	1.16574	0.164	0.092	0.00105934	PLC_09	LOC100185615	MOB-like protein phocein
1.34e-09	1.16512	0.15	0.075	1.99178e-05	PLC_09	LOC100181298	26S proteasome non-ATPase regulatory subunit 3
1.37563e-07	1.16407	0.132	0.069	0.00204473	PLC_09	LOC100179345	uncharacterized protein LOC100179345
1.30813e-09	1.16388	0.25	0.155	1.94441e-05	PLC_09	LOC445704	TC10 protein isoform X3
3.12727e-112	1.16375	0.989	0.939	4.64837e-108	PLC_09	LOC100179473	guanine nucleotide-binding protein subunit beta-2-like 1
4.56728e-96	1.16369	0.998	0.959	6.7888e-92	PLC_09	LOC100184047	60S ribosomal protein L13-like
2.28213e-06	1.16279	0.107	0.055	0.0339215	PLC_09	LOC100184816	pre-mRNA-processing factor 17
3.49695e-54	1.16277	0.725	0.454	5.19787e-50	PLC_09	COX3	cytochrome c oxidase subunit III
4.03571e-87	1.16259	0.973	0.894	5.99868e-83	PLC_09	LOC100183779	60S ribosomal protein L14
7.6603e-08	1.16162	0.114	0.055	0.00113863	PLC_09	LOC100183500	vacuolar protein sorting-associated protein 13D
1.78736e-08	1.16156	0.148	0.077	0.000265673	PLC_09	LOC100175915	mRNA turnover protein 4 homolog
1.09638e-10	1.16156	0.214	0.117	1.62967e-06	PLC_09	LOC100184449	PIN2/TERF1-interacting telomerase inhibitor 1-like
5.84965e-95	1.16155	0.955	0.848	8.69492e-91	PLC_09	LOC100175151	40S ribosomal protein S10
1.83096e-12	1.16123	0.13	0.053	2.72153e-08	PLC_09	LOC100180019	RNA-binding protein PNO1
3.18221e-08	1.16014	0.168	0.095	0.000473004	PLC_09	LOC100177683	transmembrane protein 147-like
1.58626e-22	1.15907	0.459	0.29	2.35781e-18	PLC_09	LOC100179838	ATP synthase subunit O%2C mitochondrial
1.19477e-105	1.15871	0.982	0.9	1.77591e-101	PLC_09	LOC100177507	60S ribosomal protein L11
7.51505e-97	1.15772	0.982	0.918	1.11704e-92	PLC_09	LOC100178561	40S ribosomal protein S2
7.47668e-08	1.15647	0.105	0.049	0.00111133	PLC_09	LOC104265750	ATP synthase mitochondrial F1 complex assembly factor 1-like
3.93678e-96	1.15587	0.984	0.933	5.85163e-92	PLC_09	LOC100184468	40S ribosomal protein S12
6.73071e-14	1.15567	0.318	0.194	1.00045e-09	PLC_09	LOC100178567	dolichyl-diphosphooligosaccharide--protein glycosyltransferase 48 kDa subunit
8.45053e-11	1.15556	0.159	0.077	1.25609e-06	PLC_09	LOC100177871	SWI/SNF-related matrix-associated actin-dependent regulator of chromatin subfamily D member 1
3.02587e-06	1.15505	0.118	0.064	0.0449766	PLC_09	LOC100180972	histone-lysine N-methyltransferase 2A isoform X3
6.84575e-10	1.15468	0.28	0.18	1.01755e-05	PLC_09	LOC100179637	protein SGT1 homolog
1.12134e-78	1.15419	0.968	0.844	1.66676e-74	PLC_09	LOC100178150	60S ribosomal protein L28-like
1.15703e-89	1.15367	0.984	0.917	1.71981e-85	PLC_09	LOC100187034	40S ribosomal protein S24
1.37667e-12	1.15341	0.241	0.131	2.04629e-08	PLC_09	LOC100182908	probable ATP-dependent RNA helicase DDX23
8.73913e-14	1.15273	0.295	0.168	1.29898e-09	PLC_09	LOC100186533	LOW QUALITY PROTEIN: E3 ubiquitin-protein ligase rnf213-alpha-like
1.2421e-07	1.15187	0.125	0.064	0.00184625	PLC_09	LOC100185936	ras-related protein Rab-27A-like
1.44126e-07	1.15059	0.114	0.056	0.00214229	PLC_09	cbf	transcription factor protein
1.32618e-14	1.14869	0.239	0.122	1.97123e-10	PLC_09	LOC100182742	nucleolar RNA helicase 2
5.32739e-65	1.14837	0.936	0.86	7.91864e-61	PLC_09	LOC100175583
4.53334e-94	1.14836	0.957	0.863	6.73835e-90	PLC_09	LOC100175749	60S ribosomal protein L26
4.10843e-13	1.14829	0.336	0.213	6.10677e-09	PLC_09	LOC100180095	transport and Golgi organization protein 1 homolog isoform X3
2.40803e-06	1.14816	0.13	0.072	0.035793	PLC_09	LOC100181806	transmembrane protein 11%2C mitochondrial
6.74943e-08	1.1479	0.216	0.134	0.00100324	PLC_09	LOC100175619	transformer-2 protein homolog alpha-like isoform X1
5.95121e-87	1.14703	0.986	0.9	8.84588e-83	PLC_09	rs23	40S ribosomal protein S23
5.9498e-11	1.14673	0.273	0.167	8.84379e-07	PLC_09	LOC100178481	TNF receptor-associated factor 3
2.49189e-10	1.14574	0.18	0.094	3.70395e-06	PLC_09	LOC100185710	SRSF protein kinase 2 isoform X2
2.17949e-07	1.14393	0.114	0.057	0.0032396	PLC_09	cbfb	core-binding factor%2C b subunit isoform X1
2.15051e-48	1.14309	0.739	0.508	3.19653e-44	PLC_09	LOC100181856	calreticulin
1.72724e-95	1.14301	0.995	0.939	2.56737e-91	PLC_09	LOC100183477	40S ribosomal protein S8
3.47824e-106	1.14285	0.991	0.911	5.17005e-102	PLC_09	LOC100181121	60S ribosomal protein L4
1.60771e-109	1.14285	0.998	0.951	2.38971e-105	PLC_09	LOC100175849	LOW QUALITY PROTEIN: 60S ribosomal protein L10-like
1.36707e-12	1.14203	0.255	0.141	2.03201e-08	PLC_09	LOC100186294	uncharacterized protein LOC100186294 isoform X1
8.92869e-09	1.141	0.125	0.06	0.000132716	PLC_09	gpx-d
1.43254e-12	1.14079	0.241	0.131	2.12933e-08	PLC_09	LOC100179182	dnaJ homolog subfamily C member 2
9.27366e-07	1.13943	0.139	0.078	0.0137844	PLC_09	LOC100175883	electron transfer flavoprotein subunit beta-like
2.70452e-12	1.13902	0.241	0.134	4.02e-08	PLC_09	LOC100183052	NADH dehydrogenase [ubiquinone] iron-sulfur protein 3%2C mitochondrial
1.5814e-26	1.13827	0.443	0.248	2.35059e-22	PLC_09	LOC100184986	cytochrome c%2C somatic
3.20794e-72	1.13802	0.98	0.943	4.76828e-68	PLC_09	LOC100183305	60S ribosomal protein L30
6.00145e-22	1.13635	0.457	0.293	8.92055e-18	PLC_09	LOC104265914	tRNA-splicing endonuclease subunit Sen54-like
1.60225e-13	1.13604	0.411	0.29	2.38159e-09	PLC_09	LOC100183290	translocon-associated protein subunit gamma-like
4.44353e-11	1.13599	0.245	0.143	6.60486e-07	PLC_09	LOC100177821	uncharacterized protein LOC100177821 isoform X2
1.0144e-06	1.13557	0.139	0.078	0.015078	PLC_09	LOC100185254	chromatin modification-related protein MEAF6-like isoform X2
9.31833e-87	1.13548	0.995	0.952	1.38508e-82	PLC_09	LOC100180716	60S ribosomal protein L31
4.67307e-09	1.13502	0.12	0.056	6.94606e-05	PLC_09	LOC113475723	chromobox protein homolog 2-like
7.20978e-95	1.13398	0.95	0.845	1.07166e-90	PLC_09	LOC101243418	60S ribosomal protein L13a
1.55739e-21	1.13328	0.43	0.258	2.3149e-17	PLC_09	LOC100181590	bromodomain-containing protein 3 isoform X1
3.68991e-12	1.13302	0.295	0.182	5.48468e-08	PLC_09	LOC100179682	uncharacterized protein LOC100179682
5.24499e-10	1.13249	0.193	0.105	7.79616e-06	PLC_09	LOC100186224	uncharacterized protein C20orf194 homolog
1.85708e-06	1.13234	0.13	0.071	0.0276036	PLC_09	LOC100180777	serine/Arginine-related protein 53-like
2.86559e-11	1.13232	0.257	0.151	4.25941e-07	PLC_09	LOC100183437	serine/arginine-rich splicing factor 5
7.25384e-20	1.13205	0.495	0.34	1.07821e-15	PLC_09	LOC100176488	T-complex protein 1 subunit delta
1.23207e-89	1.13199	0.98	0.915	1.83134e-85	PLC_09	rl32	rl32 protein
6.61371e-10	1.13153	0.109	0.046	9.83061e-06	PLC_09	LOC100176051	heat shock protein 75 kDa%2C mitochondrial-like
4.23297e-07	1.13152	0.177	0.106	0.00629188	PLC_09	LOC100175551	coatomer subunit delta-like
1.10392e-08	1.13024	0.155	0.081	0.000164087	PLC_09	LOC100180351	tetratricopeptide repeat protein 13
1.79134e-86	1.1299	0.952	0.829	2.66264e-82	PLC_09	zf(ring)-26	zinc finger protein isoform X1
2.9281e-07	1.12936	0.125	0.065	0.00435233	PLC_09	LOC100176930	39S ribosomal protein L38%2C mitochondrial-like
1.95542e-06	1.12796	0.107	0.055	0.0290654	PLC_09	LOC100185510	mitochondrial carrier homolog 2 isoform X2
3.0217e-08	1.12628	0.202	0.12	0.000449146	PLC_09	LOC100175227	coatomer subunit beta-like isoform X2
7.50058e-98	1.12559	0.984	0.921	1.11489e-93	PLC_09	LOC100183027	40S ribosomal protein S3a
5.80764e-09	1.12553	0.211	0.125	8.63247e-05	PLC_09	LOC100175292	peroxiredoxin-6-like
5.81372e-11	1.12382	0.166	0.081	8.64152e-07	PLC_09	LOC100182715	serine/threonine-protein kinase PRP4 homolog
1.12403e-22	1.12353	0.539	0.384	1.67076e-18	PLC_09	LOC100175846	chromatin-remodeling ATPase INO80
9.22858e-15	1.12343	0.398	0.273	1.37174e-10	PLC_09	LOC100180057	translocon-associated protein subunit beta-like
5.77597e-18	1.12255	0.291	0.15	8.58541e-14	PLC_09	LOC100183007	probable rRNA-processing protein EBP2 isoform X1
9.87778e-09	1.12223	0.216	0.13	0.000146823	PLC_09	LOC100183284	SNW domain-containing protein 1-like
3.54377e-07	1.12003	0.145	0.081	0.00526746	PLC_09	LOC100175300	AP-1 complex subunit mu-1
2.40753e-17	1.11991	0.393	0.245	3.57856e-13	PLC_09	LOC101242404
1.96842e-06	1.11941	0.159	0.095	0.0292587	PLC_09	LOC100180966	RNA-binding protein 4
6.59137e-94	1.11868	0.98	0.903	9.79742e-90	PLC_09	LOC100180815	ubiquitin-like protein FUBI
9.43095e-08	1.11801	0.109	0.052	0.00140182	PLC_09	LOC100177443	inositol-pentakisphosphate 2-kinase
8.46891e-11	1.11702	0.314	0.205	1.25882e-06	PLC_09	LOC100179323	translocation protein SEC63 homolog
5.08461e-08	1.11677	0.157	0.086	0.000755776	PLC_09	LOC778561	LOW QUALITY PROTEIN: histone acetyltransferase p300
3.29733e-10	1.11578	0.182	0.096	4.90115e-06	PLC_09	LOC100185045	synaptogyrin-1
3.43334e-08	1.11548	0.132	0.066	0.000510332	PLC_09	LOC100177251	protein catecholamines up-like isoform X2
1.10296e-90	1.11413	0.995	0.971	1.63944e-86	PLC_09	LOC100175325	60S ribosomal protein L15-like
1.52696e-12	1.11401	0.225	0.119	2.26967e-08	PLC_09	LOC100187217	malate dehydrogenase%2C cytoplasmic-like isoform X1
3.24007e-18	1.11385	0.405	0.243	4.81604e-14	PLC_09	LOC100180930	growth hormone-inducible transmembrane protein
2.69182e-12	1.11078	0.227	0.122	4.00112e-08	PLC_09	LOC100184077	transcriptional repressor p66-beta isoform X2
2.38346e-11	1.11064	0.207	0.11	3.54277e-07	PLC_09	LOC100179114	PRELI domain-containing protein 1%2C mitochondrial-like
1.08062e-06	1.11046	0.139	0.077	0.0160624	PLC_09	LOC100178884	G kinase-anchoring protein 1-like
1.59907e-96	1.11011	0.975	0.884	2.37686e-92	PLC_09	LOC100182402	60S ribosomal protein L18a
4.44833e-13	1.10974	0.202	0.1	6.61199e-09	PLC_09	LOC100186678	serine/arginine repetitive matrix protein 1-like isoform X1
3.73277e-90	1.1084	0.991	0.928	5.54839e-86	PLC_09	LOC100177158	40S ribosomal protein S7 isoform X1
2.74784e-09	1.1079	0.134	0.064	4.08439e-05	PLC_09	LOC100181104	glycerol-3-phosphate dehydrogenase [NAD(+)]%2C cytoplasmic isoform X5
9.26781e-84	1.10768	0.998	0.964	1.37757e-79	PLC_09	LOC100184559	40S ribosomal protein S20
4.69375e-07	1.10729	0.134	0.072	0.00697679	PLC_09	zf(c2h2)-137	uncharacterized protein zf(c2h2)-137
1.27088e-10	1.1065	0.214	0.119	1.88903e-06	PLC_09	cnot7/8	CNOT7/8 protein
1.18165e-06	1.10608	0.125	0.067	0.017564	PLC_09	LOC100182433	AFG3-like protein 2
1.20323e-08	1.10483	0.186	0.105	0.000178848	PLC_09	LOC100184801	importin subunit beta-1-like
8.86524e-11	1.10475	0.175	0.088	1.31773e-06	PLC_09	LOC100182579	28S ribosomal protein S34%2C mitochondrial-like isoform X1
1.12484e-12	1.10454	0.28	0.163	1.67196e-08	PLC_09	LOC100175141	RNA-binding protein with serine-rich domain 1
2.79035e-06	1.10425	0.107	0.056	0.0414758	PLC_09	LOC100177106	long-chain fatty acid transport protein 4
5.87204e-07	1.10396	0.182	0.111	0.0087282	PLC_09	LOC100184129	inhibitor of growth protein 5 isoform X2
7.33775e-13	1.1026	0.195	0.096	1.09068e-08	PLC_09	LOC100181370	RAD50-interacting protein 1-like
3.15532e-42	1.10196	0.895	0.8	4.69007e-38	PLC_09	LOC100176034	60S ribosomal protein L23
1.22979e-35	1.09866	0.652	0.447	1.82796e-31	PLC_09	xbpa	transcription factor protein
4.79419e-90	1.09657	0.961	0.856	7.12608e-86	PLC_09	LOC100181712	40S ribosomal protein S6-like
1.81202e-11	1.09579	0.189	0.095	2.69338e-07	PLC_09	LOC100184330	cyclin-dependent kinase 11B isoform X5
8.28822e-15	1.09532	0.259	0.137	1.23196e-10	PLC_09	LOC100179977	ribosome biogenesis regulatory protein homolog
8.44861e-09	1.09323	0.17	0.092	0.00012558	PLC_09	LOC100178384
5.15284e-90	1.093	0.968	0.876	7.65918e-86	PLC_09	LOC100181357	cAMP-regulated D2 protein-like
1.30355e-06	1.09269	0.234	0.159	0.019376	PLC_09	tram1/2	translocating chain-associating membrane protein 1/2 isoform X1
6.45886e-91	1.09248	0.995	0.964	9.60045e-87	PLC_09	LOC100178571
1.53528e-15	1.0896	0.245	0.122	2.28205e-11	PLC_09	ND3	NADH dehydrogenase subunit 3
1.96362e-89	1.08877	0.959	0.855	2.91873e-85	PLC_09	LOC100186763	60S ribosomal protein L5
1.21626e-07	1.08825	0.12	0.06	0.00180785	PLC_09	zf(u1like)-4	zinc finger protein isoform X1
2.12577e-09	1.08818	0.18	0.097	3.15975e-05	PLC_09	LOC100175896	pinin
6.61846e-11	1.08738	0.268	0.164	9.83768e-07	PLC_09	LOC100178853	uncharacterized protein LOC100178853 isoform X2
3.94264e-08	1.0872	0.18	0.102	0.000586035	PLC_09	LOC100181986	AP-2 complex subunit alpha-2
8.57718e-07	1.08411	0.141	0.078	0.0127491	PLC_09	zf(c2h2)-30	zinc finger protein isoform 1
5.65824e-08	1.08354	0.218	0.136	0.000841041	PLC_09	ck2b	protein kinase Ck2-beta
5.96246e-08	1.08326	0.127	0.064	0.00088626	PLC_09	LOC100177130	60S ribosomal export protein NMD3
8.84964e-88	1.082	0.973	0.859	1.31541e-83	PLC_09	LOC100184655	40S ribosomal protein SA-like
1.42106e-08	1.08196	0.152	0.08	0.000211227	PLC_09	LOC100182289
3.10155e-08	1.08178	0.207	0.125	0.000461014	PLC_09	LOC100178598	sulfhydryl oxidase 1-like isoform X1
6.02191e-11	1.08154	0.161	0.078	8.95096e-07	PLC_09	LOC100177084	E3 ubiquitin-protein ligase RBBP6
1.10115e-09	1.08048	0.259	0.161	1.63675e-05	PLC_09	LOC100186689	serine/arginine repetitive matrix protein 1-like
1.76329e-06	1.07869	0.1	0.05	0.0262095	PLC_09	zf(cchc)-22	zinc finger protein
3.42525e-07	1.07834	0.134	0.071	0.00509129	PLC_09	ci-dril1/2	protein dead ringer homolog isoform X2
1.63804e-14	1.07729	0.202	0.095	2.43478e-10	PLC_09	LOC100186970	uncharacterized protein C7orf50 homolog
3.90672e-15	1.07641	0.298	0.167	5.80695e-11	PLC_09	LOC100179085	enhancer of rudimentary homolog
3.85425e-07	1.07551	0.125	0.065	0.00572896	PLC_09	LOC100175935	ubiquitin carboxyl-terminal hydrolase isozyme L5-like
2.87791e-09	1.0734	0.175	0.094	4.27772e-05	PLC_09	LOC100179430	nuclear migration protein nudC isoform X1
1.68375e-12	1.07286	0.302	0.182	2.50273e-08	PLC_09	LOC100185712	coiled-coil domain-containing protein 47-like
3.95602e-15	1.07203	0.343	0.204	5.88023e-11	PLC_09	LOC100185739	phosphate carrier protein%2C mitochondrial
9.78606e-08	1.07095	0.168	0.096	0.0014546	PLC_09	LOC100182780	ras-related protein Rab-3
1.78909e-07	1.07075	0.148	0.081	0.00265931	PLC_09	LOC100183293	transcription elongation factor A protein 1
1.38863e-06	1.07032	0.239	0.163	0.0206407	PLC_09	LOC113474645	uncharacterized protein LOC113474645
2.3004e-07	1.06961	0.143	0.077	0.00341932	PLC_09	LOC100180928	transcription initiation factor TFIID subunit 1-like isoform X2
8.98157e-10	1.06894	0.164	0.084	1.33502e-05	PLC_09	LOC100176226	aldose reductase-like
8.58833e-21	1.06833	0.423	0.253	1.27657e-16	PLC_09	LOC100186880	ornithine decarboxylase
7.46343e-10	1.06828	0.168	0.086	1.10936e-05	PLC_09	LOC100177394	gamma-taxilin
9.38653e-07	1.06617	0.12	0.064	0.0139521	PLC_09	LOC104265550
4.71727e-13	1.06418	0.239	0.126	7.01176e-09	PLC_09	LOC100176528	ADP-ribosylation factor-like protein 8B-A
1.54807e-08	1.06407	0.252	0.163	0.000230105	PLC_09	LOC113474267	cytochrome c oxidase subunit 4 isoform 1%2C mitochondrial-like
4.43279e-07	1.06332	0.102	0.049	0.0065889	PLC_09	LOC100174991	paired amphipathic helix protein Sin3a isoform X1
2.48233e-07	1.06118	0.15	0.084	0.00368974	PLC_09	LOC100187534	phosducin-like protein 3
4.44971e-11	1.06068	0.116	0.048	6.61405e-07	PLC_09	LOC100177363	uncharacterized protein LOC100177363
1.73994e-08	1.06047	0.139	0.07	0.000258624	PLC_09	LOC100179098	dnaJ homolog subfamily C member 5 isoform X2
2.07055e-75	1.05734	0.998	0.95	3.07766e-71	PLC_09	LOC100184647	40S ribosomal protein S25
6.37981e-11	1.05698	0.364	0.256	9.48294e-07	PLC_09	LOC100176724	T-complex protein 1 subunit zeta
2.72743e-92	1.05661	0.995	0.95	4.05405e-88	PLC_09	LOC100180455	40S ribosomal protein S26
1.12326e-09	1.05635	0.157	0.078	1.66962e-05	PLC_09	LOC100175182	ATP-dependent RNA helicase HAS1-like
2.42303e-10	1.05629	0.225	0.129	3.60159e-06	PLC_09	LOC100184295	cytochrome c1%2C heme protein%2C mitochondrial
5.37332e-08	1.05582	0.189	0.112	0.000798691	PLC_09	LOC100182293	superoxide dismutase [Mn]%2C mitochondrial-like
2.84516e-09	1.0555	0.175	0.094	4.22905e-05	PLC_09	LOC100182325	inhibitor of growth protein 1
2.44402e-09	1.0545	0.209	0.12	3.6328e-05	PLC_09	LOC101242956	heterogeneous nuclear ribonucleoproteins A2/B1 isoform X2
1.1888e-11	1.05371	0.257	0.147	1.76703e-07	PLC_09	LOC778641	HIV Tat-specific factor 1 homolog isoform X1
4.90164e-10	1.05202	0.202	0.111	7.2858e-06	PLC_09	LOC100187349	serine/threonine-protein phosphatase 2A 65 kDa regulatory subunit A alpha isoform
3.68113e-10	1.05098	0.264	0.162	5.47164e-06	PLC_09	LOC100187162	26S proteasome regulatory subunit 10B
2.19366e-07	1.0509	0.15	0.083	0.00326066	PLC_09	LOC100181227	adenylyltransferase and sulfurtransferase MOCS3
1.85405e-16	1.05049	0.418	0.266	2.75586e-12	PLC_09	LOC100187157	transitional endoplasmic reticulum ATPase
6.34935e-80	1.04932	0.998	0.93	9.43768e-76	PLC_09	LOC100176316	60S ribosomal protein L23a-like
1.705e-38	1.04836	0.734	0.56	2.53431e-34	PLC_09	LOC100176427	polyadenylate-binding protein 4-like isoform X2
9.80976e-10	1.04477	0.261	0.165	1.45812e-05	PLC_09	LOC100175603	isocitrate dehydrogenase [NADP]%2C mitochondrial
2.04358e-07	1.04281	0.186	0.111	0.00303758	PLC_09	LOC100179156	electron transfer flavoprotein subunit alpha%2C mitochondrial
5.80665e-88	1.0421	0.98	0.916	8.631e-84	PLC_09	LOC100185367	60S ribosomal protein L8
3.23312e-07	1.04095	0.114	0.057	0.00480572	PLC_09	LOC100176131	pre-mRNA 3'-end-processing factor FIP1
9.70262e-09	1.04081	0.139	0.069	0.00014422	PLC_09	LOC100185882	ribosome biogenesis protein BMS1 homolog
4.45422e-07	1.04027	0.157	0.089	0.00662075	PLC_09	LOC100179683	26S proteasome non-ATPase regulatory subunit 14
2.41867e-07	1.0397	0.166	0.096	0.00359512	PLC_09	LOC104265717	kelch-like protein 9
1.85617e-07	1.03878	0.13	0.067	0.00275901	PLC_09	LOC100175855	ribosomal protein S6 kinase alpha-3
3.0853e-07	1.03736	0.177	0.105	0.00458599	PLC_09	LOC100181072	microtubule-associated protein RP/EB family member 1 isoform X1
7.28694e-07	1.03722	0.214	0.138	0.0108313	PLC_09	LOC100186768	calcium-dependent protein kinase C isoform X3
4.8446e-10	1.0367	0.118	0.051	7.20102e-06	PLC_09	LOC101242578	caltractin
1.83702e-11	1.03608	0.252	0.144	2.73054e-07	PLC_09	LOC100187407	acidic leucine-rich nuclear phosphoprotein 32 family member A
5.72737e-07	1.03587	0.164	0.096	0.00851317	PLC_09	ck2a	casein kinase 2 alpha subunit isoform X1
4.79657e-20	1.0338	0.411	0.241	7.12963e-16	PLC_09	LOC100179586	E3 ubiquitin-protein ligase HUWE1-like
2.25301e-08	1.03237	0.155	0.082	0.000334887	PLC_09	LOC100182231	phosphoglycerate kinase 1
4.89041e-10	1.03173	0.114	0.049	7.2691e-06	PLC_09	LOC100176409	uncharacterized protein LOC100176409
3.90427e-76	1.03144	0.989	0.942	5.8033e-72	PLC_09	LOC100175217	LOW QUALITY PROTEIN: 60S ribosomal protein L24-like
8.36592e-07	1.03139	0.145	0.083	0.0124351	PLC_09	LOC100184159	protein FAM50A
1.40411e-11	1.03114	0.259	0.149	2.08707e-07	PLC_09	LOC100177899	protein RTF2 homolog
3.84372e-07	1.03039	0.141	0.077	0.0057133	PLC_09	LOC100182376	prostaglandin reductase 1 isoform X1
3.72019e-13	1.03027	0.339	0.208	5.52968e-09	PLC_09	yb1/2/3	Y-box protein 1/2/3 isoform X1
1.19389e-71	1.027	0.989	0.938	1.7746e-67	PLC_09	LOC100175959	60S acidic ribosomal protein P2
3.82394e-11	1.02698	0.164	0.078	5.6839e-07	PLC_09	LOC100183482	lysine-rich nucleolar protein 1
1.41733e-68	1.02645	0.98	0.929	2.10672e-64	PLC_09	LOC100186308	40S ribosomal protein S16-like
3.65846e-77	1.02627	0.968	0.891	5.43794e-73	PLC_09	LOC100185384	ubiquitin-60S ribosomal protein L40
9.30005e-12	1.02471	0.277	0.167	1.38236e-07	PLC_09	LOC100182516	RING-box protein 1
1.70848e-12	1.02471	0.252	0.139	2.53948e-08	PLC_09	LOC100182364	msx2-interacting protein isoform X2
8.2788e-09	1.02355	0.273	0.178	0.000123056	PLC_09	LOC101242590	NADH dehydrogenase [ubiquinone] 1 alpha subcomplex subunit 13-like
5.70666e-07	1.02329	0.177	0.107	0.00848238	PLC_09	LOC100177289	ubiquitin carboxyl-terminal hydrolase 14-like
3.03187e-07	1.02305	0.114	0.057	0.00450658	PLC_09	LOC100176030	regulatory-associated protein of mTOR-like isoform X1
2.28966e-83	1.01907	0.975	0.897	3.40335e-79	PLC_09	r35a	r35a protein isoform X1
1.24999e-09	1.01706	0.139	0.067	1.85799e-05	PLC_09	LOC100186997	leucine-rich repeat-containing protein 59-like
1.12695e-91	1.0149	0.993	0.952	1.67509e-87	PLC_09	LOC100179536	60S ribosomal protein L35
1.13139e-06	1.01414	0.216	0.142	0.016817	PLC_09	LOC100186615	transmembrane emp24 domain-containing protein 1-like isoform X1
8.56516e-07	1.01303	0.127	0.068	0.0127312	PLC_09	LOC100183514	ankyrin repeat domain-containing protein SOWAHC isoform X3
6.1714e-85	1.01265	0.977	0.924	9.17316e-81	PLC_09	LOC100177652	60S ribosomal protein L9
2.80423e-08	1.01251	0.202	0.12	0.00041682	PLC_09	ci-zf(matrin)-4	U1 small nuclear ribonucleoprotein C
2.98979e-12	1.00927	0.355	0.239	4.44402e-08	PLC_09	LOC100175877	uncharacterized protein LOC100175877
1.15404e-06	1.00833	0.143	0.081	0.0171537	PLC_09	LOC100183743	U4/U6 small nuclear ribonucleoprotein Prp3
4.68396e-26	1.00827	0.491	0.299	6.96224e-22	PLC_09	LOC100185420	uncharacterized protein LOC100185420 isoform X1
2.08247e-06	1.00825	0.152	0.09	0.0309538	PLC_09	LOC100176354	leukotriene A-4 hydrolase
1.16187e-67	1.00811	0.989	0.91	1.72701e-63	PLC_09	rrnS
1.05189e-13	1.00769	0.33	0.2	1.56353e-09	PLC_09	LOC100184417	exportin-1
1.61397e-08	1.0051	0.161	0.086	0.000239901	PLC_09	LOC100176706	sin3 histone deacetylase corepressor complex component SDS3
9.73927e-07	1.00404	0.164	0.097	0.0144765	PLC_09	LOC100178582	sorting nexin-2-like
2.80969e-07	1.00356	0.18	0.105	0.00417632	PLC_09	LOC100186806	cactin
1.51303e-07	1.0028	0.252	0.17	0.00224897	PLC_09	LOC100183031	vesicle-associated membrane protein 2 isoform X3
1.37057e-87	1.00197	0.991	0.953	2.03722e-83	PLC_09	LOC100179092	60S ribosomal protein L18
2.30341e-07	1.0012	0.175	0.101	0.00342379	PLC_09	LOC100181980	trifunctional enzyme subunit alpha%2C mitochondrial
2.58559e-15	1.00092	0.27	0.141	3.84321e-11	PLC_09	LOC100184543	lupus La protein homolog
9.49667e-11	1.00018	0.255	0.15	1.41158e-06	PLC_09	LOC100177357	S-adenosylmethionine synthase isoform X2
6.63106e-79	0.9988	0.995	0.936	9.8564e-75	PLC_09	LOC100182042	40S ribosomal protein S4-like isoform X2
1.44793e-33	0.99878	0.686	0.487	2.1522e-29	PLC_09	COX1	cytochrome c oxidase subunit I
1.01326e-65	0.998749	0.927	0.833	1.50611e-61	PLC_09	LOC100178295	60S ribosomal protein L19-like
5.93267e-11	0.996689	0.336	0.224	8.81832e-07	PLC_09	LOC100175624	ubiquitin-conjugating enzyme E2-17 kDa
2.33529e-08	0.996089	0.195	0.113	0.000347117	PLC_09	LOC100179997	AP-1 complex subunit beta-1
4.09385e-08	0.994825	0.157	0.085	0.000608511	PLC_09	LOC100179663	39S ribosomal protein L24%2C mitochondrial
1.2892e-07	0.994743	0.15	0.081	0.00191627	PLC_09	LOC108949601	serine/threonine-protein kinase WNK1-like
2.5047e-06	0.993907	0.114	0.06	0.0372299	PLC_09	LOC100184070	putative RNA-binding protein Luc7-like 2
1.25229e-06	0.992269	0.105	0.053	0.0186141	PLC_09	LOC100184410	probable RNA-binding protein 19
1.16743e-09	0.991019	0.198	0.109	1.73527e-05	PLC_09	LOC108950183	glutamic acid-rich protein-like
3.96882e-07	0.988824	0.139	0.075	0.00589926	PLC_09	LOC100180561	ESF1 homolog isoform X2
1.83301e-08	0.98863	0.152	0.08	0.000272458	PLC_09	LOC104266564
4.86272e-09	0.986764	0.28	0.184	7.22795e-05	PLC_09	LOC100176990	tetraspanin-3
1.24498e-06	0.986459	0.191	0.12	0.0185054	PLC_09	LOC100181361	acyl-coenzyme A oxidase 3%2C peroxisomal
5.52298e-08	0.985964	0.218	0.135	0.000820936	PLC_09	LOC100181232	zinc finger protein 622 isoform X3
8.29166e-44	0.985578	0.911	0.864	1.23247e-39	PLC_09	LOC109623490	glycine rich RNA binding protein
6.50424e-25	0.982321	0.145	0.042	9.66791e-21	PLC_09	LOC100187493	uncharacterized protein LOC100187493 isoform X1
2.40173e-78	0.981296	0.989	0.933	3.56993e-74	PLC_09	LOC100176033	40S ribosomal protein S3
7.63227e-07	0.978708	0.123	0.064	0.0113446	PLC_09	LOC100180873	tyrosine-protein kinase BAZ1B isoform X1
8.01254e-09	0.976654	0.139	0.069	0.000119098	PLC_09	LOC100179962	protein FRG1
1.11616e-06	0.97319	0.295	0.215	0.0165906	PLC_09	LOC100178791	nucleobindin-2 isoform X1
1.39957e-07	0.971953	0.127	0.066	0.00208033	PLC_09	LOC100176514	peptidyl-tRNA hydrolase ICT1%2C mitochondrial
9.65985e-09	0.969504	0.218	0.13	0.000143584	PLC_09	LOC100182398	alpha-L-fucosidase-like
3.06949e-19	0.96902	0.489	0.323	4.56249e-15	PLC_09	LOC100175296	protein disulfide-isomerase A6-like
1.82139e-70	0.968338	1	0.992	2.70731e-66	PLC_09	rrnL
1.53761e-07	0.966563	0.148	0.08	0.00228551	PLC_09	LOC100178515	probable signal peptidase complex subunit 2
9.49203e-09	0.965025	0.155	0.08	0.00014109	PLC_09	LOC100186185	ATP-dependent RNA helicase ddx24
4.63588e-10	0.9585	0.202	0.11	6.89078e-06	PLC_09	LOC100177229	membrane-bound transcription factor site-1 protease
1.69666e-08	0.955143	0.152	0.08	0.000252192	PLC_09	LOC100185901	sorting nexin-8
9.46104e-14	0.954928	0.266	0.144	1.40629e-09	PLC_09	LOC100181721	titin isoform X3
7.15292e-12	0.952566	0.341	0.228	1.06321e-07	PLC_09	LOC100176872	NADH dehydrogenase [ubiquinone] 1 beta subcomplex subunit 5%2C mitochondrial
5.21367e-12	0.948889	0.264	0.15	7.7496e-08	PLC_09	LOC100185590	apoptotic chromatin condensation inducer in the nucleus
2.39213e-10	0.94796	0.202	0.108	3.55567e-06	PLC_09	LOC100178443	U4/U6.U5 tri-snRNP-associated protein 1
1.8808e-55	0.947308	0.734	0.461	2.79562e-51	PLC_09	LOC100183957	thioredoxin-2
7.30122e-07	0.940793	0.186	0.114	0.0108525	PLC_09	LOC100185662	lysine--tRNA ligase isoform X2
3.57457e-19	0.939154	0.33	0.173	5.31324e-15	PLC_09	LOC100180522	protein HGV2-like
9.87677e-07	0.936736	0.298	0.218	0.0146808	PLC_09	psl3	presenilin-like protein 3
2.91743e-17	0.936089	0.468	0.31	4.33647e-13	PLC_09	LOC100183588	septin-11
1.68126e-30	0.933001	0.645	0.454	2.49902e-26	PLC_09	LOC100186457	glyceraldehyde-3-phosphate dehydrogenase
1.37509e-18	0.931064	0.652	0.579	2.04393e-14	PLC_09	LOC100181478	T-complex protein 1 subunit epsilon-like
3.80842e-11	0.931037	0.277	0.166	5.66084e-07	PLC_09	LOC100186319	apoptosis-inducing factor 2
9.80037e-10	0.930408	0.345	0.241	1.45673e-05	PLC_09	LOC100185850	ras-related protein ORAB-1
1.05705e-21	0.930317	0.636	0.508	1.5712e-17	PLC_09	LOC104265444	14-3-3-like protein 2
6.71448e-08	0.930053	0.141	0.074	0.000998041	PLC_09	LOC100181580	THO complex subunit 7 homolog
1.10525e-07	0.928781	0.193	0.115	0.00164284	PLC_09	LOC100177691	nuclear receptor corepressor 2 isoform X2
1.90581e-07	0.928397	0.15	0.082	0.0028328	PLC_09	LOC100187172	isochorismatase domain-containing protein 2-like
2.32652e-06	0.926656	0.118	0.063	0.0345814	PLC_09	LOC100179239	thioredoxin-like protein 4A
2.85157e-09	0.91826	0.264	0.165	4.23857e-05	PLC_09	LOC100187079	serine/threonine-protein phosphatase alpha-2 isoform
2.4418e-09	0.915866	0.202	0.113	3.62949e-05	PLC_09	LOC100177498	surfeit locus protein 4 isoform X2
4.59306e-16	0.913404	0.541	0.421	6.82713e-12	PLC_09	LOC100178673	fructose-bisphosphate aldolase C-like isoform X1
5.08312e-07	0.908065	0.184	0.111	0.00755555	PLC_09	LOC100176822	U4/U6.U5 small nuclear ribonucleoprotein 27 kDa protein
1.46223e-06	0.907742	0.189	0.119	0.0217346	PLC_09	LOC100176828	vesicular integral-membrane protein VIP36
2.58798e-08	0.907531	0.209	0.124	0.000384678	PLC_09	LOC100176481	natural resistance-associated macrophage protein 2 isoform X1
2.58244e-08	0.906827	0.166	0.09	0.000383853	PLC_09	LOC100180215	LOW QUALITY PROTEIN: kanadaptin
1.19093e-14	0.905118	0.33	0.191	1.7702e-10	PLC_09	LOC100177428	uncharacterized serine-rich protein C215.13
7.09137e-10	0.903828	0.345	0.238	1.05406e-05	PLC_09	LOC100178745	sodium- and chloride-dependent GABA transporter 1
2.13503e-07	0.90329	0.3	0.214	0.00317351	PLC_09	2024-09-15	15 kDa selenoprotein precursor
2.84528e-08	0.900696	0.202	0.119	0.000422922	PLC_09	LOC100181125	acylglycerol kinase%2C mitochondrial-like
2.41667e-57	0.900227	0.961	0.888	3.59214e-53	PLC_09	LOC100186249	40S ribosomal protein S19
1.44882e-06	0.890318	0.207	0.132	0.0215352	PLC_09	LOC100186271	SPATS2-like protein
1.37459e-09	0.890255	0.205	0.113	2.04319e-05	PLC_09	LOC100180620	chromodomain-helicase-DNA-binding protein 1
2.57418e-08	0.886664	0.309	0.216	0.000382627	PLC_09	LOC100186653	dnaJ homolog subfamily A member 1-like
1.17723e-08	0.883898	0.195	0.112	0.000174984	PLC_09	LOC100185597	serine/threonine-protein phosphatase 2B catalytic subunit alpha isoform-like
4.73419e-11	0.882239	0.477	0.388	7.0369e-07	PLC_09	mech2	mech2 protein isoform X1
1.63535e-29	0.879967	0.659	0.467	2.43078e-25	PLC_09	LOC100185003	sodium- and chloride-dependent GABA transporter 2-like
7.12869e-31	0.874047	0.784	0.697	1.05961e-26	PLC_09	LOC100185390	DNA topoisomerase 2-binding protein 1-like isoform X2
2.67797e-09	0.871968	0.252	0.156	3.98054e-05	PLC_09	LOC100180195	glutaredoxin-C8
3.85809e-07	0.870239	0.191	0.115	0.00573467	PLC_09	LOC100183786	S-adenosylhomocysteine hydrolase-like protein 1 isoform X2
1.48405e-16	0.869347	0.5	0.359	2.20589e-12	PLC_09	LOC100180369	eukaryotic translation initiation factor 1-like isoform X2
2.56866e-06	0.86865	0.159	0.094	0.0381806	PLC_09	LOC100179766	serine/threonine-protein kinase 10 isoform X1
2.25405e-08	0.867341	0.236	0.147	0.000335042	PLC_09	cir	CIR protein
1.02239e-06	0.865598	0.164	0.096	0.0151969	PLC_09	LOC100184917	microfibrillar-associated protein 1-like
8.76428e-09	0.864798	0.286	0.188	0.000130272	PLC_09	LOC100182612	centrosomal protein of 112 kDa
7.72702e-07	0.864086	0.209	0.133	0.0114854	PLC_09	LOC100187522	elongation factor 1-delta
3.22721e-07	0.863291	0.261	0.175	0.00479693	PLC_09	LOC100181305	polypeptide N-acetylgalactosaminyltransferase 1
5.76051e-11	0.857646	0.257	0.148	8.56242e-07	PLC_09	LOC778828	LOW QUALITY PROTEIN: nucleosome-remodeling factor subunit NURF301
1.06457e-67	0.856652	0.993	0.945	1.58237e-63	PLC_09	LOC100178199	40S ribosomal protein S14
2.00747e-06	0.850036	0.141	0.079	0.029839	PLC_09	LOC100182380	centrosomal protein of 83 kDa
4.06869e-59	0.843925	0.975	0.942	6.04769e-55	PLC_09	LOC100183019	40S ribosomal protein S15-like
6.77773e-08	0.843553	0.295	0.208	0.00100744	PLC_09	LOC100186959	tubulin alpha chain-like
1.04088e-08	0.84224	0.127	0.061	0.000154717	PLC_09	LOC100184088	prefoldin subunit 1-like
9.57959e-09	0.839845	0.227	0.136	0.000142391	PLC_09	LOC100177279	CAP-Gly domain-containing linker protein 1 isoform X5
1.2309e-10	0.838729	0.309	0.2	1.82961e-06	PLC_09	LOC100185831	ubiquitin-conjugating enzyme E2-17 kDa
1.12734e-06	0.833375	0.15	0.086	0.0167568	PLC_09	LOC100180445	cystathionine beta-synthase-like
3.43763e-07	0.832461	0.234	0.153	0.0051097	PLC_09	LOC100178066	clathrin light chain B-like isoform X1
3.11221e-06	0.826866	0.102	0.052	0.0462598	PLC_09	LOC100176827	probable serine/threonine-protein kinase kinX
2.3738e-06	0.8221	0.232	0.155	0.0352842	PLC_09	LOC100182384	uncharacterized protein LOC100182384 isoform X4
4.3746e-11	0.820017	0.375	0.254	6.5024e-07	PLC_09	LOC100178584	probable ATP-dependent RNA helicase DDX46
1.25938e-06	0.81937	0.209	0.135	0.0187195	PLC_09	LOC104266327	mitotic spindle assembly checkpoint protein MAD2B-like
9.32091e-12	0.81195	0.366	0.241	1.38546e-07	PLC_09	LOC100175088	14-3-3 protein epsilon-like
8.27409e-09	0.80767	0.243	0.15	0.000122986	PLC_09	LOC100187414	RNA-binding protein 39-like
3.95484e-08	0.797339	0.248	0.156	0.000587847	PLC_09	LOC100184515	misshapen-like kinase 1 isoform X1
1.42206e-06	0.792054	0.198	0.124	0.0211375	PLC_09	LOC100184003	importin subunit alpha-4
1.34412e-07	0.777121	0.186	0.108	0.0019979	PLC_09	LOC100180711	protein ENL-like isoform X3
2.50864e-13	0.767375	0.539	0.448	3.72885e-09	PLC_09	dynll6	dynein light chain 6
2.61463e-06	0.767043	0.243	0.166	0.0388639	PLC_09	rtn	reticulon isoform X1
8.8445e-08	0.765215	0.23	0.144	0.00131465	PLC_09	LOC100178258	serine/threonine-protein kinase pim-3
2.23368e-06	0.765016	0.248	0.167	0.0332015	PLC_09	LOC100175920	golgin subfamily A member 4 isoform X2
1.51475e-06	0.763953	0.509	0.473	0.0225152	PLC_09	LOC101243097	60S ribosomal protein L8-like
5.43614e-07	0.75835	0.325	0.236	0.00808027	PLC_09	LOC100182745	guanine nucleotide-binding protein G(I)/G(S)/G(T) subunit beta-1
1.54352e-07	0.757565	0.236	0.148	0.00229428	PLC_09	LOC100184179	protein disulfide-isomerase A4-like isoform X2
5.99191e-07	0.7492	0.191	0.116	0.00890638	PLC_09	LOC100182261	transmembrane protein KIAA1109
7.3622e-11	0.749133	0.295	0.181	1.09432e-06	PLC_09	LOC100184055	disheveled-associated activator of morphogenesis 2 isoform X2
3.12648e-27	0.741603	0.886	0.879	4.6472e-23	PLC_09	LOC100176019	heat shock protein HSP 90-beta
1.41406e-10	0.71461	0.389	0.271	2.10185e-06	PLC_09	LOC100185452	hsp90 co-chaperone Cdc37
7.52599e-51	0.700003	0.959	0.923	1.11866e-46	PLC_09	LOC100187210	heat shock cognate 71 kDa protein
8.51212e-07	0.689029	0.22	0.141	0.0126524	PLC_09	LOC100175460	RAS guanyl-releasing protein 2-A
1.60902e-06	0.671502	0.225	0.148	0.0239165	PLC_09	LOC100182251	protein ECT2-like isoform X2
1.41706e-06	0.643549	0.302	0.219	0.0210633	PLC_09	LOC100183412	eukaryotic translation initiation factor 5 isoform X1
9.06524e-08	0.637584	0.4	0.313	0.00134746	PLC_09	nf-e2	transcription factor protein isoform X1
4.10918e-15	0.634803	0.298	0.163	6.10788e-11	PLC_09	LOC100185551	tetraspanin-9
2.65088e-16	0.598582	0.48	0.335	3.94027e-12	PLC_09	LOC100178454	uncharacterized protein LOC100178454 isoform X1
3.13634e-15	0.584115	0.702	0.622	4.66185e-11	PLC_09	LOC100176824	heat shock 70 kDa protein 4L
4.71114e-08	0.579272	0.489	0.402	0.000700264	PLC_09	LOC445756	ribosome-binding protein 1 isoform X15
9.65121e-18	0.570964	0.623	0.474	1.43456e-13	PLC_09	LOC101242470	endoplasmic reticulum chaperone BiP
1.10671e-07	0.557206	0.234	0.146	0.00164501	PLC_09	LOC100181108	uncharacterized protein LOC100181108
1.72872e-08	0.553558	0.477	0.373	0.000256956	PLC_09	LOC100187454	endoplasmin
8.99756e-07	0.537806	0.323	0.231	0.013374	PLC_09	LOC100186064	serine/threonine-protein phosphatase 2A catalytic subunit beta isoform
4.05298e-18	0.534155	0.616	0.469	6.02434e-14	PLC_09	atf4/5	transcription factor protein
2.0281e-08	0.520449	0.282	0.181	0.000301457	PLC_09	LOC100178529	malate dehydrogenase%2C mitochondrial-like
7.99157e-07	0.517883	0.245	0.159	0.0118787	PLC_09	LOC100181586	tribbles homolog 2
2.63853e-14	0.513948	0.534	0.393	3.92192e-10	PLC_09	LOC100184511	tubulin beta chain
1.10144e-69	7.39289	0.294	0.064	1.63719e-65	PLC_06	LOC494351	thrombospondin type-1 domain-containing protein 7A isoform X16
3.91744e-175	7.34165	0.15	0.006	5.82288e-171	PLC_06	LOC100178135	alpha-tectorin-like isoform X2
1.29698e-41	7.27878	0.291	0.092	1.92784e-37	PLC_06	LOC101243228	integrin alpha-X isoform X2
2.16639e-128	7.26583	0.269	0.031	3.22012e-124	PLC_06	LOC100179118	carbonic anhydrase-like
0	7.20624	0.153	0.002	0	PLC_06	LOC100176085	cytosolic phospholipase A2-like
2.3123e-45	7.20252	0.309	0.098	3.437e-41	PLC_06	LOC100179227	mannose-binding lectin precursor
0	7.06482	0.193	0.002	0	PLC_06	LOC100185002	uncharacterized protein LOC100185002
1.37502e-37	6.88692	0.205	0.052	2.04383e-33	PLC_06	LOC100180506	ZP domain-containing protein
0	6.87911	0.174	0.002	0	PLC_06	LOC100186973	ficolin-1-A-like
7.97237e-110	6.82796	0.147	0.01	1.18501e-105	PLC_06	LOC100178901	alpha-tectorin
1.21685e-140	6.82358	0.147	0.008	1.80873e-136	PLC_06	LOC100176115	ZP domain-containing protein-like
2.72146e-24	6.79246	0.232	0.087	4.04518e-20	PLC_06	LOC113474829	keratin-associated protein 9-1-like
2.36733e-78	6.7307	0.141	0.014	3.51879e-74	PLC_06	LOC100182095	uromodulin-like 1
0	6.71645	0.211	0.004	0	PLC_06	LOC113474175	uncharacterized protein LOC113474175
7.41306e-295	6.67967	0.202	0.006	1.10188e-290	PLC_06	LOC778553	uncharacterized protein LOC778553 isoform X2
1.47458e-260	6.67829	0.214	0.009	2.19182e-256	PLC_06	LOC100187373	uromodulin
4.27773e-20	6.66583	0.242	0.103	6.35842e-16	PLC_06	LOC494397	alpha-tectorin isoform X1
3.18963e-99	6.6276	0.144	0.011	4.74106e-95	PLC_06	LOC100178581	uncharacterized protein LOC100178581
0	6.54595	0.159	0.003	0	PLC_06	LOC100181213	neuronal calcium sensor 1-like
1.47259e-218	6.51325	0.107	0.002	2.18886e-214	PLC_06	LOC101242726	uncharacterized protein LOC101242726 isoform X2
7.31624e-97	6.4928	0.171	0.016	1.08749e-92	PLC_06	LOC100177359	uncharacterized protein LOC100177359
6.05768e-85	6.38005	0.141	0.013	9.00413e-81	PLC_06	LOC100187158	fibrillin-2
0	6.35982	0.153	0.002	0	PLC_06	LOC113474353	uncharacterized protein LOC113474353
6.16157e-71	6.26846	0.15	0.017	9.15856e-67	PLC_06	LOC100184765	uncharacterized protein LOC100184765 isoform X1
2.26153e-146	5.98295	0.119	0.005	3.36154e-142	PLC_06	LOC100175024	SCO-spondin-like
2.28989e-63	5.94653	0.15	0.019	3.40369e-59	PLC_06	LOC100177824	uncharacterized protein LOC100177824
3.41973e-273	5.79845	0.242	0.011	5.08308e-269	PLC_06	LOC100180631	uncharacterized protein LOC100180631
1.54217e-281	5.77366	0.177	0.005	2.29228e-277	PLC_06	LOC101243108	short transient receptor potential channel 4-like
2.93162e-216	5.63444	0.199	0.009	4.35756e-212	PLC_06	LOC494380	uncharacterized protein LOC494380
1.20976e-264	5.60865	0.19	0.006	1.79819e-260	PLC_06	LOC100176804	beta-1%2C4-galactosyltransferase 1-like
2.4271e-152	5.42081	0.257	0.024	3.60764e-148	PLC_06	LOC100176744	allene oxide synthase-lipoxygenase protein
1.51512e-170	5.3196	0.248	0.019	2.25208e-166	PLC_06	LOC100176123	vitamin D 25-hydroxylase-like
2.97227e-110	5.05162	0.309	0.047	4.41799e-106	PLC_06	LOC100176027	cytochrome P450 2C13%2C male-specific
1.06225e-187	5.01146	0.177	0.008	1.57893e-183	PLC_06	LOC100186586
5.41523e-127	4.99096	0.135	0.007	8.0492e-123	PLC_06	LOC100178545	uncharacterized protein LOC100178545
5.47152e-120	4.95236	0.156	0.011	8.13286e-116	PLC_06	LOC100179913	somatostatin receptor type 2-like isoform X2
5.52182e-140	4.90556	0.174	0.011	8.20764e-136	PLC_06	LOC100182196	beta-1%2C4-galactosyltransferase 4-like
3.01118e-159	4.81668	0.211	0.015	4.47582e-155	PLC_06	LOC100181917	SCO-spondin-like isoform X3
1.90999e-52	4.80947	0.104	0.011	2.83901e-48	PLC_06	LOC100177838	uncharacterized protein LOC100177838
3.83285e-101	4.69943	0.159	0.013	5.69714e-97	PLC_06	LOC100179168	uncharacterized protein LOC100179168 isoform X2
1.8767e-09	4.56172	0.226	0.13	2.78953e-05	PLC_06	LOC104266698
4.61415e-173	4.54599	0.196	0.012	6.85847e-169	PLC_06	LOC100184168	uncharacterized protein LOC100184168
9.98259e-139	4.4744	0.287	0.032	1.48381e-134	PLC_06	LOC100185917	uncharacterized protein LOC100185917
1.56627e-87	4.4532	0.119	0.009	2.3281e-83	PLC_06	LOC100187530	uncharacterized protein LOC100187530
2.45897e-130	4.3796	0.281	0.033	3.65502e-126	PLC_06	LOC100183168	melatonin receptor type 1A-like
1.85443e-108	4.34818	0.364	0.065	2.75643e-104	PLC_06	LOC100184813	galectin-9
3.33239e-77	4.30199	0.104	0.007	4.95326e-73	PLC_06	LOC100182905	sodium-coupled monocarboxylate transporter 2-like
2.63624e-107	4.27418	0.11	0.006	3.9185e-103	PLC_06	LOC108950385	uncharacterized protein LOC108950385
7.35976e-119	4.22222	0.202	0.018	1.09395e-114	PLC_06	LOC100180884	uncharacterized protein LOC100180884 isoform X1
1.8512e-152	4.20775	0.229	0.018	2.75163e-148	PLC_06	LOC100180298	kelch-like protein 12
4.1403e-80	4.16659	0.11	0.008	6.15414e-76	PLC_06	LOC108951050	uncharacterized protein LOC108951050 isoform X4
8.38256e-32	4.155	0.138	0.029	1.24598e-27	PLC_06	LOC100180556	uncharacterized protein LOC100180556 isoform X2
4.39317e-72	4.13011	0.159	0.019	6.53e-68	PLC_06	LOC100176032	GLIPR1-like protein 1 isoform X1
6.07903e-84	4.12812	0.141	0.012	9.03587e-80	PLC_06	LOC100187397	uncharacterized protein LOC100187397 isoform X2
4.16005e-89	4.029	0.211	0.026	6.1835e-85	PLC_06	LOC100180909	uncharacterized protein LOC100180909
2.01575e-76	4.00892	0.135	0.013	2.99622e-72	PLC_06	LOC100175270	uncharacterized protein LOC100175270
1.73107e-63	3.83025	0.248	0.048	2.57306e-59	PLC_06	LOC100180957	uncharacterized protein KIAA0513-like
8.13964e-50	3.82901	0.104	0.011	1.20988e-45	PLC_06	LOC113475657	uncharacterized protein LOC113475657
3.0869e-55	3.80818	0.144	0.019	4.58836e-51	PLC_06	LOC100176212	transmembrane protein 164
2.29513e-86	3.74768	0.159	0.016	3.41149e-82	PLC_06	LOC100175559	uncharacterized protein LOC100175559
1.82851e-67	3.71914	0.107	0.009	2.71789e-63	PLC_06	LOC100180714	uncharacterized protein LOC100180714
1.98635e-70	3.65131	0.223	0.036	2.95251e-66	PLC_06	LOC100181369	uncharacterized protein LOC100181369
6.42665e-62	3.57038	0.165	0.023	9.55258e-58	PLC_06	LOC100178083	protein TsetseEP
5.04578e-67	3.56705	0.177	0.024	7.50005e-63	PLC_06	ets/pointed1	ets transcription factor isoform X1
1.2552e-107	3.56103	0.287	0.04	1.86573e-103	PLC_06	LOC100183702	receptor-type tyrosine-protein phosphatase mu
2.90961e-62	3.55579	0.171	0.024	4.32484e-58	PLC_06	LOC100185641	acyl-CoA desaturase-like isoform X2
9.3953e-71	3.54385	0.187	0.025	1.39652e-66	PLC_06	LOC101242234	uncharacterized protein LOC101242234 isoform X3
2.33724e-73	3.54144	0.128	0.012	3.47407e-69	PLC_06	LOC100186665	uncharacterized protein LOC100186665
2.62385e-67	3.52807	0.153	0.018	3.90009e-63	PLC_06	LOC100186998	uncharacterized protein LOC100186998 isoform X2
3.17062e-66	3.51163	0.19	0.028	4.71281e-62	PLC_06	hox4	hox4 protein isoform X2
2.2351e-90	3.5004	0.263	0.04	3.32226e-86	PLC_06	LOC100176924	uncharacterized protein LOC100176924
2.7194e-34	3.4803	0.122	0.022	4.04212e-30	PLC_06	LOC100186442	wolframin-like
2.89075e-40	3.45754	0.11	0.015	4.29682e-36	PLC_06	LOC113475804	pyridoxal phosphate phosphatase PHOSPHO2-like
1.53774e-37	3.457	0.138	0.025	2.28569e-33	PLC_06	LOC100184213	uncharacterized protein LOC100184213
7.02076e-09	3.3985	0.125	0.053	0.000104357	PLC_06	LOC100178741	creatine kinase B-type
2.62651e-64	3.3965	0.196	0.03	3.90405e-60	PLC_06	LOC494424	integrin alpha-IIb
2.79045e-33	3.39063	0.101	0.016	4.14773e-29	PLC_06	LOC100185816	solute carrier family 2%2C facilitated glucose transporter member 8
2.41489e-46	3.38674	0.156	0.026	3.58949e-42	PLC_06	LOC113474624	uncharacterized protein LOC113474624
2.00407e-48	3.38313	0.101	0.011	2.97885e-44	PLC_06	LOC100186862	band 4.1-like protein 4 isoform X2
6.41936e-96	3.37787	0.141	0.011	9.54173e-92	PLC_06	LOC101242436	uncharacterized protein LOC101242436
2.05549e-47	3.36898	0.165	0.029	3.05528e-43	PLC_06	LOC100177958	uncharacterized protein DDB_G0287625
9.04632e-33	3.36085	0.153	0.033	1.34465e-28	PLC_06	LOC100179203	hydroxysteroid 11-beta-dehydrogenase 1-like protein
1.18644e-29	3.35654	0.122	0.024	1.76352e-25	PLC_06	LOC104266151	fibrocystin-L-like isoform X6
4.39075e-34	3.34249	0.107	0.017	6.52641e-30	PLC_06	LOC100181603	leucine-rich repeat-containing protein 15
3.0603e-69	3.31841	0.183	0.025	4.54884e-65	PLC_06	LOC100176698	lysozyme g
5.67215e-52	3.29375	0.18	0.031	8.43108e-48	PLC_06	LOC100177501	serine/threonine-protein kinase/endoribonuclease IRE2-like isoform X2
2.09099e-45	3.29003	0.141	0.022	3.10805e-41	PLC_06	LOC100176015	coiled-coil domain-containing protein 103
9.05695e-51	3.21974	0.226	0.048	1.34623e-46	PLC_06	LOC108949322	uncharacterized protein LOC108949322 isoform X2
4.52465e-62	3.21943	0.177	0.026	6.72544e-58	PLC_06	LOC100182056	integrin beta-1-B
[truncated: 11,052 more rows]
