# Supplementary material for: Evolutionary conservation and divergence of phagocytic and coagulation programs across bilaterian circulating immune cells
Source: Mol Biol Evol. 2026 Apr 27;43(5):msag109. doi: 10.1093/molbev/msag109 (PMC13186322; doi:10.1093/molbev/msag109)
Supplement: msag109_Supplementary_Data [file msag109_supplementary_data.zip › msag109_Supplementary_Data/Table S6.xls]

## Sheet: Supple Data 6
Table S6. DEGs in shark blood cell populations.
p_val	avg_log2FC	pct.1	pct.2	p_val_adj	cluster	gene	NR_annotation
0	12.0284	0.223	0	0	Thrombocytes	LOC122544347	protein slit-like isoform X3
0	11.537	0.28	0	0	Thrombocytes	LOC122560465	myosin-11-like
0	11.4035	0.19	0	0	Thrombocytes	LOC122561774	lectin-like
0	11.249	0.888	0.004	0	Thrombocytes	LOC122560464	myosin-11-like
0	11.1883	0.117	0	0	Thrombocytes	LOC122546952
0	10.9815	0.276	0	0	Thrombocytes	LOC122540266	filamin-binding LIM protein 1-like isoform X1
0	10.9487	0.164	0	0	Thrombocytes	LOC122558217	cadherin-5-like
0	10.8925	0.454	0.001	0	Thrombocytes	LOC122560577	platelet-derived growth factor subunit A-like isoform X1
0	10.8716	0.822	0.003	0	Thrombocytes	filip1l	filamin A-interacting protein 1-like
0	10.7741	0.111	0	0	Thrombocytes	LOC122545374	neuroblast differentiation-associated protein AHNAK-like
0	10.7605	0.75	0.002	0	Thrombocytes	LOC122564275	coagulation factor XIII A chain-like
0	10.7581	0.454	0.001	0	Thrombocytes	vegfc	vascular endothelial growth factor C
0	10.728	0.848	0.003	0	Thrombocytes	LOC122543124	fibroblast growth factor receptor 1-like
0	10.6719	0.372	0.001	0	Thrombocytes	LOC122555299
0	10.6287	0.193	0	0	Thrombocytes	LOC122555680	angiomotin-like 2a isoform X1
0	10.5046	0.308	0.001	0	Thrombocytes	LOC122539985	integrin alpha-V-like
0	10.4436	0.24	0	0	Thrombocytes	LOC122557351	transforming growth factor beta activator LRRC32-like isoform X1
0	10.3881	0.348	0.001	0	Thrombocytes	LOC122555959	leucine-rich repeat-containing protein 15-like
0	10.3742	0.602	0.003	0	Thrombocytes	thbs1b	thrombospondin-1
0	10.357	0.379	0.001	0	Thrombocytes	asah2	LOW QUALITY PROTEIN: neutral ceramidase
0	10.2795	0.142	0	0	Thrombocytes	LOC122554971	protein Shroom2-like isoform X5
0	10.2735	0.388	0.001	0	Thrombocytes	LOC122542870	cytochrome P450 2C42-like isoform X2
0	10.2441	0.153	0	0	Thrombocytes	LOC122545241	neuroblast differentiation-associated protein AHNAK-like
0	10.1587	0.129	0	0	Thrombocytes	cfap97d2	uncharacterized protein CFAP97D2 isoform X2
0	10.1567	0.316	0.001	0	Thrombocytes	LOC122543980	neuroblast differentiation-associated protein AHNAK-like
0	10.094	0.281	0.001	0	Thrombocytes	phldb1b	pleckstrin homology-like domain family B member 1 isoform X1
0	9.97908	0.975	0.01	0	Thrombocytes	LOC122550913	interleukin-5 receptor subunit alpha-like isoform X2
0	9.96269	0.158	0	0	Thrombocytes	LOC122554415	endothelin-1 receptor-like
0	9.89548	0.458	0.002	0	Thrombocytes	LOC122539982	integrin alpha-8-like
0	9.81837	0.101	0	0	Thrombocytes	gja1b	gap junction alpha-1 protein
0	9.71008	0.668	0.003	0	Thrombocytes	LOC122543981	neuroblast differentiation-associated protein AHNAK-like
0	9.668	0.261	0	0	Thrombocytes	lpar1	lysophosphatidic acid receptor 1
0	9.61056	0.709	0.003	0	Thrombocytes	fscn1a	fascin actin-bundling protein 1a
0	9.59636	0.203	0.001	0	Thrombocytes	LOC122560199	proto-oncogene tyrosine-protein kinase Src-like isoform X1
0	9.56978	0.225	0.001	0	Thrombocytes	LOC122563184	uncharacterized protein LOC122563184 isoform X1
0	9.42328	0.396	0.001	0	Thrombocytes	LOC122550752	anoctamin-7-like
0	9.37113	0.114	0	0	Thrombocytes	rac3a	ras-related C3 botulinum toxin substrate 3a isoform X3
0	9.12341	0.619	0.003	0	Thrombocytes	fhl2a	four and a half LIM domains protein 2a isoform X1
0	9.12165	0.241	0.001	0	Thrombocytes	c16h11orf96	uncharacterized protein C11orf96 homolog
0	9.09723	0.544	0.004	0	Thrombocytes	mrvi1	inositol 1%2C4%2C5-triphosphate receptor associated 1 isoform X1
0	9.09454	0.146	0.001	0	Thrombocytes	LOC122556507	fibroblast growth factor 1-like isoform X2
0	9.0084	0.113	0.001	0	Thrombocytes	LOC122546480	neuroblast differentiation-associated protein AHNAK-like
0	8.75424	0.454	0.003	0	Thrombocytes	meis1b	homeobox protein Meis1b isoform X1
0	8.665	0.156	0.001	0	Thrombocytes	LOC122557353
0	8.6094	0.849	0.012	0	Thrombocytes	LOC122552605	p53 apoptosis effector related to PMP-22
0	8.54806	0.393	0.003	0	Thrombocytes	tbxa2r	thromboxane A2 receptor
0	8.52242	0.143	0.001	0	Thrombocytes	afap1	actin filament-associated protein 1 isoform X1
0	8.44782	0.159	0.001	0	Thrombocytes	scarf2	scavenger receptor class F member 2
0	8.40165	0.712	0.011	0	Thrombocytes	LOC122540638	transgelin-like isoform X1
0	8.30879	0.177	0.001	0	Thrombocytes	pde3a	cGMP-inhibited 3'%2C5'-cyclic phosphodiesterase A isoform X2
0	8.30501	0.143	0.001	0	Thrombocytes	tjp2a	tight junction protein ZO-2a isoform X2
0	8.28101	0.553	0.011	0	Thrombocytes	LOC122562594	uncharacterized protein LOC122562594 isoform X1
0	8.24108	0.268	0.003	0	Thrombocytes	ripor1	rho family-interacting cell polarization regulator 1 isoform X3
0	8.21123	0.103	0.001	0	Thrombocytes	LOC122542739
0	8.20355	0.288	0.002	0	Thrombocytes	LOC122560196	myosin regulatory light polypeptide 9
0	8.13546	0.16	0.001	0	Thrombocytes	adgrg6	adhesion G-protein coupled receptor G6
0	7.97258	0.224	0.002	0	Thrombocytes	pdlim1	PDZ and LIM domain protein 1 isoform X3
0	7.96328	0.776	0.011	0	Thrombocytes	cald1a	caldesmon 1a isoform X4
0	7.75238	0.144	0.001	0	Thrombocytes	LOC122561159	carbohydrate sulfotransferase 15-like isoform X2
0	7.73856	0.578	0.011	0	Thrombocytes	rasa3	ras GTPase-activating protein 3
0	7.71608	0.321	0.004	0	Thrombocytes	esama	endothelial cell adhesion molecule a isoform X1
0	7.69149	0.118	0.001	0	Thrombocytes	kcnma1a	calcium-activated potassium channel subunit alpha-1a isoform X1
0	7.53752	0.703	0.015	0	Thrombocytes	mn1b	transcriptional activator MN1 isoform X3
0	7.51743	0.183	0.002	0	Thrombocytes	hsd20b2	hydroxysteroid (20-beta) dehydrogenase 2 isoform X2
0	7.484	0.225	0.003	0	Thrombocytes	p2rx1	P2X purinoceptor 1
0	7.46662	0.519	0.01	0	Thrombocytes	LOC122546927	peripheral myelin protein 22-like
0	7.27225	0.1	0.001	0	Thrombocytes	inka1a	PAK4-inhibitor inka1
0	7.23931	0.155	0.002	0	Thrombocytes	LOC122560270	protein CBFA2T1-like isoform X5
0	7.23053	0.101	0.001	0	Thrombocytes	npr2	atrial natriuretic peptide receptor 2
0	7.11998	0.209	0.004	0	Thrombocytes	LOC122553085	1-phosphatidylinositol 4%2C5-bisphosphate phosphodiesterase beta-4 isoform X1
0	7.05273	0.225	0.005	0	Thrombocytes	LOC122548512	EH domain-containing protein 3 isoform X1
0	7.01118	0.333	0.005	0	Thrombocytes	LOC122539970	gap junction gamma-1 protein-like
0	6.99845	0.206	0.004	0	Thrombocytes	cyfip1	cytoplasmic FMR1-interacting protein 1 homolog isoform X2
0	6.86211	0.111	0.002	0	Thrombocytes	adcy5	adenylate cyclase type 5
0	6.72629	0.173	0.004	0	Thrombocytes	rin3	ras and Rab interactor 3
0	6.64902	0.283	0.005	0	Thrombocytes	LOC122553543	creatine kinase B-type
0	6.58035	0.158	0.003	0	Thrombocytes	cmss1	protein CMSS1
0	6.56852	0.45	0.011	0	Thrombocytes	LOC122541060
0	6.56116	0.127	0.003	0	Thrombocytes	LOC122560775	zinc finger protein 608-like isoform X1
0	6.54614	0.14	0.005	0	Thrombocytes	trib2	tribbles homolog 2
0	6.47567	0.102	0.004	0	Thrombocytes	LOC122549138	CD226 antigen-like isoform X1
0	6.4063	0.414	0.012	0	Thrombocytes	palld	palladin
0	6.37989	0.141	0.003	0	Thrombocytes	LOC122541371	uncharacterized protein LOC122541371 isoform X4
0	6.16953	0.679	0.036	0	Thrombocytes	serpine1	plasminogen activator inhibitor 1
0	6.13488	0.141	0.005	0	Thrombocytes	snrkb	SNF related kinase b
0	5.99006	0.197	0.006	0	Thrombocytes	LOC122553033	pleckstrin homology domain-containing family G member 1-like isoform X2
0	5.92504	0.452	0.02	0	Thrombocytes	stom	erythrocyte band 7 integral membrane protein
0	5.89834	0.531	0.028	0	Thrombocytes	daam1a	disheveled-associated activator of morphogenesis 1 isoform X1
0	5.88766	0.595	0.029	0	Thrombocytes	LOC122542628	RNA-binding protein%2C mRNA-processing factor 2a isoform X3
0	5.83842	0.131	0.002	0	Thrombocytes	kita	mast/stem cell growth factor receptor kita
0	5.81962	0.121	0.006	0	Thrombocytes	LOC122562211	dual specificity mitogen-activated protein kinase kinase 6 isoform X1
0	5.79397	0.176	0.005	0	Thrombocytes	LOC122544271	uncharacterized protein LOC122544271 isoform X2
1.4655e-275	5.78827	0.105	0.007	2.75e-271	Thrombocytes	smc2	structural maintenance of chromosomes protein 2
0	5.73194	0.101	0.004	0	Thrombocytes	sh3bp5b	SH3 domain-binding protein 5b
0	5.72748	0.455	0.023	0	Thrombocytes	LOC122550677	LIM and senescent cell antigen-like-containing domain protein 1 isoform X6
0	5.68448	0.197	0.006	0	Thrombocytes	LOC122540750	src substrate cortactin-like isoform X1
0	5.68302	0.604	0.033	0	Thrombocytes	LOC122542253	cytokine receptor common subunit beta-like
0	5.67097	0.157	0.007	0	Thrombocytes	LOC122540891	uveal autoantigen with coiled-coil domains and ankyrin repeats protein-like isoform X2
0	5.64764	0.258	0.009	0	Thrombocytes	prom2	prominin-2 isoform X1
0	5.6259	0.104	0.005	0	Thrombocytes	map3k5	mitogen-activated protein kinase kinase kinase 5
0	5.62133	0.289	0.013	0	Thrombocytes	LOC122540019	integrin beta-3-like isoform X1
0	5.58784	0.123	0.004	0	Thrombocytes	LOC122547614
0	5.56729	0.49	0.028	0	Thrombocytes	tinagl1	tubulointerstitial nephritis antigen-like
0	5.55255	0.225	0.012	0	Thrombocytes	ano6	anoctamin-6 isoform X1
0	5.53979	0.47	0.021	0	Thrombocytes	cotl1	coactosin-like protein
0	5.52723	0.105	0.004	0	Thrombocytes	LOC122556090	lipoma-preferred partner isoform X1
0	5.51408	0.289	0.021	0	Thrombocytes	LOC122547295	alpha-actinin-1
0	5.49354	0.169	0.008	0	Thrombocytes	si:dkey-172j4.3	diacylglycerol kinase eta isoform X3
0	5.4303	0.643	0.055	0	Thrombocytes	LOC122541259
0	5.38315	0.107	0.004	0	Thrombocytes	LOC122545762	C3a anaphylatoxin chemotactic receptor-like
0	5.3616	0.143	0.007	0	Thrombocytes	LOC122557729	F-actin-monooxygenase MICAL2-like isoform X7
0	5.33371	0.151	0.008	0	Thrombocytes	LOC122553615	glia maturation factor beta-like isoform X1
0	5.24632	0.302	0.015	0	Thrombocytes	LOC122559552	beta-parvin isoform X1
0	5.2143	0.199	0.013	0	Thrombocytes	tox2	TOX high mobility group box family member 2 isoform X2
0	5.1819	0.579	0.046	0	Thrombocytes	LOC122552181	adhesion G protein-coupled receptor E1-like isoform X1
0	5.17221	0.123	0.005	0	Thrombocytes	LOC122539933	integrin alpha-3-like isoform X1
0	5.16719	0.247	0.016	0	Thrombocytes	ptpra	receptor-type tyrosine-protein phosphatase alpha isoform X4
0	5.13542	0.231	0.016	0	Thrombocytes	LOC122543433	espin-like
0	5.03673	0.161	0.01	0	Thrombocytes	LOC122541792	annexin A5-like
0	5.03439	0.238	0.017	0	Thrombocytes	ppm1f	protein phosphatase 1F
0	5.03199	0.201	0.011	0	Thrombocytes	LOC122546872	C-terminal-binding protein 2-like
0	5.0237	0.323	0.032	0	Thrombocytes	LOC122550753	anoctamin-7-like isoform X1
9.36323e-244	5.00908	0.112	0.009	1.75701e-239	Thrombocytes	adam8a	disintegrin and metalloproteinase domain-containing protein 8a isoform X1
0	4.97808	0.204	0.013	0	Thrombocytes	LOC122559079	FERM domain-containing protein 4B-like isoform X4
0	4.90293	0.259	0.014	0	Thrombocytes	acer2	alkaline ceramidase 2 isoform X2
0	4.83117	0.323	0.02	0	Thrombocytes	LOC122550010	type III intermediate filament-like
0	4.78181	0.433	0.039	0	Thrombocytes	LOC122565150	tropomyosin alpha-4 chain-like
0	4.77893	0.201	0.018	0	Thrombocytes	appa	amyloid beta (A4) precursor protein a isoform X2
0	4.7216	0.774	0.102	0	Thrombocytes	LOC122565151
0	4.65812	0.982	0.336	0	Thrombocytes	LOC122547285	actin%2C cytoplasmic 1
0	4.56991	0.25	0.024	0	Thrombocytes	LOC122548945	unconventional myosin-Id-like isoform X1
1.24286e-261	4.54856	0.119	0.009	2.33223e-257	Thrombocytes	rgs3a	regulator of G-protein signaling 3a isoform X1
0	4.5027	0.263	0.024	0	Thrombocytes	LOC122552180	adhesion G protein-coupled receptor E2-like isoform X1
1.39786e-223	4.48015	0.149	0.017	2.62308e-219	Thrombocytes	vat1	synaptic vesicle membrane protein VAT-1 homolog
0	4.4611	0.215	0.02	0	Thrombocytes	LOC122539321	annexin A5-like isoform X1
0	4.43782	0.299	0.03	0	Thrombocytes	susd1	sushi domain-containing protein 1 isoform X9
1.07526e-171	4.3511	0.102	0.01	2.01772e-167	Thrombocytes	LOC122563025	tyrosine-protein phosphatase non-receptor type 22-like isoform X1
2.36309e-214	4.35003	0.118	0.011	4.43434e-210	Thrombocytes	fhod1	FH1/FH2 domain-containing protein 1 isoform X1
0	4.34038	0.412	0.045	0	Thrombocytes	LOC122547379
0	4.34002	0.16	0.014	0	Thrombocytes	hip1	huntingtin-interacting protein 1 isoform X4
0	4.32919	0.348	0.058	0	Thrombocytes	LOC122548577	calpain small subunit 1-like
2.46974e-156	4.29609	0.118	0.015	4.63447e-152	Thrombocytes	tmem184c	transmembrane protein 184C
0	4.29017	0.307	0.035	0	Thrombocytes	LOC122547820
1.04418e-278	4.26897	0.153	0.015	1.95941e-274	Thrombocytes	LOC122553602	prostaglandin E2 receptor EP2 subtype-like
3.11645e-185	4.21094	0.124	0.014	5.84803e-181	Thrombocytes	mgat5	alpha-1%2C6-mannosylglycoprotein 6-beta-N-acetylglucosaminyltransferase A isoform X1
0	4.18222	0.258	0.031	0	Thrombocytes	LOC122561679	cAMP-dependent protein kinase type II-beta regulatory subunit-like
0	4.15725	1	0.35	0	Thrombocytes	LOC122555540
0	4.15049	0.509	0.076	0	Thrombocytes	LOC122548517	tropomyosin alpha-1 chain-like isoform X3
2.31405e-246	4.1174	0.208	0.03	4.34231e-242	Thrombocytes	LOC122551395	disco-interacting protein 2 homolog A-like isoform X1
9.51006e-233	4.11148	0.122	0.011	1.78456e-228	Thrombocytes	bcar1	breast cancer anti-estrogen resistance protein 1 isoform X3
0	4.09316	0.638	0.094	0	Thrombocytes	plek	pleckstrin
0	4.08321	0.342	0.043	0	Thrombocytes	mef2cb	myocyte enhancer factor 2cb isoform X8
0	4.08311	0.578	0.095	0	Thrombocytes	LOC122564824	rab GTPase-activating protein 1 isoform X1
0	4.07806	0.259	0.029	0	Thrombocytes	extl3	exostosin-like 3
0	4.07096	0.465	0.069	0	Thrombocytes	LOC122541276	H-2 class II histocompatibility antigen%2C E-S beta chain-like
0	4.06479	0.329	0.039	0	Thrombocytes	LOC122563474	proto-oncogene tyrosine-protein kinase Yrk-like isoform X4
0	4.03508	0.933	0.293	0	Thrombocytes	si:ch211-222l21.1	parathymosin
1.91945e-226	4.014	0.158	0.019	3.60184e-222	Thrombocytes	LOC122561115	inositol polyphosphate-5-phosphatase A isoform X1
1.29895e-164	4.00362	0.119	0.015	2.43748e-160	Thrombocytes	plce1	1-phosphatidylinositol 4%2C5-bisphosphate phosphodiesterase epsilon-1
1.15803e-217	3.95275	0.168	0.022	2.17305e-213	Thrombocytes	tespa1	protein ITPRID2 isoform X1
5.98272e-215	3.91855	0.168	0.022	1.12266e-210	Thrombocytes	gpr174	probable G-protein coupled receptor 174
5.66457e-131	3.91549	0.102	0.013	1.06296e-126	Thrombocytes	bahcc1b	BAH and coiled-coil domain-containing protein 1 isoform X1
0	3.90708	0.275	0.036	0	Thrombocytes	pdlim7	PDZ and LIM domain protein 7 isoform X1
6.42301e-182	3.90395	0.147	0.02	1.20528e-177	Thrombocytes	LOC122556548	septin-8-B
0	3.89082	0.355	0.059	0	Thrombocytes	cdk20	cyclin-dependent kinase 20
5.41041e-282	3.86647	0.248	0.037	1.01526e-277	Thrombocytes	LOC122563328	tetraspanin-9-like
0	3.865	0.476	0.044	0	Thrombocytes	cd74b	CD74 molecule%2C major histocompatibility complex%2C class II invariant chain b isoform X1
9.41518e-121	3.86082	0.134	0.024	1.76676e-116	Thrombocytes	LOC122563604	stathmin-like
4.95122e-123	3.86076	0.143	0.027	9.29096e-119	Thrombocytes	klf2a	Krueppel-like factor 2a
9.49487e-286	3.80311	0.241	0.035	1.78171e-281	Thrombocytes	LOC122549488	arf-GAP with SH3 domain%2C ANK repeat and PH domain-containing protein 1-like
9.66133e-112	3.76131	0.113	0.019	1.81295e-107	Thrombocytes	jam2a	junctional adhesion molecule 2A
2.83073e-149	3.73846	0.164	0.029	5.31186e-145	Thrombocytes	LOC122563554	14-3-3 protein beta/alpha-1-like
0	3.73846	0.643	0.14	0	Thrombocytes	LOC122544226	phospholipase A2 inhibitor 25 kDa subunit-like
0	3.71943	0.389	0.065	0	Thrombocytes	LOC122561675	coiled-coil domain-containing protein 71L-like
1.1821e-231	3.69333	0.192	0.027	2.2182e-227	Thrombocytes	itgav	integrin alpha-V
0	3.69201	0.273	0.037	0	Thrombocytes	LOC122558656	septin-7-like
0	3.69003	0.373	0.068	0	Thrombocytes	LOC122541413	CCN family member 1-like isoform X1
2.80777e-259	3.65456	0.216	0.031	5.26878e-255	Thrombocytes	LOC122546127	calcium homeostasis modulator protein 4-like
2.45459e-279	3.63202	0.219	0.029	4.60604e-275	Thrombocytes	mapk11	mitogen-activated protein kinase 11 isoform X1
0	3.61727	0.795	0.268	0	Thrombocytes	gp1bb	platelet glycoprotein Ib beta chain
1.03401e-104	3.59739	0.111	0.019	1.94032e-100	Thrombocytes	LOC122542345	ER lumen protein-retaining receptor 3
0	3.59237	0.741	0.17	0	Thrombocytes	vaspb	vasodilator-stimulated phosphoprotein
0	3.57665	0.342	0.06	0	Thrombocytes	sytl5	synaptotagmin-like protein 5 isoform X2
1.60043e-228	3.57246	0.193	0.028	3.00321e-224	Thrombocytes	fnbp1l	formin-binding protein 1-like isoform X1
0	3.572	0.765	0.172	0	Thrombocytes	tln1	talin-1 isoform X1
2.20055e-168	3.53112	0.17	0.028	4.12934e-164	Thrombocytes	LOC122541788	paladin-like isoform X4
0	3.52055	0.543	0.103	0	Thrombocytes	LOC122553563	LOW QUALITY PROTEIN: inverted formin-2-like
2.58521e-282	3.51847	0.244	0.036	4.85114e-278	Thrombocytes	LOC122554272	serine/threonine-protein kinase PLK2-like
2.56239e-260	3.51497	0.287	0.053	4.80832e-256	Thrombocytes	cbx4	E3 SUMO-protein ligase CBX4 isoform X1
2.49018e-155	3.49343	0.173	0.031	4.67282e-151	Thrombocytes	LOC122558831	cytokine-inducible SH2-containing protein-like isoform X4
1.55308e-144	3.49178	0.127	0.019	2.91436e-140	Thrombocytes	LOC122554976	rho GTPase-activating protein 6 isoform X1
1.17387e-167	3.48503	0.166	0.027	2.20277e-163	Thrombocytes	LOC122540718	rho-related GTP-binding protein RhoB
2.78267e-248	3.48172	0.27	0.049	5.22169e-244	Thrombocytes	LOC122542800
1.31237e-288	3.45544	0.31	0.057	2.46267e-284	Thrombocytes	si:ch211-214p13.7	uncharacterized protein si:ch211-214p13.7
0	3.45129	0.497	0.09	0	Thrombocytes	niban1a	protein Niban 1a isoform X1
0	3.43853	0.41	0.075	0	Thrombocytes	si:zfos-2326c3.2	mitogen-activated protein kinase kinase kinase kinase 4 isoform X4
0	3.41184	0.413	0.088	0	Thrombocytes	hif1aa	hypoxia inducible factor 1 subunit alpha a isoform X5
2.44946e-112	3.36639	0.124	0.022	4.59641e-108	Thrombocytes	fam89b	leucine repeat adapter protein 25
1.69075e-192	3.34091	0.296	0.071	3.1727e-188	Thrombocytes	sptlc3	serine palmitoyltransferase 3
4.9441e-160	3.33252	0.189	0.036	9.27761e-156	Thrombocytes	LOC122563850	active breakpoint cluster region-related protein-like
1.99281e-70	3.32073	0.103	0.023	3.7395e-66	Thrombocytes	limd2	LIM domain-containing protein 2
3.60134e-189	3.32008	0.208	0.037	6.75791e-185	Thrombocytes	LOC122549563	uncharacterized protein LOC122549563
4.76965e-238	3.29788	0.324	0.072	8.95025e-234	Thrombocytes	LOC122542784	B-cell lymphoma/leukemia 11B-like
8.10389e-237	3.29387	0.25	0.043	1.52069e-232	Thrombocytes	LOC122541793	annexin A4-like
6.48143e-91	3.28288	0.103	0.019	1.21624e-86	Thrombocytes	LOC122565491	unconventional myosin-IXb-like isoform X2
0	3.28224	0.487	0.105	0	Thrombocytes	id2a	DNA-binding protein inhibitor ID-2a
0	3.26761	0.606	0.149	0	Thrombocytes	luzp1	leucine zipper protein 1 isoform X2
0	3.26703	0.821	0.264	0	Thrombocytes	LOC122557132	chloride intracellular channel protein 4-like isoform X2
2.04004e-118	3.25327	0.146	0.028	3.82813e-114	Thrombocytes	tbc1d2	TBC1 domain family member 2A isoform X1
0	3.24061	0.75	0.246	0	Thrombocytes	LOC122563322	serine/threonine-protein kinase 38 isoform X2
9.12501e-244	3.2216	0.312	0.065	1.71231e-239	Thrombocytes	LOC122556843	protein FAM53A-like isoform X5
7.16709e-71	3.20908	0.103	0.022	1.3449e-66	Thrombocytes	LOC122560333	CMP-N-acetylneuraminate-beta-galactosamide-alpha-2%2C3-sialyltransferase 2-like isoform X2
8.67404e-68	3.20016	0.113	0.027	1.62768e-63	Thrombocytes	ankrd10b	ankyrin repeat domain-containing protein 10b isoform X1
7.58273e-124	3.19912	0.223	0.059	1.4229e-119	Thrombocytes	LOC122540159
6.03118e-155	3.18783	0.228	0.052	1.13175e-150	Thrombocytes	clasp1a	CLIP-associating protein 1a
7.93973e-108	3.17989	0.165	0.038	1.48989e-103	Thrombocytes	LOC122543842	copper chaperone for superoxide dismutase-like
0	3.16821	0.805	0.282	0	Thrombocytes	LOC122550082	integrin beta-1-like isoform X2
9.29884e-74	3.15846	0.107	0.023	1.74493e-69	Thrombocytes	LOC122562098	septin-9-like isoform X1
9.8449e-128	3.1193	0.151	0.028	1.84739e-123	Thrombocytes	frs2a	fibroblast growth factor receptor substrate 2a isoform X1
0	3.10743	0.579	0.113	0	Thrombocytes	LOC122561799
8.08759e-177	3.10618	0.249	0.055	1.51764e-172	Thrombocytes	rybpb	RING1 and YY1-binding protein B
5.9452e-113	3.09942	0.133	0.025	1.11562e-108	Thrombocytes	LOC122550243	basic leucine zipper and W2 domain-containing protein 2-like
5.18449e-128	3.08854	0.171	0.035	9.7287e-124	Thrombocytes	c2cd2l	phospholipid transfer protein C2CD2L isoform X1
5.98172e-141	3.06281	0.222	0.052	1.12247e-136	Thrombocytes	calr3a	calreticulin 3a
6.91578e-223	3.05332	0.38	0.101	1.29775e-218	Thrombocytes	clstn1	calsyntenin-1 isoform X1
3.7486e-79	3.04812	0.111	0.024	7.03424e-75	Thrombocytes	LOC122562281	protein kinase C alpha type isoform X2
3.68419e-152	3.0378	0.199	0.04	6.91338e-148	Thrombocytes	ankmy2a	ankyrin repeat and MYND domain-containing protein 2a isoform X3
8.98388e-143	3.02681	0.25	0.065	1.68582e-138	Thrombocytes	abca2	ATP-binding cassette sub-family A member 2 isoform X1
4.57967e-62	3.02089	0.143	0.042	8.59374e-58	Thrombocytes	eif4ebp2	eukaryotic translation initiation factor 4E-binding protein 2 isoform X1
1.08662e-105	3.01278	0.178	0.044	2.03904e-101	Thrombocytes	LOC122542878	transmembrane protein 229B-like
8.12047e-89	3.01033	0.137	0.031	1.52381e-84	Thrombocytes	LOC122543787	echinoderm microtubule-associated protein-like 2 isoform X2
4.18961e-102	3.00428	0.13	0.026	7.8618e-98	Thrombocytes	arhgap27l	rho GTPase-activating protein 15 isoform X1
0	3.003	0.649	0.12	0	Thrombocytes	dusp1	dual specificity protein phosphatase 1
6.57123e-155	2.97154	0.274	0.072	1.23309e-150	Thrombocytes	LOC122558594	aspartate aminotransferase%2C mitochondrial
2.7503e-170	2.96851	0.252	0.057	5.16093e-166	Thrombocytes	sept2	septin-2 isoform X1
2.65843e-86	2.96249	0.153	0.039	4.98854e-82	Thrombocytes	LOC122560829	cytoplasmic phosphatidylinositol transfer protein 1-like isoform X2
2.59597e-73	2.95815	0.198	0.067	4.87134e-69	Thrombocytes	pdcd4b	programmed cell death protein 4b isoform X1
3.4239e-158	2.94041	0.256	0.062	6.42495e-154	Thrombocytes	rsu1	ras suppressor protein 1 isoform X1
1.49524e-59	2.93627	0.131	0.038	2.80581e-55	Thrombocytes	LOC122543308	LOW QUALITY PROTEIN: tubulin alpha chain-like
1.11398e-144	2.91543	0.237	0.058	2.09039e-140	Thrombocytes	ralgapa2	ral GTPase-activating protein subunit alpha-2 isoform X3
1.39159e-254	2.9145	0.348	0.076	2.61132e-250	Thrombocytes	LOC122560826	septin-9-like isoform X3
7.95839e-48	2.9105	0.147	0.052	1.49339e-43	Thrombocytes	LOC122547509	cAMP-specific 3'%2C5'-cyclic phosphodiesterase 7B-like isoform X1
6.23388e-97	2.9081	0.161	0.039	1.16979e-92	Thrombocytes	LOC122564918	SH2 domain-containing protein 3C-like
1.23012e-159	2.90185	0.239	0.054	2.30833e-155	Thrombocytes	LOC122554483	P-selectin-like isoform X4
7.00054e-170	2.88835	0.242	0.053	1.31365e-165	Thrombocytes	LOC122565364	cold-inducible RNA-binding protein-like isoform X1
3.42165e-127	2.8774	0.252	0.071	6.42073e-123	Thrombocytes	lmnb2	lamin-B2
3.87683e-187	2.85469	0.353	0.099	7.27487e-183	Thrombocytes	LOC122552179	adhesion G protein-coupled receptor E3-like
0	2.84292	0.842	0.346	0	Thrombocytes	rap1aa	RAP1A%2C member of RAS oncogene family a
0	2.84255	0.661	0.215	0	Thrombocytes	LOC122555128	mid1-interacting protein 1-B-like
1.3569e-131	2.84227	0.196	0.044	2.54622e-127	Thrombocytes	runx1	runt-related transcription factor 1
2.72986e-190	2.83442	0.355	0.099	5.12259e-186	Thrombocytes	rcc2	protein RCC2 homolog
2.12825e-96	2.83052	0.161	0.039	3.99366e-92	Thrombocytes	uri1	unconventional prefoldin RPB5 interactor 1 isoform X2
9.31049e-74	2.82961	0.141	0.037	1.74711e-69	Thrombocytes	osbpl8	oxysterol-binding protein-related protein 8 isoform X7
1.34508e-207	2.82799	0.365	0.098	2.52404e-203	Thrombocytes	rnd3b	rho family GTPase 3b
2.2028e-180	2.82236	0.379	0.117	4.13355e-176	Thrombocytes	LOC122562200	transmembrane channel-like protein 7 isoform X1
2.92115e-126	2.82089	0.225	0.058	5.48153e-122	Thrombocytes	zgc:66433	CRACD-like protein isoform X3
1.68053e-202	2.81437	0.442	0.149	3.15351e-198	Thrombocytes	LOC122547092	E3 ubiquitin-protein ligase RNF130-like
7.97012e-56	2.80749	0.108	0.028	1.49559e-51	Thrombocytes	LOC122549662	sodium bicarbonate cotransporter 3-like isoform X1
2.2692e-56	2.79665	0.103	0.026	4.25816e-52	Thrombocytes	LOC122546620	uncharacterized protein LOC122546620
5.58299e-151	2.79413	0.313	0.092	1.04765e-146	Thrombocytes	LOC122563030	monocarboxylate transporter 1-like
1.73182e-65	2.79227	0.123	0.032	3.24976e-61	Thrombocytes	btk	tyrosine-protein kinase BTK isoform X1
1.87676e-69	2.79057	0.144	0.04	3.52173e-65	Thrombocytes	LOC122541373	hepatocyte cell adhesion molecule-like isoform X1
4.86499e-78	2.78385	0.107	0.022	9.12916e-74	Thrombocytes	tes	testin
7.60752e-70	2.78098	0.178	0.057	1.42755e-65	Thrombocytes	LOC122545618
1.25032e-90	2.77447	0.174	0.046	2.34622e-86	Thrombocytes	LOC122540007	myosin light chain kinase%2C smooth muscle-like isoform X2
1.44556e-164	2.77139	0.307	0.084	2.7126e-160	Thrombocytes	furina	furin (paired basic amino acid cleaving enzyme) a isoform X2
1.18157e-75	2.77018	0.17	0.05	2.21721e-71	Thrombocytes	ids	iduronate 2-sulfatase isoform X1
0	2.76449	0.881	0.471	0	Thrombocytes	LOC122543305	tubulin alpha-1C chain
2.55577e-230	2.75358	0.442	0.133	4.79591e-226	Thrombocytes	LOC122561952	growth factor receptor-bound protein 2
8.84922e-193	2.75149	0.346	0.093	1.66056e-188	Thrombocytes	LOC122565348	rho GTPase-activating protein 45-like isoform X3
3.04332e-286	2.74984	0.619	0.223	5.71078e-282	Thrombocytes	LOC122551730	zinc finger E-box-binding homeobox 2-like isoform X1
7.88239e-101	2.74195	0.201	0.055	1.47913e-96	Thrombocytes	camk2g2	calcium/calmodulin-dependent protein kinase type II subunit gamma isoform X1
5.89086e-244	2.73594	0.487	0.154	1.10542e-239	Thrombocytes	wu:fb55g09	uncharacterized protein wu:fb55g09
3.79036e-117	2.71882	0.266	0.082	7.11261e-113	Thrombocytes	lmo2	rhombotin-2
0	2.7187	0.937	0.567	0	Thrombocytes	si:ch211-79k12.1	cell surface glycoprotein MUC18 isoform X1
3.70797e-113	2.71813	0.251	0.076	6.95801e-109	Thrombocytes	LOC122547533	ADP-ribosylation factor-like protein 4A
6.45468e-95	2.71166	0.151	0.035	1.21122e-90	Thrombocytes	2024-03-02	E3 ubiquitin-protein ligase MARCHF2
6.89459e-124	2.70709	0.231	0.061	1.29377e-119	Thrombocytes	LOC122550031	phosphatidylinositol 5-phosphate 4-kinase type-2 alpha isoform X1
1.22406e-70	2.70661	0.113	0.026	2.29695e-66	Thrombocytes	LOC122562165	actin%2C cytoplasmic type 5
3.05473e-83	2.65565	0.124	0.027	5.7322e-79	Thrombocytes	LOC122544166	carcinoembryonic antigen-related cell adhesion molecule 5-like
1.41107e-104	2.65139	0.234	0.07	2.64787e-100	Thrombocytes	LOC122546700
2.81386e-56	2.64488	0.119	0.033	5.28021e-52	Thrombocytes	LOC122553385	methylmalonate-semialdehyde dehydrogenase [acylating]%2C mitochondrial-like
6.16271e-59	2.64255	0.134	0.039	1.15643e-54	Thrombocytes	crlf3	cytokine receptor-like factor 3 isoform X2
7.09216e-86	2.63793	0.136	0.032	1.33084e-81	Thrombocytes	LOC122562310	E3 ubiquitin-protein ligase UHRF1-like
8.67306e-59	2.63234	0.126	0.035	1.6275e-54	Thrombocytes	LOC122556768	G protein-coupled receptor kinase 6-like isoform X2
2.50857e-80	2.62591	0.19	0.058	4.70733e-76	Thrombocytes	trmt6	tRNA (adenine(58)-N(1))-methyltransferase non-catalytic subunit TRM6 isoform X1
5.58722e-42	2.59756	0.111	0.036	1.04844e-37	Thrombocytes	ophn1	oligophrenin-1 isoform X3
2.54125e-88	2.58326	0.194	0.057	4.76865e-84	Thrombocytes	LOC122555176	sodium/potassium-transporting ATPase subunit alpha-like
6.00787e-94	2.57263	0.223	0.069	1.12738e-89	Thrombocytes	ptpn4a	tyrosine-protein phosphatase non-receptor type 4 isoform X2
3.60151e-84	2.56963	0.172	0.047	6.75823e-80	Thrombocytes	vcla	vinculin a
1.20767e-61	2.56034	0.2	0.074	2.26618e-57	Thrombocytes	ddost	dolichyl-diphosphooligosaccharide--protein glycosyltransferase 48 kDa subunit
3.40261e-160	2.55254	0.365	0.116	6.385e-156	Thrombocytes	anxa11a	annexin A11a isoform X1
1.17258e-16	2.54656	0.121	0.063	2.20035e-12	Thrombocytes	hmgn3	high mobility group nucleosome-binding domain-containing protein 3 isoform X1
1.63152e-91	2.54318	0.28	0.105	3.06156e-87	Thrombocytes	pim1	serine/threonine-protein kinase pim-1
5.60581e-55	2.52533	0.15	0.049	1.05193e-50	Thrombocytes	stx12	syntaxin-12
8.49844e-40	2.50972	0.109	0.035	1.59473e-35	Thrombocytes	LOC122561127	guanine nucleotide-binding protein G(q) subunit alpha-like isoform X1
3.55439e-192	2.49935	0.499	0.192	6.66981e-188	Thrombocytes	LOC122548878	microtubule cross-linking factor 1 isoform X3
1.78122e-103	2.49793	0.266	0.088	3.34246e-99	Thrombocytes	LOC122540917	A-kinase anchor protein 13-like isoform X6
1.47905e-93	2.49418	0.243	0.081	2.77543e-89	Thrombocytes	gse1b	genetic suppressor element 1 isoform X1
3.08686e-73	2.49149	0.168	0.049	5.79249e-69	Thrombocytes	LOC122553028	ras-related protein Rab-32-like isoform X1
0	2.48419	0.782	0.299	0	Thrombocytes	LOC122543030	eukaryotic translation initiation factor 4E-binding protein 1-like
8.38186e-48	2.47157	0.136	0.046	1.57286e-43	Thrombocytes	pdcd4a	programmed cell death protein 4a isoform X2
5.37745e-112	2.46567	0.19	0.046	1.00908e-107	Thrombocytes	LOC122562338	uncharacterized protein LOC122562338
1.62871e-66	2.46299	0.201	0.071	3.05627e-62	Thrombocytes	LOC122541209	LOW QUALITY PROTEIN: ABC-type oligopeptide transporter ABCB9-like
2.21125e-132	2.46166	0.319	0.104	4.1494e-128	Thrombocytes	LOC122542047	GATA-binding factor 2-like
0	2.45168	0.894	0.586	0	Thrombocytes	LOC122542309	histone H1.0-like
9.41769e-45	2.45041	0.103	0.03	1.76723e-40	Thrombocytes	sgms1b	phosphatidylcholine:ceramide cholinephosphotransferase 1 isoform X1
1.20795e-94	2.44286	0.239	0.078	2.26672e-90	Thrombocytes	LOC122547989	sodium/potassium-transporting ATPase subunit alpha
1.13977e-46	2.44106	0.115	0.035	2.13878e-42	Thrombocytes	LOC122548062	leupaxin-like
3.96264e-34	2.43559	0.127	0.049	7.4359e-30	Thrombocytes	gosr2	Golgi SNAP receptor complex member 2 isoform X1
2.04875e-87	2.43359	0.326	0.14	3.84448e-83	Thrombocytes	lgmn	legumain
1.62407e-276	2.41864	0.647	0.251	3.04756e-272	Thrombocytes	h3f3c	H3 histone%2C family 3C
1.16804e-131	2.41799	0.375	0.142	2.19182e-127	Thrombocytes	LOC122564669
2.588e-63	2.39955	0.182	0.062	4.85638e-59	Thrombocytes	LOC122548018	hepatocyte cell adhesion molecule-like
2.74916e-41	2.39916	0.104	0.032	5.15879e-37	Thrombocytes	LOC122549735	lysophosphatidylcholine acyltransferase 1-like isoform X3
3.4126e-94	2.39859	0.255	0.086	6.40374e-90	Thrombocytes	ilk	integrin-linked protein kinase
4.24769e-102	2.37822	0.333	0.131	7.97079e-98	Thrombocytes	add3a	adducin 3 (gamma) a isoform X1
1.51599e-71	2.3613	0.16	0.046	2.84475e-67	Thrombocytes	myo18ab	unconventional myosin-XVIIIa isoform X14
1.89568e-31	2.35505	0.102	0.036	3.55724e-27	Thrombocytes	LOC122554300	dual specificity testis-specific protein kinase 2-like
2.04987e-64	2.35211	0.198	0.07	3.84658e-60	Thrombocytes	LOC122557989	carnitine O-palmitoyltransferase 1%2C liver isoform-like
9.72081e-92	2.34172	0.228	0.072	1.82411e-87	Thrombocytes	LOC122558273	C-Maf-inducing protein isoform X2
1.05226e-119	2.3368	0.309	0.104	1.97456e-115	Thrombocytes	abi1a	abl interactor 1a isoform X10
5.92762e-95	2.33273	0.315	0.124	1.11232e-90	Thrombocytes	si:ch211-10a23.2	galectin-related protein A-like isoform X1
2.58533e-52	2.32854	0.16	0.056	4.85138e-48	Thrombocytes	lysmd2	lysM and putative peptidoglycan-binding domain-containing protein 2 isoform X2
9.64482e-25	2.32018	0.121	0.054	1.80985e-20	Thrombocytes	suclg1	succinate--CoA ligase [ADP/GDP-forming] subunit alpha%2C mitochondrial isoform X1
4.61838e-26	2.31663	0.1	0.039	8.66639e-22	Thrombocytes	LOC122560232	translocating chain-associated membrane protein 1-like 1 isoform X1
2.60516e-33	2.3026	0.133	0.053	4.88859e-29	Thrombocytes	LOC122552719	forkhead box protein N2-like
1.51572e-42	2.2985	0.13	0.045	2.84425e-38	Thrombocytes	LOC122556883	E3 ubiquitin-protein ligase RNF130-like
8.04791e-51	2.29782	0.129	0.04	1.51019e-46	Thrombocytes	coro1cb	uncharacterized protein coro1cb isoform X1
4.28186e-46	2.28548	0.127	0.041	8.0349e-42	Thrombocytes	LOC122564906	methylcytosine dioxygenase TET2-like
1.25746e-37	2.27852	0.134	0.05	2.35963e-33	Thrombocytes	LOC122557794	lactosylceramide alpha-2%2C3-sialyltransferase-like isoform X1
3.53746e-149	2.27443	0.291	0.079	6.63804e-145	Thrombocytes	slc40a1	solute carrier family 40 member 1
5.69465e-179	2.27056	0.595	0.29	1.0686e-174	Thrombocytes	mtpn	myotrophin
4.20187e-138	2.26652	0.386	0.141	7.88481e-134	Thrombocytes	LOC122559705	ras-related protein Rap-1b
1.17453e-61	2.25303	0.187	0.065	2.204e-57	Thrombocytes	kctd3	BTB/POZ domain-containing protein KCTD3 isoform X2
1.5285e-177	2.25158	0.519	0.216	2.86824e-173	Thrombocytes	LOC122543197	peptidyl-prolyl cis-trans isomerase CYP19-3-like isoform X1
4.04547e-64	2.24544	0.224	0.086	7.59132e-60	Thrombocytes	LOC122552637	septin-11 isoform X1
1.99776e-108	2.24454	0.333	0.126	3.7488e-104	Thrombocytes	LOC122542379	leukocyte antigen CD37-like
3.46692e-128	2.23253	0.307	0.097	6.50568e-124	Thrombocytes	lasp1	LIM and SH3 domain protein 1
8.089e-68	2.23233	0.275	0.118	1.5179e-63	Thrombocytes	capns1b	calpain small subunit 1b
1.04355e-38	2.22352	0.11	0.036	1.95821e-34	Thrombocytes	clptm1l	cleft lip and palate transmembrane protein 1-like protein isoform X2
3.44771e-33	2.22304	0.119	0.045	6.46964e-29	Thrombocytes	syne1b	nesprin-1
3.47554e-39	2.22017	0.107	0.034	6.52186e-35	Thrombocytes	LOC122556658	prostate androgen-regulated mucin-like protein 1 homolog
4.23786e-65	2.21347	0.228	0.088	7.95235e-61	Thrombocytes	LOC122542868	heterogeneous nuclear ribonucleoprotein U-like protein 1
2.0785e-36	2.20054	0.108	0.037	3.9003e-32	Thrombocytes	gtf2h5	general transcription factor IIH subunit 5
3.77091e-58	2.19745	0.197	0.074	7.07611e-54	Thrombocytes	LOC122565352	DNA-directed RNA polymerases I%2C II%2C and III subunit RPABC1
1.45758e-98	2.19428	0.292	0.105	2.73514e-94	Thrombocytes	zfp36l2	mRNA decay activator protein ZFP36L2
2.99812e-100	2.19008	0.314	0.118	5.62597e-96	Thrombocytes	LOC122556646	eukaryotic translation initiation factor 4E-binding protein 3-like
1.11281e-72	2.17662	0.218	0.076	2.08818e-68	Thrombocytes	emp2	epithelial membrane protein 2
3.617e-86	2.17423	0.32	0.133	6.78729e-82	Thrombocytes	wdr1	WD repeat-containing protein 1
2.06027e-89	2.17124	0.298	0.115	3.8661e-85	Thrombocytes	slc66a3	solute carrier family 66 member 3 isoform X4
1.76505e-113	2.17057	0.419	0.188	3.31212e-109	Thrombocytes	LOC122546867	zinc finger protein 239-like isoform X1
1.51568e-96	2.16463	0.334	0.135	2.84418e-92	Thrombocytes	LOC122543538	gastrula zinc finger protein XlCGF49.1-like isoform X1
3.57082e-124	2.16155	0.541	0.292	6.70064e-120	Thrombocytes	hp1bp3	heterochromatin protein 1-binding protein 3
2.77306e-52	2.16056	0.209	0.086	5.20365e-48	Thrombocytes	LOC122563337	choline/ethanolaminephosphotransferase 1-like
4.41579e-15	2.16009	0.143	0.084	8.28623e-11	Thrombocytes	hmgn7	high mobility group nucleosomal binding domain 7 isoform X2
6.42268e-50	2.15526	0.22	0.096	1.20522e-45	Thrombocytes	ino80b	INO80 complex subunit B
2.05771e-25	2.15497	0.1	0.039	3.86129e-21	Thrombocytes	wash1	WASH complex subunit 1
1.3555e-127	2.14985	0.535	0.288	2.54359e-123	Thrombocytes	LOC122557420	high mobility group protein B3-like
3.50783e-36	2.14519	0.135	0.053	6.58244e-32	Thrombocytes	LOC122542049	ras-related protein Rab-7a-like
2.98797e-41	2.11495	0.212	0.099	5.60693e-37	Thrombocytes	ubtf	nucleolar transcription factor 1 isoform X1
7.78116e-69	2.10971	0.25	0.099	1.46014e-64	Thrombocytes	LOC122544103	KIF-binding protein
5.85593e-24	2.0913	0.127	0.058	1.09887e-19	Thrombocytes	nup107	nuclear pore complex protein Nup107
6.67741e-68	2.08376	0.316	0.149	1.25302e-63	Thrombocytes	ND4	NADH dehydrogenase subunit 4
3.6414e-60	2.08335	0.291	0.137	6.83308e-56	Thrombocytes	LOC122553860
1.46372e-56	2.0794	0.269	0.123	2.74667e-52	Thrombocytes	paip1	polyadenylate-binding protein-interacting protein 1
1.33054e-118	2.07182	0.43	0.189	2.49677e-114	Thrombocytes	LOC122552995	cystatin-like
3.78162e-41	2.06674	0.209	0.097	7.09621e-37	Thrombocytes	LOC122548910	CMP-N-acetylneuraminate-beta-galactosamide-alpha-2%2C3-sialyltransferase 1-like isoform X1
1.64541e-98	2.0647	0.34	0.136	3.08761e-94	Thrombocytes	LOC122545654	zinc finger protein 79-like
1.11902e-35	2.05942	0.15	0.061	2.09983e-31	Thrombocytes	gucd1	protein GUCD1
1.18784e-51	2.05869	0.166	0.059	2.22899e-47	Thrombocytes	ralba	ras-related protein Ral-B
1.04591e-47	2.04052	0.162	0.06	1.96265e-43	Thrombocytes	LOC122562430	protein PML-like
9.52543e-108	2.03417	0.422	0.19	1.78745e-103	Thrombocytes	LOC122560317	14-3-3 protein beta/alpha-1-like isoform X2
8.13094e-64	2.03373	0.153	0.046	1.52577e-59	Thrombocytes	blnk	B-cell linker protein isoform X2
2.02314e-22	2.02764	0.126	0.059	3.79642e-18	Thrombocytes	atg13	autophagy-related protein 13 isoform X1
3.14587e-35	2.02186	0.145	0.059	5.90323e-31	Thrombocytes	sema3d	semaphorin-3D isoform X3
1.53859e-123	2.02095	0.496	0.236	2.88716e-119	Thrombocytes	LOC122542308	histone H1.0-like
3.39094e-51	2.01641	0.246	0.112	6.3631e-47	Thrombocytes	anp32e	acidic leucine-rich nuclear phosphoprotein 32 family member E
7.28664e-24	2.00758	0.125	0.057	1.36734e-19	Thrombocytes	LOC122543755
1.21113e-96	1.9986	0.443	0.225	2.27268e-92	Thrombocytes	endouc	poly(U)-specific endoribonuclease-C
1.38336e-103	1.98029	0.441	0.213	2.59587e-99	Thrombocytes	LOC122550210	repressor of RNA polymerase III transcription MAF1 homolog isoform X1
7.77795e-35	1.97598	0.148	0.061	1.45953e-30	Thrombocytes	LOC122556123	transmembrane protein 127 isoform X2
1.40104e-46	1.97374	0.299	0.16	2.62905e-42	Thrombocytes	LOC122540782	tubulin beta-4 chain-like
6.28798e-16	1.97286	0.114	0.059	1.17994e-11	Thrombocytes	esd	S-formylglutathione hydrolase
2.7428e-33	1.96879	0.167	0.075	5.14686e-29	Thrombocytes	si:dkey-21a6.5	signal peptide%2C CUB and EGF-like domain-containing protein 2 isoform X1
2.20907e-24	1.96447	0.125	0.056	4.14531e-20	Thrombocytes	LOC122548994	RNA-binding protein 12-like
3.8266e-37	1.95981	0.184	0.082	7.18061e-33	Thrombocytes	adnpb	activity-dependent neuroprotector homeobox b
8.97744e-19	1.94399	0.1	0.045	1.68462e-14	Thrombocytes	irs1	insulin receptor substrate 1-B isoform X1
3.06062e-12	1.94172	0.1	0.054	5.74326e-08	Thrombocytes	ctsa	lysosomal protective protein
1.6932e-93	1.93445	0.454	0.238	3.1773e-89	Thrombocytes	LOC122548522	histone H3.3A
1.55518e-38	1.93116	0.192	0.086	2.9183e-34	Thrombocytes	LOC122546010	gastrula zinc finger protein XlCGF49.1-like
1.16346e-35	1.92409	0.158	0.066	2.18323e-31	Thrombocytes	LOC122542901	transmembrane protein 87A-like
9.38878e-47	1.92149	0.266	0.133	1.7618e-42	Thrombocytes	LOC122557396	transcription factor Dp-1-like isoform X2
3.44405e-36	1.90543	0.186	0.085	6.46276e-32	Thrombocytes	eri1	3'-5' exoribonuclease 1 isoform X2
3.91768e-27	1.90536	0.123	0.052	7.35153e-23	Thrombocytes	LOC122564492	E3 ubiquitin-protein ligase RNF38 isoform X3
8.01806e-23	1.90476	0.168	0.09	1.50459e-18	Thrombocytes	LOC122563308	DENN domain-containing protein 2C-like
2.75871e-32	1.90405	0.125	0.049	5.17672e-28	Thrombocytes	rdh14a	retinol dehydrogenase 14a
3.143e-18	1.89801	0.108	0.051	5.89784e-14	Thrombocytes	wsb1	WD repeat and SOCS box-containing protein 1 isoform X1
4.17361e-29	1.89747	0.127	0.052	7.83178e-25	Thrombocytes	LOC122550092	ATP-dependent 6-phosphofructokinase%2C platelet type-like isoform X5
2.54019e-76	1.89635	0.318	0.14	4.76666e-72	Thrombocytes	LOC122543793
1.82666e-24	1.8947	0.156	0.078	3.42772e-20	Thrombocytes	smarce1	SWI/SNF-related matrix-associated actin-dependent regulator of chromatin subfamily E member 1 isoform X3
1.46962e-43	1.89025	0.142	0.05	2.75773e-39	Thrombocytes	acsbg2	long-chain-fatty-acid--CoA ligase ACSBG2 isoform X3
3.17234e-31	1.88761	0.214	0.113	5.95289e-27	Thrombocytes	aplp2	amyloid-like protein 2 isoform X1
1.73211e-25	1.88681	0.135	0.062	3.2503e-21	Thrombocytes	LOC122543903
9.27257e-14	1.88291	0.114	0.062	1.74e-09	Thrombocytes	rnf44	RING finger protein 44 isoform X1
4.5576e-37	1.85615	0.211	0.101	8.55233e-33	Thrombocytes	LOC122556221	transcription factor Dp-2-like isoform X1
3.22397e-47	1.85446	0.228	0.102	6.04978e-43	Thrombocytes	tmem50a	transmembrane protein 50A
2.27507e-53	1.84776	0.309	0.158	4.26917e-49	Thrombocytes	LOC122565263	ras-related protein Rab-11B
1.95669e-28	1.84394	0.167	0.08	3.67173e-24	Thrombocytes	nucks1a	nuclear ubiquitous casein and cyclin-dependent kinase substrate 1a isoform X1
3.27858e-58	1.82987	0.313	0.157	6.15226e-54	Thrombocytes	LOC122564207	40S ribosomal protein S3a-like
4.60213e-18	1.82017	0.119	0.059	8.6359e-14	Thrombocytes	pan3	PAN2-PAN3 deadenylation complex subunit PAN3 isoform X1
8.3182e-34	1.81923	0.202	0.099	1.56091e-29	Thrombocytes	irf2	interferon regulatory factor 2 isoform X1
5.18284e-19	1.81603	0.121	0.059	9.7256e-15	Thrombocytes	LOC122554338	nardilysin-like isoform X1
3.95426e-34	1.81452	0.229	0.119	7.42017e-30	Thrombocytes	brk1	probable protein BRICK1 isoform X1
2.1239e-30	1.81395	0.209	0.108	3.9855e-26	Thrombocytes	ppp2r5eb	protein phosphatase 2%2C regulatory subunit B'%2C epsilon
5.20236e-51	1.81248	0.27	0.128	9.76223e-47	Thrombocytes	LOC122554117	cAMP-dependent protein kinase catalytic subunit beta isoform X3
1.15825e-35	1.81118	0.182	0.082	2.17346e-31	Thrombocytes	dgcr2	integral membrane protein DGCR2/IDD isoform X3
4.4571e-83	1.81006	0.395	0.193	8.36376e-79	Thrombocytes	cap1	adenylyl cyclase-associated protein 1
1.59356e-159	1.79348	0.66	0.366	2.99031e-155	Thrombocytes	LOC122564335	CD83 antigen-like
6.2309e-41	1.79046	0.195	0.086	1.16923e-36	Thrombocytes	zmiz1a	zinc finger MIZ domain-containing protein 1a
6.18455e-17	1.78737	0.103	0.05	1.16053e-12	Thrombocytes	cdk10	cyclin-dependent kinase 10
8.32688e-68	1.78706	0.348	0.17	1.56254e-63	Thrombocytes	LOC122558827	inositol hexakisphosphate kinase 2-like
6.28417e-152	1.78474	0.678	0.411	1.17923e-147	Thrombocytes	LOC122541298	class I histocompatibility antigen%2C F10 alpha chain-like
1.02998e-43	1.78428	0.215	0.096	1.93275e-39	Thrombocytes	LOC122547325	sulfotransferase 1C2-like isoform X1
5.33124e-20	1.78212	0.135	0.067	1.00041e-15	Thrombocytes	exoc1	exocyst complex component 1 isoform X1
7.8702e-19	1.78073	0.119	0.058	1.47684e-14	Thrombocytes	LOC122558193	protein LSM14 homolog A-like isoform X2
3.77457e-13	1.77219	0.112	0.062	7.08298e-09	Thrombocytes	eea1	early endosome antigen 1 isoform X1
1.67959e-28	1.76494	0.158	0.073	3.15175e-24	Thrombocytes	LOC122545412	sulfotransferase 1C4-like
8.24635e-38	1.76321	0.199	0.091	1.54743e-33	Thrombocytes	klhl8	kelch-like protein 8
6.065e-39	1.75486	0.203	0.092	1.1381e-34	Thrombocytes	LOC122556419	LOW QUALITY PROTEIN: protein diaphanous homolog 1-like
9.26922e-31	1.75208	0.133	0.054	1.73937e-26	Thrombocytes	LOC122539931	neurabin-2-like
1.65878e-11	1.7461	0.118	0.069	3.11269e-07	Thrombocytes	nup160	nuclear pore complex protein Nup160
6.27336e-23	1.74585	0.121	0.055	1.1772e-18	Thrombocytes	rnf145a	RING finger protein 145
1.73114e-18	1.74471	0.119	0.059	3.24848e-14	Thrombocytes	zbtb47b	zinc finger and BTB domain-containing protein 47 isoform X4
0	1.74291	0.864	0.263	0	Thrombocytes	fgl2a	fibrinogen-like 2a
4.16236e-51	1.74245	0.305	0.156	7.81068e-47	Thrombocytes	ldb1a	LIM domain-binding protein 1-A isoform X1
1.10081e-32	1.74125	0.223	0.116	2.06568e-28	Thrombocytes	cdip1	cell death-inducing p53-target protein 1 isoform X1
1.74466e-36	1.74009	0.227	0.115	3.27385e-32	Thrombocytes	rerea	arginine-glutamic acid dipeptide repeats protein isoform X4
0	1.73153	0.94	0.783	0	Thrombocytes	LOC122550784	high mobility group protein B1-like
4.08395e-19	1.7265	0.117	0.056	7.66353e-15	Thrombocytes	raver2	ribonucleoprotein PTB-binding 2
1.23455e-24	1.71874	0.1	0.04	2.31664e-20	Thrombocytes	ergic1	endoplasmic reticulum-Golgi intermediate compartment protein 1
1.68848e-16	1.71711	0.127	0.067	3.16844e-12	Thrombocytes	LOC122541401	hepatocyte cell adhesion molecule-like isoform X2
9.15284e-114	1.71446	0.406	0.165	1.71753e-109	Thrombocytes	LOC122541886	peptidyl-prolyl cis-trans isomerase-like isoform X2
7.67615e-275	1.71178	0.827	0.479	1.44043e-270	Thrombocytes	rps3a	40S ribosomal protein S3a
1.49457e-25	1.70163	0.126	0.055	2.80456e-21	Thrombocytes	LOC122556183	ras-related protein Rap-2b
2.67062e-40	1.69595	0.275	0.146	5.01142e-36	Thrombocytes	LOC122562012	uncharacterized protein LOC122562012
7.27335e-90	1.69296	0.501	0.281	1.36484e-85	Thrombocytes	LOC122563885	unconventional myosin-Ic-like
2.68978e-13	1.67781	0.149	0.09	5.04737e-09	Thrombocytes	si:dkey-154b15.1	uncharacterized protein si:dkey-154b15.1
1.13491e-23	1.67425	0.136	0.064	2.12966e-19	Thrombocytes	acap1	arf-GAP with coiled-coil%2C ANK repeat and PH domain-containing protein 1
9.15786e-23	1.65636	0.166	0.087	1.71847e-18	Thrombocytes	ppib	peptidyl-prolyl cis-trans isomerase B
1.64034e-46	1.64214	0.27	0.133	3.07811e-42	Thrombocytes	LOC122563169	complement decay-accelerating factor-like isoform X5
9.28821e-260	1.63487	0.832	0.49	1.74293e-255	Thrombocytes	rps4x	40S ribosomal protein S4%2C X isoform
1.97945e-30	1.63129	0.242	0.135	3.71444e-26	Thrombocytes	LOC122553786	serine/arginine-rich splicing factor 5-like
2.48518e-29	1.62855	0.27	0.161	4.66345e-25	Thrombocytes	ccnd3	G1/S-specific cyclin-D3
1.71432e-15	1.61856	0.134	0.074	3.21693e-11	Thrombocytes	LOC122548144	arp2/3 complex-activating protein rickA-like isoform X2
5.02053e-13	1.6164	0.129	0.074	9.42103e-09	Thrombocytes	nfatc3a	nuclear factor of activated T-cells%2C cytoplasmic 3 isoform X1
2.52888e-13	1.61024	0.124	0.07	4.74544e-09	Thrombocytes	swsap1	ATPase SWSAP1 isoform X2
3.47162e-19	1.60913	0.116	0.055	6.51449e-15	Thrombocytes	itpr1b	inositol 1%2C4%2C5-trisphosphate receptor type 1
9.22185e-14	1.60557	0.134	0.077	1.73048e-09	Thrombocytes	slc39a9	zinc transporter ZIP9
1.13515e-25	1.60276	0.222	0.126	2.13012e-21	Thrombocytes	snn	stannin
3.96067e-41	1.60056	0.316	0.178	7.43221e-37	Thrombocytes	anp32b	acidic leucine-rich nuclear phosphoprotein 32 family member B
6.9178e-15	1.59818	0.104	0.053	1.29813e-10	Thrombocytes	LOC122547779	carboxy-terminal domain RNA polymerase II polypeptide A small phosphatase 1-like
7.32843e-15	1.59723	0.152	0.09	1.37518e-10	Thrombocytes	LOC122542016	proline-rich protein 12-like
2.78219e-23	1.59242	0.167	0.086	5.22077e-19	Thrombocytes	LOC122545668	gastrula zinc finger protein XlCGF26.1-like
2.15146e-18	1.58732	0.176	0.103	4.03722e-14	Thrombocytes	LOC122542866	heterogeneous nuclear ribonucleoprotein L-like isoform X2
6.29575e-19	1.58555	0.184	0.106	1.1814e-14	Thrombocytes	p4hb	protein disulfide-isomerase
1.08171e-77	1.58529	0.429	0.226	2.02982e-73	Thrombocytes	LOC122546190	60S ribosomal protein L5-like
2.16807e-45	1.58047	0.401	0.254	4.06837e-41	Thrombocytes	LOC122558790
6.98188e-11	1.57475	0.127	0.078	1.31015e-06	Thrombocytes	mrpl49	mitochondrial ribosomal protein L49
3.4603e-17	1.57371	0.138	0.074	6.49326e-13	Thrombocytes	LOC122565383	guanine nucleotide-binding protein G(q) subunit alpha
1.16915e-12	1.56825	0.123	0.07	2.19392e-08	Thrombocytes	dldh	dihydrolipoyl dehydrogenase%2C mitochondrial
2.38749e-25	1.56478	0.207	0.113	4.48013e-21	Thrombocytes	c40h15orf39	uncharacterized protein C15orf39 homolog isoform X1
7.19715e-17	1.56262	0.194	0.121	1.35055e-12	Thrombocytes	lman2	vesicular integral-membrane protein VIP36
6.72605e-10	1.55465	0.134	0.086	1.26214e-05	Thrombocytes	LOC122548047	transmembrane 9 superfamily member 1-like
7.1045e-32	1.54371	0.255	0.143	1.33316e-27	Thrombocytes	LOC122563397	KH domain-containing%2C RNA-binding%2C signal transduction-associated protein 1-like
3.67557e-09	1.53646	0.115	0.072	6.89721e-05	Thrombocytes	mdp1	magnesium-dependent phosphatase 1
1.22097e-37	1.53617	0.395	0.263	2.29115e-33	Thrombocytes	LOC122550462	nectin-3-like
4.58653e-18	1.53566	0.16	0.089	8.60662e-14	Thrombocytes	LOC122543979	calpain-1 catalytic subunit-like
2.56873e-18	1.53438	0.123	0.061	4.82022e-14	Thrombocytes	papss1	bifunctional 3'-phosphoadenosine 5'-phosphosulfate synthase 1
2.40482e-68	1.53048	0.383	0.19	4.51265e-64	Thrombocytes	LOC122558800	GATA-binding factor 2-like isoform X1
8.74941e-17	1.52607	0.296	0.222	1.64183e-12	Thrombocytes	LOC122555335	non-histone chromosomal protein HMG-14-like isoform X2
3.24347e-11	1.52116	0.123	0.074	6.08638e-07	Thrombocytes	pdcd2	programmed cell death protein 2 isoform X2
1.87559e-09	1.51883	0.118	0.073	3.51954e-05	Thrombocytes	mesd	LRP chaperone MESD
1.70332e-48	1.51614	0.326	0.174	3.19629e-44	Thrombocytes	jak1	tyrosine-protein kinase JAK1
1.21721e-15	1.51234	0.142	0.08	2.2841e-11	Thrombocytes	LOC122541026	DNA-binding protein RFX7-like isoform X1
1.38633e-87	1.51196	0.577	0.377	2.60145e-83	Thrombocytes	itm2bb	integral membrane protein 2Bb
2.56662e-07	1.50838	0.109	0.071	0.00481626	Thrombocytes	morf4l1	mortality factor 4-like protein 1 isoform X2
1.00305e-10	1.50347	0.107	0.062	1.88222e-06	Thrombocytes	LOC122548189	phospholipase A and acyltransferase 3-like
2.7272e-19	1.50122	0.154	0.083	5.11758e-15	Thrombocytes	csnk2b	casein kinase II subunit beta
5.40576e-37	1.50057	0.259	0.136	1.01439e-32	Thrombocytes	LOC122565353	phospholipid hydroperoxide glutathione peroxidase-like isoform X2
1.41315e-09	1.49872	0.108	0.065	2.65178e-05	Thrombocytes	LOC122563497	LOW QUALITY PROTEIN: pumilio homolog 1-like
1.13512e-17	1.49831	0.176	0.102	2.13005e-13	Thrombocytes	taok1a	serine/threonine-protein kinase TAO1
1.57771e-13	1.49555	0.121	0.068	2.96057e-09	Thrombocytes	LOC122552224	protein lyl-1-like
1.96796e-15	1.49306	0.194	0.124	3.69288e-11	Thrombocytes	LOC122563745	thyroid hormone receptor-associated protein 3-like isoform X1
1.1921e-202	1.49042	0.839	0.588	2.23698e-198	Thrombocytes	LOC122549039	myosin regulatory light chain 2%2C smooth muscle minor isoform-like
2.13446e-26	1.48902	0.337	0.238	4.00531e-22	Thrombocytes	CYTB	cytochrome b
1.09968e-36	1.48821	0.377	0.246	2.06355e-32	Thrombocytes	LOC122559783	leucyl-cystinyl aminopeptidase-like isoform X1
5.90965e-20	1.48644	0.145	0.075	1.10895e-15	Thrombocytes	kiaa1191	putative monooxygenase p33MONOX
7.27972e-12	1.4846	0.157	0.1	1.36604e-07	Thrombocytes	cds2	phosphatidate cytidylyltransferase 2
2.05249e-16	1.47809	0.156	0.089	3.85149e-12	Thrombocytes	LOC122559315	sodium-coupled neutral amino acid transporter 2-like
5.11149e-11	1.47302	0.119	0.071	9.5917e-07	Thrombocytes	LOC122540539	uncharacterized protein LOC122540539
1.66652e-09	1.47266	0.106	0.064	3.12722e-05	Thrombocytes	cebpd	CCAAT/enhancer-binding protein delta
1.88032e-33	1.47207	0.262	0.144	3.52841e-29	Thrombocytes	adam10a	disintegrin and metalloproteinase domain-containing protein 10
2.91034e-08	1.47118	0.136	0.092	0.000546125	Thrombocytes	baz2ba	bromodomain adjacent to zinc finger domain protein 2B isoform X13
7.02139e-14	1.46911	0.102	0.053	1.31756e-09	Thrombocytes	LOC122553005	serine/arginine-rich splicing factor 7-like
5.43778e-09	1.46197	0.103	0.063	0.00010204	Thrombocytes	bag4	BAG family molecular chaperone regulator 4 isoform X2
1.7403e-82	1.4614	0.595	0.403	3.26568e-78	Thrombocytes	COX3	cytochrome c oxidase subunit III
2.53514e-62	1.45959	0.453	0.266	4.75719e-58	Thrombocytes	macf1a	microtubule-actin cross-linking factor 1%2C isoforms 1/2/3/5 isoform X19
8.03922e-36	1.45526	0.214	0.102	1.50856e-31	Thrombocytes	pygb	glycogen phosphorylase%2C brain form
8.18068e-17	1.45363	0.125	0.064	1.5351e-12	Thrombocytes	larp7	la-related protein 7
4.77157e-31	1.45212	0.221	0.115	8.95386e-27	Thrombocytes	LOC122539906	protein HEXIM1-like
2.58322e-14	1.44794	0.144	0.083	4.84741e-10	Thrombocytes	LOC122565119	transcription factor jun-D-like
1.69226e-12	1.44387	0.216	0.151	3.17553e-08	Thrombocytes	LOC122544203	uncharacterized protein LOC122544203
3.9045e-24	1.43972	0.305	0.199	7.32679e-20	Thrombocytes	LOC122543943	intersectin-2-like isoform X6
3.61927e-17	1.43565	0.194	0.119	6.79156e-13	Thrombocytes	LOC122559686	F-actin-capping protein subunit alpha-2
9.01097e-10	1.43547	0.145	0.096	1.69091e-05	Thrombocytes	znfx1	NFX1-type zinc finger-containing protein 1 isoform X2
1.98543e-12	1.43496	0.16	0.102	3.72566e-08	Thrombocytes	LOC122558235	M-phase-specific PLK1-interacting protein
1.85261e-12	1.43209	0.16	0.102	3.47643e-08	Thrombocytes	LOC122552162	ATP-dependent RNA helicase DDX39A-like
1.81546e-11	1.43137	0.154	0.099	3.40671e-07	Thrombocytes	exoc5	exocyst complex component 5
1.51195e-09	1.42959	0.143	0.094	2.83718e-05	Thrombocytes	LOC122557923	erbin-like isoform X2
3.52651e-10	1.42731	0.119	0.072	6.6175e-06	Thrombocytes	zswim8	zinc finger SWIM domain-containing protein 8 isoform X2
5.56853e-09	1.42648	0.126	0.081	0.000104494	Thrombocytes	pgam5	serine/threonine-protein phosphatase PGAM5%2C mitochondrial isoform X1
2.81988e-91	1.42565	0.729	0.587	5.29151e-87	Thrombocytes	COX2	cytochrome c oxidase subunit II
7.9634e-44	1.42502	0.379	0.231	1.49433e-39	Thrombocytes	LOC122562287
1.62575e-73	1.41895	0.668	0.557	3.05072e-69	Thrombocytes	LOC122555301	histone H4
2.28968e-09	1.41656	0.172	0.121	4.29658e-05	Thrombocytes	LOC122560836	SPRY domain-containing SOCS box protein 3-like
1.45439e-10	1.41315	0.109	0.064	2.72916e-06	Thrombocytes	LOC122542053	3-methyl-2-oxobutanoate dehydrogenase [lipoamide] kinase%2C mitochondrial-like
8.27993e-36	1.41186	0.392	0.263	1.55373e-31	Thrombocytes	LOC122542757	serine/arginine-rich splicing factor 5-like
2.83957e-14	1.41116	0.162	0.098	5.32845e-10	Thrombocytes	rest	RE1-silencing transcription factor
7.93022e-07	1.40866	0.11	0.074	0.0148811	Thrombocytes	LOC122545741	SET and MYND domain-containing protein 4-like
1.49886e-22	1.40842	0.321	0.223	2.8126e-18	Thrombocytes	LOC122553787	serine/arginine-rich splicing factor 5-like
1.08197e-09	1.40682	0.107	0.064	2.03031e-05	Thrombocytes	mtmr6	myotubularin-related protein 6 isoform X1
3.40797e-09	1.40611	0.102	0.06	6.39506e-05	Thrombocytes	puraa	purine-rich element binding protein Aa
1.55485e-73	1.40575	0.566	0.38	2.91768e-69	Thrombocytes	LOC122547183	prothymosin alpha-A-like
1.98392e-123	1.40495	0.637	0.373	3.72282e-119	Thrombocytes	LOC122565177	elongation factor 2
1.52864e-11	1.40038	0.147	0.092	2.8685e-07	Thrombocytes	srpra	signal recognition particle receptor subunit alpha isoform X4
6.04907e-09	1.39898	0.104	0.063	0.000113511	Thrombocytes	rnf141	RING finger protein 141 isoform X2
5.29725e-42	1.39623	0.437	0.294	9.9403e-38	Thrombocytes	LOC122565153	polypyrimidine tract-binding protein 1-like isoform X8
1.10428e-06	1.3878	0.1	0.065	0.0207218	Thrombocytes	foxn3	forkhead box protein N3 isoform X1
1.31957e-08	1.38435	0.107	0.066	0.000247618	Thrombocytes	LOC122564369	probable thiopurine S-methyltransferase isoform X1
1.77661e-17	1.38387	0.178	0.105	3.33381e-13	Thrombocytes	cmtm4	CKLF-like MARVEL transmembrane domain-containing protein 4
3.7045e-09	1.37996	0.119	0.074	6.9515e-05	Thrombocytes	qtrt1	queuine tRNA-ribosyltransferase catalytic subunit 1
2.37824e-14	1.37959	0.138	0.079	4.46277e-10	Thrombocytes	maea	E3 ubiquitin-protein transferase MAEA
1.49074e-08	1.37761	0.137	0.091	0.000279737	Thrombocytes	LOC122544342	uncharacterized protein LOC122544342 isoform X7
3.12182e-12	1.37737	0.121	0.07	5.8581e-08	Thrombocytes	LOC122542865	heterogeneous nuclear ribonucleoprotein L-like
1.28605e-14	1.37278	0.164	0.099	2.41327e-10	Thrombocytes	snx5	sorting nexin-5
3.065e-16	1.37048	0.228	0.152	5.75147e-12	Thrombocytes	mea1	male-enhanced antigen 1
1.21652e-31	1.36979	0.25	0.137	2.28281e-27	Thrombocytes	LOC122543777	reticulon-3-A-like isoform X2
8.58803e-31	1.36697	0.281	0.165	1.61154e-26	Thrombocytes	ND5	NADH dehydrogenase subunit 5
7.13553e-13	1.36423	0.102	0.054	1.33898e-08	Thrombocytes	plxnc1	plexin-C1
2.93406e-07	1.36395	0.101	0.065	0.00550576	Thrombocytes	pdhb	pyruvate dehydrogenase E1 component subunit beta%2C mitochondrial
4.09697e-10	1.36363	0.111	0.066	7.68797e-06	Thrombocytes	mbd3a	methyl-CpG-binding domain protein 3a isoform X3
4.15736e-26	1.36362	0.308	0.201	7.80128e-22	Thrombocytes	LOC122550461	nectin-3-like isoform X7
2.55952e-23	1.36229	0.238	0.142	4.80294e-19	Thrombocytes	ctr9	RNA polymerase-associated protein CTR9 homolog isoform X1
1.27771e-12	1.3596	0.154	0.095	2.39762e-08	Thrombocytes	sh2d4a	SH2 domain-containing protein 4A
2.58169e-12	1.35663	0.147	0.09	4.84455e-08	Thrombocytes	stx6	syntaxin-6 isoform X1
1.29209e-60	1.35513	0.541	0.382	2.4246e-56	Thrombocytes	fus	RNA-binding protein FUS isoform X1
2.7465e-08	1.35166	0.13	0.086	0.000515382	Thrombocytes	LOC122557708	homeodomain-interacting protein kinase 3-like isoform X1
1.44353e-07	1.35144	0.144	0.101	0.00270879	Thrombocytes	rnf20	E3 ubiquitin-protein ligase BRE1A
1.61965e-06	1.34449	0.108	0.072	0.0303927	Thrombocytes	vps35	vacuolar protein sorting-associated protein 35 isoform X1
1.72774e-20	1.34434	0.191	0.108	3.2421e-16	Thrombocytes	pmp22b	peripheral myelin protein 22b
5.47058e-19	1.34185	0.194	0.113	1.02655e-14	Thrombocytes	LOC122539941	SWI/SNF-related matrix-associated actin-dependent regulator of chromatin subfamily D member 2-like
1.3641e-19	1.34131	0.164	0.089	2.55974e-15	Thrombocytes	iqgap1	ras GTPase-activating-like protein IQGAP1
2.77962e-10	1.33384	0.128	0.079	5.21596e-06	Thrombocytes	umad1	UBAP1-MVB12-associated (UMA)-domain containing protein 1 isoform X2
4.29464e-24	1.33326	0.366	0.268	8.0589e-20	Thrombocytes	LOC122543826	heterogeneous nuclear ribonucleoprotein U-like protein 2
2.02905e-15	1.32954	0.135	0.074	3.80751e-11	Thrombocytes	nhsl2	NHS-like protein 2 isoform X2
3.0421e-11	1.32757	0.155	0.099	5.7085e-07	Thrombocytes	preb	prolactin regulatory element-binding protein
2.86736e-12	1.32503	0.155	0.097	5.3806e-08	Thrombocytes	psmf1	proteasome inhibitor PI31 subunit
1.72164e-18	1.32351	0.25	0.165	3.23067e-14	Thrombocytes	LOC122562017	zinc finger protein 239-like isoform X1
2.8007e-19	1.32295	0.259	0.17	5.25552e-15	Thrombocytes	LOC122561733	tyrosine-protein phosphatase non-receptor type 12-like isoform X2
2.68882e-11	1.32227	0.193	0.132	5.04557e-07	Thrombocytes	c16h11orf58	small acidic protein
1.23026e-12	1.31982	0.226	0.16	2.30859e-08	Thrombocytes	pgls	6-phosphogluconolactonase
8.46802e-07	1.3198	0.133	0.094	0.0158902	Thrombocytes	c1h4orf48	neuropeptide-like protein C4orf48 homolog
3.39405e-75	1.31714	0.657	0.479	6.36893e-71	Thrombocytes	si:dkey-51e6.1	14 kDa phosphohistidine phosphatase isoform X2
2.00921e-08	1.31231	0.116	0.074	0.000377029	Thrombocytes	LOC122556470	zinc-binding protein A33-like isoform X1
1.08662e-150	1.30971	0.718	0.432	2.03904e-146	Thrombocytes	rpl15	60S ribosomal protein L15
2.91272e-10	1.30491	0.198	0.14	5.46572e-06	Thrombocytes	trip12	E3 ubiquitin-protein ligase TRIP12 isoform X1
2.11945e-15	1.30414	0.168	0.1	3.97715e-11	Thrombocytes	LOC122550440	ETS-related transcription factor Elf-1-like isoform X1
1.7871e-236	1.30081	0.947	0.857	3.3535e-232	Thrombocytes	LOC122557117	integral membrane protein 2A-like
2.44432e-07	1.29912	0.112	0.074	0.00458677	Thrombocytes	LOC122552362	protein transport protein Sec61 subunit alpha-like 1
1.08535e-242	1.29436	0.94	0.836	2.03666e-238	Thrombocytes	LOC122543383	myosin light polypeptide 6-like isoform X2
5.13738e-12	1.29422	0.14	0.084	9.6403e-08	Thrombocytes	vapal	VAMP (vesicle-associated membrane protein)-associated protein A%2C like isoform X1
4.47009e-09	1.29174	0.118	0.073	8.38812e-05	Thrombocytes	sh3kbp1	SH3 domain-containing kinase-binding protein 1 isoform X2
2.23681e-17	1.28912	0.294	0.21	4.19737e-13	Thrombocytes	LOC122562502	splicing factor%2C suppressor of white-apricot homolog isoform X4
2.36178e-17	1.28865	0.228	0.146	4.43187e-13	Thrombocytes	gnas	guanine nucleotide-binding protein G(s) subunit alpha isoform X1
3.08327e-09	1.28756	0.148	0.1	5.78575e-05	Thrombocytes	LOC122563224	ADP-ribosylation factor-like protein 8A
1.31561e-07	1.2833	0.127	0.086	0.00246875	Thrombocytes	LOC122555022	male-specific lethal 3 homolog isoform X2
1.46838e-07	1.28297	0.117	0.077	0.00275541	Thrombocytes	LOC122563305	peptidyl-prolyl cis-trans isomerase FKBP5-like
9.68361e-21	1.27983	0.25	0.156	1.81713e-16	Thrombocytes	LOC122552955	cell cycle control protein 50A-like
3.09343e-10	1.27601	0.165	0.11	5.80482e-06	Thrombocytes	canx	calnexin
2.41685e-07	1.27574	0.191	0.146	0.00453521	Thrombocytes	LOC122565232
1.09423e-16	1.27198	0.287	0.203	2.05332e-12	Thrombocytes	pcbp4	poly(rC)-binding protein 4 isoform X3
3.3076e-12	1.271	0.244	0.177	6.20672e-08	Thrombocytes	LOC122553113	calcineurin subunit B type 1 isoform X2
1.08643e-187	1.27015	0.913	0.78	2.03868e-183	Thrombocytes	LOC122561961	histone H3.3A
1.17497e-06	1.26959	0.12	0.082	0.0220484	Thrombocytes	LOC122556205	stress-associated endoplasmic reticulum protein 1
1.88249e-13	1.26792	0.184	0.119	3.5325e-09	Thrombocytes	LOC122554232	elongation of very long chain fatty acids protein 1-like
3.28682e-08	1.2678	0.123	0.08	0.000616772	Thrombocytes	LOC122542077	RNA binding protein fox-1 homolog 2-like isoform X2
8.49237e-11	1.26664	0.217	0.156	1.59359e-06	Thrombocytes	fam234a	protein FAM234A
1.53817e-18	1.26386	0.197	0.117	2.88638e-14	Thrombocytes	LOC122564018	dehydrogenase/reductase SDR family member 13-like
3.9601e-07	1.26291	0.113	0.075	0.00743113	Thrombocytes	LOC122555817	uncharacterized protein DDB_G0290685-like isoform X2
1.46519e-11	1.26183	0.119	0.069	2.74944e-07	Thrombocytes	LOC122541553	butyrophilin subfamily 3 member A3-like
3.46603e-14	1.26105	0.307	0.238	6.504e-10	Thrombocytes	LOC122543144	heterogeneous nuclear ribonucleoprotein H3-like isoform X2
1.40147e-16	1.25993	0.192	0.117	2.62986e-12	Thrombocytes	ctdspl2b	CTD small phosphatase-like protein 2-B
7.19281e-07	1.25897	0.119	0.081	0.0134973	Thrombocytes	polr2a	DNA-directed RNA polymerase II subunit RPB1 isoform X1
3.35204e-29	1.25233	0.217	0.113	6.2901e-25	Thrombocytes	LOC122560064	tyrosine-protein phosphatase non-receptor type 1-like
7.96421e-11	1.25217	0.179	0.121	1.49448e-06	Thrombocytes	LOC122545852
1.72399e-11	1.25175	0.185	0.126	3.23506e-07	Thrombocytes	ND3	NADH dehydrogenase subunit 3
7.23049e-09	1.25171	0.17	0.119	0.00013568	Thrombocytes	tra2a	transformer-2 protein homolog alpha isoform X4
1.11597e-07	1.24965	0.1	0.062	0.00209412	Thrombocytes	LOC122547871	serine/threonine-protein kinase TAO2-like
2.46331e-06	1.24198	0.143	0.104	0.046224	Thrombocytes	rpn1	dolichyl-diphosphooligosaccharide--protein glycosyltransferase subunit 1
1.07718e-34	1.24039	0.439	0.315	2.02132e-30	Thrombocytes	LOC122554364	T-cell acute lymphocytic leukemia protein 1 homolog
7.87082e-09	1.24005	0.168	0.119	0.000147696	Thrombocytes	sp4	transcription factor Sp4 isoform X1
5.68731e-40	1.23974	0.221	0.101	1.06722e-35	Thrombocytes	LOC122553189	uncharacterized protein LOC122553189
2.38305e-16	1.23663	0.226	0.149	4.47179e-12	Thrombocytes	LOC122544349	guanine nucleotide-binding protein G(I)/G(S)/G(T) subunit beta-2
9.59535e-12	1.23444	0.234	0.168	1.80057e-07	Thrombocytes	numa1	nuclear mitotic apparatus protein 1 isoform X1
5.79389e-13	1.23386	0.185	0.12	1.08722e-08	Thrombocytes	LOC122563161	TRAF3-interacting JNK-activating modulator isoform X1
4.12428e-08	1.2304	0.146	0.101	0.000773921	Thrombocytes	erap1b	endoplasmic reticulum aminopeptidase 1b isoform X1
3.70635e-10	1.22698	0.169	0.115	6.95497e-06	Thrombocytes	LOC122558728	microtubule-associated proteins 1A/1B light chain 3B-like
9.31825e-50	1.22495	0.552	0.421	1.74857e-45	Thrombocytes	laptm4a	lysosomal-associated transmembrane protein 4A
7.21093e-10	1.22268	0.173	0.119	1.35313e-05	Thrombocytes	LOC122563254	NADH-cytochrome b5 reductase 3-like
2.16671e-18	1.21925	0.205	0.123	4.06584e-14	Thrombocytes	ptenb	phosphatidylinositol 3%2C4%2C5-trisphosphate 3-phosphatase and dual-specificity protein phosphatase PTEN
9.58549e-18	1.21736	0.204	0.125	1.79872e-13	Thrombocytes	LOC122543840	RNA-binding protein 4B-like
1.25591e-08	1.21686	0.166	0.117	0.000235671	Thrombocytes	LOC122547581	serine/arginine repetitive matrix protein 2-like
7.20824e-13	1.21598	0.21	0.143	1.35263e-08	Thrombocytes	LOC122554511	single-stranded DNA-binding protein 3-like isoform X1
2.55729e-27	1.21457	0.394	0.282	4.79875e-23	Thrombocytes	hnrnpua	heterogeneous nuclear ribonucleoprotein U
8.73614e-21	1.21449	0.299	0.204	1.63934e-16	Thrombocytes	LOC122560259	microtubule-associated proteins 1A/1B light chain 3A isoform X2
1.11806e-07	1.21363	0.136	0.094	0.00209803	Thrombocytes	LOC122543521	zinc finger protein 208-like isoform X3
1.81967e-31	1.21308	0.432	0.306	3.4146e-27	Thrombocytes	gig2o	grass carp reovirus (GCRV)-induced gene 2o
3.9059e-10	1.20954	0.171	0.117	7.32941e-06	Thrombocytes	rpn2	dolichyl-diphosphooligosaccharide--protein glycosyltransferase subunit 2 isoform X1
0	1.20221	0.996	0.974	0	Thrombocytes	LOC122544027
9.75021e-20	1.1916	0.304	0.212	1.82963e-15	Thrombocytes	LOC122551636	grancalcin-like
5.81485e-31	1.19136	0.253	0.137	1.09116e-26	Thrombocytes	gsna	gelsolin a isoform X1
1.29855e-12	1.191	0.134	0.078	2.43674e-08	Thrombocytes	LOC122560102
1.53049e-142	1.19088	0.764	0.541	2.87197e-138	Thrombocytes	rpl9	60S ribosomal protein L9
9.79156e-11	1.19009	0.236	0.176	1.83739e-06	Thrombocytes	LOC122555816
1.37638e-64	1.18872	0.622	0.484	2.58278e-60	Thrombocytes	LOC122540171	29 kDa ribonucleoprotein B%2C chloroplastic-like
4.68861e-34	1.18606	0.404	0.258	8.79817e-30	Thrombocytes	LOC122542991	uncharacterized protein LOC122542991
5.1061e-08	1.18587	0.165	0.117	0.00095816	Thrombocytes	nrbp1	nuclear receptor-binding protein isoform X1
4.48553e-14	1.18536	0.168	0.102	8.4171e-10	Thrombocytes	ddt	D-dopachrome decarboxylase
2.10522e-23	1.18399	0.27	0.165	3.95044e-19	Thrombocytes	LOC122558862	guanine nucleotide-binding protein G(i) subunit alpha-2
1.83496e-10	1.17631	0.113	0.067	3.44331e-06	Thrombocytes	hmgxb4a	HMG domain-containing protein 4a isoform X1
1.6688e-23	1.17581	0.275	0.174	3.13151e-19	Thrombocytes	serinc1	serine incorporator 1
3.3465e-168	1.1723	0.841	0.628	6.27971e-164	Thrombocytes	rps15	40S ribosomal protein S15
2.87402e-11	1.17053	0.217	0.155	5.39311e-07	Thrombocytes	LOC122563957	platelet-activating factor acetylhydrolase IB subunit beta isoform X1
4.29574e-13	1.169	0.316	0.245	8.06095e-09	Thrombocytes	tmed10	transmembrane emp24 domain-containing protein 10
4.34798e-116	1.16515	0.52	0.255	8.15898e-112	Thrombocytes	rps2	40S ribosomal protein S2
5.01764e-11	1.16274	0.238	0.176	9.41561e-07	Thrombocytes	LOC122564336	CD83 antigen-like isoform X3
3.8895e-11	1.16093	0.127	0.076	7.29865e-07	Thrombocytes	ptpn11a	tyrosine-protein phosphatase non-receptor type 11
1.09607e-07	1.15694	0.159	0.113	0.00205678	Thrombocytes	hm13	minor histocompatibility antigen H13 isoform X2
1.7183e-179	1.15664	0.828	0.547	3.22439e-175	Thrombocytes	rps3	40S ribosomal protein S3
2.06152e-14	1.15379	0.264	0.187	3.86843e-10	Thrombocytes	LOC122562779	dynein light chain 2%2C cytoplasmic-like
2.65925e-07	1.14905	0.161	0.117	0.00499008	Thrombocytes	scaf11	protein SCAF11 isoform X1
8.93951e-14	1.14609	0.211	0.141	1.6775e-09	Thrombocytes	LOC122559540	arrestin domain-containing protein 3-like isoform X5
1.75173e-11	1.14479	0.182	0.121	3.28713e-07	Thrombocytes	sptlc2a	serine palmitoyltransferase 2
6.70672e-20	1.14304	0.29	0.196	1.25852e-15	Thrombocytes	LOC122559520	synaptophysin-like protein 1
6.19176e-34	1.13922	0.483	0.374	1.16188e-29	Thrombocytes	ptbp3	polypyrimidine tract-binding protein 3 isoform X1
2.24188e-06	1.13738	0.155	0.115	0.0420688	Thrombocytes	LOC122554645	torsin-1A-interacting protein 1-like isoform X5
1.99069e-22	1.12525	0.323	0.219	3.73552e-18	Thrombocytes	rab10	ras-related protein Rab-10
2.63969e-22	1.12499	0.4	0.305	4.95339e-18	Thrombocytes	atp5f1b	ATP synthase subunit beta%2C mitochondrial
1.09903e-06	1.1175	0.15	0.109	0.0206232	Thrombocytes	agpat2	1-acyl-sn-glycerol-3-phosphate acyltransferase beta
6.08705e-119	1.11581	0.77	0.581	1.14224e-114	Thrombocytes	rpl31	60S ribosomal protein L31
2.15259e-14	1.11271	0.331	0.264	4.03933e-10	Thrombocytes	LOC122549153	14-3-3 protein beta/alpha-1
2.33336e-06	1.11216	0.141	0.102	0.0437855	Thrombocytes	nifk	MKI67 FHA domain-interacting nucleolar phosphoprotein
3.28365e-09	1.11122	0.128	0.082	6.16176e-05	Thrombocytes	LOC122547213	chromobox protein homolog 8-like
4.4545e-08	1.10747	0.115	0.074	0.000835886	Thrombocytes	fam185a	protein FAM185A isoform X3
5.30687e-07	1.10366	0.152	0.11	0.00995835	Thrombocytes	tm9sf3	transmembrane 9 superfamily member 3
4.52196e-34	1.09757	0.361	0.223	8.48546e-30	Thrombocytes	eef1db	eukaryotic translation elongation factor 1 delta b (guanine nucleotide exchange protein) isoform X6
2.36451e-53	1.0971	0.595	0.459	4.437e-49	Thrombocytes	ND2	NADH dehydrogenase subunit 2
1.21742e-16	1.09459	0.375	0.297	2.28449e-12	Thrombocytes	LOC122542344	probable ATP-dependent RNA helicase DDX17
9.55431e-15	1.09309	0.248	0.169	1.79287e-10	Thrombocytes	dad1	dolichyl-diphosphooligosaccharide--protein glycosyltransferase subunit DAD1
1.90647e-67	1.09219	0.705	0.591	3.57748e-63	Thrombocytes	cd9a	CD9 molecule a
1.25612e-12	1.09049	0.244	0.175	2.35711e-08	Thrombocytes	ier3ip1	immediate early response 3-interacting protein 1
7.59361e-07	1.0798	0.141	0.1	0.0142494	Thrombocytes	kat7b	histone acetyltransferase KAT7 isoform X1
1.86205e-06	1.07962	0.106	0.071	0.0349413	Thrombocytes	rbm15	RNA-binding protein 15
3.71001e-08	1.07866	0.102	0.063	0.000696183	Thrombocytes	ppm1g	protein phosphatase 1G
5.12482e-16	1.07671	0.231	0.151	9.61673e-12	Thrombocytes	midn	midnolin
1.02507e-06	1.07276	0.111	0.074	0.0192354	Thrombocytes	egln1a	prolyl hydroxylase EGLN3 isoform X1
5.38573e-08	1.06309	0.21	0.161	0.00101063	Thrombocytes	g3bp2a	ras GTPase-activating protein-binding protein 2 isoform X3
1.52577e-95	1.0596	0.745	0.575	2.86312e-91	Thrombocytes	ncl	nucleolin isoform X3
4.09981e-08	1.05804	0.132	0.087	0.00076933	Thrombocytes	ndufa6	NADH dehydrogenase [ubiquinone] 1 alpha subcomplex subunit 6
2.56566e-14	1.05671	0.36	0.288	4.81446e-10	Thrombocytes	LOC122541740	tetraspanin-5-like isoform X2
2.38738e-17	1.04781	0.382	0.299	4.47992e-13	Thrombocytes	LOC122543210	signal transducer and activator of transcription 3.1-like isoform X3
1.14285e-109	1.04617	0.754	0.546	2.14456e-105	Thrombocytes	rpl34	60S ribosomal protein L34
9.05298e-10	1.04449	0.158	0.104	1.69879e-05	Thrombocytes	sema4f	semaphorin-4F
9.30194e-21	1.03968	0.307	0.207	1.74551e-16	Thrombocytes	lamtor4	ragulator complex protein LAMTOR4
2.30995e-07	1.0376	0.145	0.101	0.00433462	Thrombocytes	rabgef1	rab5 GDP/GTP exchange factor isoform X1
4.19319e-08	1.03713	0.242	0.187	0.000786853	Thrombocytes	zc3h11a	zinc finger CCCH domain-containing protein 11A isoform X2
4.0404e-09	1.03675	0.18	0.127	7.58181e-05	Thrombocytes	osbpl9	oxysterol-binding protein-related protein 9 isoform X4
3.87647e-10	1.03661	0.266	0.208	7.2742e-06	Thrombocytes	snrpb	small nuclear ribonucleoprotein-associated proteins B and B'
1.67501e-83	1.03593	0.762	0.662	3.14316e-79	Thrombocytes	LOC122559394
1.76766e-17	1.03384	0.378	0.292	3.31701e-13	Thrombocytes	LOC122555828	integral membrane protein 2C-like isoform X2
1.82576e-183	1.02888	0.945	0.821	3.42605e-179	Thrombocytes	rps14	40S ribosomal protein S14
2.55475e-10	1.0285	0.168	0.113	4.79399e-06	Thrombocytes	ociad2	OCIA domain-containing protein 2 isoform X1
7.32749e-220	1.02683	0.934	0.586	1.375e-215	Thrombocytes	LOC122543795	cofilin-2-like
1.7901e-09	1.02546	0.159	0.106	3.35912e-05	Thrombocytes	rab11a	ras-related protein Rab-11A
5.32016e-18	1.02473	0.267	0.179	9.98328e-14	Thrombocytes	rpl3	60S ribosomal protein L3
1.11084e-19	1.02215	0.396	0.303	2.08449e-15	Thrombocytes	c8h19orf53	leydig cell tumor 10 kDa protein homolog
1.07666e-11	1.0207	0.232	0.163	2.02034e-07	Thrombocytes	flvcr1	feline leukemia virus subgroup C receptor-related protein 1 isoform X2
1.97071e-08	1.01944	0.202	0.151	0.000369803	Thrombocytes	LOC122560491	E3 ubiquitin-protein ligase MGRN1-like isoform X2
1.37757e-06	1.01869	0.21	0.166	0.0258501	Thrombocytes	puf60a	poly(U)-binding-splicing factor PUF60a isoform X2
8.09758e-09	1.01574	0.245	0.191	0.000151951	Thrombocytes	add1	alpha-adducin isoform X1
8.35937e-07	1.01051	0.109	0.072	0.0156864	Thrombocytes	unc13d	protein unc-13 homolog D
8.11708e-118	1.00895	0.81	0.638	1.52317e-113	Thrombocytes	rps20	40S ribosomal protein S20
3.28348e-09	1.00152	0.185	0.13	6.16146e-05	Thrombocytes	pkma	pyruvate kinase PKM isoform X3
1.47992e-11	0.99967	0.111	0.061	2.77707e-07	Thrombocytes	erg	transcriptional regulator ERG isoform X2
1.7041e-07	0.998596	0.282	0.235	0.00319774	Thrombocytes	LOC122545051	major histocompatibility complex class I-related gene protein-like
9.18234e-07	0.998551	0.176	0.132	0.0172307	Thrombocytes	LOC122563751	protein tyrosine phosphatase type IVA 2-like
1.34026e-07	0.993645	0.185	0.137	0.002515	Thrombocytes	eif3i	eukaryotic translation initiation factor 3 subunit I
2.2929e-09	0.992284	0.191	0.135	4.30263e-05	Thrombocytes	vps28	vacuolar protein sorting-associated protein 28 homolog isoform X3
2.38289e-07	0.991623	0.257	0.21	0.00447149	Thrombocytes	LOC122541190	E3 ubiquitin-protein ligase TRIM39-like
1.70006e-13	0.989316	0.377	0.313	3.19016e-09	Thrombocytes	tnfaip8l2b	tumor necrosis factor%2C alpha-induced protein 8-like protein 2 B
3.73814e-41	0.987434	0.393	0.229	7.01462e-37	Thrombocytes	LOC122553124	actin-related protein 2 isoform X1
1.19195e-13	0.985889	0.28	0.205	2.2367e-09	Thrombocytes	LOC122551811	tubulin alpha chain-like
8.69395e-08	0.985833	0.173	0.124	0.00163142	Thrombocytes	piezo1	piezo-type mechanosensitive ion channel component 1
1.1665e-60	0.98306	0.357	0.166	2.18894e-56	Thrombocytes	lsp1a	non-muscle caldesmon isoform X5
2.69376e-09	0.980629	0.169	0.115	5.05483e-05	Thrombocytes	LOC122565478	cAMP-specific 3'%2C5'-cyclic phosphodiesterase 4C-like isoform X1
4.31935e-11	0.971107	0.295	0.229	8.10527e-07	Thrombocytes	LOC122558945	dual specificity protein phosphatase 7-like
3.36957e-268	0.968479	0.983	0.827	6.323e-264	Thrombocytes	LOC122563683	elongation factor 1-alpha 1-like
5.93035e-07	0.962045	0.117	0.078	0.0111283	Thrombocytes	kdm5a	lysine-specific demethylase 5A
2.79246e-21	0.960803	0.442	0.346	5.24006e-17	Thrombocytes	ND1	NADH dehydrogenase subunit 1
1.38529e-34	0.956148	0.513	0.392	2.59949e-30	Thrombocytes	ywhae1	tyrosine 3-monooxygenase/tryptophan 5-monooxygenase activation protein%2C epsilon polypeptide 1 isoform X1
2.02496e-103	0.955759	0.793	0.627	3.79984e-99	Thrombocytes	rpl27a	60S ribosomal protein L27a
1.57552e-38	0.951925	0.534	0.41	2.95647e-34	Thrombocytes	rpl7	60S ribosomal protein L7
2.59435e-23	0.949829	0.249	0.144	4.86831e-19	Thrombocytes	LOC122556423	FYN-binding protein 1 isoform X1
2.82438e-82	0.945688	0.569	0.347	5.29996e-78	Thrombocytes	rps7	40S ribosomal protein S7
1.50406e-44	0.942565	0.488	0.332	2.82236e-40	Thrombocytes	rpl4	60S ribosomal protein L4
1.96662e-43	0.940248	0.634	0.53	3.69036e-39	Thrombocytes	LOC122565363	cold-inducible RNA-binding protein-like isoform X1
9.61519e-07	0.938418	0.201	0.154	0.0180429	Thrombocytes	syngr2b	synaptogyrin-2b
3.30983e-13	0.935016	0.363	0.291	6.21091e-09	Thrombocytes	usp7	ubiquitin carboxyl-terminal hydrolase 7 isoform X4
5.55355e-07	0.92859	0.275	0.229	0.0104212	Thrombocytes	LOC122556117	eukaryotic translation initiation factor 5A-1-like
6.09806e-07	0.919452	0.16	0.116	0.011443	Thrombocytes	LOC122541749	annexin A7-like isoform X2
6.35392e-23	0.917078	0.258	0.151	1.19231e-18	Thrombocytes	LOC122540860	pleckstrin homology domain-containing family O member 1-like
3.54556e-84	0.913887	0.577	0.343	6.65325e-80	Thrombocytes	rplp0	60S acidic ribosomal protein P0 isoform X1
1.8763e-46	0.912217	0.493	0.337	3.52088e-42	Thrombocytes	rack1	guanine nucleotide-binding protein subunit beta-2-like 1
2.35947e-08	0.910717	0.34	0.291	0.000442755	Thrombocytes	LOC122552190	A-kinase anchor protein 8-like
5.65554e-07	0.910628	0.102	0.065	0.0106126	Thrombocytes	ipcef1	interactor protein for cytohesin exchange factors 1
1.67102e-27	0.902674	0.527	0.408	3.13566e-23	Thrombocytes	LOC122557761	dispanin subfamily A member 2b-like
1.81316e-06	0.896792	0.231	0.188	0.034024	Thrombocytes	atp5fa1	ATP synthase subunit alpha%2C mitochondrial
9.58705e-07	0.892697	0.276	0.23	0.0179901	Thrombocytes	LOC122541118	probable ATP-dependent RNA helicase ddx6
2.90757e-10	0.892393	0.153	0.097	5.45605e-06	Thrombocytes	LOC122563227	receptor-type tyrosine-protein phosphatase R-like
7.60908e-111	0.888688	0.891	0.751	1.42784e-106	Thrombocytes	mbnl1	muscleblind-like protein 1 isoform X9
9.01296e-65	0.886915	0.712	0.57	1.69128e-60	Thrombocytes	rpl19	60S ribosomal protein L19
2.22715e-13	0.883444	0.359	0.287	4.17925e-09	Thrombocytes	LOC122549258	septin-7 isoform X2
5.37487e-39	0.874369	0.791	0.804	1.00859e-34	Thrombocytes	COX1	cytochrome c oxidase subunit I
4.38037e-115	0.873383	0.703	0.468	8.21976e-111	Thrombocytes	rpl17	60S ribosomal protein L17
5.51133e-74	0.868179	0.789	0.701	1.0342e-69	Thrombocytes	rpl27	60S ribosomal protein L27
5.43861e-58	0.867189	0.604	0.448	1.02056e-53	Thrombocytes	rpl21	60S ribosomal protein L21
2.53063e-134	0.864497	0.939	0.914	4.74873e-130	Thrombocytes	LOC122543401	heterogeneous nuclear ribonucleoprotein A1-like isoform X2
2.78852e-11	0.86294	0.394	0.332	5.23267e-07	Thrombocytes	LOC122565345	Krueppel-like factor 9
1.73982e-08	0.860296	0.213	0.158	0.000326477	Thrombocytes	LOC122561594	L-lactate dehydrogenase B chain isoform X1
1.24339e-119	0.851773	0.868	0.723	2.33322e-115	Thrombocytes	rps11	40S ribosomal protein S11
2.50202e-61	0.850138	0.614	0.434	4.69505e-57	Thrombocytes	LOC122542121	60S ribosomal protein L11-like
4.76215e-22	0.849761	0.368	0.253	8.93617e-18	Thrombocytes	actr3	actin-related protein 3 isoform X2
3.17371e-16	0.84397	0.308	0.217	5.95548e-12	Thrombocytes	psmb8a	proteasome subunit beta type-8
1.76249e-33	0.842801	0.558	0.443	3.30731e-29	Thrombocytes	rps27a	ubiquitin-40S ribosomal protein S27a
3.80948e-93	0.842207	0.811	0.671	7.1485e-89	Thrombocytes	rpl37	60S ribosomal protein L37 isoform X1
9.42232e-07	0.837963	0.237	0.19	0.017681	Thrombocytes	LOC122563323	mitochondrial glutamate carrier 1-like isoform X2
1.56134e-06	0.837788	0.22	0.174	0.0292985	Thrombocytes	LOC122552230	calreticulin-like
3.56355e-15	0.837123	0.406	0.328	6.687e-11	Thrombocytes	ddx21	nucleolar RNA helicase 2
4.37772e-18	0.836216	0.507	0.442	8.21478e-14	Thrombocytes	LOC122543347	uncharacterized protein LOC122543347 isoform X3
1.81324e-08	0.829742	0.261	0.203	0.000340254	Thrombocytes	tsg101a	tumor susceptibility 101a isoform X2
1.1165e-06	0.829093	0.248	0.198	0.0209511	Thrombocytes	tmod2	tropomodulin-2 isoform X1
1.06632e-28	0.82338	0.439	0.319	2.00094e-24	Thrombocytes	LOC122547364	60S ribosomal protein L21
9.51356e-08	0.82213	0.291	0.243	0.00178522	Thrombocytes	LOC122563626	serine incorporator 1-like
2.17881e-78	0.818022	0.761	0.611	4.08854e-74	Thrombocytes	rps15a	40S ribosomal protein S15a
1.72609e-75	0.817497	0.747	0.597	3.239e-71	Thrombocytes	rps6	40S ribosomal protein S6
5.1569e-106	0.814988	0.5	0.205	9.67691e-102	Thrombocytes	ripor2	rho family-interacting cell polarization regulator 2 isoform X2
1.35008e-12	0.811842	0.232	0.158	2.53343e-08	Thrombocytes	capza1b	F-actin-capping protein subunit alpha-1b
2.8851e-45	0.808065	0.57	0.418	5.41389e-41	Thrombocytes	naca	nascent polypeptide-associated complex subunit alpha isoform X1
1.87652e-06	0.801732	0.207	0.16	0.0352129	Thrombocytes	spen	msx2-interacting protein isoform X2
3.22336e-38	0.79854	0.553	0.399	6.04863e-34	Thrombocytes	slc25a5	ADP/ATP translocase 2
1.24657e-10	0.797268	0.385	0.33	2.33919e-06	Thrombocytes	LOC122542909	galectin-4-like isoform X3
1.41718e-06	0.796727	0.244	0.197	0.0265933	Thrombocytes	rpl10a	60S ribosomal protein L10a
6.46602e-67	0.791918	0.693	0.534	1.21335e-62	Thrombocytes	rpl7a	60S ribosomal protein L7a
4.32978e-18	0.791486	0.292	0.196	8.12482e-14	Thrombocytes	tnip1	TNFAIP3-interacting protein 1
2.70337e-152	0.790728	0.989	0.972	5.07288e-148	Thrombocytes	LOC122541268	beta-2-microglobulin-like
1.60379e-14	0.788147	0.462	0.4	3.0095e-10	Thrombocytes	LOC122558846	transforming protein RhoA isoform X2
2.63766e-22	0.781453	0.496	0.398	4.94958e-18	Thrombocytes	nop53	ribosome biogenesis protein NOP53
2.92542e-07	0.778824	0.377	0.339	0.00548954	Thrombocytes	cd164	sialomucin core protein 24 isoform X2
2.6407e-12	0.778603	0.408	0.337	4.95527e-08	Thrombocytes	klf6a	Krueppel-like factor 6a
1.08377e-07	0.769324	0.308	0.26	0.0020337	Thrombocytes	tmem59	transmembrane protein 59 isoform X2
1.73775e-118	0.768602	0.877	0.76	3.26089e-114	Thrombocytes	rpl18a	60S ribosomal protein L18a
6.86326e-10	0.767359	0.373	0.317	1.28789e-05	Thrombocytes	LOC122554729	plasminogen activator inhibitor 1 RNA-binding protein-like
6.13192e-142	0.765443	0.971	0.894	1.15065e-137	Thrombocytes	LOC122544699	40S ribosomal protein S27
3.69543e-11	0.763071	0.317	0.247	6.93447e-07	Thrombocytes	mxd4	max dimerization protein 4
2.53268e-08	0.761251	0.39	0.35	0.000475258	Thrombocytes	hnrnph3	heterogeneous nuclear ribonucleoprotein H3 isoform X1
5.96756e-70	0.758482	0.775	0.65	1.11981e-65	Thrombocytes	rpl35	60S ribosomal protein L35
9.0294e-13	0.743099	0.428	0.358	1.69437e-08	Thrombocytes	bsg	basigin isoform X2
5.54957e-41	0.739194	0.706	0.629	1.04138e-36	Thrombocytes	LOC122548548	glycine-rich RNA-binding protein GRP1A-like
7.3923e-55	0.737348	0.719	0.601	1.38716e-50	Thrombocytes	rpl24	60S ribosomal protein L24
3.24386e-65	0.718463	0.787	0.705	6.0871e-61	Thrombocytes	rpl28	60S ribosomal protein L28
1.28761e-07	0.704359	0.389	0.357	0.00241621	Thrombocytes	LOC122543801	splicing factor 1-like isoform X2
3.87226e-07	0.701025	0.283	0.228	0.00726629	Thrombocytes	LOC122563757	stromal membrane-associated protein 2-like isoform X2
2.60085e-46	0.689441	0.598	0.461	4.88049e-42	Thrombocytes	LOC122554178	60S ribosomal protein L5-A
1.39907e-10	0.686328	0.157	0.098	2.62535e-06	Thrombocytes	sptbn1	spectrin beta chain%2C non-erythrocytic 1 isoform X1
8.60773e-74	0.681673	0.846	0.764	1.61524e-69	Thrombocytes	LOC122542601	40S ribosomal protein S17
7.38072e-09	0.681307	0.452	0.419	0.000138499	Thrombocytes	ccni	cyclin-I
2.16864e-36	0.671431	0.478	0.336	4.06944e-32	Thrombocytes	rpl8	60S ribosomal protein L8
5.16501e-36	0.667161	0.693	0.616	9.69214e-32	Thrombocytes	rpl30	60S ribosomal protein L30
1.31734e-07	0.665905	0.324	0.266	0.00247199	Thrombocytes	LOC122540466	guanine nucleotide-binding protein G(I)/G(S)/G(T) subunit beta-1
3.73275e-09	0.658789	0.471	0.441	7.00451e-05	Thrombocytes	sub1a	SUB1 regulator of transcription a isoform X2
6.03858e-63	0.656516	0.675	0.506	1.13314e-58	Thrombocytes	rps8a	40S ribosomal protein S8
8.02652e-09	0.650425	0.446	0.411	0.000150618	Thrombocytes	LOC122564989	protein SET isoform X1
6.78252e-54	0.637906	0.785	0.711	1.27274e-49	Thrombocytes	LOC122548769	60S acidic ribosomal protein P1-like
4.34812e-73	0.624516	0.914	0.864	8.15925e-69	Thrombocytes	rps29	40S ribosomal protein S29
4.73888e-07	0.607651	0.262	0.209	0.0088925	Thrombocytes	LOC122548478	zinc finger CCCH domain-containing protein 6 isoform X1
2.39069e-08	0.606942	0.528	0.522	0.000448614	Thrombocytes	gabarapa	GABA(A) receptor-associated protein a
8.29644e-41	0.604	0.564	0.382	1.55683e-36	Thrombocytes	arpc4	actin-related protein 2/3 complex subunit 4 isoform X1
1.08538e-89	0.59305	0.947	0.901	2.03672e-85	Thrombocytes	LOC122557935	60S acidic ribosomal protein P2-like
1.2571e-40	0.592968	0.715	0.632	2.35895e-36	Thrombocytes	rpl26	60S ribosomal protein L26
1.50946e-21	0.578706	0.654	0.595	2.83251e-17	Thrombocytes	faua	FAU ubiquitin like and ribosomal protein S30 fusion a
3.40472e-179	0.575935	0.994	0.926	6.38896e-175	Thrombocytes	LOC122548357	neuronal tyrosine-phosphorylated phosphoinositide-3-kinase adapter 1 isoform X1
4.07661e-20	0.57313	0.589	0.528	7.64975e-16	Thrombocytes	rps10	40S ribosomal protein S10
1.28939e-06	0.571958	0.414	0.366	0.0241954	Thrombocytes	hmgb2a	high mobility group protein B2a
1.99589e-06	0.549704	0.448	0.412	0.0374528	Thrombocytes	msna	moesin a
5.9251e-23	0.54538	0.629	0.56	1.11185e-18	Thrombocytes	rps13	40S ribosomal protein S13
2.51067e-35	0.541137	0.793	0.753	4.71127e-31	Thrombocytes	rps25	40S ribosomal protein S25
4.86437e-43	0.53185	0.79	0.723	9.128e-39	Thrombocytes	rps21	40S ribosomal protein S21 isoform X2
5.32508e-13	0.524081	0.39	0.311	9.99251e-09	Thrombocytes	eef1b2	elongation factor 1-beta isoform X2
1.31769e-45	0.52097	0.816	0.77	2.47265e-41	Thrombocytes	rpl36a	60S ribosomal protein L36a
6.80558e-32	0.520559	0.77	0.718	1.27707e-27	Thrombocytes	uba52	ubiquitin-60S ribosomal protein L40
9.31958e-50	0.514546	0.889	0.858	1.74882e-45	Thrombocytes	rps28	40S ribosomal protein S28
3.07973e-24	0.51421	0.672	0.608	5.77912e-20	Thrombocytes	rpl35a	60S ribosomal protein L35a
9.45614e-08	0.504276	0.439	0.388	0.00177444	Thrombocytes	arpc2	actin-related protein 2/3 complex subunit 2
1.5483e-06	0.500054	0.664	0.684	0.0290539	Thrombocytes	LOC122548123
0	9.09011	0.659	0.004	0	T cells	LOC122542911	immunoglobulin lambda-1 light chain-like
0	9.083	0.611	0.002	0	T cells	lef1	lymphoid enhancer-binding factor 1 isoform X1
0	9.0718	0.805	0.004	0	T cells	LOC122546517	uncharacterized protein LOC122546517
0	8.90761	0.218	0	0	T cells	LOC122555098	uncharacterized protein LOC122555098
0	8.89923	0.761	0.004	0	T cells	tcf7	transcription factor 7 isoform X1
0	8.80029	0.612	0.002	0	T cells	LOC122540562
0	8.79072	0.581	0.002	0	T cells	LOC122542912	immunoglobulin kappa light chain-like isoform X1
0	8.72028	0.177	0.001	0	T cells	LOC122554490	L-selectin-like isoform X1
0	8.69171	0.623	0.003	0	T cells	LOC122544078	M1-specific T cell receptor beta chain-like
0	8.6609	0.203	0	0	T cells	LOC122540503	T-cell surface glycoprotein CD3 epsilon chain-like
0	8.61879	0.3	0.001	0	T cells	LOC122563454	proto-oncogene tyrosine-protein kinase LCK-like
0	8.59384	0.215	0	0	T cells	LOC122565297	tyrosine-protein kinase ZAP-70
0	8.57787	0.364	0.001	0	T cells	LOC122561888	integrin alpha-E-like isoform X1
0	8.57496	0.272	0.001	0	T cells	mafa	transcription factor Maf isoform X1
0	8.4841	0.605	0.002	0	T cells	cd247	T-cell surface glycoprotein CD3 zeta chain
0	8.38467	0.681	0.003	0	T cells	LOC122551612	cytohesin-interacting protein-like
0	8.32389	0.147	0	0	T cells	LOC122555826	lysophosphatidic acid receptor 6-like
0	8.29063	0.485	0.002	0	T cells	LOC122541842	testis development-related protein-like isoform X3
0	8.19911	0.301	0.001	0	T cells	plcg1	1-phosphatidylinositol 4%2C5-bisphosphate phosphodiesterase gamma-1
0	8.05224	0.267	0.001	0	T cells	txk	tyrosine-protein kinase TXK isoform X1
0	8.01248	0.551	0.002	0	T cells	ccr7	C-C chemokine receptor type 7
0	7.98653	0.267	0.001	0	T cells	LOC122560140	phosphoprotein associated with glycosphingolipid-enriched microdomains 1-like isoform X1
0	7.97351	0.131	0	0	T cells	LOC122550908	SH2 domain-containing protein 1A-like isoform X1
0	7.97007	0.126	0	0	T cells	LOC122561219	docking protein 1-like
0	7.86666	0.144	0	0	T cells	themis	protein THEMIS
0	7.80205	0.304	0.001	0	T cells	LOC122550454	nectin-1-like isoform X1
0	7.77712	0.172	0.001	0	T cells	carmil2	capping protein%2C Arp2/3 and myosin-I linker protein 2 isoform X3
0	7.75103	0.306	0.001	0	T cells	sytl3	synaptotagmin-like protein 3
0	7.70662	0.212	0.001	0	T cells	LOC122542209	tumor protein p53-inducible protein 11-like
0	7.55343	0.531	0.003	0	T cells	gata3	transcription factor GATA-3 isoform X2
0	7.51817	0.156	0.001	0	T cells	LOC122562100	T-cell antigen CD7-like
0	7.4616	0.163	0.001	0	T cells	LOC122550797	stAR-related lipid transfer protein 13-like
0	7.41824	0.197	0.001	0	T cells	si:ch1073-15f19.2	T-cell surface protein tactile
0	7.40767	0.294	0.001	0	T cells	LOC122557307	SH2 domain-containing protein 1A-like
0	7.38791	0.202	0.001	0	T cells	LOC122554574	regulator of G-protein signaling 21-like isoform X2
0	7.35485	0.263	0.001	0	T cells	LOC122555179	T-cell surface antigen CD2-like
0	7.35284	0.137	0.001	0	T cells	LOC122557451	CD40 ligand-like
0	7.25552	0.144	0.001	0	T cells	dpep1	dipeptidase 1
0	7.25492	0.137	0.001	0	T cells	LOC122555099	cell surface glycoprotein CD200 receptor 1-B-like isoform X1
0	7.09894	0.184	0.001	0	T cells	LOC122548458	tyrosine-protein kinase Fyn isoform X2
0	7.09226	0.548	0.005	0	T cells	LOC122541379	uncharacterized protein LOC122541379 isoform X2
0	7.07074	0.115	0	0	T cells	LOC122551256	signal transducer and activator of transcription 4-like isoform X1
0	6.90553	0.316	0.002	0	T cells	LOC122544060	uncharacterized protein LOC122544060 isoform X4
0	6.88961	0.1	0	0	T cells	LOC122554623	transmembrane protein 154-like
0	6.86693	0.697	0.008	0	T cells	LOC122557372	cytokine receptor common subunit gamma-like isoform X1
0	6.77555	0.254	0.004	0	T cells	LOC122549505	M1-specific T cell receptor beta chain-like
0	6.65888	0.186	0.001	0	T cells	nlrc3	NLR family CARD domain-containing protein 3 isoform X1
0	6.63551	0.17	0.001	0	T cells	cd99l2	CD99 antigen-like protein 2 isoform X2
0	6.47163	0.232	0.002	0	T cells	LOC122553731	RAS guanyl-releasing protein 1-like isoform X2
0	6.43791	0.169	0.001	0	T cells	zgc:194312	odorant receptor 131-2
0	6.32976	0.731	0.011	0	T cells	crip1	cysteine-rich protein 1
0	6.26299	0.273	0.002	0	T cells	LOC122550499	G-protein coupled receptor 183-like
0	6.21932	0.146	0.001	0	T cells	LOC122557387	phosphatidylinositol 3%2C4%2C5-trisphosphate 5-phosphatase 2-like
0	6.09606	0.252	0.002	0	T cells	LOC122551298	diacylglycerol kinase beta isoform X1
0	6.08227	0.104	0.001	0	T cells	LOC122555809	beta-galactoside alpha-2%2C6-sialyltransferase 1-like
0	6.05586	0.391	0.005	0	T cells	LOC122561773	semaphorin-4D-like isoform X2
0	5.99012	0.603	0.009	0	T cells	s1pr1	sphingosine 1-phosphate receptor 1
0	5.98885	0.601	0.014	0	T cells	bcl11ba	BAF chromatin remodeling complex subunit BCL11B a isoform X5
0	5.98813	0.195	0.002	0	T cells	angptl4	angiopoietin-related protein 4
0	5.98572	0.442	0.006	0	T cells	skap1	src kinase-associated phosphoprotein 1
0	5.95665	0.182	0.002	0	T cells	LOC122558441
0	5.94037	0.57	0.008	0	T cells	LOC122559993	bactericidal permeability-increasing protein-like
0	5.93769	0.161	0.002	0	T cells	trim66	tripartite motif-containing protein 66 isoform X1
0	5.87663	0.112	0.004	0	T cells	cd8a	T-cell surface glycoprotein CD8 alpha chain isoform X2
0	5.87255	0.126	0.001	0	T cells	fndc5a	fibronectin type III domain-containing protein 5 isoform X2
0	5.82278	0.18	0.002	0	T cells	LOC122553525	ena/VASP-like protein isoform X6
0	5.78218	0.319	0.003	0	T cells	LOC122550911	interleukin-13 receptor subunit alpha-2-like isoform X2
0	5.76824	0.105	0.002	0	T cells	LOC122541001	CYFIP-related Rac1 interactor A
0	5.75546	0.474	0.006	0	T cells	LOC122556548	septin-8-B
0	5.69604	0.189	0.002	0	T cells	boka	bcl-2-related ovarian killer protein homolog A isoform X1
0	5.657	0.308	0.004	0	T cells	LOC122543279	arf-GAP with GTPase%2C ANK repeat and PH domain-containing protein 1-like isoform X4
0	5.52792	0.123	0.003	0	T cells	atic	bifunctional purine biosynthesis protein PURH
0	5.48859	0.41	0.006	0	T cells	LOC122540973	structural maintenance of chromosomes protein 6-like isoform X3
0	5.41873	0.127	0.002	0	T cells	ttll12	tubulin--tyrosine ligase-like protein 12 isoform X1
0	5.40493	0.165	0.002	0	T cells	cdr2a	cerebellar degeneration-related protein 2
0	5.38156	0.163	0.003	0	T cells	mych	myelocytomatosis oncogene homolog
0	5.37603	0.159	0.003	0	T cells	il16	pro-interleukin-16
0	5.37046	0.103	0.002	0	T cells	dnmt3ab	DNA (cytosine-5)-methyltransferase 3A isoform X1
0	5.29498	0.277	0.005	0	T cells	LOC122551345	Krueppel-like factor 3
0	5.25831	0.607	0.015	0	T cells	runx3	runt-related transcription factor 3 isoform X1
0	5.25771	0.349	0.008	0	T cells	LOC122544039
0	5.23752	0.508	0.011	0	T cells	LOC122559954	protein-glutamine gamma-glutamyltransferase 2-like
0	5.22492	0.271	0.006	0	T cells	LOC122546469	diacylglycerol kinase beta-like
0	5.20827	0.196	0.004	0	T cells	marcksl1b	MARCKS-related protein 1-B
0	5.19468	0.24	0.005	0	T cells	LOC122549176	myc proto-oncogene protein-like
0	5.12986	0.445	0.01	0	T cells	grap2a	GRB2-related adapter protein 2a
0	5.10308	0.387	0.007	0	T cells	LOC122549933	raftlin-like
0	5.09236	0.133	0.003	0	T cells	ttyh2	protein tweety homolog 2 isoform X2
0	5.08806	0.292	0.006	0	T cells	prkcba	protein kinase C%2C beta a isoform X2
0	5.05189	0.732	0.033	0	T cells	LOC122558946	protein shisa-5-like
0	5.00002	0.37	0.007	0	T cells	si:dkey-9k7.3	circularly permutated Ras protein 1
0	4.95688	0.139	0.003	0	T cells	LOC122544128	interferon-induced very large GTPase 1-like
0	4.88105	0.13	0.003	0	T cells	anks1b	ankyrin repeat and sterile alpha motif domain-containing protein 1B isoform X3
0	4.86814	0.264	0.005	0	T cells	LOC122560525	GRB2-related adapter protein-like
0	4.80798	0.206	0.004	0	T cells	dlg1b	discs large homolog 1-like protein isoform X18
0	4.76124	0.526	0.011	0	T cells	klf2a	Krueppel-like factor 2a
0	4.75791	0.252	0.006	0	T cells	LOC122542857	mitogen-activated protein kinase kinase kinase kinase 5-like isoform X2
0	4.74888	0.173	0.004	0	T cells	LOC122543119
0	4.74108	0.11	0.005	0	T cells	paics	multifunctional protein ADE2
0	4.70273	0.173	0.005	0	T cells	LOC122553347	protein Daple-like
0	4.63825	0.285	0.006	0	T cells	tox2	TOX high mobility group box family member 2 isoform X2
0	4.60403	0.134	0.004	0	T cells	LOC122541172
0	4.58171	0.112	0.003	0	T cells	LOC122550525	tyrosine-protein kinase Tec-like isoform X1
0	4.56968	0.105	0.003	0	T cells	LOC122565141	E3 ubiquitin/ISG15 ligase TRIM25-like
0	4.5373	0.333	0.009	0	T cells	chka	choline kinase alpha isoform X2
0	4.51013	0.176	0.005	0	T cells	LOC122549938	DNA-binding protein SATB1 isoform X1
0	4.50144	0.17	0.004	0	T cells	LOC122556119	traf2 and NCK-interacting protein kinase-like isoform X1
0	4.47159	0.261	0.008	0	T cells	LOC122547635	interferon-induced very large GTPase 1-like
0	4.45507	0.997	0.358	0	T cells	LOC122562312	nucleoside diphosphate kinase
0	4.44631	0.992	0.233	0	T cells	rps2	40S ribosomal protein S2
0	4.39896	0.106	0.002	0	T cells	LOC122543948	zinc finger protein 420-like
0	4.38324	0.1	0.003	0	T cells	heatr3	HEAT repeat-containing protein 3 isoform X3
0	4.36548	0.925	0.092	0	T cells	LOC122561799
0	4.36515	0.163	0.005	0	T cells	LOC122542776	proteasome subunit alpha type-6-like isoform X1
0	4.35504	0.17	0.006	0	T cells	hint2	histidine triad nucleotide-binding protein 2%2C mitochondrial isoform X3
0	4.32779	0.145	0.004	0	T cells	kif21a	kinesin-like protein KIF21A isoform X3
0	4.30291	0.139	0.004	0	T cells	fam136a	protein FAM136A
0	4.26917	0.558	0.026	0	T cells	ets1	protein C-ets-1 isoform X1
0	4.19975	0.11	0.003	0	T cells	iqgap2	ras GTPase-activating-like protein IQGAP2
0	4.1411	0.948	0.141	0	T cells	LOC122541886	peptidyl-prolyl cis-trans isomerase-like isoform X2
0	4.11717	0.438	0.015	0	T cells	LOC122554674	uncharacterized protein KIAA0040 homolog
0	4.10981	0.105	0.003	0	T cells	LOC122541375	uncharacterized protein LOC122541375
0	4.09791	0.234	0.009	0	T cells	LOC122539702	zinc finger protein Aiolos-like isoform X1
0	4.0949	0.14	0.007	0	T cells	parvaa	parvin%2C alpha a isoform X1
0	4.07812	0.878	0.108	0	T cells	npm1a	nucleophosmin 1a isoform X1
0	4.04878	0.202	0.011	0	T cells	uchl3	ubiquitin carboxyl-terminal hydrolase isozyme L3 isoform X1
0	4.0117	0.994	0.327	0	T cells	rps7	40S ribosomal protein S7
0	4.0078	0.226	0.009	0	T cells	LOC122548408	peptidyl-prolyl cis-trans isomerase-like
0	3.99275	0.159	0.007	0	T cells	LOC122540995	NAD(P) transhydrogenase%2C mitochondrial-like
0	3.97019	0.129	0.01	0	T cells	LOC122544563	histone H3
0	3.96749	0.993	0.314	0	T cells	rpl8	60S ribosomal protein L8
0	3.94962	0.138	0.005	0	T cells	LOC122548298	LOW QUALITY PROTEIN: up-regulator of cell proliferation-like
0	3.91706	0.995	0.324	0	T cells	rplp0	60S acidic ribosomal protein P0 isoform X1
0	3.91586	0.292	0.015	0	T cells	LOC122562098	septin-9-like isoform X1
0	3.9076	0.997	0.453	0	T cells	rpl17	60S ribosomal protein L17
0	3.90225	0.639	0.06	0	T cells	LOC122554571	regulator of G-protein signaling 21-like
0	3.89977	0.196	0.006	0	T cells	LOC122543014	docking protein 2-like isoform X1
0	3.86131	0.106	0.005	0	T cells	bpnt1	3'(2')%2C5'-bisphosphate nucleotidase 1
0	3.82712	0.223	0.01	0	T cells	rsph3	radial spoke head protein 3 homolog isoform X2
0	3.76987	0.299	0.016	0	T cells	LOC122563590	prolyl endopeptidase-like
0	3.7478	0.923	0.153	0	T cells	rpl3	60S ribosomal protein L3
0	3.73805	0.253	0.012	0	T cells	LOC122562260	platelet endothelial cell adhesion molecule-like isoform X4
0	3.72655	0.249	0.012	0	T cells	hspd1	60 kDa heat shock protein%2C mitochondrial isoform X2
0	3.68496	0.755	0.065	0	T cells	stk17al	serine/threonine kinase 17a like
0	3.68301	0.993	0.366	0	T cells	rpsa	40S ribosomal protein SA
0	3.67482	0.406	0.023	0	T cells	LOC122548062	leupaxin-like
0	3.67214	0.302	0.017	0	T cells	LOC122546091	myelin-oligodendrocyte glycoprotein-like
0	3.66417	0.127	0.005	0	T cells	cdc42se2	CDC42 small effector protein 2
0	3.63888	0.21	0.013	0	T cells	qsox1	sulfhydryl oxidase 1 isoform X1
0	3.63185	0.246	0.013	0	T cells	LOC122559887	DENN domain-containing protein 3-like
0	3.61607	0.99	0.316	0	T cells	rack1	guanine nucleotide-binding protein subunit beta-2-like 1
0	3.58741	0.122	0.007	0	T cells	glod4	glyoxalase domain-containing protein 4
0	3.57746	0.213	0.012	0	T cells	foxp1b	forkhead box protein P1-B isoform X1
0	3.57047	0.879	0.107	0	T cells	LOC122559910
0	3.54995	0.218	0.012	0	T cells	pex26	peroxisome assembly protein 26
0	3.52999	0.999	0.478	0	T cells	rps4x	40S ribosomal protein S4%2C X isoform
0	3.52882	0.999	0.491	0	T cells	rps8a	40S ribosomal protein S8
0	3.51861	0.189	0.01	0	T cells	pwp1	periodic tryptophan protein 1 homolog
0	3.50469	0.192	0.011	0	T cells	ptpn11b	tyrosine-protein phosphatase non-receptor type 11b isoform X1
0	3.49762	0.196	0.012	0	T cells	si:rp71-68n21.9	kelch-like protein 13 isoform X2
0	3.49568	0.953	0.199	0	T cells	eef1db	eukaryotic translation elongation factor 1 delta b (guanine nucleotide exchange protein) isoform X6
0	3.47561	0.997	0.417	0	T cells	rpl15	60S ribosomal protein L15
0	3.45338	0.72	0.066	0	T cells	LOC122563125	protein BTG2-like
0	3.43982	0.133	0.01	0	T cells	LOC122548346	valine--tRNA ligase-like
0	3.43937	0.517	0.051	0	T cells	LOC122539991
0	3.43373	0.144	0.006	0	T cells	adam8a	disintegrin and metalloproteinase domain-containing protein 8a isoform X1
0	3.42282	0.999	0.536	0	T cells	rps3	40S ribosomal protein S3
0	3.40493	0.302	0.019	0	T cells	dock10	dedicator of cytokinesis protein 10 isoform X5
0	3.39153	0.279	0.021	0	T cells	LOC122540188	L antigen family member 3-like isoform X2
0	3.38535	0.999	0.639	0	T cells	rps26	40S ribosomal protein S26 isoform X1
0	3.37829	0.991	0.444	0	T cells	LOC122554178	60S ribosomal protein L5-A
0	3.37705	0.526	0.036	0	T cells	LOC122563766	nuclear GTPase SLIP-GC-like isoform X2
0	3.36993	0.104	0.004	0	T cells	snrkb	SNF related kinase b
0	3.36503	0.142	0.01	0	T cells	prdx4	peroxiredoxin-4 isoform X1
0	3.35816	0.987	0.418	0	T cells	LOC122542121	60S ribosomal protein L11-like
0	3.35769	0.343	0.019	0	T cells	LOC122541788	paladin-like isoform X4
0	3.35685	0.917	0.204	0	T cells	LOC122546190	60S ribosomal protein L5-like
0	3.35377	0.97	0.311	0	T cells	rpl4	60S ribosomal protein L4
0	3.35343	0.25	0.015	0	T cells	pik3r5	phosphoinositide 3-kinase regulatory subunit 5 isoform X1
0	3.3522	0.802	0.113	0	T cells	eif3i	eukaryotic translation initiation factor 3 subunit I
0	3.35012	0.112	0.005	0	T cells	LOC122548003	uncharacterized protein LOC122548003
0	3.34013	0.196	0.011	0	T cells	LOC122544253	mitochondrial import receptor subunit TOM40 homolog
0	3.33206	0.171	0.009	0	T cells	mdn1	midasin isoform X1
0	3.32884	0.347	0.023	0	T cells	LOC122559447	serine/threonine-protein kinase 38-like
0	3.31712	0.1	0.006	0	T cells	LOC122562668	calcium/calmodulin-dependent protein kinase kinase 2-like isoform X1
0	3.30663	0.164	0.01	0	T cells	LOC122547560	mucin-5AC-like
0	3.29463	0.133	0.008	0	T cells	LOC122558571
0	3.29382	0.12	0.008	0	T cells	ldhd	probable D-lactate dehydrogenase%2C mitochondrial isoform X3
0	3.29213	0.998	0.574	0	T cells	rpl12	60S ribosomal protein L12
0	3.28554	0.237	0.015	0	T cells	tmem243b	transmembrane protein 243b
0	3.2851	0.975	0.332	0	T cells	rps9	LOW QUALITY PROTEIN: 40S ribosomal protein S9
0	3.28451	0.183	0.012	0	T cells	LOC122547197	DNA-binding protein SATB1-like isoform X3
0	3.28166	0.118	0.007	0	T cells	cpne2	copine-2 isoform X3
0	3.26222	0.248	0.016	0	T cells	LOC122540659	protein LYRIC-like
0	3.25237	0.938	0.298	0	T cells	LOC122547364	60S ribosomal protein L21
0	3.24661	1	0.824	0	T cells	LOC122563683	elongation factor 1-alpha 1-like
0	3.23536	0.997	0.528	0	T cells	rpl9	60S ribosomal protein L9
0	3.23485	0.107	0.007	0	T cells	esyt1a	extended synaptotagmin-1
0	3.23375	0.978	0.339	0	T cells	eef1g	elongation factor 1-gamma
0	3.23155	0.982	0.432	0	T cells	rpl21	60S ribosomal protein L21
0	3.22944	0.994	0.467	0	T cells	rps3a	40S ribosomal protein S3a
0	3.22643	0.745	0.138	0	T cells	LOC122564207	40S ribosomal protein S3a-like
0	3.22081	0.139	0.008	0	T cells	LOC122563018	synaptophysin-like protein 2
0	3.21918	0.102	0.007	0	T cells	LOC122539789	ADP-ribosylation factor-like protein 5B
0	3.21188	0.161	0.011	0	T cells	LOC122556781	programmed cell death protein 4-like isoform X2
0	3.19737	0.147	0.01	0	T cells	LOC122553010
0	3.19667	0.132	0.01	0	T cells	LOC122563749
0	3.1772	0.34	0.026	0	T cells	LOC122559133	testis-expressed protein 264 homolog isoform X1
0	3.17401	0.998	0.641	0	T cells	rps5	40S ribosomal protein S5
0	3.16411	0.985	0.401	0	T cells	naca	nascent polypeptide-associated complex subunit alpha isoform X1
0	3.15733	0.105	0.006	0	T cells	LOC122553537	exocyst complex component 3-like isoform X1
0	3.15596	0.799	0.119	0	T cells	LOC122543793
0	3.15062	0.155	0.012	0	T cells	tk2	thymidine kinase 2%2C mitochondrial isoform X2
0	3.1385	0.213	0.014	0	T cells	appa	amyloid beta (A4) precursor protein a isoform X2
0	3.1326	0.179	0.012	0	T cells	wdr77	methylosome protein 50
0	3.12831	0.712	0.079	0	T cells	LOC122563589
0	3.12005	0.996	0.563	0	T cells	ncl	nucleolin isoform X3
0	3.11973	0.961	0.288	0	T cells	eef1b2	elongation factor 1-beta isoform X2
0	3.1163	0.11	0.007	0	T cells	stard5	stAR-related lipid transfer protein 5 isoform X2
0	3.11542	0.103	0.007	0	T cells	LOC122561467	inosine-5'-monophosphate dehydrogenase 1
0	3.10787	0.998	0.47	0	T cells	LOC122542038	60S ribosomal protein L10-like
0	3.10305	0.143	0.01	0	T cells	LOC122565381	transducin-like enhancer protein 4 isoform X7
0	3.09574	0.848	0.174	0	T cells	rpl10a	60S ribosomal protein L10a
0	3.0917	0.345	0.027	0	T cells	sash3	SAM and SH3 domain-containing protein 3
0	3.08993	0.103	0.007	0	T cells	LOC122559523	zinc finger protein 800-like
0	3.06473	0.263	0.02	0	T cells	si:busm1-163l24.3	uncharacterized protein si:busm1-163l24.3 isoform X1
0	3.05189	0.355	0.033	0	T cells	oat	ornithine aminotransferase%2C mitochondrial
0	3.0512	0.305	0.028	0	T cells	timm10	mitochondrial import inner membrane translocase subunit Tim10
0	3.02661	0.69	0.087	0	T cells	zfp36l2	mRNA decay activator protein ZFP36L2
0	3.00718	0.17	0.012	0	T cells	LOC122562678	calcium release-activated calcium channel protein 1-like
0	3.00655	0.101	0.007	0	T cells	myo9aa	unconventional myosin-IXAa
0	3.00465	0.842	0.152	0	T cells	LOC122555816
0	2.98863	0.995	0.52	0	T cells	rpl7a	60S ribosomal protein L7a
0	2.98847	0.128	0.008	0	T cells	LOC122544093	serine protease FAM111A-like
0	2.97428	0.388	0.028	0	T cells	LOC122563328	tetraspanin-9-like
0	2.97031	0.972	0.392	0	T cells	rpl7	60S ribosomal protein L7
0	2.9625	0.801	0.136	0	T cells	LOC122561594	L-lactate dehydrogenase B chain isoform X1
0	2.96055	0.177	0.012	0	T cells	psip1a	PC4 and SFRS1 interacting protein 1a
0	2.9568	0.998	0.533	0	T cells	rpl34	60S ribosomal protein L34
0	2.9496	0.997	0.617	0	T cells	rpl27a	60S ribosomal protein L27a
0	2.94298	0.273	0.018	0	T cells	hnrnpaba	heterogeneous nuclear ribonucleoprotein A/Ba isoform X2
0	2.93891	0.433	0.051	0	T cells	cebpd	CCAAT/enhancer-binding protein delta
0	2.92221	0.181	0.02	0	T cells	cskmt	citrate synthase-lysine N-methyltransferase CSKMT%2C mitochondrial
0	2.91942	0.997	0.6	0	T cells	rps15a	40S ribosomal protein S15a
0	2.90887	0.247	0.024	0	T cells	LOC122563554	14-3-3 protein beta/alpha-1-like
0	2.905	0.332	0.034	0	T cells	eif4ebp2	eukaryotic translation initiation factor 4E-binding protein 2 isoform X1
0	2.89983	0.127	0.011	0	T cells	LOC122541652
0	2.89798	0.991	0.512	0	T cells	rps10	40S ribosomal protein S10
0	2.89404	0.997	0.628	0	T cells	rps20	40S ribosomal protein S20
0	2.88486	0.26	0.024	0	T cells	atp23	mitochondrial inner membrane protease ATP23 homolog isoform X1
0	2.88358	0.14	0.01	0	T cells	LOC122548912	protein NDRG1-like isoform X1
0	2.87397	0.251	0.021	0	T cells	gpkow	G-patch domain and KOW motifs-containing protein
0	2.86522	0.981	0.356	0	T cells	LOC122565177	elongation factor 2
1.2312e-214	2.85603	0.264	0.076	2.31036e-210	T cells	LOC122555787	eotaxin-like
0	2.84901	0.281	0.032	0	T cells	tmem223	transmembrane protein 223
0	2.84611	0.2	0.03	0	T cells	LOC122565183	procathepsin L-like isoform X1
0	2.83167	0.114	0.009	0	T cells	st8sia4	CMP-N-acetylneuraminate-poly-alpha-2%2C8-sialyltransferase
0	2.82972	0.431	0.042	0	T cells	LOC122548262	phosphoglycerate mutase 2-like
5.35177e-281	2.82807	0.145	0.021	1.00426e-276	T cells	LOC122563604	stathmin-like
0	2.82744	0.394	0.04	0	T cells	LOC122565179
0	2.80924	0.184	0.015	0	T cells	impdh2	inosine-5'-monophosphate dehydrogenase 2
0	2.80321	0.37	0.033	0	T cells	timm13	mitochondrial import inner membrane translocase subunit Tim13
0	2.79407	0.998	0.662	0	T cells	rpl37	60S ribosomal protein L37 isoform X1
0	2.7839	0.997	0.621	0	T cells	rpl26	60S ribosomal protein L26
0	2.78251	0.272	0.021	0	T cells	trmt112	multifunctional methyltransferase subunit TRM112-like protein
0	2.76935	0.999	0.716	0	T cells	rps11	40S ribosomal protein S11
3.55602e-259	2.76712	0.113	0.014	6.67288e-255	T cells	msi2b	RNA-binding protein Musashi homolog 2b isoform X5
0	2.7654	0.994	0.557	0	T cells	rpl19	60S ribosomal protein L19
0	2.76222	0.745	0.131	0	T cells	ND4	NADH dehydrogenase subunit 4
0	2.75721	0.155	0.01	0	T cells	LOC122562682	C-factor-like
0	2.75706	0.148	0.01	0	T cells	LOC122556577	rap guanine nucleotide exchange factor 6-like isoform X9
0	2.75085	0.284	0.027	0	T cells	LOC122556404
0	2.74906	0.995	0.569	0	T cells	rpl31	60S ribosomal protein L31
0	2.74767	0.126	0.011	0	T cells	LOC122548176	transmembrane protein 71-like
0	2.74668	0.389	0.04	0	T cells	LOC122548318	rRNA 2'-O-methyltransferase fibrillarin-like
0	2.7409	0.119	0.009	0	T cells	recql	ATP-dependent DNA helicase Q1
0	2.74049	0.982	0.425	0	T cells	rps27a	ubiquitin-40S ribosomal protein S27a
0	2.7344	0.172	0.014	0	T cells	pebp1	phosphatidylethanolamine-binding protein 1
0	2.72246	0.895	0.202	0	T cells	LOC122554762
0	2.71579	0.978	0.457	0	T cells	rpl23	60S ribosomal protein L23
0	2.71374	0.9	0.271	0	T cells	LOC122540150	60S ribosomal protein L23-like
0	2.70934	0.809	0.169	0	T cells	LOC122563489
0	2.70634	0.136	0.01	0	T cells	LOC122543193	uncharacterized protein LOC122543193 isoform X2
0	2.69594	0.981	0.495	0	T cells	rpl6	60S ribosomal protein L6
0	2.6902	0.714	0.112	0	T cells	LOC122550165
0	2.6895	0.459	0.048	0	T cells	LOC122562061	Na(+)/H(+) exchange regulatory cofactor NHE-RF1-like
0	2.68706	0.176	0.016	0	T cells	adsl	adenylosuccinate lyase
0	2.68209	0.628	0.089	0	T cells	dkc1	H/ACA ribonucleoprotein complex subunit DKC1 isoform X3
0	2.67637	0.927	0.26	0	T cells	LOC122548347
0	2.67574	0.756	0.101	0	T cells	LOC122558796	histone H1.10
0	2.65284	0.995	0.619	0	T cells	rps15	40S ribosomal protein S15
0	2.65179	0.346	0.036	0	T cells	prmt1	protein arginine N-methyltransferase 1
0	2.65175	0.28	0.03	0	T cells	osbpl8	oxysterol-binding protein-related protein 8 isoform X7
0	2.64932	0.164	0.018	0	T cells	nelfcd	negative elongation factor C/D isoform X2
0	2.6449	0.995	0.64	0	T cells	rpl35	60S ribosomal protein L35
0	2.64301	0.799	0.15	0	T cells	LOC122558049
5.35409e-285	2.62612	0.108	0.012	1.00469e-280	T cells	LOC122542065	sodium-dependent neutral amino acid transporter B(0)AT2-like isoform X2
0	2.62569	0.132	0.015	0	T cells	vat1	synaptic vesicle membrane protein VAT-1 homolog
0	2.62385	0.995	0.585	0	T cells	rps6	40S ribosomal protein S6
0	2.6238	0.469	0.064	0	T cells	mrpl49	mitochondrial ribosomal protein L49
0	2.6218	0.154	0.012	0	T cells	sdad1	protein SDA1 homolog
0	2.60961	0.21	0.024	0	T cells	LOC122565524	succinyl-CoA:3-ketoacid coenzyme A transferase 1%2C mitochondrial-like
0	2.60116	0.134	0.014	0	T cells	LOC122563522
0	2.59915	0.122	0.013	0	T cells	bbs4	Bardet-Biedl syndrome 4 protein isoform X1
0	2.59649	0.988	0.38	0	T cells	slc25a5	ADP/ATP translocase 2
0	2.5872	0.967	0.472	0	T cells	rpl13	60S ribosomal protein L13
0	2.58288	0.324	0.03	0	T cells	LOC122547820
0	2.58196	0.153	0.015	0	T cells	rrp9	U3 small nucleolar RNA-interacting protein 2 isoform X1
0	2.57913	0.102	0.007	0	T cells	LOC122555396	interferon-induced GTP-binding protein Mx3-like
3.73763e-283	2.57297	0.101	0.011	7.01366e-279	T cells	cops7a	COP9 signalosome complex subunit 7a isoform X1
0	2.57218	0.128	0.01	0	T cells	LOC122560789	uncharacterized protein C7orf50 homolog isoform X1
0	2.57207	0.648	0.093	0	T cells	id2a	DNA-binding protein inhibitor ID-2a
0	2.56592	0.153	0.015	0	T cells	suclg2	succinyl-CoA ligase [GDP-forming] subunit beta%2C mitochondrial
0	2.56588	0.953	0.38	0	T cells	nop53	ribosome biogenesis protein NOP53
0	2.55615	0.997	0.696	0	T cells	rpl28	60S ribosomal protein L28
0	2.5349	0.938	0.308	0	T cells	ddx21	nucleolar RNA helicase 2
0	2.53451	0.998	0.716	0	T cells	rps16	40S ribosomal protein S16
0	2.53434	0.995	0.651	0	T cells	rps23	40S ribosomal protein S23
0	2.53291	0.222	0.025	0	T cells	sccpdha.1	saccharopine dehydrogenase a%2C tandem duplicate 1
0	2.52702	0.987	0.546	0	T cells	rps13	40S ribosomal protein S13
0	2.52598	0.39	0.052	0	T cells	noc4l	nucleolar complex protein 4 homolog
0	2.51293	0.388	0.044	0	T cells	parp1	poly [ADP-ribose] polymerase 1
0	2.50028	0.125	0.014	0	T cells	LOC122541575	platelet-activating factor acetylhydrolase IB subunit alpha1-like
0	2.49846	0.266	0.029	0	T cells	mtmr8	myotubularin-related protein 8
0	2.49692	0.23	0.022	0	T cells	aimp1a	aminoacyl tRNA synthase complex-interacting multifunctional protein 1a isoform X2
0	2.49058	0.224	0.025	0	T cells	znhit6	box C/D snoRNA protein 1
0	2.4877	0.998	0.714	0	T cells	rps24	40S ribosomal protein S24 isoform X1
0	2.4855	0.141	0.015	0	T cells	oxa1l	mitochondrial inner membrane protein OXA1L
0	2.48431	0.244	0.023	0	T cells	LOC122556150	ski-like protein
0	2.48377	0.99	0.589	0	T cells	rpl24	60S ribosomal protein L24
0	2.48109	0.178	0.017	0	T cells	c37h11orf98	uncharacterized protein C11orf98 homolog
0	2.47393	0.213	0.021	0	T cells	pik3c2a	phosphatidylinositol 4-phosphate 3-kinase C2 domain-containing subunit alpha
0	2.47143	0.113	0.012	0	T cells	LOC122549901
0	2.45806	0.343	0.047	0	T cells	abce1	ATP-binding cassette sub-family E member 1
2.61827e-276	2.45755	0.101	0.011	4.91318e-272	T cells	nsun2	RNA cytosine C(5)-methyltransferase NSUN2 isoform X1
0	2.45725	0.167	0.015	0	T cells	cenps	centromere protein S
0	2.45108	0.261	0.03	0	T cells	arf1	ADP-ribosylation factor 1
0	2.44751	0.996	0.754	0	T cells	rpl18a	60S ribosomal protein L18a
0	2.44702	0.252	0.027	0	T cells	kars1	lysine--tRNA ligase isoform X2
0	2.44576	0.845	0.211	0	T cells	LOC122562287
0	2.44045	0.366	0.035	0	T cells	syne1b	nesprin-1
0	2.44001	0.226	0.022	0	T cells	LOC122560192	disks large-associated protein 4-like isoform X1
0	2.42901	0.989	0.575	0	T cells	COX2	cytochrome c oxidase subunit II
2.29011e-289	2.42721	0.109	0.012	4.29739e-285	T cells	tacc1	transforming acidic coiled-coil-containing protein 1 isoform X5
0	2.42572	0.16	0.018	0	T cells	LOC122565068	microtubule-associated serine/threonine-protein kinase 3-like
0	2.41654	0.153	0.015	0	T cells	ift20	intraflagellar transport protein 20 homolog
0	2.41138	0.993	0.675	0	T cells	rpl32	60S ribosomal protein L32
0	2.40354	0.106	0.01	0	T cells	nmd3	60S ribosomal export protein NMD3
0	2.39535	0.473	0.063	0	T cells	LOC122552387	suppressor of SWI4 1 homolog
0	2.38503	0.234	0.013	0	T cells	rasa3	ras GTPase-activating protein 3
0	2.37835	0.287	0.037	0	T cells	nop10	H/ACA ribonucleoprotein complex subunit 3
0	2.36528	0.308	0.045	0	T cells	pdf	peptide deformylase%2C mitochondrial
2.90415e-205	2.36312	0.105	0.016	5.44964e-201	T cells	LOC122544642
0	2.35998	0.612	0.104	0	T cells	LOC122541971
0	2.35942	0.175	0.019	0	T cells	rrp8	ribosomal RNA-processing protein 8
0	2.35316	0.239	0.026	0	T cells	mpv17l2	mpv17-like protein 2
0	2.35102	0.251	0.031	0	T cells	dennd4c	DENN domain-containing protein 4C isoform X1
0	2.34769	0.163	0.018	0	T cells	mydgf	myeloid-derived growth factor
0	2.34477	0.152	0.016	0	T cells	LOC122556390	sentrin-specific protease 5-like
0	2.3447	0.143	0.011	0	T cells	ano6	anoctamin-6 isoform X1
0	2.34347	0.117	0.012	0	T cells	ints11	integrator complex subunit 11
0	2.3338	0.182	0.023	0	T cells	acat1	acetyl-CoA acetyltransferase%2C mitochondrial
0	2.33357	0.997	0.816	0	T cells	rps14	40S ribosomal protein S14
6.03694e-216	2.31118	0.104	0.014	1.13283e-211	T cells	LOC122546394
0	2.30376	0.21	0.024	0	T cells	ptprea	receptor-type tyrosine-protein phosphatase epsilon
0	2.30065	0.173	0.021	0	T cells	LOC122562243
0	2.29823	0.232	0.03	0	T cells	adcy7	adenylate cyclase type 7 isoform X1
3.11912e-269	2.296	0.106	0.012	5.85302e-265	T cells	smyd5	SET and MYND domain-containing protein 5 isoform X2
0	2.2905	0.524	0.088	0	T cells	LOC122553139	malate dehydrogenase%2C cytoplasmic-like
0	2.27823	0.13	0.012	0	T cells	vps37d	vacuolar protein sorting-associated protein 37D isoform X1
0	2.27573	0.987	0.596	0	T cells	rpl35a	60S ribosomal protein L35a
0	2.27286	0.398	0.059	0	T cells	LOC122557406	septin-6 isoform X3
0	2.26358	0.305	0.041	0	T cells	itpa	inosine triphosphate pyrophosphatase
0	2.26215	0.296	0.042	0	T cells	LOC122539841	2'%2C3'-cyclic-nucleotide 3'-phosphodiesterase isoform X2
0	2.2561	0.854	0.217	0	T cells	cxcr4a	C-X-C chemokine receptor type 4a
0	2.25515	0.239	0.032	0	T cells	tprg1l	tumor protein p63-regulated gene 1-like protein
0	2.24701	0.785	0.191	0	T cells	nap1l1	nucleosome assembly protein 1-like 1 isoform X2
0	2.24611	0.435	0.056	0	T cells	LOC122558995	FYVE%2C RhoGEF and PH domain-containing protein 3-like isoform X5
0	2.24389	0.15	0.017	0	T cells	dusp12	dual specificity protein phosphatase 12 isoform X2
0	2.24089	0.125	0.012	0	T cells	c2h9orf85	uncharacterized protein C9orf85 homolog isoform X2
0	2.23654	0.167	0.022	0	T cells	LOC122561187	G protein-coupled receptor kinase 5-like isoform X3
0	2.23331	0.957	0.432	0	T cells	LOC122560519
0	2.23165	0.177	0.022	0	T cells	LOC122539713	junction plakoglobin-like
0	2.22689	0.146	0.017	0	T cells	LOC122542519	ADP-dependent glucokinase-like isoform X4
0	2.21857	0.997	0.757	0	T cells	LOC122542601	40S ribosomal protein S17
4.34431e-264	2.21754	0.134	0.02	8.15209e-260	T cells	tes	testin
0	2.20881	0.293	0.043	0	T cells	elmo1	engulfment and cell motility protein 1 isoform X1
0	2.20537	0.986	0.604	0	T cells	rpl30	60S ribosomal protein L30
8.89846e-279	2.20389	0.146	0.022	1.6698e-274	T cells	hars	histidine--tRNA ligase isoform X2
2.40033e-272	2.20172	0.104	0.011	4.50422e-268	T cells	bckdk	3-methyl-2-oxobutanoate dehydrogenase [lipoamide] kinase%2C mitochondrial isoform X1
0	2.20061	0.995	0.714	0	T cells	rps21	40S ribosomal protein S21 isoform X2
2.02119e-246	2.19998	0.144	0.024	3.79276e-242	T cells	parp3	protein mono-ADP-ribosyltransferase PARP3
0	2.19953	1	0.898	0	T cells	LOC122557935	60S acidic ribosomal protein P2-like
0	2.19748	0.474	0.074	0	T cells	ppib	peptidyl-prolyl cis-trans isomerase B
0	2.197	0.308	0.042	0	T cells	LOC122543269	bridging integrator 2-like
0	2.19607	0.164	0.018	0	T cells	prmt7	protein arginine N-methyltransferase 7
0	2.19501	0.181	0.021	0	T cells	cad	CAD protein isoform X2
0	2.19501	1	0.94	0	T cells	LOC122551328
0	2.18983	0.643	0.126	0	T cells	eif3ba	eukaryotic translation initiation factor 3%2C subunit Ba
0	2.18528	0.64	0.104	0	T cells	zgc:195282	cysteine-rich protein 2
0	2.18383	0.168	0.023	0	T cells	LOC122543938	E3 ubiquitin-protein ligase TRIM62-like isoform X1
0	2.17636	0.172	0.023	0	T cells	yeats2	YEATS domain-containing protein 2 isoform X12
0	2.17615	0.14	0.017	0	T cells	LOC122543580	zinc finger protein 256-like
0	2.17577	0.495	0.083	0	T cells	chmp7	charged multivesicular body protein 7 isoform X3
0	2.16629	0.129	0.015	0	T cells	dap3	28S ribosomal protein S29%2C mitochondrial
0	2.16055	0.781	0.22	0	T cells	CYTB	cytochrome b
0	2.15976	0.349	0.053	0	T cells	hdac4	histone deacetylase 4 isoform X7
0	2.15788	0.998	0.762	0	T cells	rpl36a	60S ribosomal protein L36a
0	2.14951	0.958	0.386	0	T cells	COX3	cytochrome c oxidase subunit III
0	2.14729	0.435	0.061	0	T cells	sh3kbp1	SH3 domain-containing kinase-binding protein 1 isoform X2
0	2.14573	0.634	0.104	0	T cells	LOC122552491
0	2.13801	0.171	0.022	0	T cells	LOC122552173	cAMP-dependent protein kinase catalytic subunit alpha-like isoform X2
2.58204e-257	2.13188	0.145	0.023	4.8452e-253	T cells	snd1	staphylococcal nuclease domain-containing protein 1 isoform X1
0	2.12932	0.15	0.019	0	T cells	ikbkb	inhibitor of nuclear factor kappa-B kinase subunit beta isoform X1
0	2.12858	0.22	0.026	0	T cells	fasn	fatty acid synthase
0	2.1274	0.167	0.021	0	T cells	LOC122543415	stress-associated endoplasmic reticulum protein 2
0	2.12468	0.992	0.661	0	T cells	rps18	40S ribosomal protein S18
0	2.12197	0.506	0.087	0	T cells	LOC122562027	protein SCO1 homolog%2C mitochondrial-like
0	2.11888	0.267	0.038	0	T cells	LOC122541302	hippocalcin-like protein 1
4.43049e-247	2.10815	0.11	0.014	8.31382e-243	T cells	mcrip1	mapk-regulated corepressor-interacting protein 1
0	2.10506	0.354	0.061	0	T cells	eif1ad	probable RNA-binding protein EIF1AD
0	2.10359	0.172	0.019	0	T cells	tespa1	protein ITPRID2 isoform X1
0	2.10101	0.999	0.825	0	T cells	rpl14	60S ribosomal protein L14
0	2.1002	0.194	0.028	0	T cells	vps26a	vacuolar protein sorting-associated protein 26A isoform X2
0	2.10018	0.986	0.692	0	T cells	rpl27	60S ribosomal protein L27
0	2.07904	0.718	0.178	0	T cells	LOC122539986	progranulin-like isoform X3
0	2.06958	0.169	0.022	0	T cells	mtmr1b	myotubularin-related protein 1b isoform X1
0	2.06827	0.187	0.024	0	T cells	LOC122543854	spectrin beta chain%2C non-erythrocytic 1-like isoform X1
0	2.06821	0.235	0.031	0	T cells	prps1b	ribose-phosphate pyrophosphokinase 1 isoform X1
5.2005e-235	2.06337	0.104	0.013	9.75874e-231	T cells	mccc2	methylcrotonoyl-CoA carboxylase beta chain%2C mitochondrial
0	2.05382	0.152	0.02	0	T cells	LOC122542122	interferon regulatory factor 3-like isoform X1
4.00197e-234	2.04399	0.106	0.014	7.5097e-230	T cells	LOC122558245	cytochrome c oxidase subunit 4 isoform 1%2C mitochondrial isoform X3
0	2.04352	0.541	0.082	0	T cells	LOC122547325	sulfotransferase 1C2-like isoform X1
2.7352e-195	2.0431	0.12	0.021	5.13261e-191	T cells	LOC122543306	tubulin alpha chain
0	2.03571	0.24	0.036	0	T cells	LOC122547333	mitogen-activated protein kinase kinase kinase kinase 2-like
0	2.03452	0.518	0.104	0	T cells	eif3k	eukaryotic translation initiation factor 3 subunit K
0	2.0336	0.763	0.203	0	T cells	LOC122555335	non-histone chromosomal protein HMG-14-like isoform X2
0	2.02055	0.423	0.062	0	T cells	LOC122545412	sulfotransferase 1C4-like
0	2.01598	0.186	0.028	0	T cells	LOC122540656	dixin-like isoform X3
0	2.01571	0.215	0.026	0	T cells	mybbp1a	myb-binding protein 1A-like protein
0	2.01549	0.354	0.066	0	T cells	ddost	dolichyl-diphosphooligosaccharide--protein glycosyltransferase 48 kDa subunit
0	2.0108	0.151	0.02	0	T cells	slx9	protein FAM207A isoform X1
1.20812e-208	2.01046	0.111	0.017	2.26704e-204	T cells	zgc:174906	uncharacterized protein zgc:174906
0	2.00408	0.297	0.048	0	T cells	map3k1	mitogen-activated protein kinase kinase kinase 1 isoform X1
0	1.99796	0.134	0.016	0	T cells	LOC122560611	uncharacterized protein C16orf52 homolog B
0	1.99119	0.263	0.038	0	T cells	reps1	ralBP1-associated Eps domain-containing protein 1 isoform X1
1.16457e-222	1.98771	0.105	0.014	2.18531e-218	T cells	timm50	mitochondrial import inner membrane translocase subunit TIM50 isoform X1
2.92504e-165	1.98481	0.101	0.017	5.48883e-161	T cells	LOC122542280	centromere protein M-like
4.29436e-245	1.9768	0.103	0.012	8.05836e-241	T cells	LOC122561404	peroxisome proliferator-activated receptor gamma coactivator-related protein 1-like
0	1.97657	0.335	0.059	0	T cells	pdcd4b	programmed cell death protein 4b isoform X1
0	1.97505	0.319	0.051	0	T cells	ssr2	translocon-associated protein subunit beta
1.13335e-250	1.97329	0.107	0.013	2.12673e-246	T cells	nudcd2	nudC domain-containing protein 2
0	1.97204	0.345	0.056	0	T cells	pno1	RNA-binding protein PNO1 isoform X1
0	1.97196	0.984	0.644	0	T cells	rpl23a	60S ribosomal protein L23a
0	1.97183	0.489	0.084	0	T cells	psmf1	proteasome inhibitor PI31 subunit
0	1.97119	0.995	0.747	0	T cells	tpt1	translationally-controlled tumor protein homolog
4.04955e-260	1.97034	0.113	0.014	7.59898e-256	T cells	iars1	isoleucine--tRNA ligase%2C cytoplasmic
1.73785e-271	1.9683	0.116	0.014	3.26107e-267	T cells	man1a1	mannosyl-oligosaccharide 1%2C2-alpha-mannosidase IA
0	1.96779	0.911	0.283	0	T cells	si:ch211-222l21.1	parathymosin
0	1.96583	0.175	0.021	0	T cells	rras2	ras-related protein R-Ras2 isoform X4
0	1.96576	0.389	0.066	0	T cells	LOC122563305	peptidyl-prolyl cis-trans isomerase FKBP5-like
0	1.9657	0.697	0.169	0	T cells	spcs3	signal peptidase complex subunit 3
4.37265e-202	1.96548	0.103	0.015	8.20527e-198	T cells	cep68	centrosomal protein of 68 kDa
0	1.96516	0.522	0.112	0	T cells	ND3	NADH dehydrogenase subunit 3
0	1.96309	0.252	0.039	0	T cells	LOC122552583
0	1.96073	0.998	0.804	0	T cells	rps12	40S ribosomal protein S12
0	1.95863	0.349	0.061	0	T cells	dldh	dihydrolipoyl dehydrogenase%2C mitochondrial
0	1.95792	0.864	0.298	0	T cells	LOC122554729	plasminogen activator inhibitor 1 RNA-binding protein-like
0	1.95755	0.593	0.134	0	T cells	btf3	transcription factor BTF3 isoform X1
0	1.95686	0.182	0.029	0	T cells	naa38	N-alpha-acetyltransferase 38%2C NatC auxiliary subunit
0	1.94817	0.998	0.81	0	T cells	rps19	40S ribosomal protein S19
2.17516e-275	1.94687	0.103	0.011	4.08168e-271	T cells	atad3	ATPase family AAA domain containing 3
0	1.94528	0.525	0.098	0	T cells	LOC122542625	40S ribosomal protein S27-like
0	1.945	0.996	0.727	0	T cells	rpl36	60S ribosomal protein L36
0	1.93986	0.461	0.086	0	T cells	ndufs2	NADH dehydrogenase [ubiquinone] iron-sulfur protein 2%2C mitochondrial
9.52752e-183	1.9385	0.124	0.023	1.78784e-178	T cells	LOC122546799
0	1.93634	0.177	0.027	0	T cells	cerk	ceramide kinase isoform X2
0	1.93012	0.17	0.025	0	T cells	LOC122544156	uncharacterized protein LOC122544156
1.6189e-250	1.9229	0.11	0.014	3.03787e-246	T cells	akap1b	A kinase (PRKA) anchor protein 1b
0	1.92182	0.191	0.026	0	T cells	prex1	phosphatidylinositol 3%2C4%2C5-trisphosphate-dependent Rac exchanger 1 protein
5.3522e-282	1.91901	0.155	0.024	1.00434e-277	T cells	imp3	U3 small nucleolar ribonucleoprotein protein IMP3
0	1.90692	0.715	0.147	0	T cells	LOC122558862	guanine nucleotide-binding protein G(i) subunit alpha-2
1.93202e-299	1.90591	0.143	0.019	3.62544e-295	T cells	mgat4a	alpha-1%2C3-mannosyl-glycoprotein 4-beta-N-acetylglucosaminyltransferase A isoform X1
0	1.90385	0.311	0.055	0	T cells	hmgn3	high mobility group nucleosome-binding domain-containing protein 3 isoform X1
4.34996e-287	1.90365	0.152	0.023	8.1627e-283	T cells	arhgap27l	rho GTPase-activating protein 15 isoform X1
0	1.88852	0.351	0.063	0	T cells	LOC122541209	LOW QUALITY PROTEIN: ABC-type oligopeptide transporter ABCB9-like
0	1.88518	0.218	0.039	0	T cells	LOC122542096	neuronal pentraxin-2-like isoform X5
4.07475e-268	1.88469	0.152	0.024	7.64627e-264	T cells	ankrd10b	ankyrin repeat domain-containing protein 10b isoform X1
1.95477e-299	1.88386	0.162	0.025	3.66813e-295	T cells	nufip1	nuclear fragile X mental retardation-interacting protein 1 isoform X2
0	1.87864	0.617	0.132	0	T cells	celf2	CUGBP Elav-like family member 2 isoform X10
0	1.86838	0.998	0.892	0	T cells	LOC122544699	40S ribosomal protein S27
0	1.86798	0.667	0.179	0	T cells	rpl29	60S ribosomal protein L29
0	1.86679	0.268	0.047	0	T cells	suclg1	succinate--CoA ligase [ADP/GDP-forming] subunit alpha%2C mitochondrial isoform X1
0	1.86623	0.188	0.029	0	T cells	LOC122562920	serine/threonine-protein kinase TBK1-like
0	1.8649	0.768	0.198	0	T cells	psmb8a	proteasome subunit beta type-8
4.94251e-184	1.86479	0.1	0.015	9.27462e-180	T cells	LOC122540212	erythroid membrane-associated protein-like
1.57435e-176	1.86311	0.111	0.019	2.95426e-172	T cells	eif2b4	translation initiation factor eIF-2B subunit delta
0	1.85548	0.417	0.073	0	T cells	hmgn7	high mobility group nucleosomal binding domain 7 isoform X2
6.91723e-226	1.85409	0.11	0.015	1.29802e-221	T cells	LOC122542904	uncharacterized protein LOC122542904
0	1.85316	0.419	0.089	0	T cells	ubtf	nucleolar transcription factor 1 isoform X1
0	1.84862	0.312	0.05	0	T cells	LOC122556106	uncharacterized protein LOC122556106
0	1.84161	0.356	0.069	0	T cells	smarce1	SWI/SNF-related matrix-associated actin-dependent regulator of chromatin subfamily E member 1 isoform X3
0	1.83857	0.37	0.065	0	T cells	LOC122555817	uncharacterized protein DDB_G0290685-like isoform X2
0	1.83472	0.306	0.047	0	T cells	eif6	eukaryotic translation initiation factor 6
1.35637e-165	1.83212	0.11	0.02	2.54523e-161	T cells	prkdc	DNA-dependent protein kinase catalytic subunit isoform X3
0	1.82718	0.207	0.037	0	T cells	dtymk	thymidylate kinase
2.30334e-165	1.82629	0.102	0.017	4.32221e-161	T cells	LOC122541610	zinc finger protein 271-like
5.60613e-257	1.82483	0.174	0.032	1.05199e-252	T cells	mrpl4	39S ribosomal protein L4%2C mitochondrial
0	1.82277	0.964	0.582	0	T cells	rpl38	60S ribosomal protein L38
0	1.82082	0.319	0.055	0	T cells	ppm1g	protein phosphatase 1G
7.4237e-261	1.81864	0.159	0.027	1.39306e-256	T cells	si:cabz01083442.1	cholesterol transporter ABCA5
1.87821e-205	1.81743	0.109	0.016	3.52445e-201	T cells	exosc8	exosome complex component RRP43 isoform X2
0	1.81449	0.411	0.079	0	T cells	zpr1	zinc finger protein ZPR1
3.43257e-285	1.81414	0.248	0.057	6.44122e-281	T cells	LOC122548577	calpain small subunit 1-like
3.12134e-197	1.80969	0.112	0.018	5.85719e-193	T cells	eif2ak4	eIF-2-alpha kinase GCN2 isoform X1
8.42026e-218	1.80865	0.105	0.014	1.58006e-213	T cells	LOC122548971	phosphatidylserine synthase 1-like
1.12531e-189	1.80186	0.101	0.015	2.11165e-185	T cells	LOC122542881	metastasis-associated protein MTA1-like isoform X4
1.8925e-266	1.79999	0.112	0.014	3.55128e-262	T cells	tbl3	transducin beta-like protein 3 isoform X2
0	1.79993	0.989	0.745	0	T cells	rps25	40S ribosomal protein S25
7.89012e-227	1.79778	0.141	0.024	1.48058e-222	T cells	prkd3	serine/threonine-protein kinase D3 isoform X1
0	1.79437	0.18	0.028	0	T cells	LOC122543787	echinoderm microtubule-associated protein-like 2 isoform X2
0	1.78894	0.194	0.033	0	T cells	LOC122563850	active breakpoint cluster region-related protein-like
8.81476e-259	1.78719	0.121	0.016	1.65409e-254	T cells	stim2b	stromal interaction molecule 2
0	1.78457	0.43	0.104	0	T cells	LOC122549351	40S ribosomal protein S19-like
0	1.78191	0.991	0.709	0	T cells	uba52	ubiquitin-60S ribosomal protein L40
5.77297e-229	1.7791	0.115	0.016	1.0833e-224	T cells	hspa14	heat shock 70 kDa protein 14
0	1.77896	0.278	0.049	0	T cells	pum3	pumilio homolog 3 isoform X1
1.41447e-267	1.77894	0.135	0.019	2.65425e-263	T cells	tsfm	elongation factor Ts%2C mitochondrial
0	1.77683	0.383	0.069	0	T cells	naa50	N-alpha-acetyltransferase 50 isoform X2
0	1.77602	0.728	0.223	0	T cells	eif3g	eukaryotic translation initiation factor 3 subunit G
5.36754e-305	1.77575	0.18	0.03	1.00722e-300	T cells	sbf1	myotubularin-related protein 5
0	1.77368	0.903	0.328	0	T cells	LOC122547285	actin%2C cytoplasmic 1
0	1.77262	0.233	0.034	0	T cells	LOC122540011	cyclin-dependent kinase 5 activator 1-like
2.87169e-297	1.77082	0.149	0.021	5.38874e-293	T cells	LOC122555868	WD repeat and FYVE domain-containing protein 1-like
5.52789e-254	1.76751	0.196	0.04	1.03731e-249	T cells	acadvl	very long-chain specific acyl-CoA dehydrogenase%2C mitochondrial
1.00937e-238	1.75865	0.158	0.029	1.89409e-234	T cells	LOC122560235	nuclear receptor coactivator 3-like isoform X1
9.44986e-197	1.75778	0.104	0.016	1.77327e-192	T cells	kpnb3	importin-5
0	1.75159	0.722	0.286	0	T cells	LOC122540024
2.86928e-230	1.74997	0.14	0.024	5.3842e-226	T cells	esyt2b	extended synaptotagmin-2-A isoform X1
2.74023e-285	1.74986	0.126	0.016	5.14204e-281	T cells	wbp1la	WW domain binding protein 1-like a isoform X3
9.05901e-194	1.74571	0.117	0.02	1.69992e-189	T cells	atp8a1	probable phospholipid-transporting ATPase IA isoform X1
5.87152e-265	1.74398	0.165	0.029	1.10179e-260	T cells	LOC122562310	E3 ubiquitin-protein ligase UHRF1-like
0	1.74381	0.711	0.206	0	T cells	LOC122559815	protein BTG1-like
0	1.74344	0.3	0.052	0	T cells	LOC122564900	transcription termination factor 1-like
0	1.7413	0.365	0.058	0	T cells	LOC122555818	uncharacterized protein DDB_G0292642-like isoform X1
4.41871e-273	1.74086	0.158	0.026	8.29171e-269	T cells	mars1	methionine--tRNA ligase%2C cytoplasmic
0	1.73822	0.259	0.044	0	T cells	LOC122551728	rho GTPase-activating protein 15-like isoform X1
0	1.73807	0.985	0.703	0	T cells	LOC122548769	60S acidic ribosomal protein P1-like
0	1.73728	0.33	0.066	0	T cells	qtrt1	queuine tRNA-ribosyltransferase catalytic subunit 1
0	1.7331	0.999	0.857	0	T cells	rpl13a	60S ribosomal protein L13a
0	1.72985	0.182	0.029	0	T cells	mrps26	28S ribosomal protein S26%2C mitochondrial
4.58361e-178	1.72493	0.101	0.016	8.60114e-174	T cells	tm7sf3	transmembrane 7 superfamily member 3 isoform X2
1.54608e-213	1.72064	0.161	0.033	2.90121e-209	T cells	si:dkey-19e4.5	UBA_like_SF and PTH2 domain-containing protein
1.56773e-186	1.72042	0.129	0.024	2.94184e-182	T cells	LOC122562165	actin%2C cytoplasmic type 5
1.78082e-262	1.70931	0.167	0.03	3.34171e-258	T cells	pak1ip1	p21-activated protein kinase-interacting protein 1-like
3.88057e-239	1.70837	0.139	0.022	7.28189e-235	T cells	LOC122556798	dedicator of cytokinesis protein 2-like
1.21426e-261	1.70627	0.153	0.025	2.27856e-257	T cells	foxk1	forkhead box protein K1 isoform X3
0	1.7062	0.549	0.135	0	T cells	LOC122544349	guanine nucleotide-binding protein G(I)/G(S)/G(T) subunit beta-2
2.36045e-226	1.70512	0.121	0.018	4.42938e-222	T cells	LOC122564828	spermatid perinuclear RNA-binding protein isoform X3
5.39077e-295	1.70478	0.158	0.024	1.01158e-290	T cells	LOC122562612	protein-tyrosine sulfotransferase 2-like isoform X3
2.51807e-245	1.70447	0.143	0.023	4.72516e-241	T cells	LOC122547895	E3 ubiquitin-protein ligase TRIM39-like
0	1.70297	0.473	0.077	0	T cells	def6a	differentially expressed in FDCP 6 homolog
1.22785e-171	1.69977	0.106	0.018	2.30406e-167	T cells	nfatc2a	nuclear factor of activated T-cells%2C cytoplasmic 2 isoform X1
3.94505e-200	1.69602	0.125	0.022	7.40289e-196	T cells	mkrn4	makorin%2C ring finger protein%2C 4
0	1.69411	0.415	0.083	0	T cells	LOC122564919	formin-binding protein 1 isoform X4
0	1.68982	0.448	0.102	0	T cells	LOC122541556	butyrophilin subfamily 3 member A1-like
0	1.68663	0.839	0.326	0	T cells	LOC122548549	cold-inducible RNA-binding protein B-like
0	1.6855	0.367	0.062	0	T cells	mrpl12	39S ribosomal protein L12%2C mitochondrial
1.90179e-171	1.6847	0.102	0.017	3.56871e-167	T cells	sh3gl3a	endophilin-A3a isoform X5
0	1.68339	0.344	0.067	0	T cells	LOC122559514	sortilin-like isoform X1
0	1.68291	0.452	0.101	0	T cells	ociad2	OCIA domain-containing protein 2 isoform X1
2.58478e-226	1.68252	0.128	0.02	4.85034e-222	T cells	limd2	LIM domain-containing protein 2
1.08456e-228	1.68083	0.11	0.015	2.03517e-224	T cells	LOC122555436	ribosomal RNA processing protein 1 homolog A-like
1.49696e-177	1.67564	0.109	0.019	2.80904e-173	T cells	ND6	NADH dehydrogenase subunit 6
0	1.67433	0.229	0.044	0	T cells	acbd6	acyl-CoA-binding domain-containing protein 6 isoform X2
4.10113e-297	1.6732	0.169	0.027	7.69577e-293	T cells	LOC122555938	mitofusin-1-like
0	1.67153	0.337	0.066	0	T cells	LOC122558594	aspartate aminotransferase%2C mitochondrial
8.7405e-171	1.67143	0.114	0.021	1.64016e-166	T cells	LOC122557393	uncharacterized protein LOC122557393 isoform X1
0	1.67004	0.65	0.153	0	T cells	dad1	dolichyl-diphosphooligosaccharide--protein glycosyltransferase subunit DAD1
0	1.66819	0.252	0.046	0	T cells	csk	tyrosine-protein kinase CSK isoform X2
0	1.66775	0.338	0.041	0	T cells	cd74b	CD74 molecule%2C major histocompatibility complex%2C class II invariant chain b isoform X1
0	1.65891	0.982	0.7	0	T cells	rpl37a	60S ribosomal protein L37a
6.22436e-244	1.65647	0.159	0.029	1.168e-239	T cells	LOC122551395	disco-interacting protein 2 homolog A-like isoform X1
0	1.65463	0.254	0.053	0	T cells	esd	S-formylglutathione hydrolase
0	1.65283	0.171	0.026	0	T cells	polr1g	CD3e molecule%2C epsilon associated protein
2.73828e-238	1.64504	0.166	0.031	5.13838e-234	T cells	abca5	ATP-binding cassette sub-family A member 5 isoform X1
5.20847e-288	1.64379	0.196	0.036	9.7737e-284	T cells	chaf1a	chromatin assembly factor 1 subunit A isoform X5
0	1.64035	0.197	0.032	0	T cells	zcchc7	zinc finger CCHC domain-containing protein 7
0	1.6387	0.234	0.043	0	T cells	LOC122563363
0	1.63817	0.149	0.02	0	T cells	LOC122544129	up-regulator of cell proliferation-like
2.58369e-158	1.63683	0.129	0.027	4.84829e-154	T cells	chtopa	chromatin target of PRMT1a isoform X1
0	1.63345	0.25	0.039	0	T cells	ruvbl1	ruvB-like 1
0	1.63282	0.416	0.076	0	T cells	hspe1	10 kDa heat shock protein%2C mitochondrial
0	1.63211	0.641	0.154	0	T cells	LOC122554668
8.13354e-209	1.63108	0.159	0.032	1.52626e-204	T cells	med21	mediator of RNA polymerase II transcription subunit 21
0	1.6302	0.233	0.045	0	T cells	ahcy	adenosylhomocysteinase
6.37072e-176	1.62548	0.115	0.02	1.19547e-171	T cells	LOC122546331	nuclear factor 7%2C brain-like
1.61066e-240	1.62326	0.19	0.04	3.02241e-236	T cells	bin3	bridging integrator 3
7.31486e-198	1.6213	0.126	0.022	1.37263e-193	T cells	rcor1	REST corepressor 1 isoform X2
0	1.61755	0.275	0.054	0	T cells	LOC122540159
0	1.61698	0.99	0.757	0	T cells	rpl39	60S ribosomal protein L39 isoform X2
0	1.61308	0.321	0.064	0	T cells	LOC122546700
9.21814e-266	1.61132	0.169	0.03	1.72978e-261	T cells	ppp5c	serine/threonine-protein phosphatase 5
1.03654e-260	1.60736	0.21	0.044	1.94506e-256	T cells	ddx20	probable ATP-dependent RNA helicase DDX20
5.94578e-137	1.59513	0.107	0.022	1.11573e-132	T cells	LOC122552307	sphingosine 1-phosphate receptor 1-like
3.50235e-243	1.59187	0.187	0.038	6.57216e-239	T cells	mrps18b	28S ribosomal protein S18b%2C mitochondrial
1.61724e-220	1.58853	0.165	0.033	3.03475e-216	T cells	aars1	alanine--tRNA ligase%2C cytoplasmic
0	1.5877	0.258	0.054	0	T cells	ranbp1	ran-specific GTPase-activating protein isoform X2
3.89593e-194	1.58623	0.124	0.022	7.31071e-190	T cells	noc2l	nucleolar complex protein 2 homolog
2.17449e-177	1.5837	0.144	0.031	4.08043e-173	T cells	rad50	DNA repair protein RAD50 isoform X1
0	1.58337	0.223	0.042	0	T cells	sf3b3	splicing factor 3B subunit 3
0	1.5737	0.348	0.061	0	T cells	cct6a	T-complex protein 1 subunit zeta
9.75373e-141	1.57304	0.106	0.021	1.83029e-136	T cells	ccdc115	coiled-coil domain-containing protein 115
0	1.57304	0.35	0.065	0	T cells	mak16	protein MAK16 homolog
3.51444e-162	1.57151	0.107	0.019	6.59485e-158	T cells	fan1	fanconi-associated nuclease 1 isoform X2
1.50719e-124	1.57079	0.114	0.026	2.82825e-120	T cells	odr4	protein odr-4 homolog
4.70146e-182	1.56906	0.126	0.024	8.82229e-178	T cells	LOC122552619	endoplasmic reticulum membrane-associated RNA degradation protein-like isoform X1
0	1.56794	0.216	0.033	0	T cells	LOC122559196
0	1.56688	0.591	0.161	0	T cells	ier3ip1	immediate early response 3-interacting protein 1
0	1.56624	0.199	0.033	0	T cells	LOC122549488	arf-GAP with SH3 domain%2C ANK repeat and PH domain-containing protein 1-like
0	1.56384	0.225	0.042	0	T cells	znf217	zinc finger protein 217 isoform X1
0	1.56313	0.549	0.136	0	T cells	LOC122560727	acyl carrier protein%2C mitochondrial-like
5.26166e-233	1.56076	0.168	0.033	9.87351e-229	T cells	LOC122550870	inositol polyphosphate-4-phosphatase type I A isoform X1
4.73044e-214	1.56047	0.128	0.021	8.87668e-210	T cells	LOC122546933	secretory carrier-associated membrane protein 3-like
0	1.55966	0.994	0.86	0	T cells	rps29	40S ribosomal protein S29
5.42641e-130	1.55949	0.134	0.034	1.01827e-125	T cells	LOC122546537	poly(rC)-binding protein 4
0	1.55933	0.967	0.583	0	T cells	faua	FAU ubiquitin like and ribosomal protein S30 fusion a
0	1.55909	0.272	0.052	0	T cells	pdlim2	PDZ and LIM domain protein 2 isoform X2
2.9566e-284	1.55891	0.185	0.033	5.54806e-280	T cells	LOC122543056	NFU1 iron-sulfur cluster scaffold homolog%2C mitochondrial-like isoform X2
2.24111e-212	1.55863	0.127	0.021	4.20544e-208	T cells	gpr174	probable G-protein coupled receptor 174
2.29793e-96	1.55734	0.125	0.037	4.31206e-92	T cells	LOC122543308	LOW QUALITY PROTEIN: tubulin alpha chain-like
2.87235e-200	1.55277	0.131	0.024	5.38996e-196	T cells	lamp2	lysosome-associated membrane glycoprotein 2 isoform X1
0	1.54808	0.322	0.062	0	T cells	nolc1	nucleolar and coiled-body phosphoprotein 1 isoform X2
0	1.54759	0.276	0.059	0	T cells	bxdc2	ribosome biogenesis protein BRX1 homolog
3.98878e-194	1.54585	0.101	0.015	7.48494e-190	T cells	LOC122540162	uridine-cytidine kinase 2-A-like
0	1.54523	0.367	0.08	0	T cells	LOC122557985
7.33273e-168	1.54337	0.116	0.022	1.37599e-163	T cells	si:dkeyp-55f12.3	uncharacterized protein si:dkeyp-55f12.3
0	1.54226	0.313	0.056	0	T cells	acap1	arf-GAP with coiled-coil%2C ANK repeat and PH domain-containing protein 1
0	1.54015	0.39	0.087	0	T cells	pes	pescadillo
3.08802e-185	1.53912	0.146	0.03	5.79467e-181	T cells	pde4d	cAMP-specific 3'%2C5'-cyclic phosphodiesterase 4D isoform X1
3.89558e-162	1.53787	0.11	0.02	7.31006e-158	T cells	LOC122542805	zinc finger and BTB domain-containing protein 17-like
3.83073e-254	1.53718	0.17	0.031	7.18837e-250	T cells	fbxo25	F-box only protein 25 isoform X1
1.3586e-212	1.53483	0.168	0.035	2.54941e-208	T cells	LOC122553501	nuclear export mediator factor NEMF-like isoform X1
0	1.53413	0.764	0.27	0	T cells	LOC122549258	septin-7 isoform X2
4.55722e-154	1.53234	0.12	0.025	8.55162e-150	T cells	sp2	transcription factor Sp2 isoform X1
0	1.53091	0.35	0.085	0	T cells	st13	hsc70-interacting protein
0	1.52758	0.606	0.173	0	T cells	atp5fa1	ATP synthase subunit alpha%2C mitochondrial
4.8463e-281	1.52725	0.276	0.067	9.09408e-277	T cells	LOC122552362	protein transport protein Sec61 subunit alpha-like 1
7.83469e-261	1.52685	0.178	0.033	1.47018e-256	T cells	lyst	lysosomal-trafficking regulator isoform X2
1.25758e-150	1.52435	0.118	0.024	2.35984e-146	T cells	dapk1	death-associated protein kinase 1 isoform X1
0	1.52395	0.292	0.053	0	T cells	wdr43	WD repeat-containing protein 43
3.23386e-166	1.51895	0.118	0.022	6.06834e-162	T cells	eif3f	eukaryotic translation initiation factor 3 subunit F
7.60961e-191	1.51874	0.168	0.037	1.42794e-186	T cells	LOC122542863	ADP-ribosylation factor 6
8.59446e-154	1.51864	0.102	0.019	1.61275e-149	T cells	LOC122543637	zinc finger protein 585A-like
3.96858e-243	1.51759	0.222	0.051	7.44704e-239	T cells	LOC122545059	MYG1 exonuclease-like
1.29208e-305	1.51549	0.246	0.052	2.42458e-301	T cells	psme3	proteasome activator complex subunit 3
0	1.51395	0.467	0.125	0	T cells	eif3hb	eukaryotic translation initiation factor 3 subunit H-B
0	1.51017	0.365	0.085	0	T cells	LOC122557923	erbin-like isoform X2
7.94294e-201	1.50725	0.12	0.02	1.49049e-196	T cells	klhdc4	kelch domain-containing protein 4 isoform X2
0	1.50135	0.995	0.796	0	T cells	COX1	cytochrome c oxidase subunit I
8.66174e-165	1.49752	0.113	0.021	1.62538e-160	T cells	LOC122562289	serine/threonine-protein kinase/endoribonuclease IRE1-like
2.96768e-165	1.49748	0.135	0.029	5.56885e-161	T cells	LOC122563138	sortilin-like
1.09758e-210	1.49108	0.112	0.017	2.05961e-206	T cells	LOC122560987	uncharacterized protein C9orf40 homolog
0	1.48743	0.551	0.145	0	T cells	lrrc47	leucine-rich repeat-containing protein 47 isoform X2
3.44014e-162	1.48702	0.108	0.02	6.45541e-158	T cells	tmem86a	lysoplasmalogenase-like protein TMEM86A
1.4654e-179	1.48495	0.158	0.036	2.74983e-175	T cells	LOC122558805	protein transport protein Sec61 subunit alpha-like 1
3.30073e-230	1.48001	0.209	0.048	6.19382e-226	T cells	LOC122542191	serine/arginine-rich splicing factor 3-like
0	1.47909	0.646	0.199	0	T cells	LOC122549252	eukaryotic translation initiation factor 3 subunit E isoform X1
0	1.47749	0.336	0.086	0	T cells	cdc25b	M-phase inducer phosphatase 2
2.50358e-202	1.47295	0.126	0.022	4.69797e-198	T cells	LOC122547295	alpha-actinin-1
1.9497e-202	1.47264	0.15	0.029	3.65861e-198	T cells	nedd9	enhancer of filamentation 1
7.83045e-165	1.47105	0.127	0.026	1.46938e-160	T cells	spata5l1	spermatogenesis-associated protein 5-like protein 1
0	1.4675	0.479	0.118	0	T cells	pkma	pyruvate kinase PKM isoform X3
5.06719e-281	1.46287	0.242	0.054	9.50858e-277	T cells	LOC122560187	serine/arginine-rich splicing factor 6-like
1.00248e-156	1.45654	0.113	0.022	1.88116e-152	T cells	LOC122548961	microtubule-associated protein 4-like isoform X4
0	1.44943	0.292	0.065	0	T cells	LOC122543819
1.81676e-131	1.44824	0.105	0.022	3.40915e-127	T cells	zgc:153675	transmembrane protein 263
2.58092e-194	1.44792	0.145	0.029	4.84309e-190	T cells	tbc1d5	TBC1 domain family member 5 isoform X3
7.19266e-161	1.44762	0.117	0.023	1.3497e-156	T cells	LOC122563531	transmembrane and coiled-coil domain-containing protein 2-like isoform X2
8.3491e-209	1.44736	0.134	0.023	1.56671e-204	T cells	utp11	probable U3 small nucleolar RNA-associated protein 11
0	1.44535	0.583	0.15	0	T cells	pa2g4a	proliferation-associated protein 2G4a
8.11273e-157	1.4417	0.124	0.026	1.52235e-152	T cells	cnpy3	protein canopy homolog 3
2.81775e-257	1.4409	0.157	0.026	5.28751e-253	T cells	uchl5	ubiquitin carboxyl-terminal hydrolase isozyme L5 isoform X1
5.9151e-209	1.43823	0.142	0.026	1.10997e-204	T cells	exosc4	exosome complex component RRP41
3.07164e-273	1.43242	0.231	0.05	5.76393e-269	T cells	LOC122552297	non-receptor tyrosine-protein kinase TYK2-like
4.5758e-202	1.43046	0.134	0.024	8.58648e-198	T cells	polrmt	DNA-directed RNA polymerase%2C mitochondrial isoform X3
2.8683e-181	1.4285	0.122	0.022	5.38237e-177	T cells	vgll4b	transcription cofactor vestigial-like protein 4b isoform X2
3.479e-128	1.42767	0.111	0.025	6.52835e-124	T cells	vps13c	vacuolar protein sorting-associated protein 13C isoform X2
1.5748e-200	1.42296	0.145	0.028	2.95511e-196	T cells	sae1	SUMO-activating enzyme subunit 1 isoform X1
2.2027e-255	1.42107	0.23	0.053	4.13337e-251	T cells	LOC122554621
0	1.41494	0.426	0.104	0	T cells	ipo7	importin-7
7.76436e-225	1.41111	0.149	0.027	1.45698e-220	T cells	utp20	small subunit processome component 20 homolog isoform X1
7.13347e-236	1.40869	0.156	0.028	1.3386e-231	T cells	ccdc137	coiled-coil domain-containing protein 137 isoform X1
0	1.40821	0.45	0.093	0	T cells	sema4f	semaphorin-4F
0	1.40679	0.464	0.103	0	T cells	nop58	nucleolar protein 58
3.95888e-204	1.40334	0.132	0.023	7.42884e-200	T cells	nup210	nuclear pore membrane glycoprotein 210
7.02083e-130	1.40326	0.118	0.027	1.31746e-125	T cells	drg1	developmentally-regulated GTP-binding protein 1
7.16169e-271	1.40195	0.215	0.045	1.34389e-266	T cells	LOC122552388	ribonucleoprotein PTB-binding 1-like
0	1.40174	0.992	0.854	0	T cells	rps28	40S ribosomal protein S28
2.45743e-178	1.40109	0.185	0.047	4.61137e-174	T cells	LOC122544401	TSC22 domain family protein 1-like
2.19929e-104	1.39742	0.108	0.027	4.12697e-100	T cells	foxk2b	forkhead box protein K2
0	1.39644	0.348	0.076	0	T cells	vapal	VAMP (vesicle-associated membrane protein)-associated protein A%2C like isoform X1
0	1.39534	0.427	0.088	0	T cells	LOC122555426	nuclear receptor-interacting protein 1-like
0	1.39472	0.378	0.093	0	T cells	LOC122552162	ATP-dependent RNA helicase DDX39A-like
0	1.39301	0.67	0.209	0	T cells	LOC122553787	serine/arginine-rich splicing factor 5-like
0	1.39189	0.379	0.095	0	T cells	rpn1	dolichyl-diphosphooligosaccharide--protein glycosyltransferase subunit 1
1.06196e-139	1.39016	0.131	0.031	1.99276e-135	T cells	LOC122547526	polyribonucleotide 5'-hydroxyl-kinase Clp1-like
0	1.3899	0.701	0.24	0	T cells	LOC122558790
4.28737e-205	1.38952	0.165	0.034	8.04525e-201	T cells	LOC122541482	nuclear factor 7%2C brain-like isoform X1
1.27994e-208	1.38867	0.175	0.038	2.40181e-204	T cells	LOC122565407
1.95443e-181	1.38469	0.128	0.024	3.66749e-177	T cells	LOC122548945	unconventional myosin-Id-like isoform X1
1.49283e-252	1.38309	0.214	0.047	2.8013e-248	T cells	antkmt	adenine nucleotide translocase lysine N-methyltransferase
0	1.38123	0.428	0.1	0	T cells	pcna	proliferating cell nuclear antigen
1.46348e-265	1.37926	0.246	0.057	2.74623e-261	T cells	chd3	chromodomain-helicase-DNA-binding protein 3 isoform X3
0	1.3785	0.607	0.172	0	T cells	LOC122544284	eukaryotic initiation factor 4A-I-like
5.17148e-245	1.37677	0.189	0.038	9.70428e-241	T cells	cpsf1	cleavage and polyadenylation specificity factor subunit 1 isoform X2
2.49314e-134	1.37267	0.131	0.032	4.67837e-130	T cells	tbc1d1	TBC1 domain family member 1 isoform X1
1.02155e-234	1.36976	0.206	0.046	1.91693e-230	T cells	elof1	transcription elongation factor 1 homolog
0	1.36948	0.336	0.084	0	T cells	rars1	arginine--tRNA ligase%2C cytoplasmic isoform X2
1.22764e-196	1.36098	0.172	0.038	2.30367e-192	T cells	LOC122543880	RNA-binding protein 4-like
0	1.36001	0.366	0.092	0	T cells	yrdc	yrdC domain-containing protein%2C mitochondrial
6.96351e-174	1.35647	0.128	0.025	1.3067e-169	T cells	rpp38	ribonuclease P protein subunit p38
2.02316e-192	1.35586	0.156	0.033	3.79645e-188	T cells	LOC122552577	uncharacterized protein LOC122552577
1.06709e-134	1.34449	0.101	0.02	2.00239e-130	T cells	snapc1b	snRNA-activating protein complex subunit 1b
6.87091e-278	1.34251	0.227	0.048	1.28933e-273	T cells	atad1b	outer mitochondrial transmembrane helix translocase isoform X2
8.32476e-249	1.33957	0.206	0.044	1.56214e-244	T cells	LOC122561620	serine-threonine kinase receptor-associated protein
0	1.33378	0.621	0.179	0	T cells	LOC122560317	14-3-3 protein beta/alpha-1-like isoform X2
8.13393e-245	1.33344	0.224	0.052	1.52633e-240	T cells	stoml2	stomatin-like protein 2%2C mitochondrial
2.49965e-215	1.33247	0.181	0.039	4.69059e-211	T cells	LOC122552942
9.86154e-140	1.33088	0.13	0.03	1.85052e-135	T cells	polr1h	DNA-directed RNA polymerase I subunit RPA12
0	1.32894	0.457	0.125	0	T cells	LOC122541448	zinc-binding protein A33-like isoform X2
6.9175e-147	1.32561	0.122	0.026	1.29807e-142	T cells	arid1b	AT-rich interactive domain-containing protein 1B isoform X1
4.41136e-286	1.32552	0.199	0.037	8.27792e-282	T cells	foxo1a	forkhead box protein O1-A
0	1.32097	0.858	0.404	0	T cells	ccni	cyclin-I
3.95859e-134	1.31883	0.123	0.028	7.42829e-130	T cells	fubp1	far upstream element-binding protein 1 isoform X2
1.46355e-250	1.31881	0.204	0.043	2.74635e-246	T cells	slf2	SMC5-SMC6 complex localization factor protein 2
0	1.31347	0.401	0.108	0	T cells	rpn2	dolichyl-diphosphooligosaccharide--protein glycosyltransferase subunit 2 isoform X1
0	1.31345	0.206	0.036	0	T cells	gnl3	guanine nucleotide-binding protein-like 3 isoform X2
0	1.31325	0.303	0.073	0	T cells	nucks1a	nuclear ubiquitous casein and cyclin-dependent kinase substrate 1a isoform X1
6.21232e-184	1.31245	0.177	0.042	1.16574e-179	T cells	cisd2	CDGSH iron-sulfur domain-containing protein 2
0	1.31211	0.481	0.132	0	T cells	LOC122563397	KH domain-containing%2C RNA-binding%2C signal transduction-associated protein 1-like
2.77409e-211	1.31066	0.158	0.031	5.20558e-207	T cells	rpf2	ribosome production factor 2 homolog
0	1.3081	0.904	0.517	0	T cells	LOC122540109	60S ribosomal protein L22-like
3.36087e-164	1.30674	0.128	0.026	6.30667e-160	T cells	med18	mediator of RNA polymerase II transcription subunit 18
0	1.2999	0.66	0.227	0	T cells	LOC122548522	histone H3.3A
1.08082e-130	1.29656	0.107	0.023	2.02815e-126	T cells	LOC122539719	cytosolic 5'-nucleotidase 3-like isoform X1
7.79874e-232	1.29414	0.217	0.05	1.46343e-227	T cells	LOC122556183	ras-related protein Rap-2b
0	1.29242	0.324	0.074	0	T cells	ola1	obg-like ATPase 1
1.11846e-213	1.29158	0.183	0.04	2.09879e-209	T cells	arg2	arginase-2%2C mitochondrial
7.57422e-261	1.28932	0.229	0.051	1.4213e-256	T cells	raver2	ribonucleoprotein PTB-binding 2
5.09293e-247	1.2883	0.203	0.043	9.55688e-243	T cells	LOC122539580	signal peptide peptidase-like 2A isoform X1
0	1.2865	0.533	0.153	0	T cells	ND5	NADH dehydrogenase subunit 5
1.19248e-211	1.28648	0.232	0.061	2.23769e-207	T cells	LOC122552574	butyrophilin-like protein 2
8.62915e-231	1.28107	0.224	0.054	1.61926e-226	T cells	zc3h7bb	zinc finger CCCH domain-containing protein 7B
4.43147e-282	1.28061	0.232	0.049	8.31565e-278	T cells	LOC122547919	60S ribosomal protein L10-like
9.44622e-231	1.28027	0.249	0.064	1.77258e-226	T cells	gcn1	eIF-2-alpha kinase activator GCN1
0	1.27945	0.461	0.137	0	T cells	LOC122541563	butyrophilin subfamily 3 member A1-like
2.93686e-165	1.27727	0.155	0.036	5.51101e-161	T cells	LOC122555764	autophagy-related protein 16-1-like isoform X1
2.22798e-120	1.2768	0.1	0.021	4.18081e-116	T cells	scyl2	SCY1-like protein 2 isoform X2
0	1.2762	0.51	0.142	0	T cells	psmb9a	proteasome subunit beta type-9
0	1.27514	0.299	0.067	0	T cells	shkbp1	SH3KBP1-binding protein 1
0	1.27101	0.565	0.178	0	T cells	tcp1	T-complex protein 1 subunit alpha
0	1.26857	0.562	0.17	0	T cells	vdac3	voltage-dependent anion-selective channel protein 3 isoform X1
1.46135e-285	1.26639	0.342	0.095	2.74223e-281	T cells	LOC122542866	heterogeneous nuclear ribonucleoprotein L-like isoform X2
0	1.26586	0.421	0.123	0	T cells	LOC122563751	protein tyrosine phosphatase type IVA 2-like
5.05805e-245	1.26327	0.257	0.065	9.49142e-241	T cells	abt1	activator of basal transcription 1 isoform X1
4.13067e-186	1.26063	0.164	0.036	7.75121e-182	T cells	LOC122564918	SH2 domain-containing protein 3C-like
0	1.25904	0.294	0.056	0	T cells	LOC122550031	phosphatidylinositol 5-phosphate 4-kinase type-2 alpha isoform X1
0	1.25846	0.575	0.139	0	T cells	cyth1b	cytohesin-1b isoform X3
2.24311e-130	1.25661	0.105	0.022	4.2092e-126	T cells	mob2a	MOB kinase activator 2a isoform X6
6.58169e-105	1.25562	0.109	0.027	1.23505e-100	T cells	sh3bgr	SH3 domain-binding glutamic acid-rich protein isoform X1
5.52096e-175	1.2543	0.18	0.044	1.03601e-170	T cells	LOC122555689	transforming growth factor beta activator LRRC33-like
0	1.25289	0.651	0.152	0	T cells	LOC122542092	rho GDP-dissociation inhibitor 1-like
1.73496e-153	1.2514	0.129	0.028	3.25565e-149	T cells	LOC122552293	surfeit locus protein 4-like
0	1.24839	0.371	0.084	0	T cells	gtpbp4	nucleolar GTP-binding protein 1 isoform X1
0	1.24424	0.997	0.974	0	T cells	LOC122561798
1.44768e-138	1.23923	0.134	0.032	2.71657e-134	T cells	txn2	thioredoxin%2C mitochondrial
6.16559e-157	1.23662	0.158	0.039	1.15697e-152	T cells	LOC122543074	serine/threonine-protein phosphatase 2A 55 kDa regulatory subunit B alpha isoform isoform X2
0	1.23604	0.445	0.129	0	T cells	LOC122541410	protein PRRC2A-like isoform X2
4.36013e-241	1.23566	0.215	0.049	8.18179e-237	T cells	rchy1	RING finger and CHY zinc finger domain-containing protein 1
2.3765e-261	1.23566	0.231	0.052	4.4595e-257	T cells	commd6	COMM domain-containing protein 6
7.77575e-147	1.2303	0.129	0.029	1.45912e-142	T cells	LOC122541341	interferon-induced very large GTPase 1-like isoform X1
0	1.22918	0.512	0.14	0	T cells	hint1	histidine triad nucleotide-binding protein 1
4.61176e-158	1.22894	0.127	0.026	8.65397e-154	T cells	LOC122551913	ubiquitin carboxyl-terminal hydrolase 40-like
0	1.22875	0.628	0.215	0	T cells	LOC122556117	eukaryotic translation initiation factor 5A-1-like
2.96435e-216	1.22845	0.238	0.062	5.5626e-212	T cells	LOC122542901	transmembrane protein 87A-like
9.53061e-254	1.22278	0.22	0.048	1.78842e-249	T cells	ltv1	protein LTV1 homolog
1.86034e-258	1.22217	0.272	0.069	3.49093e-254	T cells	LOC122541276	H-2 class II histocompatibility antigen%2C E-S beta chain-like
1.20038e-169	1.22047	0.155	0.036	2.2525e-165	T cells	commd9	COMM domain-containing protein 9
1.22956e-88	1.21877	0.12	0.036	2.30726e-84	T cells	LOC122565409	spindlin-Z-like
9.36429e-96	1.21463	0.1	0.025	1.75721e-91	T cells	LOC122550208	uncharacterized protein LOC122550208
2.30043e-101	1.21412	0.109	0.028	4.31675e-97	T cells	tfam	transcription factor A%2C mitochondrial isoform X1
0	1.21268	0.541	0.167	0	T cells	snrnp70	U1 small nuclear ribonucleoprotein 70 kDa
3.1222e-225	1.21135	0.268	0.073	5.8588e-221	T cells	sesn1	sestrin-1 isoform X4
1.74642e-135	1.21115	0.126	0.029	3.27716e-131	T cells	plrg1	pleiotropic regulator 1 isoform X1
4.33068e-207	1.20988	0.193	0.044	8.12653e-203	T cells	map3k14a	mitogen-activated protein kinase kinase kinase 14 isoform X2
1.37612e-251	1.20656	0.286	0.077	2.58228e-247	T cells	dgcr2	integral membrane protein DGCR2/IDD isoform X3
0	1.20479	0.438	0.122	0	T cells	mrpl51	39S ribosomal protein L51%2C mitochondrial
2.93026e-208	1.2034	0.225	0.058	5.49864e-204	T cells	bag4	BAG family molecular chaperone regulator 4 isoform X2
1.27796e-166	1.2031	0.191	0.052	2.39809e-162	T cells	pcm1	pericentriolar material 1 protein isoform X1
3.78886e-200	1.20303	0.196	0.047	7.10979e-196	T cells	rbm19	probable RNA-binding protein 19 isoform X1
1.83241e-153	1.20277	0.141	0.033	3.43851e-149	T cells	hltf	helicase-like transcription factor isoform X1
0	1.1984	0.41	0.113	0	T cells	ost4	dolichyl-diphosphooligosaccharide--protein glycosyltransferase subunit 4
1.34508e-118	1.19654	0.117	0.028	2.52405e-114	T cells	dolpp1	dolichyldiphosphatase 1
0	1.19302	0.285	0.063	0	T cells	cmc1	COX assembly mitochondrial protein homolog isoform X2
9.99413e-177	1.19142	0.183	0.046	1.8754e-172	T cells	iah1	isoamyl acetate-hydrolyzing esterase 1 homolog isoform X1
5.93598e-177	1.19107	0.181	0.044	1.11389e-172	T cells	LOC122539548	nuclear factor NF-kappa-B p105 subunit-like
0	1.19067	0.463	0.118	0	T cells	wipf1b	WAS/WASL-interacting protein family member 1
1.19402e-250	1.18887	0.238	0.056	2.24059e-246	T cells	tufm	elongation factor Tu%2C mitochondrial
9.54219e-111	1.18865	0.118	0.03	1.79059e-106	T cells	LOC122555795	E3 ubiquitin-protein ligase MSL2-like
0	1.1867	0.593	0.195	0	T cells	LOC122558794	histone H2A
1.61582e-235	1.18602	0.249	0.063	3.03208e-231	T cells	LOC122551466	endoribonuclease YbeY-like isoform X2
6.30423e-193	1.18542	0.167	0.037	1.18299e-188	T cells	urm1	ubiquitin-related modifier 1
0	1.18414	0.351	0.087	0	T cells	LOC122563030	monocarboxylate transporter 1-like
1.01541e-241	1.18365	0.254	0.064	1.90542e-237	T cells	gnai1	guanine nucleotide-binding protein G(i) subunit alpha-1 isoform X2
0	1.18349	0.581	0.191	0	T cells	pcbp4	poly(rC)-binding protein 4 isoform X3
0	1.17875	0.294	0.069	0	T cells	surf2	surfeit locus protein 2
6.99926e-162	1.17723	0.137	0.029	1.31341e-157	T cells	drap1	dr1-associated corepressor
0	1.17612	0.249	0.048	0	T cells	ldlrad4a	low-density lipoprotein receptor class A domain-containing protein 4 isoform X1
4.92486e-191	1.17593	0.163	0.035	9.24151e-187	T cells	vps13d	vacuolar protein sorting-associated protein 13D isoform X6
1.35557e-129	1.17573	0.14	0.036	2.54373e-125	T cells	c48h17orf49	chromatin complexes subunit BAP18 isoform X4
4.81738e-121	1.17508	0.123	0.03	9.03982e-117	T cells	tmx3b	protein disulfide-isomerase TMX3 isoform X1
1.61715e-204	1.17466	0.216	0.055	3.03458e-200	T cells	mrpl46	39S ribosomal protein L46%2C mitochondrial isoform X1
5.07264e-224	1.17417	0.143	0.025	9.51881e-220	T cells	cotl1	coactosin-like protein
0	1.17379	0.718	0.248	0	T cells	LOC122550310
4.35922e-173	1.17374	0.158	0.036	8.18008e-169	T cells	rfc1	replication factor C subunit 1 isoform X4
5.01463e-142	1.1722	0.121	0.026	9.40995e-138	T cells	naa35	N-alpha-acetyltransferase 35%2C NatC auxiliary subunit isoform X2
1.02312e-277	1.16868	0.259	0.06	1.91989e-273	T cells	LOC122546173	complement component 1 Q subcomponent-binding protein%2C mitochondrial-like
3.08574e-90	1.16846	0.1	0.026	5.7904e-86	T cells	LOC122560334	cytochrome c1%2C heme protein%2C mitochondrial
3.14689e-104	1.16819	0.111	0.028	5.90515e-100	T cells	nubpl	iron-sulfur protein NUBPL isoform X3
1.92327e-111	1.16804	0.115	0.029	3.60902e-107	T cells	uap1l1	UDP-N-acetylhexosamine pyrophosphorylase-like protein 1
0	1.1675	0.7	0.233	0	T cells	LOC122542479	cytochrome c oxidase subunit 5A%2C mitochondrial-like
6.94129e-103	1.16721	0.107	0.027	1.30253e-98	T cells	trmt2a	tRNA (uracil-5-)-methyltransferase homolog A isoform X2
8.79473e-102	1.16545	0.12	0.033	1.65033e-97	T cells	stard3	stAR-related lipid transfer protein 3 isoform X1
1.29154e-159	1.16499	0.143	0.032	2.42357e-155	T cells	LOC122546963
1.33592e-240	1.16403	0.298	0.085	2.50685e-236	T cells	LOC122544342	uncharacterized protein LOC122544342 isoform X7
0	1.16396	0.62	0.226	0	T cells	LOC122543144	heterogeneous nuclear ribonucleoprotein H3-like isoform X2
3.395e-102	1.16274	0.116	0.031	6.37071e-98	T cells	gemin2	gem-associated protein 2 isoform X5
0	1.16004	0.882	0.446	0	T cells	ND2	NADH dehydrogenase subunit 2
1.98215e-103	1.1583	0.103	0.025	3.71951e-99	T cells	LOC122563416	trimeric intracellular cation channel type B-A-like
3.26497e-107	1.15555	0.113	0.029	6.12671e-103	T cells	cdkal1	threonylcarbamoyladenosine tRNA methylthiotransferase
2.94447e-172	1.14999	0.209	0.058	5.5253e-168	T cells	ivd	isovaleryl-CoA dehydrogenase%2C mitochondrial isoform X1
3.11489e-208	1.14978	0.18	0.039	5.8451e-204	T cells	ppp2r2d	serine/threonine-protein phosphatase 2A 55 kDa regulatory subunit B delta isoform isoform X1
1.0538e-109	1.14905	0.111	0.027	1.97746e-105	T cells	dhx36	ATP-dependent DNA/RNA helicase DHX36
0	1.14369	0.584	0.199	0	T cells	LOC122561533	phosphate carrier protein%2C mitochondrial-like isoform X1
3.29396e-143	1.14239	0.122	0.026	6.18111e-139	T cells	LOC122549662	sodium bicarbonate cotransporter 3-like isoform X1
3.59099e-130	1.14135	0.144	0.037	6.7385e-126	T cells	crlf3	cytokine receptor-like factor 3 isoform X2
6.72675e-143	1.14109	0.176	0.049	1.26227e-138	T cells	LOC122553005	serine/arginine-rich splicing factor 7-like
7.07523e-149	1.14107	0.142	0.033	1.32767e-144	T cells	LOC122542250	beta-1%2C3-N-acetylglucosaminyltransferase lunatic fringe-like
0	1.1408	0.519	0.167	0	T cells	LOC122547682	interleukin enhancer-binding factor 2 homolog
0	1.14033	0.736	0.241	0	T cells	h3f3c	H3 histone%2C family 3C
6.36982e-131	1.1377	0.124	0.029	1.1953e-126	T cells	naa25	N-alpha-acetyltransferase 25%2C NatB auxiliary subunit isoform X3
0	1.13447	0.867	0.349	0	T cells	hmgb2a	high mobility group protein B2a
5.60718e-103	1.1342	0.133	0.038	1.05219e-98	T cells	gins4	DNA replication complex GINS protein SLD5 isoform X2
9.36469e-161	1.13357	0.145	0.033	1.75728e-156	T cells	LOC122563520	protein THEMIS-like
4.63839e-252	1.13342	0.259	0.065	8.70394e-248	T cells	LOC122564179	homeobox protein cut-like 1 isoform X1
0	1.13151	0.354	0.094	0	T cells	nifk	MKI67 FHA domain-interacting nucleolar phosphoprotein
1.64055e-173	1.13096	0.202	0.055	3.0785e-169	T cells	alad	delta-aminolevulinic acid dehydratase
8.65404e-219	1.13058	0.266	0.074	1.62393e-214	T cells	apooa	apolipoprotein O%2C a
4.91582e-284	1.13014	0.409	0.127	9.22454e-280	T cells	mrpl24	probable 39S ribosomal protein L24%2C mitochondrial isoform X2
0	1.12994	0.867	0.472	0	T cells	LOC122540171	29 kDa ribonucleoprotein B%2C chloroplastic-like
6.21648e-91	1.12966	0.111	0.031	1.16652e-86	T cells	LOC122546327	mitochondrial RNA pseudouridine synthase rpusd4-like
4.07328e-96	1.12566	0.122	0.035	7.6435e-92	T cells	LOC122556844	C-terminal-binding protein 1-like isoform X1
4.45335e-160	1.12439	0.153	0.036	8.3567e-156	T cells	tbl2	transducin beta-like protein 2 isoform X1
0	1.11956	0.313	0.073	0	T cells	ebna1bp2	probable rRNA-processing protein EBP2
5.90533e-104	1.11587	0.125	0.034	1.10813e-99	T cells	clptm1l	cleft lip and palate transmembrane protein 1-like protein isoform X2
7.04769e-149	1.11009	0.148	0.036	1.3225e-144	T cells	LOC122554272	serine/threonine-protein kinase PLK2-like
3.80033e-258	1.10952	0.352	0.104	7.13131e-254	T cells	mrpl17	39S ribosomal protein L17%2C mitochondrial
1.02276e-163	1.10865	0.144	0.032	1.91922e-159	T cells	snrpb2	U2 small nuclear ribonucleoprotein B''
1.61436e-97	1.10792	0.104	0.027	3.02935e-93	T cells	nsd2	histone-lysine N-methyltransferase NSD2 isoform X1
3.90339e-125	1.10646	0.159	0.045	7.32472e-121	T cells	lrpprc	leucine-rich PPR motif-containing protein%2C mitochondrial
2.82864e-148	1.10605	0.164	0.043	5.30794e-144	T cells	pdcd4a	programmed cell death protein 4a isoform X2
1.12925e-149	1.10593	0.134	0.03	2.11904e-145	T cells	pdia4	protein disulfide-isomerase A4
0	1.10515	0.711	0.292	0	T cells	atp5f1b	ATP synthase subunit beta%2C mitochondrial
4.85514e-187	1.1051	0.187	0.046	9.11067e-183	T cells	LOC122559148	DDB1- and CUL4-associated factor 1-like
6.97819e-150	1.09874	0.105	0.02	1.30946e-145	T cells	LOC122553022	cystatin-F-like isoform X2
0	1.09843	0.355	0.095	0	T cells	rcc2	protein RCC2 homolog
3.5932e-277	1.09843	0.325	0.086	6.74265e-273	T cells	ywhaqa	tyrosine 3-monooxygenase/tryptophan 5-monooxygenase activation protein%2C theta polypeptide a
0	1.09834	0.339	0.087	0	T cells	cct7	T-complex protein 1 subunit eta
3.62081e-101	1.09813	0.115	0.031	6.79446e-97	T cells	cse1l	exportin-2
8.96071e-306	1.0978	0.379	0.107	1.68148e-301	T cells	hspa9	stress-70 protein%2C mitochondrial
6.22514e-82	1.09601	0.11	0.033	1.16815e-77	T cells	gatd3	glutamine amidotransferase-like class 1 domain-containing protein 3A%2C mitochondrial
3.00011e-207	1.09571	0.198	0.047	5.6297e-203	T cells	utp6	U3 small nucleolar RNA-associated protein 6 homolog
1.41299e-265	1.09497	0.334	0.095	2.65147e-261	T cells	LOC122549292	TPR and ankyrin repeat-containing protein 1-like
9.14358e-264	1.09258	0.341	0.098	1.71579e-259	T cells	tomm7	mitochondrial import receptor subunit TOM7 homolog
4.90302e-219	1.09253	0.272	0.076	9.20053e-215	T cells	LOC122540488	ATP-dependent RNA helicase DDX19A-like
6.01961e-160	1.09223	0.176	0.046	1.12958e-155	T cells	LOC122560825	general transcription factor 3C polypeptide 1 isoform X1
0	1.09129	0.477	0.15	0	T cells	g3bp2a	ras GTPase-activating protein-binding protein 2 isoform X3
0	1.09014	0.376	0.104	0	T cells	snrnp25	U11/U12 small nuclear ribonucleoprotein 25 kDa protein
2.74959e-95	1.08933	0.103	0.026	5.15961e-91	T cells	LOC122549480	oxidation resistance protein 1-like
0	1.08666	0.567	0.174	0	T cells	LOC122562779	dynein light chain 2%2C cytoplasmic-like
2.56096e-124	1.08412	0.134	0.034	4.80564e-120	T cells	LOC122542284	myocardin-related transcription factor A-like isoform X3
3.97648e-221	1.0841	0.251	0.066	7.46186e-217	T cells	fam214a	protein FAM214A isoform X2
4.92114e-139	1.08154	0.157	0.041	9.23452e-135	T cells	lrba	lipopolysaccharide-responsive and beige-like anchor protein isoform X1
4.85541e-260	1.08019	0.353	0.105	9.11118e-256	T cells	hm13	minor histocompatibility antigen H13 isoform X2
1.04673e-109	1.07878	0.132	0.036	1.96419e-105	T cells	atg7	ubiquitin-like modifier-activating enzyme ATG7 isoform X2
1.13012e-193	1.07844	0.236	0.065	2.12067e-189	T cells	cfap20	cilia- and flagella-associated protein 20
4.7995e-277	1.07761	0.306	0.079	9.00626e-273	T cells	mrpl9	39S ribosomal protein L9%2C mitochondrial
4.16935e-267	1.07728	0.377	0.116	7.82379e-263	T cells	LOC122563745	thyroid hormone receptor-associated protein 3-like isoform X1
1.10651e-110	1.07711	0.105	0.025	2.07637e-106	T cells	LOC122556105	PHD finger protein 13-like
1.75019e-124	1.07586	0.166	0.049	3.28424e-120	T cells	LOC122553874
3.92124e-142	1.07437	0.134	0.031	7.3582e-138	T cells	eif2a	eukaryotic translation initiation factor 2A
1.33136e-100	1.07293	0.135	0.04	2.49829e-96	T cells	pcid2	PCI domain-containing protein 2 isoform X1
1.69229e-259	1.06956	0.32	0.09	3.17557e-255	T cells	bod1l1	biorientation of chromosomes in cell division protein 1-like 1
7.00677e-209	1.06911	0.191	0.043	1.31482e-204	T cells	lman1	protein ERGIC-53
1.13764e-147	1.06886	0.146	0.035	2.13479e-143	T cells	trim44	tripartite motif-containing protein 44
1.35914e-167	1.0688	0.146	0.032	2.55042e-163	T cells	bms1	ribosome biogenesis protein BMS1 homolog
6.51348e-236	1.06789	0.294	0.082	1.22225e-231	T cells	LOC122565382	TLE family member 5-like isoform X2
3.2953e-145	1.06693	0.182	0.051	6.18362e-141	T cells	jade2	protein Jade-1 isoform X2
8.02603e-192	1.06615	0.249	0.071	1.50608e-187	T cells	LOC122560417
5.80721e-224	1.05984	0.307	0.092	1.08972e-219	T cells	tomm70a	mitochondrial import receptor subunit TOM70
5.0673e-96	1.05445	0.12	0.034	9.50878e-92	T cells	LOC122541386	protein CutA homolog
4.98281e-107	1.05427	0.125	0.034	9.35023e-103	T cells	LOC122553320	GSK3-beta interaction protein
4.49992e-138	1.05269	0.167	0.046	8.4441e-134	T cells	dus3l	tRNA-dihydrouridine(47) synthase [NAD(P)(+)]-like isoform X1
8.89961e-147	1.05243	0.155	0.039	1.67001e-142	T cells	taf2	transcription initiation factor TFIID subunit 2 isoform X2
0	1.05162	0.506	0.163	0	T cells	LOC122552230	calreticulin-like
5.3611e-170	1.0501	0.218	0.062	1.00601e-165	T cells	fkbp1b	peptidyl-prolyl cis-trans isomerase FKBP1B
6.67864e-144	1.05001	0.161	0.042	1.25325e-139	T cells	get4	Golgi to ER traffic protein 4 homolog
4.73261e-187	1.0492	0.188	0.046	8.88074e-183	T cells	ssbp1	single-stranded DNA-binding protein%2C mitochondrial
1.31448e-142	1.04878	0.186	0.054	2.46661e-138	T cells	rbm22	pre-mRNA-splicing factor RBM22
9.48458e-103	1.04737	0.1	0.024	1.77978e-98	T cells	fxn	frataxin%2C mitochondrial
1.55152e-120	1.04647	0.17	0.052	2.91142e-116	T cells	LOC122549959	CKLF-like MARVEL transmembrane domain-containing protein 7 isoform X3
6.27299e-233	1.04593	0.368	0.119	1.17713e-228	T cells	LOC122556626	heterogeneous nuclear ribonucleoprotein A3-like
0	1.0444	0.644	0.261	0	T cells	rsl24d1	probable ribosome biogenesis protein RLP24
2.12979e-166	1.04399	0.261	0.084	3.99655e-162	T cells	LOC122542016	proline-rich protein 12-like
6.35552e-98	1.04045	0.102	0.025	1.19261e-93	T cells	LOC122543355	polypeptide N-acetylgalactosaminyltransferase 6-like isoform X2
4.0812e-195	1.04033	0.234	0.064	7.65837e-191	T cells	fcf1	rRNA-processing protein FCF1 homolog isoform X1
2.20122e-188	1.04006	0.204	0.052	4.1306e-184	T cells	rpl7l1	60S ribosomal protein L7-like 1
0	1.03691	0.847	0.205	0	T cells	LOC122542237	ras-related C3 botulinum toxin substrate 1-like
1.18104e-98	1.03633	0.119	0.033	2.21623e-94	T cells	LOC122560273	E3 ubiquitin-protein ligase Itchy-like
9.42248e-134	1.0288	0.158	0.043	1.76813e-129	T cells	dhx15	pre-mRNA-splicing factor ATP-dependent RNA helicase DHX15 isoform X1
9.18076e-179	1.02708	0.219	0.061	1.72277e-174	T cells	mrpl22	39S ribosomal protein L22%2C mitochondrial
3.69458e-143	1.02445	0.139	0.033	6.93288e-139	T cells	abhd17b	alpha/beta hydrolase domain-containing protein 17B
1.47225e-92	1.02389	0.111	0.031	2.76268e-88	T cells	hmgcl	hydroxymethylglutaryl-CoA lyase%2C mitochondrial isoform X2
2.69732e-81	1.02136	0.106	0.031	5.06153e-77	T cells	LOC122548501	kanadaptin isoform X3
8.02681e-107	1.02132	0.101	0.024	1.50623e-102	T cells	LOC122547067	interferon-stimulated 20 kDa exonuclease-like 2
4.36252e-252	1.01913	0.358	0.109	8.18628e-248	T cells	scaf11	protein SCAF11 isoform X1
8.17689e-120	1.01874	0.14	0.038	1.53439e-115	T cells	hgsnat	heparan-alpha-glucosaminide N-acetyltransferase
0	1.0185	0.557	0.188	0	T cells	snrpf	small nuclear ribonucleoprotein F
4.31078e-126	1.01834	0.181	0.055	8.08918e-122	T cells	LOC122555176	sodium/potassium-transporting ATPase subunit alpha-like
0	1.01765	0.56	0.199	0	T cells	LOC122562502	splicing factor%2C suppressor of white-apricot homolog isoform X4
8.19948e-124	1.01757	0.122	0.029	1.53863e-119	T cells	dicer1	endoribonuclease Dicer isoform X3
1.90512e-184	1.01033	0.325	0.112	3.57496e-180	T cells	LOC122539943	glucocorticoid-induced transcript 1 protein-like isoform X2
3.32609e-277	1.00976	0.4	0.123	6.2414e-273	T cells	LOC122542268	eukaryotic translation initiation factor 3 subunit L isoform X1
4.19687e-122	1.00656	0.13	0.033	7.87542e-118	T cells	bcl9l	B-cell CLL/lymphoma 9-like protein
3.94114e-172	1.00534	0.213	0.059	7.39555e-168	T cells	rrp7a	ribosomal RNA-processing protein 7 homolog A
1.65224e-122	1.00275	0.147	0.04	3.10043e-118	T cells	dmac1	distal membrane-arm assembly complex protein 1 isoform X2
4.00718e-107	1.00208	0.136	0.039	7.51948e-103	T cells	nelfe	negative elongation factor E
3.72915e-268	1.00051	0.273	0.067	6.99776e-264	T cells	lmnb2	lamin-B2
1.10409e-152	0.999453	0.195	0.055	2.07183e-148	T cells	wdr82	WD repeat-containing protein 82
3.17992e-94	0.999124	0.111	0.03	5.96712e-90	T cells	sec31b	protein transport protein Sec31A isoform X1
2.79896e-223	0.996802	0.22	0.053	5.25225e-219	T cells	lyar	cell growth-regulating nucleolar protein isoform X1
1.42842e-121	0.995856	0.134	0.034	2.68042e-117	T cells	LOC122558865	interferon-related developmental regulator 2-like isoform X1
1.48052e-174	0.992091	0.195	0.05	2.77819e-170	T cells	selplg	P-selectin glycoprotein ligand 1
2.61239e-244	0.991372	0.335	0.1	4.90216e-240	T cells	p4hb	protein disulfide-isomerase
0	0.991338	0.625	0.208	0	T cells	LOC122555128	mid1-interacting protein 1-B-like
6.92941e-92	0.990906	0.105	0.028	1.3003e-87	T cells	uba5	ubiquitin-like modifier-activating enzyme 5 isoform X1
3.34451e-97	0.990621	0.121	0.034	6.27598e-93	T cells	ophn1	oligophrenin-1 isoform X3
1.08534e-93	0.989384	0.118	0.033	2.03664e-89	T cells	ykt6	synaptobrevin homolog YKT6
1.62622e-132	0.989146	0.131	0.032	3.05161e-128	T cells	bloc1s1	biogenesis of lysosome-related organelles complex 1 subunit 1
9.69747e-77	0.987406	0.125	0.041	1.81973e-72	T cells	LOC122543238	dual specificity protein phosphatase 1-A-like
3.28746e-120	0.987231	0.148	0.041	6.16891e-116	T cells	srp68	signal recognition particle subunit SRP68
4.65279e-116	0.986867	0.115	0.028	8.73095e-112	T cells	naf1	H/ACA ribonucleoprotein complex non-core subunit NAF1 isoform X1
2.37109e-259	0.986765	0.395	0.126	4.44935e-255	T cells	eif3d	eukaryotic translation initiation factor 3 subunit D
3.13468e-282	0.983599	0.426	0.136	5.88222e-278	T cells	llph	protein LLP homolog
2.67745e-150	0.982146	0.198	0.057	5.02424e-146	T cells	aldh7a1	alpha-aminoadipic semialdehyde dehydrogenase
0	0.978423	0.947	0.662	0	T cells	ATP6	ATP synthase F0 subunit 6
1.16603e-158	0.97642	0.182	0.049	2.18806e-154	T cells	LOC122564492	E3 ubiquitin-protein ligase RNF38 isoform X3
9.22705e-216	0.976135	0.254	0.068	1.73146e-211	T cells	LOC122555819	ubiquitin carboxyl-terminal hydrolase 47-like isoform X2
1.59499e-295	0.975395	0.636	0.256	2.99299e-291	T cells	LOC122543826	heterogeneous nuclear ribonucleoprotein U-like protein 2
0	0.971327	0.58	0.179	0	T cells	nop56	nucleolar protein 56
1.9909e-104	0.97021	0.11	0.028	3.73592e-100	T cells	LOC122545715	persulfide dioxygenase ETHE1%2C mitochondrial-like
0	0.969394	0.41	0.113	0	T cells	nhp2	H/ACA ribonucleoprotein complex subunit 2-like protein
2.21078e-186	0.968616	0.238	0.068	4.14853e-182	T cells	pfdn1	prefoldin subunit 1 isoform X1
3.68037e-166	0.968248	0.2	0.055	6.90621e-162	T cells	trmt6	tRNA (adenine(58)-N(1))-methyltransferase non-catalytic subunit TRM6 isoform X1
8.61657e-137	0.967293	0.174	0.049	1.6169e-132	T cells	gtf3c2	general transcription factor 3C polypeptide 2
5.62567e-87	0.965907	0.105	0.029	1.05566e-82	T cells	LOC122563006	transcription factor ETV6-like
1.16697e-264	0.963485	0.327	0.091	2.18982e-260	T cells	LOC122555982	LOW QUALITY PROTEIN: eukaryotic translation initiation factor 4 gamma 1-like
2.70244e-199	0.963323	0.302	0.096	5.07113e-195	T cells	LOC122560732	E3 ubiquitin-protein ligase RBBP6-like isoform X1
1.01673e-101	0.962965	0.115	0.03	1.9079e-97	T cells	LOC122541487	zinc-binding protein A33-like
1.4663e-100	0.95828	0.122	0.034	2.75151e-96	T cells	wdr5	WD repeat-containing protein 5 isoform X1
2.6424e-83	0.957945	0.107	0.031	4.95846e-79	T cells	rfc2	replication factor C subunit 2 isoform X1
6.06992e-166	0.955715	0.164	0.04	1.13902e-161	T cells	rbm34	RNA-binding protein 34 isoform X2
2.24366e-183	0.953638	0.169	0.039	4.21024e-179	T cells	LOC122555400	interferon-induced GTP-binding protein Mx3-like
1.47408e-106	0.952908	0.135	0.038	2.76611e-102	T cells	chchd1	coiled-coil-helix-coiled-coil-helix domain-containing protein 1
2.0767e-228	0.951632	0.297	0.086	3.89692e-224	T cells	setx	probable helicase senataxin isoform X1
3.36492e-250	0.951194	0.377	0.118	6.31427e-246	T cells	cdkn1cb	cyclin-dependent kinase inhibitor 1C
1.04243e-266	0.949886	0.526	0.194	1.95612e-262	T cells	mdh2	malate dehydrogenase%2C mitochondrial
6.26461e-127	0.948488	0.152	0.041	1.17555e-122	T cells	egln2	egl nine homolog 1 isoform X3
2.50363e-94	0.947435	0.142	0.045	4.69806e-90	T cells	LOC122551848	angio-associated migratory cell protein
4.4004e-128	0.946624	0.191	0.06	8.25735e-124	T cells	LOC122542053	3-methyl-2-oxobutanoate dehydrogenase [lipoamide] kinase%2C mitochondrial-like
2.19264e-280	0.944668	0.451	0.148	4.1145e-276	T cells	ngrn	neugrin
4.18842e-94	0.943787	0.151	0.049	7.85958e-90	T cells	LOC122542932
0	0.94311	0.947	0.664	0	T cells	ybx1	Y-box-binding protein 1
3.47647e-206	0.942635	0.303	0.094	6.5236e-202	T cells	erap1b	endoplasmic reticulum aminopeptidase 1b isoform X1
3.6683e-122	0.941316	0.182	0.056	6.88357e-118	T cells	sept2	septin-2 isoform X1
4.69143e-90	0.940784	0.1	0.026	8.80347e-86	T cells	atxn7l3a	ataxin-7-like protein 3 isoform X2
1.28371e-108	0.940103	0.143	0.041	2.40889e-104	T cells	crls1	cardiolipin synthase (CMP-forming)
9.17927e-178	0.9396	0.215	0.059	1.72249e-173	T cells	pabpc4	polyadenylate-binding protein 4 isoform X1
1.54592e-189	0.939074	0.294	0.094	2.90093e-185	T cells	cds2	phosphatidate cytidylyltransferase 2
5.39569e-176	0.938117	0.214	0.059	1.0125e-171	T cells	scp2a	sterol carrier protein 2
4.69752e-302	0.936472	0.606	0.234	8.81489e-298	T cells	tmed10	transmembrane emp24 domain-containing protein 10
1.09873e-301	0.93366	0.388	0.108	2.06178e-297	T cells	LOC122544317	transmembrane protein 272-like isoform X1
4.99393e-81	0.932318	0.108	0.032	9.37112e-77	T cells	nagk	N-acetyl-D-glucosamine kinase isoform X2
3.35343e-202	0.931772	0.307	0.097	6.29271e-198	T cells	babam2	BRISC and BRCA1-A complex member 2 isoform X1
2.38245e-195	0.9314	0.255	0.073	4.47068e-191	T cells	eprs1	bifunctional glutamate/proline--tRNA ligase isoform X1
1.30362e-126	0.930233	0.158	0.044	2.44624e-122	T cells	LOC122565174	uncharacterized protein LOC122565174
4.92269e-171	0.928169	0.205	0.056	9.23743e-167	T cells	si:ch211-214p13.7	uncharacterized protein si:ch211-214p13.7
2.16532e-221	0.927285	0.236	0.059	4.06322e-217	T cells	rhoh	rho-related GTP-binding protein RhoH
3.79547e-89	0.926006	0.117	0.034	7.1222e-85	T cells	paxx	protein PAXX isoform X3
3.22459e-133	0.924669	0.184	0.055	6.05095e-129	T cells	nup107	nuclear pore complex protein Nup107
1.49946e-80	0.921984	0.107	0.031	2.81373e-76	T cells	LOC122550144	meiosis-specific coiled-coil domain-containing protein MEIOC-like
1.87206e-121	0.921578	0.203	0.068	3.51292e-117	T cells	dhps	deoxyhypusine synthase isoform X1
4.72717e-142	0.920291	0.163	0.043	8.87053e-138	T cells	gnpat	dihydroxyacetone phosphate acyltransferase isoform X4
5.68279e-117	0.919424	0.154	0.045	1.06637e-112	T cells	lsg1	large subunit GTPase 1 homolog isoform X2
2.29979e-144	0.919339	0.261	0.09	4.31555e-140	T cells	LOC122556782	eukaryotic peptide chain release factor subunit 1
5.05002e-259	0.9193	0.352	0.104	9.47636e-255	T cells	LOC122541935	core histone macro-H2A.2 isoform X2
9.03405e-150	0.919	0.218	0.067	1.69524e-145	T cells	mdp1	magnesium-dependent phosphatase 1
8.24982e-148	0.918384	0.218	0.067	1.54808e-143	T cells	ndufb11	NADH dehydrogenase [ubiquinone] 1 beta subcomplex subunit 11%2C mitochondrial
2.74565e-116	0.918146	0.147	0.042	5.15221e-112	T cells	LOC122551512	interferon-inducible double-stranded RNA-dependent protein kinase activator A homolog A-like isoform X1
4.95328e-93	0.917979	0.12	0.035	9.29482e-89	T cells	LOC122558589
2.58426e-203	0.915833	0.282	0.084	4.84937e-199	T cells	mrpl18	39S ribosomal protein L18%2C mitochondrial
5.09693e-259	0.915343	0.528	0.196	9.56438e-255	T cells	LOC122565246	calponin-2-like
0	0.914913	0.66	0.255	0	T cells	macf1a	microtubule-actin cross-linking factor 1%2C isoforms 1/2/3/5 isoform X19
6.01802e-113	0.914515	0.122	0.031	1.12928e-108	T cells	sertad2b	SERTA domain-containing protein 2b
5.23673e-145	0.914484	0.181	0.05	9.82672e-141	T cells	ppid	peptidyl-prolyl cis-trans isomerase D
1.08704e-130	0.914193	0.17	0.049	2.03983e-126	T cells	kif1b	kinesin-like protein KIF1B isoform X20
4.87426e-168	0.913848	0.22	0.063	9.14655e-164	T cells	rps19bp1	ribosomal protein S19 binding protein 1
1.05727e-175	0.912539	0.207	0.056	1.98396e-171	T cells	suds3	sin3 histone deacetylase corepressor complex component SDS3
3.37088e-81	0.90969	0.111	0.033	6.32547e-77	T cells	wdr18	WD repeat-containing protein 18
1.28701e-112	0.908406	0.135	0.037	2.41507e-108	T cells	ddx59	probable ATP-dependent RNA helicase DDX59
4.48892e-273	0.908228	0.475	0.163	8.42346e-269	T cells	LOC122553834	mRNA decay activator protein ZFP36L1-like isoform X1
2.75758e-156	0.908175	0.165	0.041	5.1746e-152	T cells	LOC122552167	GEM-interacting protein-like isoform X1
1.95636e-142	0.907533	0.195	0.058	3.67112e-138	T cells	mrps34	28S ribosomal protein S34%2C mitochondrial
3.84481e-111	0.904987	0.129	0.035	7.21478e-107	T cells	gtf2h5	general transcription factor IIH subunit 5
1.0884e-294	0.90353	0.787	0.369	2.04238e-290	T cells	LOC122547183	prothymosin alpha-A-like
9.77804e-132	0.899565	0.173	0.05	1.83485e-127	T cells	ing5a	inhibitor of growth protein 5a isoform X2
5.54882e-85	0.898736	0.107	0.03	1.04124e-80	T cells	LOC122553815
4.68941e-112	0.897262	0.153	0.045	8.79967e-108	T cells	znf462	zinc finger protein 462 isoform X4
4.60776e-85	0.89623	0.115	0.034	8.64646e-81	T cells	pigu	phosphatidylinositol glycan anchor biosynthesis class U protein
1.14003e-148	0.895466	0.172	0.046	2.13926e-144	T cells	micos13	MICOS complex subunit MIC13
2.85247e-100	0.895449	0.13	0.038	5.35267e-96	T cells	nol9	polynucleotide 5'-hydroxyl-kinase NOL9
8.72834e-261	0.891757	0.324	0.089	1.63787e-256	T cells	LOC122565348	rho GTPase-activating protein 45-like isoform X3
5.36492e-200	0.891058	0.299	0.094	1.00673e-195	T cells	LOC122548846	tyrosine-protein phosphatase non-receptor type 2-like isoform X2
8.18661e-305	0.890619	0.821	0.407	1.53622e-300	T cells	LOC122548362	eukaryotic translation initiation factor 5A-1-like
1.45186e-145	0.890393	0.243	0.08	2.72442e-141	T cells	rassf2a	ras association domain-containing protein 2a
8.18327e-116	0.8896	0.177	0.056	1.53559e-111	T cells	alkbh7	alpha-ketoglutarate-dependent dioxygenase alkB homolog 7%2C mitochondrial
4.11404e-143	0.888984	0.19	0.055	7.71999e-139	T cells	abhd11	protein ABHD11
7.83253e-102	0.887988	0.159	0.051	1.46977e-97	T cells	c19h12orf73	protein BRAWNIN
4.02944e-282	0.887703	0.452	0.148	7.56124e-278	T cells	clns1a	methylosome subunit pICln isoform X3
5.42403e-107	0.886042	0.166	0.053	1.01782e-102	T cells	gpn3	GPN-loop GTPase 3
3.56758e-110	0.884932	0.1	0.023	6.69457e-106	T cells	vps37ba	VPS37B subunit of ESCRT-I a
1.39819e-104	0.88396	0.123	0.033	2.6237e-100	T cells	abcf2a	ATP-binding cassette sub-family F member 2a
1.13846e-206	0.880543	0.305	0.094	2.13633e-202	T cells	rnf20	E3 ubiquitin-protein ligase BRE1A
9.13698e-101	0.879989	0.138	0.041	1.71456e-96	T cells	LOC122540666	uncharacterized protein LOC122540666 isoform X1
7.36971e-206	0.879767	0.263	0.074	1.38293e-201	T cells	LOC122547999	polycomb complex protein BMI-1-like
2.47291e-193	0.876231	0.289	0.09	4.64041e-189	T cells	LOC122556598	core histone macro-H2A.1 isoform X2
1.81719e-245	0.875132	0.6	0.253	3.40996e-241	T cells	LOC122542757	serine/arginine-rich splicing factor 5-like
1.58659e-81	0.87502	0.138	0.046	2.97723e-77	T cells	rae1	mRNA export factor isoform X1
6.20346e-117	0.87472	0.14	0.038	1.16408e-112	T cells	fyco1a	FYVE and coiled-coil domain-containing protein 1 isoform X1
9.02625e-79	0.873901	0.118	0.037	1.69378e-74	T cells	LOC122540015	vesicle-fusing ATPase
0	0.873404	0.804	0.355	0	T cells	LOC122564335	CD83 antigen-like
7.87211e-62	0.871811	0.125	0.046	1.4772e-57	T cells	LOC122555398	interferon-induced GTP-binding protein Mx3-like isoform X1
8.35918e-120	0.869944	0.152	0.043	1.5686e-115	T cells	pom121	nuclear envelope pore membrane protein POM 121 isoform X2
5.77687e-93	0.869936	0.11	0.03	1.08403e-88	T cells	LOC122558785	transmembrane protein 43
7.4459e-95	0.869857	0.142	0.044	1.39722e-90	T cells	las1l	ribosomal biogenesis protein LAS1L
2.02796e-259	0.866502	0.528	0.198	3.80546e-255	T cells	snrpb	small nuclear ribonucleoprotein-associated proteins B and B'
8.91583e-90	0.866428	0.119	0.035	1.67305e-85	T cells	cep43	FGFR1 oncogene partner isoform X1
4.82117e-241	0.865576	0.357	0.111	9.04692e-237	T cells	LOC122559612	peptidyl-prolyl cis-trans isomerase FKBP4-like isoform X1
6.73884e-146	0.863393	0.2	0.059	1.26454e-141	T cells	c19h1orf109	uncharacterized protein C1orf109 homolog
9.50597e-147	0.862482	0.158	0.04	1.7838e-142	T cells	nop14	nucleolar protein 14
3.63359e-305	0.861869	0.932	0.632	6.81843e-301	T cells	csde1	cold shock domain-containing protein E1
1.2843e-139	0.860552	0.156	0.041	2.40999e-135	T cells	si:dkey-251i10.3	U3 small nucleolar RNA-associated protein 14 homolog A
6.89567e-269	0.859802	0.406	0.126	1.29397e-264	T cells	LOC122555720	serine/threonine-protein kinase PAK 2-like
9.16309e-131	0.859569	0.212	0.069	1.71945e-126	T cells	znf280d	zinc finger protein 280D isoform X1
3.1867e-113	0.859199	0.195	0.066	5.97984e-109	T cells	LOC122565509	ubiquitin-conjugating enzyme E2 R2-like
7.91354e-260	0.856294	0.655	0.283	1.48498e-255	T cells	LOC122565153	polypyrimidine tract-binding protein 1-like isoform X8
1.09029e-149	0.854595	0.255	0.085	2.04592e-145	T cells	mrpl14	39S ribosomal protein L14%2C mitochondrial isoform X1
2.61143e-223	0.854216	0.43	0.155	4.90035e-219	T cells	caprin1b	caprin-1b isoform X2
1.58434e-87	0.854159	0.126	0.039	2.97301e-83	T cells	mgaa	MAX dimerization protein MGA a isoform X1
6.84827e-92	0.853165	0.11	0.03	1.28508e-87	T cells	bckdhb	2-oxoisovalerate dehydrogenase subunit beta%2C mitochondrial isoform X2
7.81543e-98	0.851925	0.131	0.038	1.46657e-93	T cells	LOC122543634	zinc finger protein 850-like
2.90877e-277	0.851692	0.459	0.151	5.4583e-273	T cells	LOC122551366	basic leucine zipper and W2 domain-containing protein 1 isoform X2
1.13387e-73	0.85148	0.103	0.031	2.12772e-69	T cells	mrps36	28S ribosomal protein S36%2C mitochondrial
9.92554e-106	0.851111	0.171	0.055	1.86253e-101	T cells	tmem147	transmembrane protein 147
2.68298e-110	0.850988	0.142	0.04	5.03461e-106	T cells	phactr2	phosphatase and actin regulator 2 isoform X2
3.92913e-171	0.850726	0.256	0.08	7.37302e-167	T cells	mphosph8	M-phase phosphoprotein 8 isoform X2
2.44686e-85	0.850394	0.115	0.033	4.59154e-81	T cells	LOC122545587	uncharacterized protein LOC122545587
7.06994e-197	0.850356	0.309	0.1	1.32667e-192	T cells	exosc9	exosome complex component RRP45
4.7408e-93	0.849656	0.127	0.037	8.8961e-89	T cells	kptn	KICSTOR complex protein kaptin isoform X2
1.52591e-247	0.848573	0.447	0.157	2.86337e-243	T cells	prpf40a	pre-mRNA-processing factor 40 homolog A isoform X1
1.49537e-224	0.847256	0.409	0.143	2.80606e-220	T cells	LOC122558857	RNA-binding protein 5-like
1.04376e-91	0.847253	0.126	0.037	1.95862e-87	T cells	erap2	endoplasmic reticulum aminopeptidase 2
3.91006e-141	0.846928	0.209	0.065	7.33722e-137	T cells	ufl1	E3 UFM1-protein ligase 1 isoform X2
3.81793e-218	0.846092	0.357	0.118	7.16435e-214	T cells	smarca2	probable global transcription activator SNF2L2 isoform X2
1.312e-136	0.845563	0.207	0.065	2.46198e-132	T cells	gzf1	GDNF-inducible zinc finger protein 1 isoform X2
3.13058e-168	0.845264	0.226	0.066	5.87454e-164	T cells	LOC122552944	heterogeneous nuclear ribonucleoprotein Q isoform X2
7.82834e-53	0.839423	0.124	0.049	1.46899e-48	T cells	LOC122544067	centromere protein Q-like isoform X1
9.27738e-229	0.839093	0.594	0.253	1.7409e-224	T cells	LOC122549153	14-3-3 protein beta/alpha-1
3.99142e-172	0.838939	0.247	0.075	7.48989e-168	T cells	kpnb1	importin subunit beta-1
6.06438e-225	0.838238	0.39	0.131	1.13798e-220	T cells	alyref	THO complex subunit 4 isoform X3
3.85582e-125	0.83805	0.189	0.059	7.23544e-121	T cells	adar	double-stranded RNA-specific adenosine deaminase
1.9152e-154	0.837073	0.25	0.082	3.59387e-150	T cells	tsn	translin
3.39385e-273	0.836602	0.898	0.571	6.36856e-269	T cells	nsa2	ribosome biogenesis protein NSA2 homolog
2.13941e-109	0.835356	0.157	0.048	4.01461e-105	T cells	nip7	60S ribosome subunit biogenesis protein NIP7 homolog
9.2881e-158	0.830221	0.228	0.069	1.74291e-153	T cells	LOC122561754
5.91088e-104	0.827428	0.122	0.033	1.10918e-99	T cells	LOC122552838	putative deoxyribonuclease TATDN3 isoform X4
2.10623e-78	0.827399	0.101	0.029	3.95234e-74	T cells	sgms1b	phosphatidylcholine:ceramide cholinephosphotransferase 1 isoform X1
5.50074e-280	0.827003	0.897	0.559	1.03221e-275	T cells	LOC122549152	polyadenylate-binding protein 1 isoform X2
9.17782e-112	0.826118	0.115	0.028	1.72222e-107	T cells	LOC122564151	AP-1 complex subunit beta-1 isoform X1
1.09381e-100	0.823215	0.173	0.058	2.05254e-96	T cells	trappc1	trafficking protein particle complex subunit 1
7.81963e-59	0.822652	0.101	0.034	1.46735e-54	T cells	ndufaf3	NADH dehydrogenase [ubiquinone] 1 alpha subcomplex assembly factor 3
1.22976e-92	0.822508	0.135	0.042	2.30764e-88	T cells	LOC122554978	ribosomal protein S6 kinase alpha-3 isoform X8
6.47022e-137	0.822221	0.193	0.058	1.21414e-132	T cells	npepps	puromycin-sensitive aminopeptidase
3.30838e-203	0.819902	0.464	0.182	6.20817e-199	T cells	LOC122551254	signal transducer and activator of transcription 1-alpha/beta-like isoform X1
1.62778e-213	0.819283	0.244	0.064	3.05453e-209	T cells	ddx18	ATP-dependent RNA helicase DDX18 isoform X1
1.00172e-119	0.818873	0.128	0.032	1.87973e-115	T cells	ruvbl2	ruvB-like 2
2.53874e-63	0.815729	0.108	0.036	4.76394e-59	T cells	b4galt7	beta-1%2C4-galactosyltransferase 7 isoform X5
5.43283e-80	0.815726	0.122	0.039	1.01947e-75	T cells	LOC122558656	septin-7-like
8.23159e-97	0.814537	0.135	0.04	1.54466e-92	T cells	tex10	testis-expressed protein 10 homolog isoform X2
2.32695e-266	0.807207	0.726	0.333	4.36652e-262	T cells	ND1	NADH dehydrogenase subunit 1
1.66505e-267	0.806554	0.338	0.093	3.12447e-263	T cells	lasp1	LIM and SH3 domain protein 1
3.48205e-135	0.805399	0.228	0.076	6.53406e-131	T cells	dlat	dihydrolipoyllysine-residue acetyltransferase component of pyruvate dehydrogenase complex%2C mitochondrial isoform X1
3.08421e-135	0.804317	0.221	0.072	5.78753e-131	T cells	tars1	threonine--tRNA ligase 1%2C cytoplasmic
1.88612e-121	0.803326	0.131	0.033	3.53931e-117	T cells	utp15	U3 small nucleolar RNA-associated protein 15 homolog
5.58261e-50	0.802728	0.1	0.037	1.04758e-45	T cells	chd6	chromodomain-helicase-DNA-binding protein 6 isoform X4
5.74988e-133	0.802493	0.25	0.087	1.07896e-128	T cells	LOC122546028	butyrophilin subfamily 3 member A1-like
1.82183e-112	0.801815	0.153	0.045	3.41866e-108	T cells	proser1	proline and serine-rich protein 1 isoform X1
3.39176e-150	0.801389	0.285	0.1	6.36464e-146	T cells	cs	citrate synthase%2C mitochondrial
3.87306e-141	0.799973	0.194	0.057	7.2678e-137	T cells	papss1	bifunctional 3'-phosphoadenosine 5'-phosphosulfate synthase 1
7.02867e-180	0.798546	0.229	0.064	1.31893e-175	T cells	pdcd11	protein RRP5 homolog isoform X2
2.35605e-266	0.798512	0.634	0.26	4.42113e-262	T cells	snu13b	SNU13 homolog%2C small nuclear ribonucleoprotein b (U4/U6.U5)
0	0.796964	0.773	0.205	0	T cells	LOC122560808	actin-related protein 2/3 complex subunit 1B-like
1.34985e-78	0.796254	0.139	0.047	2.533e-74	T cells	LOC122552771	metastasis-associated protein MTA3-like isoform X1
6.73325e-119	0.796157	0.16	0.047	1.26349e-114	T cells	gosr2	Golgi SNAP receptor complex member 2 isoform X1
1.10174e-149	0.79615	0.23	0.073	2.06742e-145	T cells	kmt2d	histone-lysine N-methyltransferase 2D isoform X1
1.83551e-163	0.79508	0.225	0.066	3.44433e-159	T cells	morf4l1	mortality factor 4-like protein 1 isoform X2
2.44648e-138	0.794044	0.221	0.071	4.59081e-134	T cells	galnt1	polypeptide N-acetylgalactosaminyltransferase 1
6.41138e-89	0.791651	0.154	0.052	1.2031e-84	T cells	prpf39	pre-mRNA-processing factor 39 isoform X1
7.6537e-91	0.790753	0.126	0.038	1.43622e-86	T cells	aifm1	apoptosis-inducing factor 1%2C mitochondrial
1.51742e-101	0.790402	0.127	0.036	2.84744e-97	T cells	cpsf2	cleavage and polyadenylation specificity factor subunit 2
5.32129e-202	0.79039	0.456	0.178	9.9854e-198	T cells	fam32a	protein FAM32A-like
1.12336e-103	0.789938	0.138	0.04	2.10799e-99	T cells	aco2	aconitate hydratase%2C mitochondrial
1.11798e-144	0.788488	0.178	0.049	2.09789e-140	T cells	LOC122564570	histone-binding protein RBBP4 isoform X4
2.25544e-133	0.788054	0.186	0.055	4.23233e-129	T cells	tbc1d2b	TBC1 domain family member 2B isoform X1
1.17945e-103	0.787792	0.132	0.037	2.21324e-99	T cells	cand1	cullin-associated NEDD8-dissociated protein 1
3.3356e-86	0.787723	0.117	0.035	6.25926e-82	T cells	arpc5lb	actin related protein 2/3 complex%2C subunit 5-like%2C b
1.80669e-223	0.78667	0.446	0.162	3.39025e-219	T cells	eif2s3	eukaryotic translation initiation factor 2 subunit 3
8.77956e-83	0.786597	0.117	0.035	1.64748e-78	T cells	ncor2	nuclear receptor corepressor 2
2.04022e-163	0.783216	0.277	0.092	3.82847e-159	T cells	pds5a	sister chromatid cohesion protein PDS5 homolog A isoform X1
2.22297e-227	0.783065	0.791	0.429	4.1714e-223	T cells	sub1a	SUB1 regulator of transcription a isoform X2
2.03618e-99	0.782389	0.146	0.045	3.82089e-95	T cells	LOC122563672	protein argonaute-4 isoform X1
3.3344e-81	0.782094	0.125	0.039	6.257e-77	T cells	arhgef6	rho guanine nucleotide exchange factor 6 isoform X1
5.50125e-83	0.781005	0.128	0.041	1.03231e-78	T cells	prorsd1	prolyl-tRNA synthetase associated domain-containing protein 1 isoform X2
1.89998e-153	0.780433	0.205	0.059	3.56531e-149	T cells	LOC122548018	hepatocyte cell adhesion molecule-like
1.34768e-112	0.780341	0.16	0.048	2.52892e-108	T cells	LOC122557886	cleavage and polyadenylation specificity factor subunit 6-like
3.6946e-81	0.780206	0.116	0.035	6.93292e-77	T cells	LOC122539772	protein AF-10-like isoform X2
7.03903e-97	0.779653	0.152	0.049	1.32087e-92	T cells	wrap53	telomerase Cajal body protein 1
2.3701e-109	0.77964	0.174	0.056	4.4475e-105	T cells	snrnp40	U5 small nuclear ribonucleoprotein 40 kDa protein
1.43563e-95	0.774531	0.108	0.028	2.69396e-91	T cells	pdcl3	phosducin-like protein 3
9.38575e-223	0.774524	0.3	0.085	1.76124e-218	T cells	LOC122552272	proto-oncogene vav-like
2.91827e-111	0.773208	0.182	0.06	5.47613e-107	T cells	rnf141	RING finger protein 141 isoform X2
1.21567e-271	0.77284	0.561	0.209	2.2812e-267	T cells	LOC122543197	peptidyl-prolyl cis-trans isomerase CYP19-3-like isoform X1
3.63178e-269	0.772267	0.503	0.178	6.81503e-265	T cells	LOC122552774	cytochrome c oxidase subunit 7A-related protein%2C mitochondrial isoform X1
2.71067e-120	0.771647	0.145	0.039	5.08656e-116	T cells	LOC122558990	constitutive coactivator of PPAR-gamma-like protein 1 homolog isoform X2
8.62686e-159	0.770778	0.227	0.069	1.61883e-154	T cells	sec62	translocation protein SEC62 isoform X2
4.50378e-105	0.770472	0.143	0.042	8.45134e-101	T cells	LOC122560445	rho GTPase-activating protein 17-like
5.99896e-66	0.769714	0.103	0.033	1.1257e-61	T cells	lto1	protein LTO1 homolog
3.89862e-58	0.768351	0.111	0.04	7.31577e-54	T cells	polb	DNA polymerase beta isoform X2
8.73806e-108	0.764946	0.156	0.048	1.6397e-103	T cells	LOC122564772	histone-lysine N-methyltransferase EHMT1-like isoform X5
1.3988e-97	0.764812	0.146	0.045	2.62485e-93	T cells	ap4m1	AP-4 complex subunit mu-1
4.90358e-162	0.764627	0.235	0.071	9.20157e-158	T cells	dgke	diacylglycerol kinase epsilon
9.70054e-77	0.764482	0.113	0.035	1.82031e-72	T cells	inppl1a	phosphatidylinositol 3%2C4%2C5-trisphosphate 5-phosphatase 2A
[truncated: 6,095 more rows]
