# Supplementary material for: Evolutionary conservation and divergence of phagocytic and coagulation programs across bilaterian circulating immune cells
Source: Mol Biol Evol. 2026 Apr 27;43(5):msag109. doi: 10.1093/molbev/msag109 (PMC13186322; doi:10.1093/molbev/msag109)
Supplement: msag109_Supplementary_Data [file msag109_supplementary_data.zip › msag109_Supplementary_Data/Table S7.xls]

## Sheet: cs_RNA_GeneDiffExpFilter
Table S7. DEGs in tonguefish blood cell populations.
p_val	avg_log2FC	pct.1	pct.2	p_val_adj	cluster	gene	NR_annotation
0	9.918	0.944	0.043	0	B cells	LOC103392960	uncharacterized protein LOC103392960 isoform X46
0	9.26249	0.275	0.002	0	B cells	LOC103392796	immunoglobulin lambda-1 light chain-like isoform X1
0	9.0426	0.485	0.002	0	B cells	LOC103381579	B-cell antigen receptor complex-associated protein beta chain
0	8.9085	0.536	0.012	0	B cells	LOC103379387	immunoglobulin lambda-1 light chain-like
0	8.8087	0.319	0.001	0	B cells	dnase2b	deoxyribonuclease-2-beta
0	8.68567	0.764	0.005	0	B cells	LOC103379268	switch-associated protein 70-like
0	8.32776	0.963	0.105	0	B cells	timmdc1	complex I assembly factor TIMMDC1%2C mitochondrial isoform X2
0	7.82826	0.372	0.002	0	B cells	pou2af1	POU domain class 2-associating factor 1
0	7.68632	0.129	0.001	0	B cells	LOC112488388
0	7.63479	0.439	0.004	0	B cells	LOC103386017	uncharacterized protein LOC103386017
0	7.519	0.172	0.004	0	B cells	LOC103389597	Ig kappa chain V region 3315
0	7.41945	0.2	0.002	0	B cells	LOC103378451	calpain-2 catalytic subunit-like
0	7.34784	0.527	0.006	0	B cells	LOC103389693	HRAS-like suppressor 2
0	7.15658	0.367	0.004	0	B cells	irf4	interferon regulatory factor 4
0	6.97688	0.104	0.001	0	B cells	LOC103391152	LOW QUALITY PROTEIN: protocadherin-20-like
0	6.76209	0.234	0.003	0	B cells	pax5	LOW QUALITY PROTEIN: paired box protein Pax-5
0	6.69394	0.147	0.002	0	B cells	LOC103383963	CD48 antigen-like
0	6.63045	0.157	0.002	0	B cells	LOC103393318	cold shock domain-containing protein C2
0	6.62519	0.122	0.001	0	B cells	b3gnt7	UDP-GlcNAc:betaGal beta-1%2C3-N-acetylglucosaminyltransferase 7
0	6.48059	0.378	0.007	0	B cells	LOC107989421	uncharacterized protein LOC107989421
0	6.43452	0.302	0.005	0	B cells	app	amyloid-beta A4 protein isoform X4
0	6.22624	0.767	0.015	0	B cells	LOC103390015	H-2 class II histocompatibility antigen%2C E-S beta chain
0	6.20448	0.126	0.002	0	B cells	dbn1	drebrin isoform X1
0	6.19543	0.864	0.014	0	B cells	LOC103386906	uncharacterized protein LOC103386906
0	6.16497	0.937	0.021	0	B cells	LOC103390006	HLA class II histocompatibility antigen%2C DP alpha 1 chain-like precursor
0	6.15004	0.105	0.002	0	B cells	LOC103377387	C-C chemokine receptor type 9
0	5.63333	0.159	0.004	0	B cells	prkcb	protein kinase C beta type
0	5.58745	0.11	0.003	0	B cells	art1	GPI-linked NAD(P)(+)--arginine ADP-ribosyltransferase 1
0	5.56315	0.262	0.008	0	B cells	gpm6b	neuronal membrane glycoprotein M6-b
0	5.12318	0.145	0.005	0	B cells	LOC103384564	hemicentin-1-like
0	5.11705	0.101	0.004	0	B cells	LOC112487457	carcinoembryonic antigen-related cell adhesion molecule 6-like
0	5.05501	0.23	0.01	0	B cells	LOC103393188	GRB2-related adapter protein-like
0	4.95692	0.195	0.014	0	B cells	LOC103392966	calcium-binding protein 5 isoform X4
0	4.9246	0.105	0.004	0	B cells	syngr1	synaptogyrin-1 isoform X2
0	4.91515	0.227	0.008	0	B cells	ctsh	pro-cathepsin H
0	4.85238	0.989	0.189	0	B cells	cd74	HLA class II histocompatibility antigen gamma chain
0	4.67366	0.106	0.005	0	B cells	LOC103384242	myeloid-associated differentiation marker-like
0	4.5866	0.157	0.007	0	B cells	cxcr3	C-X-C chemokine receptor type 3
0	4.57599	0.145	0.008	0	B cells	LOC103393298	monocyte to macrophage differentiation factor 2
0	4.5188	0.306	0.013	0	B cells	LOC103391155	regulator of cell cycle RGCC-like
0	4.3541	0.143	0.007	0	B cells	LOC112486234	LOW QUALITY PROTEIN: transcriptional regulator Myc-like
0	4.31851	0.192	0.014	0	B cells	LOC103392672	sesquipedalian-1-like isoform X2
0	4.20191	0.112	0.007	0	B cells	LOC103398165	transducin-like enhancer protein 4 isoform X1
0	4.13094	0.171	0.012	0	B cells	gpr18	N-arachidonyl glycine receptor
0	4.12768	0.115	0.007	0	B cells	plk3	serine/threonine-protein kinase PLK3
0	3.95149	0.235	0.018	0	B cells	card11	caspase recruitment domain-containing protein 11
0	3.91439	0.313	0.029	0	B cells	dennd5a	DENN domain-containing protein 5A isoform X1
0	3.89652	0.135	0.013	0	B cells	cfap36	cilia- and flagella-associated protein 36 isoform X2
0	3.81912	0.13	0.015	0	B cells	ccdc126	coiled-coil domain-containing protein 126
0	3.76508	0.342	0.041	0	B cells	LOC103383206	hemicentin-2-like
0	3.71619	0.368	0.039	0	B cells	LOC103383278	calpain-2 catalytic subunit-like isoform X1
0	3.67866	0.126	0.012	0	B cells	LOC103392405	signal transducer and activator of transcription 4
0	3.64421	0.102	0.008	0	B cells	LOC103384265	zinc finger protein Aiolos-like
0	3.6104	0.436	0.075	0	B cells	LOC107988063	uncharacterized protein LOC107988063
0	3.59956	0.313	0.037	0	B cells	mfsd12	major facilitator superfamily domain-containing protein 12
0	3.50694	0.132	0.019	0	B cells	LOC103399007	uncharacterized protein LOC103399007
0	3.37393	0.101	0.01	0	B cells	LOC103396240	uncharacterized protein LOC103396240
0	3.35996	0.358	0.048	0	B cells	LOC103378450	B-cell lymphoma/leukemia 11A
0	3.34935	0.275	0.037	0	B cells	rcl1	RNA 3'-terminal phosphate cyclase-like protein isoform X1
0	3.27809	0.243	0.031	0	B cells	LOC103388154	band 4.1-like protein 4B isoform X2
0	3.27084	0.548	0.092	0	B cells	gtpbp4	nucleolar GTP-binding protein 1
0	3.25722	0.271	0.03	0	B cells	pik3ip1	phosphoinositide-3-kinase-interacting protein 1
0	3.23419	0.139	0.017	0	B cells	LOC103384504	lipopolysaccharide-binding protein-like
0	3.18994	0.15	0.018	0	B cells	LOC103385737	prostacyclin synthase-like
3.68239e-257	3.17236	0.1	0.014	8.6433e-253	B cells	trim13	E3 ubiquitin-protein ligase TRIM13 isoform X2
3.28085e-277	3.15453	0.132	0.022	7.7008e-273	B cells	eif4ebp3	eukaryotic translation initiation factor 4E-binding protein 3
0	3.12387	0.393	0.066	0	B cells	LOC103395883	gamma-interferon-inducible lysosomal thiol reductase-like precursor
0	3.12309	0.715	0.149	0	B cells	rsl24d1	probable ribosome biogenesis protein RLP24
0	3.12265	0.207	0.037	0	B cells	LOC103397415	cytochrome b ascorbate-dependent protein 3 isoform X1
2.39211e-266	3.11573	0.113	0.017	5.61476e-262	B cells	LOC103392951	lipopolysaccharide-induced tumor necrosis factor-alpha factor homolog isoform X2
8.5823e-252	3.09113	0.106	0.016	2.01444e-247	B cells	iffo1	intermediate filament family orphan 1 isoform X2
0	3.05655	0.222	0.033	0	B cells	LOC103393325	thyrotroph embryonic factor-like isoform X2
0	3.05562	0.129	0.017	0	B cells	LOC103392937	nucleus accumbens-associated protein 1-like isoform X2
0	2.93712	0.613	0.13	0	B cells	LOC103396400	elongation factor 1-delta-like isoform X3
0	2.91204	0.159	0.027	0	B cells	LOC103387612	integral membrane protein GPR137B-like
0	2.87014	0.206	0.03	0	B cells	pea15	astrocytic phosphoprotein PEA-15
0	2.86977	0.336	0.064	0	B cells	LOC103379616	homocysteine-responsive endoplasmic reticulum-resident ubiquitin-like domain member 1 protein
0	2.83384	0.385	0.092	0	B cells	tfeb	transcription factor EB isoform X1
2.43885e-230	2.81613	0.121	0.022	5.72446e-226	B cells	twistnb	DNA-directed RNA polymerase I subunit RPA43
0	2.80024	0.562	0.12	0	B cells	ddx21	nucleolar RNA helicase 2
0	2.7488	0.19	0.035	0	B cells	LOC103380448	tyrosine-protein kinase CSK-like
2.69892e-243	2.72926	0.124	0.022	6.33491e-239	B cells	scpep1	retinoid-inducible serine carboxypeptidase
0	2.72419	0.256	0.036	0	B cells	LOC103387324	glutamic acid-rich protein-like
3.63594e-219	2.72189	0.11	0.019	8.53428e-215	B cells	LOC103383736	recombining binding protein suppressor of hairless-like isoform X2
3.53977e-199	2.68518	0.117	0.023	8.30855e-195	B cells	bfsp2	phakinin isoform X1
0	2.67505	0.613	0.131	0	B cells	bhlhe40	class E basic helix-loop-helix protein 40
0	2.64184	0.244	0.057	0	B cells	LOC103386258	forkhead box protein P1-B isoform X1
1.61119e-224	2.64058	0.128	0.024	3.78178e-220	B cells	LOC103393717	mucolipin-1-like
0	2.63388	0.296	0.058	0	B cells	LOC112487665	tumor necrosis factor receptor superfamily member 5-like isoform X1
0	2.6256	0.262	0.059	0	B cells	LOC103387548	ribosome-binding protein 1 isoform X1
0	2.60439	0.993	0.692	0	B cells	LOC103393683	40S ribosomal protein SA
1.1909e-264	2.54421	0.161	0.033	2.79528e-260	B cells	LOC103393388	protein max-like isoform X1
6.55849e-274	2.53432	0.17	0.035	1.53941e-269	B cells	LOC103390639	alcohol dehydrogenase class-3
0	2.53083	0.846	0.366	0	B cells	sod1	superoxide dismutase [Cu-Zn]
0	2.53076	0.273	0.058	0	B cells	irf8	interferon regulatory factor 8
0	2.48615	0.939	0.452	0	B cells	rps12	40S ribosomal protein S12
1.18156e-227	2.47956	0.141	0.029	2.77336e-223	B cells	prr5l	proline-rich protein 5-like isoform X2
0	2.47669	0.399	0.091	0	B cells	LOC103396065	uncharacterized protein LOC103396065
1.77965e-163	2.45941	0.106	0.022	4.1772e-159	B cells	gnl2	nucleolar GTP-binding protein 2 isoform X3
7.42919e-188	2.42642	0.141	0.033	1.74378e-183	B cells	exosc1	exosome complex component CSL4 isoform X1
1.17453e-229	2.39537	0.146	0.03	2.75686e-225	B cells	LOC103378482	LOW QUALITY PROTEIN: caspase-1-like
8.89756e-230	2.38266	0.156	0.034	2.08844e-225	B cells	prcp	lysosomal Pro-X carboxypeptidase
7.4878e-304	2.3701	0.246	0.063	1.75754e-299	B cells	siva1	apoptosis regulatory protein Siva
2.39518e-178	2.36848	0.12	0.026	5.62196e-174	B cells	prkch	protein kinase C eta type
0	2.36603	0.193	0.04	0	B cells	LOC103377903	mitogen-activated protein kinase kinase kinase kinase 5 isoform X2
0	2.35817	0.989	0.721	0	B cells	rps7	40S ribosomal protein S7
0	2.33613	0.994	0.757	0	B cells	rps20	40S ribosomal protein S20
0	2.31524	0.996	0.79	0	B cells	rps2	40S ribosomal protein S2
7.34831e-280	2.30692	0.219	0.054	1.72479e-275	B cells	LOC103387267	uncharacterized protein LOC103387267
1.12723e-187	2.28941	0.119	0.025	2.64583e-183	B cells	snu13	NHP2-like protein 1
0	2.27531	0.338	0.08	0	B cells	pde4b	cAMP-specific 3'%2C5'-cyclic phosphodiesterase 4B isoform X1
9.54709e-204	2.2731	0.146	0.033	2.24089e-199	B cells	gm2a	ganglioside GM2 activator
0	2.27199	0.992	0.783	0	B cells	LOC103385942	centriolin-like
1.04175e-154	2.27142	0.108	0.024	2.44519e-150	B cells	fbl	rRNA 2'-O-methyltransferase fibrillarin
5.91799e-133	2.27141	0.106	0.026	1.38907e-128	B cells	pno1	RNA-binding protein PNO1
1.15688e-240	2.26713	0.212	0.057	2.71543e-236	B cells	dap	death-associated protein 1
7.81137e-256	2.26163	0.173	0.038	1.83348e-251	B cells	nop56	nucleolar protein 56
0	2.2378	0.774	0.303	0	B cells	LOC103386647	60S ribosomal protein L22
5.49715e-131	2.23657	0.114	0.03	1.29029e-126	B cells	LOC103392198	beta-galactosidase-like
1.09557e-182	2.23545	0.131	0.03	2.57153e-178	B cells	LOC103383489	LOW QUALITY PROTEIN: protein Daple
0	2.23332	0.821	0.339	0	B cells	LOC103382188	nucleoside diphosphate kinase-like
0	2.22952	0.987	0.644	0	B cells	rpl12	60S ribosomal protein L12 isoform X1
0	2.22583	0.764	0.306	0	B cells	nsa2	ribosome biogenesis protein NSA2 homolog
0	2.2121	0.854	0.389	0	B cells	LOC103397472	60S ribosomal protein L35 isoform X2
0	2.20311	0.95	0.537	0	B cells	rpl15	60S ribosomal protein L15
0	2.2027	0.968	0.614	0	B cells	LOC103378172	LOW QUALITY PROTEIN: 60S ribosomal protein L13a
3.61026e-108	2.20201	0.107	0.031	8.47399e-104	B cells	LOC103381868	pyruvate dehydrogenase (acetyl-transferring) kinase isozyme 2%2C mitochondrial-like
3.96087e-275	2.18618	0.265	0.077	9.29696e-271	B cells	wdfy4	WD repeat- and FYVE domain-containing protein 4
1.71908e-141	2.17789	0.107	0.025	4.03502e-137	B cells	LOC103391319	probable G-protein coupled receptor 174 isoform X1
1.54845e-191	2.17453	0.16	0.041	3.63452e-187	B cells	cpvl	probable serine carboxypeptidase CPVL
0	2.1632	0.97	0.614	0	B cells	rps4x	40S ribosomal protein S4%2C X isoform
1.74219e-193	2.15283	0.194	0.056	4.08927e-189	B cells	LOC103393525	rho guanine nucleotide exchange factor 18-like isoform X3
0	2.14162	0.388	0.12	0	B cells	LOC103398737	LOW QUALITY PROTEIN: C-C chemokine receptor type 9-like
3.51476e-202	2.14081	0.166	0.042	8.24985e-198	B cells	LOC103398605	CD2-associated protein
0	2.14077	0.963	0.562	0	B cells	LOC103392522	60S ribosomal protein L3
0	2.14028	0.982	0.708	0	B cells	rpl32	60S ribosomal protein L32
0	2.12838	0.98	0.695	0	B cells	rpl37a	60S ribosomal protein L37a
0	2.11675	0.944	0.551	0	B cells	rps28	40S ribosomal protein S28
0	2.10474	0.948	0.551	0	B cells	rpl10a	60S ribosomal protein L10a
6.05954e-128	2.09746	0.129	0.037	1.4223e-123	B cells	LOC103387448
1.10454e-255	2.08813	0.186	0.043	2.59257e-251	B cells	LOC103390762	phosphatidylinositol 3%2C4%2C5-trisphosphate 5-phosphatase 2B-like isoform X1
0	2.08472	0.327	0.101	0	B cells	LOC103385549	uncharacterized protein LOC103385549
4.35843e-121	2.0706	0.1	0.025	1.02301e-116	B cells	fasn	fatty acid synthase
4.58461e-131	2.05972	0.145	0.044	1.0761e-126	B cells	asmtl	N-acetylserotonin O-methyltransferase-like protein
0	2.05529	0.942	0.581	0	B cells	rps3a	40S ribosomal protein S3a
0	2.05296	0.965	0.662	0	B cells	rps6	40S ribosomal protein S6
0	2.05044	0.963	0.633	0	B cells	rpl9	60S ribosomal protein L9
0	2.04969	0.94	0.566	0	B cells	LOC103392743	60S ribosomal protein L19
7.6144e-164	2.04857	0.167	0.049	1.78725e-159	B cells	LOC103387916	c-Myc-binding protein
2.14653e-237	2.04597	0.247	0.075	5.03834e-233	B cells	wipi2	WD repeat domain phosphoinositide-interacting protein 2 isoform X3
1.22338e-118	2.04562	0.123	0.036	2.87152e-114	B cells	ctsz	cathepsin Z
0	2.03772	0.898	0.479	0	B cells	uba52	ubiquitin-60S ribosomal protein L40
0	2.03605	0.989	0.766	0	B cells	rpl23	60S ribosomal protein L23
0	2.0319	0.984	0.694	0	B cells	rplp0	60S acidic ribosomal protein P0
6.28488e-142	2.0307	0.183	0.062	1.47519e-137	B cells	gpr155	integral membrane protein GPR155
0	2.02803	0.694	0.284	0	B cells	LOC103386863	placenta-specific gene 8 protein-like
0	2.02695	0.985	0.704	0	B cells	rps18	40S ribosomal protein S18
0	2.02665	0.265	0.061	0	B cells	LOC103384837	MARCKS-related protein-like
0	2.01555	0.968	0.62	0	B cells	rps5	40S ribosomal protein S5
3.95746e-206	2.00985	0.199	0.056	9.28895e-202	B cells	ahcy	LOW QUALITY PROTEIN: adenosylhomocysteinase
0	2.00586	0.917	0.518	0	B cells	eef1b2	elongation factor 1-beta
2.14384e-257	2.00041	0.206	0.05	5.03202e-253	B cells	arhgap24	rho GTPase-activating protein 24 isoform X1
0	1.99693	0.984	0.721	0	B cells	rpl11	60S ribosomal protein L11
2.09347e-166	1.9967	0.157	0.043	4.91379e-162	B cells	LOC103395667	cornifelin homolog B-like
5.12559e-303	1.99409	0.258	0.068	1.20308e-298	B cells	LOC103387669	spectrin beta chain%2C non-erythrocytic 1-like isoform X2
0	1.99187	0.961	0.673	0	B cells	rpl8	60S ribosomal protein L8
0	1.98781	0.993	0.809	0	B cells	LOC103390585	60S ribosomal protein L36a
0	1.98679	0.97	0.687	0	B cells	rpl7a	60S ribosomal protein L7a
2.88635e-287	1.97238	0.305	0.094	6.77483e-283	B cells	LOC103392005	kelch-like protein 9
0	1.97015	0.995	0.821	0	B cells	rps14	40S ribosomal protein S14
6.10471e-118	1.96924	0.124	0.036	1.4329e-113	B cells	LOC103384770	E3 ubiquitin/ISG15 ligase TRIM25-like
6.9731e-100	1.96753	0.106	0.031	1.63672e-95	B cells	LOC103394220	oxysterol-binding protein-related protein 3-like
0	1.96478	0.897	0.493	0	B cells	rpl18	60S ribosomal protein L18
0	1.96247	0.964	0.661	0	B cells	LOC103388963	LOW QUALITY PROTEIN: 40S ribosomal protein S19-like
0	1.96184	0.984	0.715	0	B cells	rplp1	60S acidic ribosomal protein P1
0	1.95442	0.941	0.591	0	B cells	LOC103397662	60S ribosomal protein L5
0	1.9518	0.939	0.581	0	B cells	rpl24	60S ribosomal protein L24
0	1.94787	0.992	0.805	0	B cells	rps27a	ubiquitin-40S ribosomal protein S27a
0	1.93797	0.921	0.56	0	B cells	rps24	40S ribosomal protein S24
0	1.93437	0.973	0.715	0	B cells	rpl21	60S ribosomal protein L21
0	1.92889	0.977	0.692	0	B cells	rpl7	60S ribosomal protein L7
0	1.92421	0.898	0.516	0	B cells	rpl14	60S ribosomal protein L14
0	1.91765	0.899	0.545	0	B cells	naca	nascent polypeptide-associated complex subunit alpha
0	1.91643	0.97	0.69	0	B cells	rpl37	60S ribosomal protein L37
0	1.91102	0.981	0.695	0	B cells	rpl27a	60S ribosomal protein L27a
0	1.90837	0.79	0.388	0	B cells	btf3	transcription factor BTF3
0	1.90537	0.974	0.698	0	B cells	rpl18a	60S ribosomal protein L18a
0	1.905	0.977	0.719	0	B cells	rps26	40S ribosomal protein S26
0	1.90061	0.934	0.597	0	B cells	LOC103391408	60S ribosomal protein L26
0	1.89327	0.963	0.663	0	B cells	LOC103397769	60S ribosomal protein L6-like
1.99671e-149	1.89149	0.181	0.058	4.68668e-145	B cells	LOC103393600	retinoic acid receptor alpha-B-like
0	1.88963	0.982	0.745	0	B cells	rpl31	60S ribosomal protein L31
0	1.88644	0.986	0.759	0	B cells	rpl39	60S ribosomal protein L39
8.01602e-262	1.88639	0.347	0.126	1.88152e-257	B cells	plekha2	pleckstrin homology domain-containing family A member 2
0	1.87844	0.978	0.725	0	B cells	rps23	40S ribosomal protein S23
3.03619e-102	1.87465	0.126	0.041	7.12654e-98	B cells	arhgef2	LOW QUALITY PROTEIN: rho guanine nucleotide exchange factor 2
0	1.86836	0.985	0.762	0	B cells	rps11	40S ribosomal protein S11
0	1.86777	0.977	0.736	0	B cells	LOC103379709	40S ribosomal protein S17 isoform X1
0	1.86593	0.877	0.498	0	B cells	LOC103397057	60S ribosomal protein L35-like
4.35615e-101	1.8651	0.106	0.031	1.02247e-96	B cells	pisd	phosphatidylserine decarboxylase proenzyme%2C mitochondrial isoform X2
0	1.8627	0.956	0.637	0	B cells	rpl35a	60S ribosomal protein L35a
0	1.85995	0.967	0.685	0	B cells	rps8	40S ribosomal protein S8
7.31467e-134	1.84479	0.205	0.077	1.7169e-129	B cells	LOC103384168	T-cell acute lymphocytic leukemia protein 1-like
0	1.84343	0.965	0.692	0	B cells	rpl13	60S ribosomal protein L13
3.83102e-223	1.83436	0.323	0.122	8.99217e-219	B cells	ppp2r5a	LOW QUALITY PROTEIN: serine/threonine-protein phosphatase 2A 56 kDa regulatory subunit alpha isoform
6.25467e-107	1.82535	0.13	0.041	1.4681e-102	B cells	LOC103387476
0	1.82514	0.977	0.708	0	B cells	rpl30	60S ribosomal protein L30
3.97705e-264	1.82258	0.352	0.127	9.33493e-260	B cells	zfp36l1	mRNA decay activator protein ZFP36L1
0	1.81762	0.973	0.713	0	B cells	rpl38	60S ribosomal protein L38
0	1.80973	0.897	0.558	0	B cells	LOC103378706	60S acidic ribosomal protein P2-like
0	1.80958	0.59	0.236	0	B cells	p2ry8	P2Y purinoceptor 8
0	1.80957	0.934	0.62	0	B cells	rpl17	60S ribosomal protein L17 isoform X2
0	1.80936	0.955	0.643	0	B cells	rpl10	LOW QUALITY PROTEIN: 60S ribosomal protein L10
1.06551e-107	1.80336	0.127	0.04	2.50096e-103	B cells	LOC103397498	60S ribosomal protein L35-like
0	1.80139	0.977	0.751	0	B cells	rpl27	60S ribosomal protein L27
0	1.80116	0.978	0.747	0	B cells	LOC103385093	LOW QUALITY PROTEIN: extended synaptotagmin-1-like
0	1.80015	0.914	0.562	0	B cells	rps21	40S ribosomal protein S21 isoform X2
0	1.79897	0.966	0.677	0	B cells	rpl29	60S ribosomal protein L29
0	1.79648	0.342	0.1	0	B cells	LOC103379955	uncharacterized protein LOC103379955
1.23402e-129	1.78357	0.174	0.06	2.89649e-125	B cells	LOC107988151
4.07683e-98	1.78147	0.155	0.058	9.56913e-94	B cells	LOC103393944	serine/threonine-protein kinase Sgk1-like isoform X2
2.92478e-96	1.77647	0.111	0.034	6.86505e-92	B cells	ddx18	ATP-dependent RNA helicase DDX18 isoform X1
9.75205e-207	1.77295	0.321	0.127	2.289e-202	B cells	LOC103380253	obg-like ATPase 1
5.78132e-133	1.76855	0.143	0.043	1.35699e-128	B cells	sash3	SAM and SH3 domain-containing protein 3
1.33103e-82	1.76846	0.115	0.04	3.1242e-78	B cells	LOC112487086
0	1.76727	0.953	0.63	0	B cells	fau	ubiquitin-like protein fubi and ribosomal protein S30
0	1.76551	0.979	0.75	0	B cells	rpl34	60S ribosomal protein L34
0	1.75495	0.975	0.694	0	B cells	LOC103394567	40S ribosomal protein S27
0	1.75416	0.916	0.578	0	B cells	rps13	40S ribosomal protein S13
0	1.75333	0.979	0.742	0	B cells	rps15a	40S ribosomal protein S15a
0	1.73721	0.785	0.423	0	B cells	LOC103376746	plasminogen activator inhibitor 1 RNA-binding protein-like isoform X1
8.19235e-223	1.7353	0.362	0.149	1.92291e-218	B cells	arhgap15	rho GTPase-activating protein 15 isoform X3
0	1.70564	0.985	0.793	0	B cells	rps3	40S ribosomal protein S3
0	1.69581	0.944	0.662	0	B cells	rpl28	60S ribosomal protein L28
5.38781e-129	1.6948	0.164	0.054	1.26463e-124	B cells	prdx6	peroxiredoxin-6
0	1.68343	0.428	0.141	0	B cells	grasp	general receptor for phosphoinositides 1-associated scaffold protein
0	1.66824	0.979	0.736	0	B cells	rpl36	60S ribosomal protein L36
0	1.66261	0.916	0.594	0	B cells	rps10	40S ribosomal protein S10
1.82328e-79	1.65347	0.103	0.034	4.2796e-75	B cells	LOC103392930	trinucleotide repeat-containing gene 6C protein-like isoform X4
0	1.6487	0.955	0.714	0	B cells	rack1	receptor of activated protein C kinase 1
3.21264e-73	1.63747	0.129	0.05	7.5407e-69	B cells	sbno1	protein strawberry notch homolog 1
0	1.61438	0.984	0.806	0	B cells	rps15	40S ribosomal protein S15
5.67999e-194	1.61124	0.291	0.108	1.33321e-189	B cells	LOC103395669	interferon-induced transmembrane protein 1-like
7.34993e-183	1.61099	0.301	0.119	1.72518e-178	B cells	ctsc	dipeptidyl peptidase 1
0	1.60766	0.851	0.522	0	B cells	eef1g	elongation factor 1-gamma
5.949e-80	1.6037	0.15	0.061	1.39635e-75	B cells	pbdc1	protein PBDC1
2.3965e-124	1.60275	0.307	0.148	5.62506e-120	B cells	cers6	ceramide synthase 6
7.91252e-191	1.57168	0.314	0.124	1.85723e-186	B cells	nop53	ribosome biogenesis protein NOP53
4.69457e-125	1.56981	0.222	0.089	1.10191e-120	B cells	LOC112488520
4.1846e-214	1.54861	0.409	0.184	9.8221e-210	B cells	eif3k	eukaryotic translation initiation factor 3 subunit K isoform X2
5.88738e-108	1.54666	0.189	0.075	1.38189e-103	B cells	LOC103388869	pituitary tumor-transforming gene 1 protein-interacting protein-like
2.51888e-87	1.54664	0.103	0.032	5.91231e-83	B cells	LOC103388956	antigen peptide transporter 1-like
0	1.54535	0.99	0.845	0	B cells	rps9	40S ribosomal protein S9
8.13546e-277	1.54155	0.51	0.238	1.90955e-272	B cells	cct2	T-complex protein 1 subunit beta
0	1.53782	0.96	0.751	0	B cells	rps25	40S ribosomal protein S25
1.96931e-182	1.53349	0.293	0.113	4.62237e-178	B cells	ncl	nucleolin isoform X1
0	1.52885	0.761	0.419	0	B cells	LOC103384861	60S ribosomal protein L22
8.86265e-48	1.52832	0.103	0.044	2.08024e-43	B cells	ate1	arginyl-tRNA--protein transferase 1 isoform X3
5.24572e-231	1.52605	0.434	0.193	1.23127e-226	B cells	nfkbie	NF-kappa-B inhibitor epsilon
6.50616e-130	1.51972	0.262	0.113	1.52713e-125	B cells	LOC103398058	FYVE and coiled-coil domain-containing protein 1-like isoform X2
1.98267e-93	1.50261	0.209	0.093	4.65372e-89	B cells	LOC103385786	sodium- and chloride-dependent GABA transporter 2-like
0	1.49609	0.987	0.831	0	B cells	rps29	40S ribosomal protein S29
3.28755e-152	1.49584	0.309	0.137	7.71653e-148	B cells	cct6a	T-complex protein 1 subunit zeta
4.47917e-256	1.49471	0.592	0.331	1.05135e-251	B cells	LOC103379409	cathepsin B-like isoform X2
1.06422e-65	1.48828	0.114	0.044	2.49794e-61	B cells	LOC103394774	nucleophosmin-like
4.80165e-285	1.48523	0.533	0.249	1.12704e-280	B cells	rpl22l1	60S ribosomal protein L22-like 1
1.11371e-74	1.48265	0.154	0.065	2.6141e-70	B cells	sel1l	protein sel-1 homolog 1 isoform X1
2.4602e-106	1.481	0.2	0.082	5.77458e-102	B cells	edf1	endothelial differentiation-related factor 1
1.30773e-82	1.47219	0.133	0.049	3.06951e-78	B cells	snx25	sorting nexin-25
6.54637e-241	1.46856	0.464	0.211	1.53656e-236	B cells	LOC103393632	neurabin-2-like
7.31145e-88	1.46838	0.167	0.068	1.71614e-83	B cells	pde7a	high affinity cAMP-specific 3'%2C5'-cyclic phosphodiesterase 7A isoform X1
4.17466e-130	1.46676	0.303	0.143	9.79877e-126	B cells	LOC103384807	synaptophysin-like protein 1
2.55268e-192	1.46674	0.465	0.245	5.99166e-188	B cells	LOC103378755
1.39558e-124	1.46439	0.258	0.112	3.27571e-120	B cells	ezr	ezrin
1.33465e-40	1.44	0.103	0.048	3.1327e-36	B cells	sik2	serine/threonine-protein kinase SIK2 isoform X1
1.67271e-75	1.43641	0.216	0.107	3.92618e-71	B cells	tagap	LOW QUALITY PROTEIN: T-cell activation Rho GTPase-activating protein
1.23686e-244	1.43625	0.533	0.276	2.90316e-240	B cells	LOC103394644	eukaryotic translation initiation factor 3 subunit I isoform X1
0	1.43203	0.509	0.206	0	B cells	LOC103391624	diacylglycerol kinase beta isoform X1
1.31913e-133	1.42497	0.296	0.135	3.09627e-129	B cells	irf2	interferon regulatory factor 2 isoform X1
3.9777e-275	1.42458	0.434	0.168	9.33645e-271	B cells	LOC112488257
2.1555e-73	1.41919	0.144	0.059	5.0594e-69	B cells	prag1	tyrosine-protein kinase PRAG1
5.89286e-118	1.41261	0.275	0.127	1.38317e-113	B cells	aimp2	aminoacyl tRNA synthase complex-interacting multifunctional protein 2 isoform X2
1.97684e-99	1.40908	0.222	0.099	4.64004e-95	B cells	eif2s1	eukaryotic translation initiation factor 2 subunit 1
6.92604e-180	1.39978	0.321	0.131	1.62568e-175	B cells	LOC103395660	uncharacterized protein LOC103395660
5.26055e-114	1.39845	0.305	0.154	1.23476e-109	B cells	LOC103392359	interferon alpha/beta receptor 2-like
3.48126e-284	1.39718	0.587	0.3	8.17121e-280	B cells	LOC103377182	eukaryotic translation initiation factor 5A-1-like
0	1.39583	0.762	0.468	0	B cells	LOC103397139	LOW QUALITY PROTEIN: 60S ribosomal protein L6-like
6.95067e-168	1.38598	0.261	0.096	1.63146e-163	B cells	LOC103387683	LOW QUALITY PROTEIN: phosphatidylcholine:ceramide cholinephosphotransferase 1
2.78628e-66	1.36594	0.102	0.037	6.53995e-62	B cells	def6	differentially expressed in FDCP 6 homolog isoform X1
1.0702e-31	1.36397	0.1	0.051	2.51198e-27	B cells	LOC103388099	GTPase IMAP family member 7-like
7.10974e-168	1.35397	0.419	0.212	1.6688e-163	B cells	rel	proto-oncogene c-Rel isoform X1
7.31108e-71	1.34763	0.159	0.07	1.71606e-66	B cells	dock11	dedicator of cytokinesis protein 11
8.99927e-64	1.3471	0.153	0.069	2.11231e-59	B cells	hmgn3	high mobility group nucleosome-binding domain-containing protein 3 isoform X1
3.86142e-73	1.34178	0.225	0.115	9.06352e-69	B cells	LOC103379424	anti-apoptotic protein NR13
0	1.33838	0.639	0.328	0	B cells	LOC103394307
0	1.33776	0.996	0.902	0	B cells	LOC103393908	elongation factor 1-alpha
4.41431e-67	1.33751	0.125	0.049	1.03613e-62	B cells	LOC103380484	LOW QUALITY PROTEIN: nesprin-1
1.65376e-41	1.33581	0.1	0.045	3.8817e-37	B cells	LOC103393858	zinc finger protein Xfin-like
3.2874e-229	1.3251	0.505	0.246	7.71618e-225	B cells	tnfaip3	tumor necrosis factor alpha-induced protein 3
4.12768e-201	1.32409	0.52	0.283	9.6885e-197	B cells	eif3g	eukaryotic translation initiation factor 3 subunit G isoform X1
0	1.31922	0.797	0.408	0	B cells	cxcr4	C-X-C chemokine receptor type 4
1.4753e-86	1.31888	0.237	0.115	3.46282e-82	B cells	eif3b	eukaryotic translation initiation factor 3 subunit B
2.39769e-50	1.31659	0.157	0.079	5.62786e-46	B cells	flcn	folliculin isoform X1
3.27013e-68	1.30904	0.257	0.145	7.67564e-64	B cells	LOC103395468	diamine acetyltransferase 1-like
8.0935e-92	1.30523	0.227	0.105	1.89971e-87	B cells	acp7	acid phosphatase type 7 isoform X1
0	1.29896	0.898	0.623	0	B cells	LOC103399931	elongation factor 2-like
8.8691e-162	1.29722	0.439	0.232	2.08175e-157	B cells	LOC103383249	LOW QUALITY PROTEIN: ADP-ribosylation factor-binding protein GGA3
4.18737e-275	1.296	0.697	0.411	9.82859e-271	B cells	crip1	cysteine-rich protein 1
3.43332e-80	1.29268	0.184	0.081	8.05868e-76	B cells	rasal2	ras GTPase-activating protein nGAP
1.53e-145	1.29176	0.351	0.169	3.59121e-141	B cells	LOC103393497	sphingosine 1-phosphate receptor 4
6.57341e-85	1.2823	0.191	0.084	1.54291e-80	B cells	LOC103388096	sodium bicarbonate cotransporter 3-like isoform X1
1.98998e-42	1.27617	0.112	0.052	4.67089e-38	B cells	dennd1b	DENN domain-containing protein 1B isoform X1
1.47626e-72	1.27387	0.179	0.082	3.46508e-68	B cells	nelfa	negative elongation factor A
5.56387e-123	1.27312	0.331	0.164	1.30595e-118	B cells	LOC103386291	bridging integrator 2-like isoform X1
0	1.27148	0.98	0.855	0	B cells	rpl23a	60S ribosomal protein L23a
1.48453e-117	1.26773	0.313	0.154	3.48449e-113	B cells	metap2	methionine aminopeptidase 2
1.62008e-292	1.26766	0.708	0.431	3.80266e-288	B cells	psap	prosaposin isoform X2
7.55231e-276	1.26569	0.689	0.41	1.77268e-271	B cells	LOC103397984	peptidyl-prolyl cis-trans isomerase-like
2.65537e-60	1.25855	0.141	0.062	6.23267e-56	B cells	LOC103383246	vascular cell adhesion protein 1-like
7.45353e-52	1.25794	0.114	0.049	1.74949e-47	B cells	LOC103390944	syntaxin-3 isoform X1
0	1.25418	0.858	0.615	0	B cells	btg1	protein BTG1
4.67147e-51	1.25299	0.129	0.058	1.09649e-46	B cells	thoc6	THO complex subunit 6 homolog
1.07235e-62	1.24122	0.184	0.09	2.51703e-58	B cells	plcg2	1-phosphatidylinositol 4%2C5-bisphosphate phosphodiesterase gamma-2
3.84567e-52	1.23555	0.148	0.071	9.02655e-48	B cells	LOC103393840	proteasome subunit beta type-6-B like protein-like
1.68346e-174	1.2326	0.504	0.284	3.95141e-170	B cells	LOC103387816	cytochrome c oxidase subunit 6B1
4.70733e-49	1.23244	0.158	0.08	1.10491e-44	B cells	LOC103389376	basic leucine zipper and W2 domain-containing protein 1-A
0	1.23117	0.841	0.6	0	B cells	LOC103387550	cystatin-C-like
6.85402e-178	1.2286	0.528	0.307	1.60877e-173	B cells	eif3m	eukaryotic translation initiation factor 3 subunit M
8.43876e-89	1.22429	0.263	0.133	1.98075e-84	B cells	LOC103394373	uncharacterized protein LOC103394373 isoform X7
2.99924e-49	1.22048	0.15	0.075	7.03981e-45	B cells	LOC103391292	CXXC-type zinc finger protein 5-like
4.96555e-44	1.21966	0.137	0.068	1.16551e-39	B cells	LOC103398401	aldehyde dehydrogenase family 9 member A1
4.41892e-33	1.21914	0.109	0.055	1.03721e-28	B cells	eprs	bifunctional glutamate/proline--tRNA ligase isoform X2
1.2384e-81	1.21717	0.198	0.089	2.90677e-77	B cells	dkc1	H/ACA ribonucleoprotein complex subunit 4
4.31253e-46	1.20286	0.112	0.05	1.01224e-41	B cells	nop58	LOW QUALITY PROTEIN: nucleolar protein 58
9.03512e-37	1.20032	0.115	0.057	2.12072e-32	B cells	LOC103387319	methylcytosine dioxygenase TET1
1.01175e-41	1.19997	0.103	0.046	2.37477e-37	B cells	LOC103383940	lysine-rich nucleolar protein 1 isoform X1
4.1387e-59	1.1951	0.178	0.088	9.71435e-55	B cells	slc12a9	solute carrier family 12 member 9
1.83388e-56	1.19419	0.176	0.088	4.30448e-52	B cells	malt1	mucosa-associated lymphoid tissue lymphoma translocation protein 1 isoform X1
6.40574e-50	1.19138	0.157	0.079	1.50355e-45	B cells	LOC103394298	dolichyl-diphosphooligosaccharide--protein glycosyltransferase subunit STT3B-like
6.26567e-34	1.18363	0.116	0.06	1.47068e-29	B cells	LOC103385066	TRAF3-interacting JNK-activating modulator-like
3.41315e-40	1.17934	0.131	0.066	8.01134e-36	B cells	LOC103378882	lysosomal protective protein-like
1.83521e-267	1.1773	0.709	0.45	4.30761e-263	B cells	eif3f	eukaryotic translation initiation factor 3 subunit F
9.03372e-46	1.17477	0.109	0.048	2.12039e-41	B cells	pag1	phosphoprotein associated with glycosphingolipid-enriched microdomains 1
2.14992e-71	1.17279	0.207	0.101	5.0463e-67	B cells	LOC103395857	CMP-N-acetylneuraminate-beta-1%2C4-galactoside alpha-2%2C3-sialyltransferase-like isoform X1
4.02248e-64	1.16623	0.131	0.054	9.44157e-60	B cells	lgmn	legumain
1.55987e-104	1.16181	0.338	0.18	3.66133e-100	B cells	LOC103381583	rho GTPase-activating protein 27
1.30091e-41	1.16111	0.109	0.05	3.05349e-37	B cells	clasrp	CLK4-associating serine/arginine rich protein
3.73563e-68	1.14903	0.14	0.058	8.76828e-64	B cells	prkd2	serine/threonine-protein kinase D2 isoform X1
5.05107e-49	1.14709	0.153	0.076	1.18559e-44	B cells	mkrn1	E3 ubiquitin-protein ligase makorin-1
2.34797e-112	1.14643	0.342	0.178	5.51115e-108	B cells	vbp1	prefoldin subunit 3
5.58992e-130	1.14509	0.418	0.232	1.31207e-125	B cells	cct4	T-complex protein 1 subunit delta
9.76257e-36	1.14459	0.147	0.082	2.29147e-31	B cells	LOC103382633	uncharacterized protein LOC103382633
3.4856e-99	1.14442	0.333	0.18	8.1814e-95	B cells	rragc	ras-related GTP-binding protein C
0	1.14315	0.983	0.879	0	B cells	LOC103392296	translationally-controlled tumor protein homolog
1.8522e-47	1.14203	0.15	0.075	4.34749e-43	B cells	hacd3	very-long-chain (3R)-3-hydroxyacyl-CoA dehydratase 3
3.81578e-70	1.13735	0.214	0.107	8.95641e-66	B cells	LOC103392614	mitogen-activated protein kinase kinase kinase 14-like
4.30485e-50	1.1357	0.161	0.081	1.01043e-45	B cells	ccar1	cell division cycle and apoptosis regulator protein 1 isoform X1
2.39766e-31	1.128	0.147	0.085	5.62779e-27	B cells	hnrnpc	heterogeneous nuclear ribonucleoproteins C1/C2 isoform X1
9.88528e-85	1.12231	0.31	0.172	2.32027e-80	B cells	cct3	T-complex protein 1 subunit gamma
5.86165e-62	1.12109	0.172	0.081	1.37585e-57	B cells	LOC103393553	endoplasmic reticulum membrane sensor NFE2L1-like
8.72385e-64	1.11914	0.25	0.139	2.04766e-59	B cells	sdr16c5	epidermal retinol dehydrogenase 2
4.16683e-38	1.11858	0.124	0.063	9.78038e-34	B cells	slc35f6	solute carrier family 35 member F6
1.81633e-29	1.113	0.106	0.055	4.2633e-25	B cells	atp11c	phospholipid-transporting ATPase IG isoform X1
4.15446e-113	1.10043	0.421	0.247	9.75135e-109	B cells	cct5	T-complex protein 1 subunit epsilon
3.07464e-36	1.08988	0.135	0.072	7.21679e-32	B cells	bcl9l	B-cell CLL/lymphoma 9-like protein
5.30656e-145	1.08476	0.445	0.239	1.24555e-140	B cells	LOC103388701	induced myeloid leukemia cell differentiation protein Mcl-1 homolog
3.25512e-38	1.08278	0.132	0.068	7.64042e-34	B cells	rfc1	replication factor C subunit 1 isoform X1
2.49837e-44	1.08276	0.176	0.096	5.86417e-40	B cells	LOC103379968	LOW QUALITY PROTEIN: TBC1 domain family member 2B
4.69005e-33	1.0823	0.106	0.053	1.10085e-28	B cells	eml2	echinoderm microtubule-associated protein-like 2 isoform X1
5.90987e-47	1.08108	0.147	0.073	1.38716e-42	B cells	LOC103395311	spectrin beta chain%2C non-erythrocytic 1-like isoform X1
1.59169e-58	1.07722	0.247	0.142	3.73603e-54	B cells	spg21	maspardin
1.13461e-95	1.06922	0.302	0.156	2.66316e-91	B cells	LOC103379375	isocitrate dehydrogenase [NADP]%2C mitochondrial-like
1.0734e-76	1.06707	0.312	0.179	2.51947e-72	B cells	psme2	proteasome activator complex subunit 2
3.67265e-26	1.06033	0.109	0.06	8.62044e-22	B cells	LOC103393851	uncharacterized protein LOC103393851
8.62184e-58	1.05646	0.207	0.109	2.02372e-53	B cells	LOC103387663	protein FAM53B-like
4.92187e-47	1.05642	0.232	0.14	1.15526e-42	B cells	bloc1s1	biogenesis of lysosome-related organelles complex 1 subunit 1
1.03249e-53	1.04994	0.166	0.082	2.42346e-49	B cells	LOC103384267	protein AF-17 isoform X2
9.38365e-34	1.04916	0.118	0.061	2.20253e-29	B cells	rnf7	RING-box protein 2 isoform X1
3.60355e-56	1.04899	0.232	0.13	8.45824e-52	B cells	fam168b	myelin-associated neurite-outgrowth inhibitor
5.41817e-27	1.04754	0.108	0.059	1.27175e-22	B cells	riok1	LOW QUALITY PROTEIN: serine/threonine-protein kinase RIO1
2.50796e-33	1.03128	0.113	0.058	5.88668e-29	B cells	srsf7	serine/arginine-rich splicing factor 7 isoform X1
9.00771e-35	1.02796	0.123	0.063	2.11429e-30	B cells	LOC103397123	leukocyte surface antigen CD53-like isoform X1
1.51218e-45	1.02768	0.123	0.057	3.54939e-41	B cells	LOC103388179	probable E3 ubiquitin-protein ligase ARI5
3.24492e-57	1.0273	0.139	0.061	7.61646e-53	B cells	cd44	CD44 antigen
2.97633e-62	1.02722	0.283	0.167	6.98605e-58	B cells	LOC107989032	uncharacterized protein LOC107989032
2.90401e-25	1.01537	0.101	0.054	6.81629e-21	B cells	LOC103399143	RNA-binding protein NOB1-like
1.12459e-36	1.00565	0.155	0.086	2.63964e-32	B cells	rnf11	RING finger protein 11
1.51047e-95	0.99462	0.402	0.24	3.54538e-91	B cells	eif3d	eukaryotic translation initiation factor 3 subunit D isoform X1
1.42233e-29	0.994238	0.115	0.062	3.3385e-25	B cells	LOC103385312	uncharacterized protein C3orf18 homolog
0	0.993604	0.993	0.906	0	B cells	LOC103386546	60S acidic ribosomal protein P2-like
5.40665e-67	0.992863	0.183	0.085	1.26905e-62	B cells	LOC103383032	ETS domain-containing protein Elk-3-like
4.79455e-142	0.991341	0.589	0.387	1.12538e-137	B cells	LOC103388965	advanced glycosylation end product-specific receptor-like
3.1723e-28	0.984249	0.109	0.058	7.44603e-24	B cells	LOC103380263	transcription factor Sp3-like
4.14338e-22	0.983033	0.129	0.079	9.72534e-18	B cells	tcp11l2	T-complex protein 11-like protein 2
9.47314e-22	0.981635	0.111	0.065	2.22354e-17	B cells	LOC103383382	interferon regulatory factor 2-binding protein 2-B-like
8.19191e-38	0.969837	0.163	0.091	1.9228e-33	B cells	LOC103394687	septin-7 isoform X1
1.65761e-24	0.968169	0.115	0.065	3.89074e-20	B cells	LOC103383024	phosphate carrier protein%2C mitochondrial-like isoform X1
2.78826e-27	0.966809	0.151	0.091	6.54461e-23	B cells	foxo4	forkhead box protein O4
8.94728e-42	0.965827	0.175	0.097	2.10011e-37	B cells	unc93b1	protein unc-93 homolog B1
5.13589e-25	0.964009	0.125	0.073	1.2055e-20	B cells	LOC103398432	40S ribosomal protein S17-like
8.48949e-22	0.963718	0.101	0.057	1.99265e-17	B cells	imp3	U3 small nucleolar ribonucleoprotein protein IMP3
0	0.957537	0.991	0.923	0	B cells	LOC103395053	heat shock cognate 70 kDa protein
1.56625e-77	0.956094	0.293	0.16	3.6763e-73	B cells	pim1	serine/threonine-protein kinase pim-1
1.49515e-31	0.952241	0.159	0.094	3.50942e-27	B cells	LOC103393839	proteasome subunit beta type-7-like isoform X2
5.58737e-35	0.948047	0.189	0.114	1.31147e-30	B cells	LOC103392810	synaptogyrin-2-like
6.2273e-58	0.944908	0.258	0.148	1.46167e-53	B cells	LOC103378171	spartin-like isoform X2
1.24378e-55	0.938387	0.308	0.195	2.9194e-51	B cells	ctsa	lysosomal protective protein
7.38435e-48	0.926853	0.133	0.062	1.73325e-43	B cells	lrrk2	LOW QUALITY PROTEIN: leucine-rich repeat serine/threonine-protein kinase 2
9.46541e-50	0.922754	0.175	0.09	2.22172e-45	B cells	LOC103397790	putative aminopeptidase W07G4.4
5.88868e-21	0.91364	0.112	0.066	1.38219e-16	B cells	dcaf8	DDB1- and CUL4-associated factor 8 isoform X1
2.51067e-35	0.912662	0.184	0.109	5.89304e-31	B cells	plp2	proteolipid protein 2
2.7622e-32	0.90479	0.138	0.076	6.48343e-28	B cells	runx3	runt-related transcription factor 3
4.43574e-62	0.90461	0.364	0.237	1.04116e-57	B cells	eif3a	eukaryotic translation initiation factor 3 subunit A isoform X4
2.55314e-57	0.90406	0.411	0.291	5.99273e-53	B cells	atp6v0d1	V-type proton ATPase subunit d 1
1.52356e-197	0.903476	0.848	0.628	3.57609e-193	B cells	LOC103385454	interferon alpha-inducible protein 27-like protein 2A isoform X2
2.73372e-20	0.899363	0.113	0.068	6.41659e-16	B cells	LOC103398758	uncharacterized protein LOC103398758 isoform X1
3.04919e-20	0.898583	0.111	0.066	7.15706e-16	B cells	LOC103395800	regulator of G-protein signaling 21
4.80557e-73	0.892903	0.398	0.256	1.12796e-68	B cells	tcp1	T-complex protein 1 subunit alpha
4.50098e-15	0.892218	0.106	0.068	1.05647e-10	B cells	LOC103397399	ral guanine nucleotide dissociation stimulator isoform X3
1.87544e-45	0.87295	0.244	0.147	4.40203e-41	B cells	cct8	T-complex protein 1 subunit theta isoform X1
2.82806e-27	0.871351	0.141	0.083	6.63802e-23	B cells	LOC103391990	cytochrome c oxidase copper chaperone
3.03713e-48	0.865704	0.28	0.175	7.12876e-44	B cells	ankrd12	ankyrin repeat domain-containing protein 12 isoform X1
1.03089e-23	0.865027	0.106	0.059	2.41971e-19	B cells	lrp12	low-density lipoprotein receptor-related protein 12
3.51829e-23	0.864069	0.132	0.079	8.25814e-19	B cells	usf2	upstream stimulatory factor 2 isoform X1
3.59563e-17	0.861356	0.104	0.064	8.43967e-13	B cells	mrps18b	28S ribosomal protein S18b%2C mitochondrial isoform X1
2.32601e-51	0.858947	0.235	0.135	5.45961e-47	B cells	traf3	TNF receptor-associated factor 3 isoform X2
1.85644e-17	0.856653	0.113	0.071	4.35744e-13	B cells	LOC103389682	cyclin-T2-like isoform X1
1.30196e-14	0.856029	0.103	0.066	3.05596e-10	B cells	LOC103385061	uncharacterized protein LOC103385061 isoform X3
2.01498e-67	0.853754	0.341	0.21	4.72957e-63	B cells	maff	transcription factor MafF
2.45776e-91	0.851793	0.453	0.285	5.76886e-87	B cells	LOC103377233	cystatin-B-like
2.14201e-24	0.849794	0.141	0.085	5.02772e-20	B cells	coq4	ubiquinone biosynthesis protein COQ4 homolog%2C mitochondrial isoform X2
1.54282e-35	0.844052	0.219	0.138	3.62131e-31	B cells	prss16	thymus-specific serine protease
2.59666e-52	0.843918	0.315	0.2	6.09487e-48	B cells	LOC103382081	SH3 domain-binding protein 1 isoform X1
3.72646e-78	0.842758	0.282	0.147	8.74675e-74	B cells	btk	tyrosine-protein kinase BTK
3.32916e-33	0.834826	0.23	0.151	7.8142e-29	B cells	LOC103378347	ribonuclease T2-like
9.81911e-89	0.834562	0.456	0.289	2.30474e-84	B cells	LOC103396090	gelsolin-like
2.15177e-24	0.832634	0.139	0.084	5.05064e-20	B cells	glmp	glycosylated lysosomal membrane protein
1.52588e-46	0.830925	0.195	0.107	3.58153e-42	B cells	ip6k2	inositol hexakisphosphate kinase 2
5.22792e-104	0.830212	0.466	0.282	1.2271e-99	B cells	LOC103394319
2.45872e-25	0.829077	0.117	0.066	5.77112e-21	B cells	LOC103387629	uncharacterized protein LOC103387629 isoform X3
4.01334e-53	0.822273	0.244	0.14	9.42012e-49	B cells	nupr1	nuclear protein 1
1.95371e-34	0.821602	0.231	0.149	4.58575e-30	B cells	LOC103382906	cyclin-dependent kinase inhibitor 1-like
2.88709e-18	0.817997	0.115	0.071	6.77658e-14	B cells	LOC103385948	peptidyl-prolyl cis-trans isomerase FKBP11
1.69918e-17	0.817319	0.135	0.088	3.98831e-13	B cells	nebl	nebulette isoform X11
7.86589e-19	0.817074	0.132	0.084	1.84628e-14	B cells	abhd10	mycophenolic acid acyl-glucuronide esterase%2C mitochondrial
3.92664e-19	0.814271	0.131	0.083	9.2166e-15	B cells	LOC103393430	uncharacterized protein LOC103393430 isoform X1
3.68388e-27	0.811026	0.12	0.066	8.6468e-23	B cells	LOC103381608	sesquipedalian-1-like
1.13287e-107	0.810557	0.555	0.367	2.65908e-103	B cells	LOC103388697	cathepsin S-like
6.58462e-20	0.80769	0.193	0.136	1.54554e-15	B cells	ing5	inhibitor of growth protein 5
1.303e-20	0.805619	0.107	0.062	3.0584e-16	B cells	nop16	nucleolar protein 16
2.35252e-28	0.804575	0.109	0.057	5.52183e-24	B cells	mkl2	MKL/myocardin-like protein 2
8.93646e-18	0.800854	0.116	0.072	2.09757e-13	B cells	LOC103390444	CDK5 regulatory subunit-associated protein 2 isoform X3
3.34565e-20	0.800245	0.132	0.082	7.85291e-16	B cells	nifk	MKI67 FHA domain-interacting nucleolar phosphoprotein
1.55026e-20	0.79605	0.12	0.072	3.63878e-16	B cells	LOC103379069	polycomb protein SCMH1
5.3222e-36	0.793306	0.268	0.179	1.24923e-31	B cells	pabpc1	polyadenylate-binding protein 1
6.56394e-25	0.791305	0.151	0.093	1.54069e-20	B cells	atp5f1d	ATP synthase subunit delta%2C mitochondrial isoform X2
7.82092e-34	0.787706	0.172	0.1	1.83573e-29	B cells	LOC103385629	putative transcription factor p65 homolog
4.49704e-15	0.784464	0.146	0.102	1.05555e-10	B cells	LOC103385958	signal transducer and activator of transcription 1-alpha/beta
1.65553e-23	0.78425	0.18	0.118	3.88585e-19	B cells	gspt1	eukaryotic peptide chain release factor GTP-binding subunit ERF3A
1.96589e-25	0.781473	0.189	0.123	4.61435e-21	B cells	phf8	histone lysine demethylase PHF8
3.97099e-18	0.776156	0.159	0.108	9.32072e-14	B cells	LOC103393103	rho GTPase-activating protein 17-like isoform X3
3.62007e-14	0.774483	0.109	0.071	8.49702e-10	B cells	LOC103398484	zinc finger protein OZF-like isoform X1
5.68869e-38	0.769589	0.306	0.211	1.33525e-33	B cells	LOC103381975	eukaryotic translation initiation factor 3 subunit C
4.51592e-46	0.768769	0.274	0.17	1.05998e-41	B cells	nap1l1	nucleosome assembly protein 1-like 1
6.28439e-14	0.760412	0.121	0.082	1.47507e-09	B cells	LOC103395026	max-binding protein MNT-like isoform X1
4.05321e-41	0.759015	0.235	0.143	9.51369e-37	B cells	LOC103387374	E3 ubiquitin-protein ligase TRIM8-like
5.69603e-26	0.756613	0.194	0.127	1.33697e-21	B cells	LOC103384950	protein KHNYN-like
7.67589e-42	0.747123	0.242	0.147	1.80169e-37	B cells	LOC103384210	choline transporter-like protein 2 isoform X1
4.66655e-19	0.740214	0.116	0.071	1.09533e-14	B cells	cyfip2	cytoplasmic FMR1-interacting protein 2
4.64082e-26	0.739586	0.216	0.146	1.08929e-21	B cells	LOC103398561	small integral membrane protein 15
1.86258e-30	0.739223	0.187	0.115	4.37184e-26	B cells	hnrnpr	heterogeneous nuclear ribonucleoprotein R isoform X3
1.92325e-33	0.732321	0.259	0.173	4.51425e-29	B cells	LOC103381535	cytochrome c oxidase subunit 7A-related protein%2C mitochondrial
1.19106e-15	0.73004	0.128	0.085	2.79565e-11	B cells	LOC107990170
7.60679e-46	0.723214	0.236	0.138	1.78547e-41	B cells	tor3a	torsin-3A
4.44588e-45	0.719721	0.365	0.252	1.04354e-40	B cells	nfkb2	nuclear factor NF-kappa-B p100 subunit isoform X3
1.6227e-45	0.71535	0.314	0.206	3.8088e-41	B cells	max	protein max isoform X4
1.35183e-07	0.713021	0.102	0.076	0.00317301	B cells	kxd1	kxDL motif-containing protein 1
1.32195e-14	0.711616	0.128	0.086	3.10289e-10	B cells	vps18	vacuolar protein sorting-associated protein 18 homolog
2.58961e-26	0.708584	0.229	0.157	6.07833e-22	B cells	c18h6orf62	uncharacterized protein C6orf62 homolog
6.05749e-23	0.704628	0.198	0.134	1.42181e-18	B cells	LOC103385508	periphilin-1-like isoform X1
2.80665e-22	0.700712	0.208	0.144	6.58777e-18	B cells	LOC103384730	tumor necrosis factor receptor superfamily member 14-like isoform X5
1.03399e-14	0.69989	0.161	0.115	2.42698e-10	B cells	retreg2	reticulophagy regulator 2 isoform X1
5.53461e-23	0.695551	0.169	0.109	1.29908e-18	B cells	LOC103385756	arginine-glutamic acid dipeptide repeats protein-like
2.20313e-19	0.693139	0.126	0.078	5.17118e-15	B cells	LOC103398779	uncharacterized protein LOC103398779
7.29887e-35	0.691256	0.238	0.151	1.71319e-30	B cells	LOC103396454	ski-like protein isoform X2
5.94501e-18	0.689852	0.162	0.11	1.39541e-13	B cells	scamp3	secretory carrier-associated membrane protein 3
3.86675e-30	0.68886	0.209	0.133	9.07603e-26	B cells	LOC103393516	uncharacterized protein LOC103393516
3.30221e-34	0.68517	0.207	0.126	7.75094e-30	B cells	LOC103377186	polyhomeotic-like protein 3 isoform X3
4.78012e-20	0.678342	0.182	0.124	1.12199e-15	B cells	LOC103379370	signal peptide peptidase-like 2A isoform X3
2.41462e-32	0.675725	0.32	0.229	5.6676e-28	B cells	LOC103377409	poly(U)-binding-splicing factor PUF60-like isoform X1
1.31661e-13	0.674114	0.136	0.095	3.09034e-09	B cells	tchp	trichoplein keratin filament-binding protein
6.55945e-13	0.671948	0.101	0.066	1.53963e-08	B cells	LOC107989597
4.37125e-20	0.671791	0.182	0.123	1.02602e-15	B cells	zmynd11	zinc finger MYND domain-containing protein 11 isoform X1
1.92636e-16	0.669278	0.117	0.074	4.52155e-12	B cells	LOC103380062	CD9 antigen-like isoform X3
3.50164e-38	0.66524	0.368	0.267	8.21905e-34	B cells	thnsl2	threonine synthase-like 2 isoform X1
1.07088e-12	0.655337	0.167	0.125	2.51358e-08	B cells	prkar1a	cAMP-dependent protein kinase type I-alpha regulatory subunit
1.28087e-23	0.654366	0.254	0.183	3.00647e-19	B cells	ap3s1	AP-3 complex subunit sigma-1 isoform X2
1.23682e-19	0.654277	0.143	0.092	2.90307e-15	B cells	il6st	interleukin-6 receptor subunit beta
1.39897e-21	0.653904	0.181	0.12	3.28366e-17	B cells	LOC103395807	plasminogen activator inhibitor 1 RNA-binding protein
1.17765e-14	0.653628	0.144	0.099	2.76417e-10	B cells	srsf2	serine/arginine-rich splicing factor 2
8.9439e-20	0.649931	0.106	0.062	2.09931e-15	B cells	LOC103388010	MAP7 domain-containing protein 1-like
2.48648e-13	0.644873	0.136	0.095	5.83626e-09	B cells	prdx4	peroxiredoxin-4 isoform X1
9.4449e-21	0.644186	0.208	0.146	2.21691e-16	B cells	LOC103397751	transcription factor BTF3-like
1.55988e-09	0.643394	0.125	0.092	3.66136e-05	B cells	LOC103382562	cryptochrome-1-like
2.01837e-17	0.642239	0.207	0.151	4.73753e-13	B cells	trim25	E3 ubiquitin/ISG15 ligase TRIM25
1.12694e-06	0.642176	0.105	0.08	0.0264515	B cells	LOC103392084	arf-GAP with Rho-GAP domain%2C ANK repeat and PH domain-containing protein 1-like isoform X1
1.28529e-19	0.636251	0.234	0.173	3.01683e-15	B cells	LOC103395326	ras-related GTP-binding protein A
3.36599e-18	0.635187	0.169	0.115	7.90066e-14	B cells	znf711	zinc finger protein 711
1.74397e-33	0.630892	0.176	0.102	4.09345e-29	B cells	LOC103384127
1.07568e-26	0.628649	0.235	0.159	2.52483e-22	B cells	LOC103380713	calmodulin
2.35953e-17	0.628627	0.188	0.133	5.5383e-13	B cells	atp5mc3	ATP synthase F(0) complex subunit C3%2C mitochondrial
2.67907e-09	0.624789	0.131	0.098	6.28831e-05	B cells	hspa9	stress-70 protein%2C mitochondrial
2.75052e-15	0.623994	0.186	0.135	6.45601e-11	B cells	ppt1	palmitoyl-protein thioesterase 1
3.40897e-34	0.623819	0.346	0.25	8.00153e-30	B cells	LOC103383045	phosphate carrier protein%2C mitochondrial-like
5.21651e-34	0.623424	0.381	0.282	1.22442e-29	B cells	ubald1	UBA-like domain-containing protein 1
3.46883e-12	0.622448	0.102	0.068	8.14204e-08	B cells	LOC103397068	LOW QUALITY PROTEIN: scaffold attachment factor B2-like
2.13525e-37	0.622137	0.413	0.312	5.01185e-33	B cells	cct7	T-complex protein 1 subunit eta
1.1538e-12	0.62021	0.102	0.066	2.70819e-08	B cells	zbtb2	zinc finger and BTB domain-containing protein 2
1.76484e-17	0.619712	0.145	0.096	4.14242e-13	B cells	eif3l	eukaryotic translation initiation factor 3 subunit L
9.53211e-31	0.618702	0.231	0.15	2.23738e-26	B cells	calcoco2	calcium-binding and coiled-coil domain-containing protein 2
1.44216e-72	0.617552	0.565	0.4	3.38503e-68	B cells	il2rg	cytokine receptor common subunit gamma
2.71045e-189	0.614103	0.964	0.922	6.36197e-185	B cells	LOC103380891	heat shock protein HSP 90-beta isoform X1
2.50134e-13	0.611746	0.131	0.09	5.87115e-09	B cells	phb	prohibitin
1.12664e-09	0.609009	0.12	0.087	2.64444e-05	B cells	foxn2	forkhead box protein N2 isoform X1
6.2783e-12	0.6075	0.13	0.092	1.47364e-07	B cells	erbin	erbin isoform X2
2.30976e-10	0.605882	0.13	0.095	5.42147e-06	B cells	LOC103392491	uncharacterized membrane protein C19orf24
1.15976e-10	0.605616	0.102	0.069	2.7222e-06	B cells	bcl7b	B-cell CLL/lymphoma 7 protein family member B
9.79748e-12	0.60536	0.139	0.1	2.29966e-07	B cells	zc3h11a	zinc finger CCCH domain-containing protein 11A isoform X1
9.98211e-15	0.594458	0.173	0.125	2.343e-10	B cells	LOC103385371	galectin-8-like
1.0233e-08	0.594181	0.118	0.087	0.000240189	B cells	upf2	regulator of nonsense transcripts 2 isoform X3
2.06096e-39	0.59042	0.515	0.416	4.83748e-35	B cells	LOC103384694	syntaphilin-like isoform X2
1.39693e-10	0.588458	0.101	0.069	3.27887e-06	B cells	sod2	superoxide dismutase [Mn]%2C mitochondrial
3.4326e-81	0.587596	0.7	0.553	8.05699e-77	B cells	LOC103391216	cyclin-G1
1.13785e-09	0.585856	0.159	0.122	2.67077e-05	B cells	c14h9orf16	UPF0184 protein C9orf16 homolog
8.77336e-11	0.584741	0.129	0.093	2.05928e-06	B cells	ddx17	probable ATP-dependent RNA helicase DDX17
1.17094e-29	0.580366	0.226	0.146	2.74843e-25	B cells	tank	TRAF family member-associated NF-kappa-B activator
3.2986e-30	0.577662	0.415	0.326	7.74248e-26	B cells	atp6ap2	renin receptor
3.56413e-26	0.575149	0.285	0.205	8.36572e-22	B cells	ufm1	ubiquitin-fold modifier 1
2.84688e-12	0.571764	0.209	0.162	6.6822e-08	B cells	neu1	sialidase-1
1.41468e-09	0.567582	0.133	0.099	3.32053e-05	B cells	leprot	leptin receptor gene-related protein
1.94705e-07	0.567174	0.135	0.104	0.00457011	B cells	cdc73	parafibromin
3.83383e-18	0.565947	0.168	0.114	8.99877e-14	B cells	pik3cd	phosphatidylinositol 4%2C5-bisphosphate 3-kinase catalytic subunit delta isoform
4.93372e-22	0.565132	0.193	0.129	1.15804e-17	B cells	LOC103383433	beta-1%2C3-N-acetylglucosaminyltransferase manic fringe-like
9.07544e-09	0.563865	0.118	0.087	0.000213019	B cells	pagr1	PAXIP1-associated glutamate-rich protein 1
3.48678e-16	0.563058	0.179	0.127	8.18417e-12	B cells	LOC103394590
2.81921e-30	0.561402	0.166	0.096	6.61725e-26	B cells	LOC103385976	uncharacterized protein LOC103385976
3.6277e-09	0.559423	0.142	0.108	8.51493e-05	B cells	cpsf6	cleavage and polyadenylation specificity factor subunit 6 isoform X5
2.29458e-14	0.557547	0.206	0.155	5.38584e-10	B cells	LOC112488625
5.19655e-17	0.555366	0.209	0.151	1.21973e-12	B cells	kansl2	KAT8 regulatory NSL complex subunit 2 isoform X1
5.88333e-16	0.54989	0.143	0.096	1.38093e-11	B cells	LOC112488380
6.38549e-19	0.548188	0.254	0.189	1.4988e-14	B cells	paip2b	polyadenylate-binding protein-interacting protein 2B isoform X3
5.48268e-10	0.546318	0.118	0.085	1.28689e-05	B cells	smg6	telomerase-binding protein EST1A
1.42117e-19	0.544847	0.253	0.186	3.33576e-15	B cells	LOC103385518	EH domain-binding protein 1-like protein 1
1.88633e-13	0.544685	0.144	0.101	4.42759e-09	B cells	capn7	calpain-7
2.28612e-26	0.542716	0.345	0.26	5.36598e-22	B cells	LOC103386829	cellular nucleic acid-binding protein-like
2.99955e-32	0.542086	0.424	0.326	7.04054e-28	B cells	ets1	protein C-ets-1 isoform X3
9.27703e-07	0.541914	0.1	0.075	0.0217751	B cells	dars	aspartate--tRNA ligase%2C cytoplasmic
2.56675e-11	0.539521	0.182	0.139	6.02467e-07	B cells	gpatch8	G patch domain-containing protein 8 isoform X1
3.14786e-11	0.536559	0.143	0.104	7.38866e-07	B cells	pnn	pinin
4.09795e-17	0.536371	0.188	0.133	9.6187e-13	B cells	rpl5	60S ribosomal protein L5
1.77206e-34	0.535887	0.157	0.087	4.15938e-30	B cells	LOC107988692	uncharacterized protein LOC107988692 isoform X2
4.19969e-22	0.535784	0.383	0.308	9.85752e-18	B cells	ube2v2	ubiquitin-conjugating enzyme E2 variant 2
5.24807e-07	0.535603	0.101	0.075	0.0123183	B cells	ctr9	RNA polymerase-associated protein CTR9 homolog
9.71409e-07	0.534704	0.119	0.092	0.0228009	B cells	ndufb6	NADH dehydrogenase [ubiquinone] 1 beta subcomplex subunit 6
1.67286e-24	0.531208	0.362	0.281	3.92653e-20	B cells	ssr4	translocon-associated protein subunit delta
6.08169e-16	0.530209	0.214	0.157	1.4275e-11	B cells	LOC103388655	apoptotic chromatin condensation inducer in the nucleus-like isoform X1
8.39757e-09	0.528199	0.156	0.121	0.000197108	B cells	LOC103388354	ubiquitin-conjugating enzyme E2 E1
4.9922e-53	0.526724	0.508	0.373	1.17177e-48	B cells	LOC103383064	sodium-coupled neutral amino acid transporter 2 isoform X2
1.42922e-15	0.525976	0.186	0.133	3.35466e-11	B cells	map3k8	mitogen-activated protein kinase kinase kinase 8
1.00861e-06	0.524561	0.156	0.127	0.0236741	B cells	tra2a	transformer-2 protein homolog alpha isoform X2
2.3626e-07	0.523796	0.169	0.136	0.0055455	B cells	spns1	protein spinster homolog 1 isoform X3
1.02112e-10	0.523592	0.129	0.092	2.39676e-06	B cells	ddx46	probable ATP-dependent RNA helicase DDX46
4.93101e-10	0.523315	0.114	0.081	1.15741e-05	B cells	dpp9	dipeptidyl peptidase 9
1.04389e-28	0.521731	0.41	0.317	2.45023e-24	B cells	syk	tyrosine-protein kinase SYK isoform X1
1.51221e-43	0.517599	0.534	0.418	3.54947e-39	B cells	lamtor3	ragulator complex protein LAMTOR3
3.59847e-40	0.517181	0.454	0.342	8.44633e-36	B cells	sat1	diamine acetyltransferase 1
3.78595e-08	0.516147	0.107	0.079	0.000888638	B cells	polr2l	DNA-directed RNA polymerases I%2C II%2C and III subunit RPABC5
3.41686e-08	0.51588	0.114	0.084	0.000802005	B cells	LOC103394921	E3 ubiquitin-protein ligase TTC3-like isoform X1
8.25388e-09	0.514698	0.158	0.122	0.000193735	B cells	cd2bp2	CD2 antigen cytoplasmic tail-binding protein 2 isoform X1
4.39162e-09	0.513316	0.106	0.075	0.00010308	B cells	LOC103379310	cytochrome c oxidase subunit 5A%2C mitochondrial
2.01946e-08	0.512877	0.126	0.095	0.000474009	B cells	zmynd8	protein kinase C-binding protein 1 isoform X1
5.35559e-10	0.511924	0.107	0.075	1.25706e-05	B cells	LOC103385095	proliferation-associated protein 2G4-like
3.42742e-07	0.511787	0.133	0.103	0.00804484	B cells	wdr91	WD repeat-containing protein 91 isoform X2
2.82528e-16	0.51122	0.216	0.159	6.6315e-12	B cells	LOC103381794	guanine nucleotide-binding protein subunit alpha-13-like
3.57406e-09	0.510057	0.186	0.147	8.38903e-05	B cells	pptc7	protein phosphatase PTC7 homolog
8.31719e-10	0.507518	0.107	0.075	1.95221e-05	B cells	itprip	inositol 1%2C4%2C5-trisphosphate receptor-interacting protein isoform X1
7.89632e-15	0.507286	0.158	0.11	1.85343e-10	B cells	LOC103388356	nuclear receptor subfamily 1 group D member 2
1.10981e-08	0.506313	0.103	0.073	0.000260495	B cells	mrpl55	39S ribosomal protein L55%2C mitochondrial
1.72556e-10	0.504773	0.135	0.098	4.05023e-06	B cells	pik3ap1	phosphoinositide 3-kinase adapter protein 1 isoform X2
1.14929e-09	0.502089	0.121	0.087	2.69761e-05	B cells	cnpy3	protein canopy homolog 3
2.02266e-10	0.501007	0.156	0.116	4.74758e-06	B cells	inpp5d	phosphatidylinositol 3%2C4%2C5-trisphosphate 5-phosphatase 1
1.83021e-07	0.500623	0.115	0.087	0.00429587	B cells	nup98	nuclear pore complex protein Nup98-Nup96 isoform X3
0	13.1603	0.521	0	0	Dendritic cells	LOC103396418	chemokine XC receptor 1-like
0	11.8005	0.808	0	0	Dendritic cells	LOC103379402
0	10.4935	0.16	0	0	Dendritic cells	LOC103397659	LOW QUALITY PROTEIN: zinc finger protein 366
0	10.3827	0.776	0.001	0	Dendritic cells	LOC103385814	uncharacterized protein LOC103385814 isoform X6
0	10.2801	0.548	0.001	0	Dendritic cells	LOC103388518	shootin-1-like isoform X2
0	9.13999	0.384	0.001	0	Dendritic cells	LOC103393040	platelet-derived growth factor subunit A-like isoform X1
0	9.07724	0.74	0.004	0	Dendritic cells	LOC103379929	C-C motif chemokine 3-like
0	8.55742	0.146	0	0	Dendritic cells	LOC103381384	basic leucine zipper transcriptional factor ATF-like 3
0	8.25186	0.26	0.001	0	Dendritic cells	LOC103379256	USP6 N-terminal-like protein
0	7.97867	0.831	0.004	0	Dendritic cells	LOC103386112	keratin%2C type I cytoskeletal 18-like isoform X2
0	7.9551	0.653	0.004	0	Dendritic cells	LOC107989524	B- and T-lymphocyte attenuator-like isoform X2
0	7.84316	0.288	0.002	0	Dendritic cells	LOC103380194	transcription factor PU.1-like
0	7.83229	0.233	0.001	0	Dendritic cells	rab39b	ras-related protein Rab-39B
0	7.66211	0.447	0.004	0	Dendritic cells	ebi3	interleukin-27 subunit beta precursor
0	7.60861	0.311	0.002	0	Dendritic cells	LOC103399858	tensin-3-like isoform X1
0	7.56107	0.215	0.001	0	Dendritic cells	LOC103390114	chemokine-like receptor 1
0	7.4751	0.247	0.002	0	Dendritic cells	LOC107988052	LOW QUALITY PROTEIN: C-X-C chemokine receptor type 3-2-like
0	7.28439	0.361	0.003	0	Dendritic cells	LOC103392674
0	7.25453	0.164	0.001	0	Dendritic cells	cd226	CD226 antigen isoform X2
0	7.22609	0.142	0.001	0	Dendritic cells	trpv1	transient receptor potential cation channel subfamily V member 1
0	7.20953	0.269	0.002	0	Dendritic cells	LOC103377125	sushi%2C von Willebrand factor type A%2C EGF and pentraxin domain-containing protein 1-like
0	7.08619	0.128	0.001	0	Dendritic cells	c16hxorf21	uncharacterized protein CXorf21 homolog
0	7.06503	0.196	0.001	0	Dendritic cells	LOC103387377	CD209 antigen-like protein C isoform X2
0	7.04029	0.9	0.014	0	Dendritic cells	LOC103384642	intermediate filament protein ON3-like
0	7.03688	0.146	0.002	0	Dendritic cells	LOC103398603	adhesion G protein-coupled receptor F5-like
0	6.91655	0.169	0.001	0	Dendritic cells	LOC103396618	junctophilin-1-like
0	6.87569	0.397	0.004	0	Dendritic cells	LOC103388347	large neutral amino acids transporter small subunit 2-like
0	6.64816	0.164	0.002	0	Dendritic cells	LOC103378673	tyrosine-protein kinase fyna
0	6.62411	0.151	0.002	0	Dendritic cells	hcrt	orexin isoform X1
0	6.61157	0.123	0.001	0	Dendritic cells	LOC103384672	toll-like receptor 7
0	6.61073	0.215	0.002	0	Dendritic cells	calcrl	calcitonin gene-related peptide type 1 receptor
0	6.52606	0.132	0.001	0	Dendritic cells	kcnh6	potassium voltage-gated channel subfamily H member 6 isoform X2
2.52128e-273	6.51662	0.146	0.003	5.91794e-269	Dendritic cells	selenop	selenoprotein P
0	6.45375	0.114	0.001	0	Dendritic cells	LOC107988156
0	6.45344	0.219	0.003	0	Dendritic cells	LOC107990162	LOW QUALITY PROTEIN: chemokine XC receptor 1-like
0	6.20319	0.813	0.021	0	Dendritic cells	LOC103391155	regulator of cell cycle RGCC-like
0	6.20188	0.338	0.005	0	Dendritic cells	tbc1d9	TBC1 domain family member 9
0	6.09848	0.32	0.005	0	Dendritic cells	LOC103377476	toll-like receptor 13 isoform X2
0	6.05596	0.187	0.002	0	Dendritic cells	LOC103399843	desmoglein-2-like
0	6.04518	1	0.051	0	Dendritic cells	LOC103390006	HLA class II histocompatibility antigen%2C DP alpha 1 chain-like precursor
0	6.02867	0.995	0.042	0	Dendritic cells	LOC103386906	uncharacterized protein LOC103386906
0	6.02703	0.205	0.003	0	Dendritic cells	LOC103388123	transmembrane protein 116
0	5.92091	0.265	0.004	0	Dendritic cells	LOC103398683	tyrosine-protein kinase Blk
0	5.91392	0.114	0.001	0	Dendritic cells	LOC103398980	mamu class II histocompatibility antigen%2C DR alpha chain-like
0	5.88354	0.959	0.039	0	Dendritic cells	LOC103390015	H-2 class II histocompatibility antigen%2C E-S beta chain
0	5.87328	0.648	0.014	0	Dendritic cells	ctsh	pro-cathepsin H
0	5.80873	0.151	0.002	0	Dendritic cells	LOC103385813	voltage-dependent calcium channel subunit alpha-2/delta-3-like
0	5.78869	0.155	0.003	0	Dendritic cells	kiaa1522	LOW QUALITY PROTEIN: uncharacterized protein KIAA1522 homolog
0	5.769	0.201	0.004	0	Dendritic cells	LOC103388014	rap1 GTPase-activating protein 2-like isoform X1
8.89981e-242	5.69675	0.114	0.002	2.08896e-237	Dendritic cells	LOC103384831	rho guanine nucleotide exchange factor 10-like protein isoform X1
0	5.66222	0.311	0.006	0	Dendritic cells	dbn1	drebrin isoform X1
0	5.58548	0.219	0.004	0	Dendritic cells	LOC103393350	MICAL-like protein 1 isoform X3
0	5.51205	0.16	0.003	0	Dendritic cells	ciita	MHC class II transactivator isoform X2
0	5.43283	0.237	0.004	0	Dendritic cells	dusp22	dual specificity protein phosphatase 22
1.85522e-271	5.39279	1	0.215	4.35458e-267	Dendritic cells	cd74	HLA class II histocompatibility antigen gamma chain
7.53076e-181	5.3494	0.123	0.003	1.76762e-176	Dendritic cells	LOC103394069	prostate stem cell antigen-like
0	5.34243	0.164	0.003	0	Dendritic cells	LOC103393152	DELTA-sagatoxin-Srs1a-like
2.4327e-188	5.29072	0.105	0.002	5.71003e-184	Dendritic cells	fam171a2	protein FAM171A2
0	5.26571	0.164	0.003	0	Dendritic cells	LOC103392091	acidic repeat-containing protein-like
5.25638e-127	5.2105	0.105	0.004	1.23378e-122	Dendritic cells	cblc	E3 ubiquitin-protein ligase CBL-C
3.69161e-193	5.19262	0.11	0.003	8.66495e-189	Dendritic cells	igsf8	immunoglobulin superfamily member 8
6.05243e-278	5.0896	0.242	0.009	1.42063e-273	Dendritic cells	pld4	phospholipase D4 isoform X2
0	5.07841	0.283	0.009	0	Dendritic cells	LOC103398656	oxysterol-binding protein 2-like isoform X1
1.7278e-167	5.03266	0.142	0.005	4.05549e-163	Dendritic cells	lacc1	laccase domain-containing protein 1
1.44301e-244	5.01584	0.142	0.003	3.38702e-240	Dendritic cells	LOC103389932	claudin-5-like
0	4.99977	0.256	0.009	0	Dendritic cells	gnaz	guanine nucleotide-binding protein G(z) subunit alpha
0	4.97761	0.201	0.005	0	Dendritic cells	LOC103390439	LOW QUALITY PROTEIN: neurogenic locus notch homolog protein 1-like
0	4.96299	0.539	0.016	0	Dendritic cells	gpr18	N-arachidonyl glycine receptor
6.50674e-192	4.96144	0.114	0.003	1.52726e-187	Dendritic cells	LOC103381849	transmembrane protein 106B isoform X2
2.66608e-157	4.96132	0.1	0.003	6.25783e-153	Dendritic cells	LOC103386290	integrin alpha-5-like
0	4.95969	0.53	0.025	0	Dendritic cells	ppt2	lysosomal thioesterase PPT2
9.29809e-232	4.91465	0.155	0.004	2.18245e-227	Dendritic cells	afap1l2	actin filament-associated protein 1-like 2
0	4.8983	0.393	0.014	0	Dendritic cells	LOC103387219	myoferlin-like
1.76806e-224	4.89097	0.155	0.004	4.15e-220	Dendritic cells	LOC103382067	inactive rhomboid protein 1-like isoform X2
0	4.85167	0.475	0.026	0	Dendritic cells	crtam	cytotoxic and regulatory T-cell molecule isoform X1
0	4.76428	0.356	0.011	0	Dendritic cells	LOC103393154	bryoporin-like
3.2748e-306	4.75464	0.192	0.005	7.68661e-302	Dendritic cells	LOC103377387	C-C chemokine receptor type 9
2.29273e-244	4.70039	0.215	0.008	5.38149e-240	Dendritic cells	gsap	gamma-secretase-activating protein isoform X3
0	4.66181	0.324	0.009	0	Dendritic cells	LOC103389317	T-cell surface antigen CD2-like
4.19767e-157	4.65543	0.237	0.015	9.85277e-153	Dendritic cells	LOC103394480	tumor necrosis factor-like
1.88325e-262	4.4698	0.32	0.016	4.42035e-258	Dendritic cells	cfap36	cilia- and flagella-associated protein 36 isoform X2
1.98854e-105	4.34759	0.132	0.007	4.66751e-101	Dendritic cells	LOC103390010	arylsulfatase B
9.46569e-104	4.34251	0.137	0.008	2.22179e-99	Dendritic cells	xpnpep1	xaa-Pro aminopeptidase 1 isoform X2
7.39239e-149	4.26086	0.11	0.003	1.73514e-144	Dendritic cells	LOC103391221	LOW QUALITY PROTEIN: ependymin-like
5.91268e-303	4.21706	0.384	0.02	1.38782e-298	Dendritic cells	LOC103384504	lipopolysaccharide-binding protein-like
3.70603e-188	4.18888	0.183	0.007	8.6988e-184	Dendritic cells	slc7a7	LOW QUALITY PROTEIN: Y+L amino acid transporter 1
2.71603e-163	4.14887	0.192	0.009	6.37507e-159	Dendritic cells	rtn4rl2	reticulon-4 receptor-like 2 isoform X1
1.05952e-132	4.13011	0.169	0.009	2.4869e-128	Dendritic cells	LOC103385092	formin-like protein 3 isoform X1
1.28947e-163	4.12373	0.201	0.01	3.02664e-159	Dendritic cells	klhl6	kelch-like protein 6 isoform X2
1.51082e-154	4.123	0.26	0.018	3.54619e-150	Dendritic cells	pign	GPI ethanolamine phosphate transferase 1
0	4.12127	0.347	0.013	0	Dendritic cells	LOC103378433	LOW QUALITY PROTEIN: G-protein coupled receptor 4-like
8.51248e-255	4.09218	0.881	0.147	1.99805e-250	Dendritic cells	LOC103395468	diamine acetyltransferase 1-like
7.52367e-111	4.03529	0.146	0.008	1.76596e-106	Dendritic cells	LOC103388185	H-2 class II histocompatibility antigen%2C A-U alpha chain-like
0	4.01724	0.721	0.066	0	Dendritic cells	LOC103384837	MARCKS-related protein-like
1.92556e-121	4.0037	0.169	0.01	4.51968e-117	Dendritic cells	pik3r6	phosphoinositide 3-kinase regulatory subunit 6 isoform X3
5.12461e-105	3.98189	0.137	0.007	1.20285e-100	Dendritic cells	LOC103393318	cold shock domain-containing protein C2
2.79675e-249	3.9737	0.466	0.036	6.56452e-245	Dendritic cells	gm2a	ganglioside GM2 activator
1.89787e-129	3.96941	0.192	0.012	4.45469e-125	Dendritic cells	LOC103377283	cytochrome b5
7.06795e-87	3.96119	0.105	0.005	1.65899e-82	Dendritic cells	LOC103391597	amyloid-beta A4 protein-like isoform X1
1.60853e-257	3.95006	0.895	0.151	3.77554e-253	Dendritic cells	LOC103378347	ribonuclease T2-like
1.71881e-234	3.93503	0.479	0.04	4.03438e-230	Dendritic cells	dnase2	deoxyribonuclease-2-alpha
1.87706e-248	3.89918	0.301	0.015	4.40585e-244	Dendritic cells	LOC103390338	sorting nexin-18-like
2.66087e-85	3.8375	0.142	0.01	6.2456e-81	Dendritic cells	c16h3orf70	UPF0524 protein C3orf70 homolog isoform X1
3.87785e-61	3.82431	0.105	0.007	9.10208e-57	Dendritic cells	LOC103378887	tyrosine-protein kinase Fes/Fps isoform X2
1.73636e-98	3.81838	0.137	0.008	4.07558e-94	Dendritic cells	LOC112487399	acyl-CoA synthetase family member 2%2C mitochondrial-like
2.93536e-211	3.81496	0.315	0.019	6.88987e-207	Dendritic cells	LOC103392672	sesquipedalian-1-like isoform X2
5.91441e-131	3.74029	0.279	0.024	1.38823e-126	Dendritic cells	znrf2	E3 ubiquitin-protein ligase ZNRF2
1.64148e-82	3.72261	0.142	0.01	3.85287e-78	Dendritic cells	slc16a10	monocarboxylate transporter 10
4.2509e-77	3.71014	0.11	0.006	9.97771e-73	Dendritic cells	fdft1	squalene synthase isoform X2
1.53615e-113	3.70458	0.178	0.011	3.60566e-109	Dendritic cells	chrna5	neuronal acetylcholine receptor subunit alpha-5
1.04079e-217	3.66983	0.548	0.056	2.44294e-213	Dendritic cells	irf7	interferon regulatory factor 7 isoform X1
2.39534e-138	3.66094	0.21	0.013	5.62233e-134	Dendritic cells	LOC103396240	uncharacterized protein LOC103396240
1.90172e-232	3.64658	0.621	0.069	4.46372e-228	Dendritic cells	LOC103378972	adhesion G-protein coupled receptor G1-like
4.98372e-224	3.63648	0.589	0.064	1.16978e-219	Dendritic cells	LOC103383246	vascular cell adhesion protein 1-like
3.62771e-62	3.63282	0.128	0.011	8.51497e-58	Dendritic cells	casz1	zinc finger protein castor homolog 1 isoform X3
5.90644e-90	3.59063	0.219	0.021	1.38636e-85	Dendritic cells	LOC103386004	low-density lipoprotein receptor-related protein 1-like
1.85837e-130	3.58262	0.283	0.025	4.36196e-126	Dendritic cells	scpep1	retinoid-inducible serine carboxypeptidase
9.35714e-200	3.57852	0.283	0.016	2.19631e-195	Dendritic cells	irf4	interferon regulatory factor 4
6.91758e-128	3.57042	0.279	0.024	1.6237e-123	Dendritic cells	LOC103378644	lysosome-associated membrane glycoprotein 1
2.32609e-154	3.56473	0.639	0.109	5.4598e-150	Dendritic cells	tagap	LOW QUALITY PROTEIN: T-cell activation Rho GTPase-activating protein
1.01349e-115	3.5603	0.164	0.01	2.37887e-111	Dendritic cells	tlr3	toll-like receptor 3
3.57485e-142	3.55937	0.292	0.024	8.39088e-138	Dendritic cells	slc4a11	sodium bicarbonate transporter-like protein 11 isoform X4
7.73792e-182	3.5479	0.37	0.03	1.81624e-177	Dendritic cells	LOC103387612	integral membrane protein GPR137B-like
2.21754e-99	3.54262	0.174	0.012	5.20501e-95	Dendritic cells	LOC103391838	LOW QUALITY PROTEIN: serine/threonine-protein kinase SIK2-like
4.73566e-244	3.53887	0.338	0.019	1.11155e-239	Dendritic cells	LOC107989421	uncharacterized protein LOC107989421
2.88319e-244	3.5348	0.616	0.064	6.76743e-240	Dendritic cells	irf8	interferon regulatory factor 8
3.79617e-113	3.52583	0.219	0.017	8.91038e-109	Dendritic cells	plekha5	pleckstrin homology domain-containing family A member 5 isoform X4
1.31954e-78	3.50084	0.123	0.008	3.09723e-74	Dendritic cells	pdia5	protein disulfide-isomerase A5 isoform X1
8.93722e-71	3.48794	0.132	0.01	2.09774e-66	Dendritic cells	LOC103395385	LOW QUALITY PROTEIN: transcription regulator protein BACH2-like
5.27466e-181	3.48177	0.42	0.039	1.23807e-176	Dendritic cells	LOC103380448	tyrosine-protein kinase CSK-like
9.06282e-154	3.47242	0.347	0.031	2.12723e-149	Dendritic cells	LOC103382796	proline-rich protein 5-like isoform X1
1.44117e-78	3.41195	0.142	0.01	3.38271e-74	Dendritic cells	tmco3	transmembrane and coiled-coil domain-containing protein 3 isoform X1
8.79497e-137	3.4087	0.356	0.036	2.06436e-132	Dendritic cells	LOC103396559	protein Niban
3.03112e-120	3.36885	0.95	0.42	7.11463e-116	Dendritic cells	crip1	cysteine-rich protein 1
5.16415e-177	3.33865	0.53	0.063	1.21213e-172	Dendritic cells	cd44	CD44 antigen
2.34605e-48	3.3279	0.1	0.008	5.50664e-44	Dendritic cells	slc35e4	solute carrier family 35 member E4 isoform X3
3.21593e-78	3.32196	0.16	0.013	7.54843e-74	Dendritic cells	LOC103395891	LOW QUALITY PROTEIN: SPRY domain-containing SOCS box protein 4
1.79867e-203	3.32153	0.502	0.05	4.22183e-199	Dendritic cells	LOC103383278	calpain-2 catalytic subunit-like isoform X1
3.78477e-138	3.28476	0.374	0.04	8.88362e-134	Dendritic cells	LOC103390335	SOSS complex subunit C
3.77804e-102	3.264	0.205	0.017	8.86782e-98	Dendritic cells	LOC103383491	guanine nucleotide exchange protein smcr8a
1.52176e-60	3.2611	0.114	0.009	3.57187e-56	Dendritic cells	LOC103384242	myeloid-associated differentiation marker-like
1.23238e-101	3.24276	0.196	0.015	2.89264e-97	Dendritic cells	LOC103392405	signal transducer and activator of transcription 4
9.0608e-76	3.23926	0.169	0.015	2.12675e-71	Dendritic cells	LOC103396529	uncharacterized protein LOC103396529
1.43895e-38	3.21916	0.1	0.01	3.37751e-34	Dendritic cells	LOC107988680	uncharacterized protein LOC107988680 isoform X1
1.95836e-135	3.21794	0.42	0.05	4.59665e-131	Dendritic cells	LOC103380806	jun dimerization protein 2-like
1.48163e-31	3.20098	0.105	0.013	3.47768e-27	Dendritic cells	LOC103388971	cell adhesion molecule 4-like
9.45453e-116	3.19276	0.434	0.062	2.21917e-111	Dendritic cells	hivep1	LOW QUALITY PROTEIN: zinc finger protein 40
1.33845e-99	3.19175	0.21	0.018	3.1416e-95	Dendritic cells	rsl1d1	ribosomal L1 domain-containing protein 1
9.89265e-45	3.1889	0.105	0.01	2.322e-40	Dendritic cells	LOC103397849	protein NipSnap homolog 1
1.04181e-86	3.17595	0.142	0.009	2.44533e-82	Dendritic cells	prkcb	protein kinase C beta type
3.38527e-151	3.15682	0.986	0.44	7.94591e-147	Dendritic cells	psap	prosaposin isoform X2
4.0268e-74	3.15276	0.151	0.012	9.45171e-70	Dendritic cells	LOC103383231	lysophosphatidic acid receptor 2-like
1.04308e-36	3.14255	0.105	0.012	2.44832e-32	Dendritic cells	llph	protein LLP homolog
1.08864e-41	3.12206	0.11	0.011	2.55526e-37	Dendritic cells	LOC103396181	tetratricopeptide repeat protein 39C-like isoform X1
2.66719e-185	3.09964	0.644	0.089	6.26042e-181	Dendritic cells	nebl	nebulette isoform X11
2.49559e-125	3.09367	0.347	0.037	5.85765e-121	Dendritic cells	LOC112487740
8.56066e-92	3.08601	0.311	0.04	2.00936e-87	Dendritic cells	LOC103395668	T-cell immunoglobulin and mucin domain-containing protein 4-like isoform X2
5.69118e-53	3.08538	0.187	0.025	1.33583e-48	Dendritic cells	LOC103392616	beta-1%2C3-N-acetylglucosaminyltransferase lunatic fringe-like
2.99094e-100	3.02721	0.279	0.03	7.02034e-96	Dendritic cells	LOC103393732	LOW QUALITY PROTEIN: cysteine protease ATG4D
9.85756e-35	3.02541	0.105	0.012	2.31377e-30	Dendritic cells	LOC103381711	uncharacterized protein LOC103381711
6.88331e-61	2.96951	0.174	0.019	1.61565e-56	Dendritic cells	LOC103394647	glutathione S-transferase A-like isoform X1
9.39299e-129	2.96344	0.511	0.076	2.20472e-124	Dendritic cells	LOC103395883	gamma-interferon-inducible lysosomal thiol reductase-like precursor
2.5699e-51	2.94728	0.174	0.022	6.03207e-47	Dendritic cells	gramd4	GRAM domain-containing protein 4 isoform X2
4.16601e-143	2.94642	1	0.619	9.77847e-139	Dendritic cells	lyz	lysozyme C
6.66755e-94	2.93172	0.411	0.066	1.56501e-89	Dendritic cells	LOC112487665	tumor necrosis factor receptor superfamily member 5-like isoform X1
6.20428e-62	2.92275	0.256	0.038	1.45627e-57	Dendritic cells	ctsz	cathepsin Z
1.18746e-141	2.91688	0.731	0.148	2.7872e-137	Dendritic cells	dusp5	dual specificity protein phosphatase 5
2.83264e-126	2.88993	0.543	0.088	6.64877e-122	Dendritic cells	commd1	COMM domain-containing protein 1
3.51903e-53	2.88322	0.192	0.026	8.25987e-49	Dendritic cells	tpp1	tripeptidyl-peptidase 1
1.47573e-112	2.88117	0.311	0.033	3.46383e-108	Dendritic cells	pisd	phosphatidylserine decarboxylase proenzyme%2C mitochondrial isoform X2
1.02634e-152	2.85343	0.79	0.169	2.40903e-148	Dendritic cells	LOC107989032	uncharacterized protein LOC107989032
6.52431e-131	2.847	0.589	0.099	1.53139e-126	Dendritic cells	LOC103390140	Fc receptor-like protein 5 isoform X1
3.74108e-34	2.83599	0.11	0.013	8.78106e-30	Dendritic cells	LOC103380777	putative nucleotidyltransferase FAM46A
8.51483e-96	2.8285	0.26	0.027	1.9986e-91	Dendritic cells	abca3	LOW QUALITY PROTEIN: ATP-binding cassette sub-family A member 3
9.30857e-151	2.82635	0.648	0.107	2.18491e-146	Dendritic cells	gtpbp4	nucleolar GTP-binding protein 1
1.73666e-32	2.82482	0.119	0.016	4.0763e-28	Dendritic cells	tppp	tubulin polymerization-promoting protein isoform X1
1.93098e-122	2.81759	0.635	0.123	4.5324e-118	Dendritic cells	LOC103391189	TNFAIP3-interacting protein 1-like isoform X3
1.87003e-165	2.81302	0.562	0.073	4.38934e-161	Dendritic cells	LOC103387669	spectrin beta chain%2C non-erythrocytic 1-like isoform X2
1.37496e-125	2.79326	0.945	0.393	3.22731e-121	Dendritic cells	LOC103388965	advanced glycosylation end product-specific receptor-like
4.45577e-51	2.7725	0.183	0.024	1.04586e-46	Dendritic cells	slc46a2	thymic stromal cotransporter homolog
5.75702e-66	2.76714	0.338	0.061	1.35129e-61	Dendritic cells	LOC103393944	serine/threonine-protein kinase Sgk1-like isoform X2
9.42844e-75	2.74755	0.242	0.029	2.21304e-70	Dendritic cells	gla	alpha-galactosidase A
9.47365e-73	2.74552	0.265	0.035	2.22366e-68	Dendritic cells	LOC103376708	uncharacterized protein LOC103376708
1.01244e-141	2.73324	0.731	0.146	2.3764e-137	Dendritic cells	LOC103396400	elongation factor 1-delta-like isoform X3
2.29157e-114	2.70036	0.466	0.071	5.37878e-110	Dendritic cells	LOC107989439	uncharacterized protein LOC107989439
1.06491e-34	2.66071	0.114	0.014	2.49956e-30	Dendritic cells	LOC103379911	uncharacterized protein LOC103379911
2.01696e-24	2.65964	0.1	0.015	4.7342e-20	Dendritic cells	LOC103389523	aryl hydrocarbon receptor-like isoform X2
1.05043e-87	2.65628	0.539	0.118	2.46556e-83	Dendritic cells	LOC103379424	anti-apoptotic protein NR13
1.18172e-50	2.65247	0.196	0.028	2.77373e-46	Dendritic cells	LOC103391319	probable G-protein coupled receptor 174 isoform X1
1.63e-70	2.64148	0.315	0.05	3.82593e-66	Dendritic cells	LOC103390944	syntaxin-3 isoform X1
6.71935e-51	2.63007	0.224	0.035	1.57717e-46	Dendritic cells	LOC103383530	PRELI domain-containing protein 1%2C mitochondrial-like isoform X2
4.06331e-121	2.62097	0.781	0.2	9.53741e-117	Dendritic cells	nfkbie	NF-kappa-B inhibitor epsilon
8.13918e-42	2.61774	0.174	0.026	1.91043e-37	Dendritic cells	tcte1	dynein regulatory complex subunit 5 isoform X2
5.08633e-33	2.59069	0.142	0.022	1.19386e-28	Dendritic cells	LOC103383736	recombining binding protein suppressor of hairless-like isoform X2
8.29546e-66	2.57717	0.283	0.043	1.94711e-61	Dendritic cells	fosb	protein fosB isoform X4
2.99593e-22	2.57475	0.105	0.018	7.03205e-18	Dendritic cells	mthfd1	C-1-tetrahydrofolate synthase%2C cytoplasmic
3.24602e-101	2.5654	0.694	0.176	7.61905e-97	Dendritic cells	LOC103379465	group XV phospholipase A2
2.22115e-85	2.56253	0.406	0.068	5.21349e-81	Dendritic cells	cndp2	cytosolic non-specific dipeptidase
3.16533e-49	2.56119	0.142	0.016	7.42965e-45	Dendritic cells	app	amyloid-beta A4 protein isoform X4
1.03455e-116	2.55507	0.594	0.11	2.4283e-112	Dendritic cells	flt3	receptor-type tyrosine-protein kinase FLT3
6.74044e-133	2.54551	0.95	0.355	1.58212e-128	Dendritic cells	LOC103382188	nucleoside diphosphate kinase-like
1.88738e-34	2.52906	0.119	0.015	4.43006e-30	Dendritic cells	rab32	ras-related protein Rab-32 isoform X1
2.55588e-95	2.51751	0.516	0.098	5.99916e-91	Dendritic cells	unc93b1	protein unc-93 homolog B1
4.11787e-67	2.50745	0.292	0.045	9.66545e-63	Dendritic cells	mdh1	malate dehydrogenase%2C cytoplasmic
2.32283e-61	2.49497	0.215	0.028	5.45215e-57	Dendritic cells	LOC103393717	mucolipin-1-like
7.04513e-36	2.48818	0.215	0.043	1.65363e-31	Dendritic cells	LOC103397415	cytochrome b ascorbate-dependent protein 3 isoform X1
1.02362e-35	2.48254	0.174	0.029	2.40263e-31	Dendritic cells	nod2	nucleotide-binding oligomerization domain-containing protein 2 isoform X1
1.34012e-135	2.4623	0.772	0.167	3.14553e-131	Dendritic cells	rsl24d1	probable ribosome biogenesis protein RLP24
3.6587e-72	2.46082	0.438	0.091	8.5877e-68	Dendritic cells	LOC103387382	prominin-2-like
6.37439e-38	2.45899	0.128	0.016	1.4962e-33	Dendritic cells	dlg3	disks large homolog 3 isoform X3
8.04755e-28	2.45888	0.146	0.026	1.88892e-23	Dendritic cells	plekhh3	pleckstrin homology domain-containing family H member 3 isoform X2
3.5385e-38	2.4471	0.146	0.02	8.30557e-34	Dendritic cells	mgst3	microsomal glutathione S-transferase 3
3.17392e-26	2.44585	0.119	0.019	7.44983e-22	Dendritic cells	sdad1	protein SDA1 homolog
5.87142e-65	2.43569	0.365	0.069	1.37814e-60	Dendritic cells	sipa1	signal-induced proliferation-associated protein 1 isoform X1
1.96416e-51	2.43505	0.269	0.048	4.61027e-47	Dendritic cells	LOC103391641
6.02608e-64	2.43113	0.498	0.127	1.41444e-59	Dendritic cells	pepd	LOW QUALITY PROTEIN: xaa-Pro dipeptidase
5.67781e-64	2.42494	0.21	0.026	1.3327e-59	Dendritic cells	card11	caspase recruitment domain-containing protein 11
6.58502e-36	2.40358	0.132	0.018	1.54564e-31	Dendritic cells	LOC103385063	glutamic acid-rich protein-like isoform X2
7.39185e-40	2.40153	0.174	0.027	1.73501e-35	Dendritic cells	LOC103380812	feline leukemia virus subgroup C receptor-related protein 2-like isoform X2
3.489e-37	2.39245	0.219	0.043	8.18939e-33	Dendritic cells	spred1	sprouty-related%2C EVH1 domain-containing protein 1
2.15842e-95	2.3782	0.584	0.124	5.06624e-91	Dendritic cells	ctsc	dipeptidyl peptidase 1
1.26051e-25	2.32785	0.123	0.021	2.95867e-21	Dendritic cells	hivep2	transcription factor HIVEP2
2.16248e-21	2.31168	0.128	0.026	5.07577e-17	Dendritic cells	eif4ebp3	eukaryotic translation initiation factor 4E-binding protein 3
1.07911e-21	2.30578	0.123	0.024	2.5329e-17	Dendritic cells	LOC103379514	low-density lipoprotein receptor-related protein 5 isoform X2
5.86175e-73	2.29628	0.47	0.101	1.37587e-68	Dendritic cells	LOC103392005	kelch-like protein 9
1.26444e-55	2.29098	0.338	0.068	2.9679e-51	Dendritic cells	specc1	cytospin-B isoform X1
1.84687e-37	2.2908	0.164	0.026	4.33497e-33	Dendritic cells	arap2	arf-GAP with Rho-GAP domain%2C ANK repeat and PH domain-containing protein 2
5.23487e-33	2.28932	0.178	0.033	1.22873e-28	Dendritic cells	prr5l	proline-rich protein 5-like isoform X2
4.79836e-39	2.24961	0.164	0.025	1.12627e-34	Dendritic cells	gnl2	nucleolar GTP-binding protein 2 isoform X3
2.54911e-64	2.23919	0.425	0.092	5.98327e-60	Dendritic cells	LOC103397790	putative aminopeptidase W07G4.4
4.27891e-111	2.23701	0.959	0.51	1.00435e-106	Dendritic cells	LOC103397057	60S ribosomal protein L35-like
2.48938e-43	2.2295	0.301	0.067	5.84306e-39	Dendritic cells	LOC103395800	regulator of G-protein signaling 21
9.4878e-30	2.2263	0.196	0.042	2.22698e-25	Dendritic cells	csrp2	cysteine and glycine-rich protein 2
7.64448e-72	2.22237	0.616	0.172	1.79431e-67	Dendritic cells	LOC103378538	uncharacterized protein LOC103378538
1.67128e-81	2.22056	0.795	0.293	3.92282e-77	Dendritic cells	LOC103396090	gelsolin-like
2.7074e-36	2.21583	0.224	0.045	6.35481e-32	Dendritic cells	LOC103380792	alpha-N-acetylgalactosaminidase-like
2.50929e-23	2.21393	0.301	0.101	5.8898e-19	Dendritic cells	LOC103391373	E3 ubiquitin-protein ligase XIAP-like
2.87463e-26	2.20717	0.11	0.017	6.74733e-22	Dendritic cells	LOC103394006
8.16587e-24	2.19496	0.169	0.038	1.91669e-19	Dendritic cells	map2k1	dual specificity mitogen-activated protein kinase kinase 1 isoform X1
1.74072e-67	2.19406	0.489	0.114	4.08582e-63	Dendritic cells	LOC103395669	interferon-induced transmembrane protein 1-like
5.27415e-34	2.18416	0.183	0.033	1.23795e-29	Dendritic cells	gpr4	G-protein coupled receptor 4
3.54455e-48	2.17631	0.311	0.065	8.31976e-44	Dendritic cells	LOC103397123	leukocyte surface antigen CD53-like isoform X1
7.12955e-24	2.1737	0.114	0.019	1.67345e-19	Dendritic cells	LOC103387501	monoacylglycerol lipase ABHD12
2.65496e-52	2.16363	0.247	0.04	6.23173e-48	Dendritic cells	LOC103385974	sodium channel protein type 8 subunit alpha-like isoform X3
1.84779e-25	2.1605	0.142	0.027	4.33713e-21	Dendritic cells	fbl	rRNA 2'-O-methyltransferase fibrillarin
2.72973e-31	2.15672	0.196	0.04	6.40722e-27	Dendritic cells	snx15	sorting nexin-15 isoform X1
8.00724e-21	2.15625	0.128	0.026	1.87946e-16	Dendritic cells	LOC103396980	ATP synthase subunit alpha%2C mitochondrial
5.23858e-29	2.13274	0.155	0.028	1.2296e-24	Dendritic cells	pno1	RNA-binding protein PNO1
6.70063e-21	2.132	0.119	0.023	1.57277e-16	Dendritic cells	prkar1b	cAMP-dependent protein kinase type I-beta regulatory subunit isoform X1
2.05438e-31	2.13185	0.178	0.034	4.82204e-27	Dendritic cells	slc25a43	solute carrier family 25 member 43
3.84377e-17	2.09223	0.11	0.023	9.0221e-13	Dendritic cells	LOC103379993	solute carrier family 25 member 44-like
2.4452e-33	2.08538	0.196	0.038	5.73938e-29	Dendritic cells	prcp	lysosomal Pro-X carboxypeptidase
5.16976e-56	2.08071	0.315	0.059	1.21344e-51	Dendritic cells	mkl2	MKL/myocardin-like protein 2
2.07612e-22	2.08052	0.128	0.024	4.87307e-18	Dendritic cells	nup214	nuclear pore complex protein Nup214 isoform X1
1.50128e-92	2.07721	0.895	0.372	3.52381e-88	Dendritic cells	LOC103388697	cathepsin S-like
1.65942e-43	2.07348	0.338	0.08	3.89499e-39	Dendritic cells	LOC103392084	arf-GAP with Rho-GAP domain%2C ANK repeat and PH domain-containing protein 1-like isoform X1
1.68988e-33	2.06702	0.205	0.041	3.96648e-29	Dendritic cells	LOC103383911	uncharacterized protein LOC103383911
6.94854e-32	2.06403	0.21	0.044	1.63096e-27	Dendritic cells	LOC103390012	arylsulfatase B-like
2.60168e-40	2.06215	0.269	0.057	6.10666e-36	Dendritic cells	prdx6	peroxiredoxin-6
2.56303e-45	2.04988	0.32	0.071	6.01595e-41	Dendritic cells	myo9b	unconventional myosin-IXb
4.85917e-113	2.04832	0.995	0.55	1.14054e-108	Dendritic cells	rpl15	60S ribosomal protein L15
1.1707e-40	2.04803	0.283	0.062	2.74786e-36	Dendritic cells	dap	death-associated protein 1
2.28823e-53	2.03311	0.489	0.137	5.37093e-49	Dendritic cells	LOC103394373	uncharacterized protein LOC103394373 isoform X7
1.63918e-40	1.99703	0.311	0.073	3.84749e-36	Dendritic cells	LOC103379616	homocysteine-responsive endoplasmic reticulum-resident ubiquitin-like domain member 1 protein
3.42982e-10	1.97621	0.114	0.035	8.05048e-06	Dendritic cells	LOC103397086	hyaluronan and proteoglycan link protein 1-like
7.47259e-21	1.97589	0.151	0.034	1.75397e-16	Dendritic cells	LOC103378482	LOW QUALITY PROTEIN: caspase-1-like
6.19706e-45	1.97265	0.352	0.083	1.45457e-40	Dendritic cells	tpra1	transmembrane protein adipocyte-associated 1
2.94677e-112	1.97094	1	0.797	6.91665e-108	Dendritic cells	rps2	40S ribosomal protein S2
3.57975e-67	1.97058	0.553	0.142	8.40239e-63	Dendritic cells	cct6a	T-complex protein 1 subunit zeta
4.99813e-21	1.96318	0.187	0.049	1.17316e-16	Dendritic cells	grn	granulins isoform X2
9.2629e-105	1.96136	0.986	0.626	2.17419e-100	Dendritic cells	LOC103378172	LOW QUALITY PROTEIN: 60S ribosomal protein L13a
1.07553e-19	1.95885	0.105	0.019	2.52448e-15	Dendritic cells	rpf2	ribosome production factor 2 homolog
3.43954e-43	1.95581	0.265	0.052	8.07328e-39	Dendritic cells	LOC103383445	lysosomal alpha-mannosidase-like
4.53967e-34	1.94692	0.224	0.047	1.06555e-29	Dendritic cells	mfsd12	major facilitator superfamily domain-containing protein 12
6.96974e-38	1.93898	0.288	0.067	1.63594e-33	Dendritic cells	LOC103388732	calcium homeostasis modulator protein 6
1.39722e-21	1.93616	0.16	0.037	3.27956e-17	Dendritic cells	LOC103393388	protein max-like isoform X1
9.0786e-69	1.9317	0.543	0.135	2.13093e-64	Dendritic cells	ddx21	nucleolar RNA helicase 2
1.74491e-12	1.92614	0.11	0.029	4.09565e-08	Dendritic cells	LOC103385353	LOW QUALITY PROTEIN: calmodulin-binding transcription activator 1-like
9.11843e-22	1.92356	0.205	0.055	2.14028e-17	Dendritic cells	LOC103388733	calcium homeostasis modulator protein 5-like
1.8332e-57	1.92276	0.58	0.176	4.30289e-53	Dendritic cells	cct3	T-complex protein 1 subunit gamma
1.62287e-33	1.91325	0.288	0.073	3.80919e-29	Dendritic cells	bach1	transcription regulator protein BACH1 isoform X1
2.26115e-45	1.90957	0.484	0.148	5.30738e-41	Dendritic cells	LOC103376892	serine protease HTRA2%2C mitochondrial-like isoform X1
4.25412e-23	1.9091	0.187	0.046	9.98527e-19	Dendritic cells	sash3	SAM and SH3 domain-containing protein 3
2.31232e-24	1.90593	0.201	0.05	5.42749e-20	Dendritic cells	LOC103393035	coagulation factor X-like
1.01181e-67	1.9056	0.799	0.339	2.37492e-63	Dendritic cells	LOC103379409	cathepsin B-like isoform X2
5.04571e-25	1.9032	0.128	0.022	1.18433e-20	Dendritic cells	dirc2	disrupted in renal carcinoma protein 2
7.94069e-40	1.90201	0.279	0.06	1.86384e-35	Dendritic cells	ahcy	LOW QUALITY PROTEIN: adenosylhomocysteinase
1.00652e-22	1.89684	0.192	0.048	2.3625e-18	Dendritic cells	slc31a1	high affinity copper uptake protein 1 isoform X2
4.85155e-31	1.89574	0.201	0.041	1.13875e-26	Dendritic cells	LOC103387257	zinc finger MIZ domain-containing protein 1 isoform X6
1.34482e-33	1.88398	0.338	0.096	3.15657e-29	Dendritic cells	ahnak	neuroblast differentiation-associated protein AHNAK
3.46299e-19	1.88338	0.137	0.031	8.12832e-15	Dendritic cells	LOC103385268
2.45098e-40	1.8803	0.274	0.058	5.75295e-36	Dendritic cells	LOC103378450	B-cell lymphoma/leukemia 11A
3.84077e-16	1.87919	0.142	0.037	9.01506e-12	Dendritic cells	rapgef6	rap guanine nucleotide exchange factor 6 isoform X4
4.54252e-20	1.86584	0.142	0.032	1.06622e-15	Dendritic cells	LOC103380240	60S ribosomal protein L4-B-like
2.73152e-33	1.85901	0.251	0.058	6.41143e-29	Dendritic cells	LOC103388795	myelin basic protein-like isoform X2
1.2144e-29	1.85467	0.224	0.052	2.85044e-25	Dendritic cells	LOC103392202
4.25599e-11	1.84948	0.114	0.033	9.98966e-07	Dendritic cells	LOC112488294	uncharacterized protein LOC112488294 isoform X2
4.21328e-64	1.8472	0.708	0.246	9.88941e-60	Dendritic cells	cct2	T-complex protein 1 subunit beta
8.55629e-54	1.84633	0.689	0.252	2.00833e-49	Dendritic cells	osbpl9	oxysterol-binding protein-related protein 9 isoform X1
3.14524e-107	1.83399	0.995	0.811	7.38251e-103	Dendritic cells	rps27a	ubiquitin-40S ribosomal protein S27a
4.51102e-54	1.8316	0.521	0.148	1.05883e-49	Dendritic cells	tank	TRAF family member-associated NF-kappa-B activator
9.71001e-18	1.8302	0.137	0.033	2.27913e-13	Dendritic cells	LOC103392537	LOW QUALITY PROTEIN: forkhead box protein K2-like
1.06324e-88	1.82608	0.941	0.468	2.49563e-84	Dendritic cells	rps12	40S ribosomal protein S12
1.91222e-87	1.82534	0.968	0.593	4.48837e-83	Dendritic cells	rps3a	40S ribosomal protein S3a
7.922e-31	1.82254	0.265	0.067	1.85945e-26	Dendritic cells	LOC103383024	phosphate carrier protein%2C mitochondrial-like isoform X1
5.49023e-83	1.81718	0.9	0.404	1.28867e-78	Dendritic cells	LOC103397472	60S ribosomal protein L35 isoform X2
3.24642e-16	1.81454	0.155	0.042	7.62e-12	Dendritic cells	prkx	cAMP-dependent protein kinase catalytic subunit PRKX isoform X2
9.9964e-104	1.81213	0.995	0.79	2.34635e-99	Dendritic cells	LOC103385942	centriolin-like
5.1441e-20	1.81096	0.11	0.02	1.20742e-15	Dendritic cells	LOC103388482	uncharacterized protein LOC103388482
4.11636e-95	1.80669	0.991	0.707	9.66192e-91	Dendritic cells	rpl18a	60S ribosomal protein L18a
1.55663e-20	1.80651	0.142	0.031	3.65371e-16	Dendritic cells	mpp7	MAGUK p55 subfamily member 7 isoform X2
1.17969e-56	1.79987	0.626	0.201	2.76896e-52	Dendritic cells	fnbp1	formin-binding protein 1 isoform X6
3.18371e-19	1.79974	0.16	0.04	7.47281e-15	Dendritic cells	LOC103387448
1.59356e-16	1.7992	0.123	0.029	3.74041e-12	Dendritic cells	gab3	GRB2-associated-binding protein 3
1.73358e-39	1.79471	0.443	0.136	4.06905e-35	Dendritic cells	ppt1	palmitoyl-protein thioesterase 1
4.38817e-40	1.79413	0.338	0.084	1.02999e-35	Dendritic cells	sptlc3	serine palmitoyltransferase 3 isoform X2
7.89524e-49	1.79123	0.557	0.183	1.85317e-44	Dendritic cells	vbp1	prefoldin subunit 3
9.48359e-23	1.78292	0.187	0.046	2.22599e-18	Dendritic cells	LOC103394774	nucleophosmin-like
1.99064e-12	1.78186	0.105	0.027	4.67244e-08	Dendritic cells	LOC103388291	transmembrane protein 65-like
2.51671e-96	1.77919	0.991	0.655	5.90721e-92	Dendritic cells	rpl12	60S ribosomal protein L12 isoform X1
6.51071e-68	1.77451	0.584	0.15	1.52819e-63	Dendritic cells	grasp	general receptor for phosphoinositides 1-associated scaffold protein
5.74455e-14	1.76825	0.1	0.023	1.34836e-09	Dendritic cells	ipo9	importin-9
1.63172e-41	1.76812	0.498	0.161	3.82998e-37	Dendritic cells	LOC103380713	calmodulin
5.45843e-15	1.75968	0.205	0.071	1.2812e-10	Dendritic cells	LOC103392741	ADP-ribosylation factor-like protein 5B
7.17405e-90	1.75226	0.968	0.632	1.68389e-85	Dendritic cells	rps5	40S ribosomal protein S5
9.13236e-31	1.75187	0.251	0.061	2.14355e-26	Dendritic cells	LOC103386870	active breakpoint cluster region-related protein-like
5.4746e-13	1.74577	0.105	0.026	1.285e-08	Dendritic cells	pdia4	protein disulfide-isomerase A4
6.66817e-97	1.74482	0.995	0.73	1.56515e-92	Dendritic cells	rps7	40S ribosomal protein S7
1.50549e-92	1.74265	0.982	0.673	3.5337e-88	Dendritic cells	LOC103397769	60S ribosomal protein L6-like
4.05665e-89	1.74102	0.968	0.579	9.52177e-85	Dendritic cells	LOC103392743	60S ribosomal protein L19
9.81328e-43	1.73911	0.493	0.154	2.30337e-38	Dendritic cells	irak3	LOW QUALITY PROTEIN: interleukin-1 receptor-associated kinase 3
3.25653e-08	1.72891	0.128	0.048	0.000764373	Dendritic cells	rnf13	E3 ubiquitin-protein ligase RNF13 isoform X1
8.98276e-14	1.72806	0.137	0.039	2.10843e-09	Dendritic cells	aldh16a1	aldehyde dehydrogenase family 16 member A1
3.49815e-27	1.72317	0.342	0.112	8.21087e-23	Dendritic cells	nav3	neuron navigator 3
1.85288e-33	1.71964	0.411	0.132	4.34907e-29	Dendritic cells	LOC103384365	integrin alpha-X-like isoform X2
2.37583e-82	1.71948	0.936	0.493	5.57656e-78	Dendritic cells	uba52	ubiquitin-60S ribosomal protein L40
7.86602e-14	1.71879	0.151	0.045	1.84631e-09	Dendritic cells	klhl24	kelch-like protein 24
5.86177e-97	1.71796	0.995	0.765	1.37587e-92	Dendritic cells	rps20	40S ribosomal protein S20
1.50863e-25	1.714	0.342	0.116	3.54106e-21	Dendritic cells	ezr	ezrin
8.60843e-17	1.71316	0.119	0.027	2.02057e-12	Dendritic cells	fuca1	tissue alpha-L-fucosidase
4.15944e-25	1.71105	0.251	0.07	9.76303e-21	Dendritic cells	ripk2	receptor-interacting serine/threonine-protein kinase 2 isoform X2
1.05399e-87	1.71062	0.982	0.625	2.47392e-83	Dendritic cells	rps4x	40S ribosomal protein S4%2C X isoform
6.26787e-88	1.70847	0.973	0.704	1.47119e-83	Dendritic cells	rplp0	60S acidic ribosomal protein P0
8.78675e-87	1.70797	0.968	0.672	2.06243e-82	Dendritic cells	rps6	40S ribosomal protein S6
3.0428e-83	1.70742	0.954	0.564	7.14206e-79	Dendritic cells	rps28	40S ribosomal protein S28
6.08512e-14	1.70519	0.114	0.029	1.4283e-09	Dendritic cells	LOC103384364
2.19919e-93	1.70391	0.986	0.727	5.16195e-89	Dendritic cells	rps26	40S ribosomal protein S26
9.50955e-14	1.70198	0.114	0.029	2.23208e-09	Dendritic cells	LOC103389721	acidic leucine-rich nuclear phosphoprotein 32 family member D-like isoform X2
1.40768e-49	1.70126	0.521	0.154	3.30411e-45	Dendritic cells	fcer1g	high affinity immunoglobulin epsilon receptor subunit gamma isoform X2
9.19749e-14	1.69953	0.123	0.033	2.15884e-09	Dendritic cells	LOC103392198	beta-galactosidase-like
1.0376e-88	1.69536	0.982	0.696	2.43545e-84	Dendritic cells	rpl7a	60S ribosomal protein L7a
1.13985e-14	1.69426	0.11	0.026	2.67547e-10	Dendritic cells	fcho2	F-BAR domain only protein 2 isoform X1
2.39014e-49	1.69333	0.626	0.219	5.61014e-45	Dendritic cells	rel	proto-oncogene c-Rel isoform X1
9.63682e-98	1.69284	1	0.702	2.26195e-93	Dendritic cells	LOC103393683	40S ribosomal protein SA
5.67527e-12	1.68954	0.11	0.03	1.3321e-07	Dendritic cells	pcgf1	polycomb group RING finger protein 1 isoform X1
2.83613e-10	1.68727	0.1	0.029	6.65695e-06	Dendritic cells	LOC103388254	40S ribosomal protein S27-like
4.33581e-16	1.68361	0.123	0.029	1.0177e-11	Dendritic cells	LOC103392587	LOW QUALITY PROTEIN: dedicator of cytokinesis protein 7-like
7.42479e-38	1.68221	0.361	0.097	1.74275e-33	Dendritic cells	LOC103385786	sodium- and chloride-dependent GABA transporter 2-like
3.01055e-25	1.68201	0.283	0.085	7.06636e-21	Dendritic cells	clcn7	H(+)/Cl(-) exchange transporter 7 isoform X2
2.63859e-60	1.67775	0.776	0.319	6.1933e-56	Dendritic cells	LOC103386647	60S ribosomal protein L22
1.75266e-93	1.67233	0.995	0.717	4.11384e-89	Dendritic cells	rpl32	60S ribosomal protein L32
5.75805e-63	1.67202	0.804	0.322	1.35153e-58	Dendritic cells	nsa2	ribosome biogenesis protein NSA2 homolog
1.85747e-26	1.67038	0.183	0.039	4.35984e-22	Dendritic cells	LOC103390639	alcohol dehydrogenase class-3
7.23811e-21	1.66966	0.174	0.043	1.69893e-16	Dendritic cells	LOC103391481	misshapen-like kinase 1
4.50093e-13	1.66903	0.128	0.036	1.05646e-08	Dendritic cells	LOC103392930	trinucleotide repeat-containing gene 6C protein-like isoform X4
8.51542e-61	1.66877	0.836	0.382	1.99874e-56	Dendritic cells	sod1	superoxide dismutase [Cu-Zn]
3.94272e-93	1.66397	0.991	0.643	9.25435e-89	Dendritic cells	rpl9	60S ribosomal protein L9
1.45797e-64	1.66388	0.895	0.531	3.42216e-60	Dendritic cells	eef1b2	elongation factor 1-beta
1.26933e-34	1.66144	0.388	0.116	2.97937e-30	Dendritic cells	LOC103392810	synaptogyrin-2-like
1.39128e-20	1.66041	0.183	0.047	3.26562e-16	Dendritic cells	ubash3b	ubiquitin-associated and SH3 domain-containing protein B isoform X2
1.32962e-11	1.65443	0.1	0.026	3.12088e-07	Dendritic cells	LOC103379162	dual specificity protein phosphatase 22-A-like
1.50522e-59	1.6541	0.817	0.402	3.53305e-55	Dendritic cells	btf3	transcription factor BTF3
9.52462e-20	1.64643	0.151	0.035	2.23562e-15	Dendritic cells	kcnk1	LOW QUALITY PROTEIN: potassium channel subfamily K member 1
7.13865e-93	1.63873	0.991	0.767	1.67558e-88	Dendritic cells	rpl39	60S ribosomal protein L39
2.80967e-10	1.63809	0.1	0.029	6.59486e-06	Dendritic cells	znrd1	DNA-directed RNA polymerase I subunit RPA12
7.69274e-31	1.63253	0.397	0.132	1.80564e-26	Dendritic cells	aimp2	aminoacyl tRNA synthase complex-interacting multifunctional protein 2 isoform X2
1.58229e-44	1.63198	0.562	0.191	3.71396e-40	Dendritic cells	eif3k	eukaryotic translation initiation factor 3 subunit K isoform X2
1.81795e-29	1.63194	0.379	0.125	4.26708e-25	Dendritic cells	LOC103379370	signal peptide peptidase-like 2A isoform X3
5.25395e-31	1.62493	0.333	0.097	1.23321e-26	Dendritic cells	eif3l	eukaryotic translation initiation factor 3 subunit L
2.3573e-91	1.62059	0.973	0.724	5.53305e-87	Dendritic cells	rpl21	60S ribosomal protein L21
4.34621e-15	1.62023	0.137	0.036	1.02014e-10	Dendritic cells	LOC112487344	uncharacterized protein LOC112487344
1.56887e-13	1.62002	0.119	0.031	3.68246e-09	Dendritic cells	LOC103397076	mucosa-associated lymphoid tissue lymphoma translocation protein 1 homolog isoform X1
3.08838e-30	1.61904	0.342	0.102	7.24905e-26	Dendritic cells	eif2s1	eukaryotic translation initiation factor 2 subunit 1
4.38393e-57	1.61711	0.767	0.309	1.029e-52	Dendritic cells	LOC103377182	eukaryotic translation initiation factor 5A-1-like
4.76677e-16	1.61659	0.174	0.051	1.11886e-11	Dendritic cells	c1galt1c1	C1GALT1-specific chaperone 1
3.43282e-74	1.61233	0.941	0.556	8.05751e-70	Dendritic cells	naca	nascent polypeptide-associated complex subunit alpha
1.89762e-21	1.61106	0.274	0.088	4.4541e-17	Dendritic cells	pde4b	cAMP-specific 3'%2C5'-cyclic phosphodiesterase 4B isoform X1
1.64361e-73	1.60891	0.941	0.564	3.85789e-69	Dendritic cells	rpl10a	60S ribosomal protein L10a
3.16318e-75	1.60293	0.941	0.603	7.42463e-71	Dendritic cells	LOC103397662	60S ribosomal protein L5
1.37896e-41	1.59561	0.479	0.149	3.23669e-37	Dendritic cells	cct8	T-complex protein 1 subunit theta isoform X1
9.52803e-82	1.59449	0.977	0.705	2.23642e-77	Dendritic cells	rpl27a	60S ribosomal protein L27a
3.21392e-96	1.59419	1	0.827	7.5437e-92	Dendritic cells	rps14	40S ribosomal protein S14
6.32512e-10	1.59326	0.11	0.034	1.48463e-05	Dendritic cells	alcam	CD166 antigen isoform X1
5.64078e-13	1.59157	0.105	0.026	1.324e-08	Dendritic cells	suclg2	succinate--CoA ligase [GDP-forming] subunit beta%2C mitochondrial
3.73283e-76	1.58926	0.959	0.593	8.76171e-72	Dendritic cells	rpl24	60S ribosomal protein L24
4.73984e-15	1.58817	0.119	0.029	1.11254e-10	Dendritic cells	LOC103398043	LOW QUALITY PROTEIN: TBC1 domain family member 10A-like
2.32802e-108	1.58794	0.995	0.905	5.46432e-104	Dendritic cells	LOC103393908	elongation factor 1-alpha
6.22863e-22	1.58751	0.288	0.094	1.46198e-17	Dendritic cells	atp5f1d	ATP synthase subunit delta%2C mitochondrial isoform X2
1.7357e-58	1.58555	0.886	0.439	4.07404e-54	Dendritic cells	LOC103378514	mRNA decay activator protein ZFP36L2-like
7.35407e-12	1.58526	0.1	0.026	1.72615e-07	Dendritic cells	wdr43	WD repeat-containing protein 43
6.40323e-09	1.58362	0.114	0.038	0.000150297	Dendritic cells	c20h1orf35	multiple myeloma tumor-associated protein 2
7.61986e-30	1.57635	0.32	0.093	1.78853e-25	Dendritic cells	erbin	erbin isoform X2
7.152e-81	1.57054	0.968	0.653	1.67872e-76	Dendritic cells	rpl10	LOW QUALITY PROTEIN: 60S ribosomal protein L10
3.64676e-17	1.56963	0.123	0.028	8.55967e-13	Dendritic cells	snu13	NHP2-like protein 1
4.95546e-81	1.56954	0.991	0.703	1.16314e-76	Dendritic cells	LOC103394567	40S ribosomal protein S27
1.96305e-13	1.56826	0.137	0.039	4.60768e-09	Dendritic cells	LOC103380583	receptor-interacting serine/threonine-protein kinase 3-like isoform X2
5.59686e-63	1.56813	0.187	0.021	1.31369e-58	Dendritic cells	LOC103393588	tryptase-2-like
4.85774e-84	1.56545	0.973	0.671	1.14021e-79	Dendritic cells	LOC103388963	LOW QUALITY PROTEIN: 40S ribosomal protein S19-like
1.6713e-22	1.56432	0.16	0.035	3.92287e-18	Dendritic cells	eif6	eukaryotic translation initiation factor 6
2.9847e-13	1.5625	0.128	0.035	7.00568e-09	Dendritic cells	LOC103396793	zinc finger E-box-binding homeobox 1-like isoform X1
4.99847e-75	1.56043	0.945	0.59	1.17324e-70	Dendritic cells	rps13	40S ribosomal protein S13
2.47508e-80	1.55695	0.982	0.717	5.80952e-76	Dendritic cells	rpl30	60S ribosomal protein L30
1.45657e-10	1.5561	0.114	0.034	3.41886e-06	Dendritic cells	LOC103377883	phospholipase D3-like isoform X1
3.50207e-83	1.55269	0.982	0.733	8.22006e-79	Dendritic cells	rps23	40S ribosomal protein S23
2.1779e-21	1.5504	0.306	0.106	5.11197e-17	Dendritic cells	LOC103392843	CD97 antigen-like isoform X1
2.17964e-16	1.5474	0.192	0.059	5.11606e-12	Dendritic cells	kiaa1549l	UPF0606 protein KIAA1549L homolog isoform X2
1.41889e-67	1.54698	0.913	0.528	3.33042e-63	Dendritic cells	rpl14	60S ribosomal protein L14
2.43651e-82	1.54428	0.982	0.702	5.71897e-78	Dendritic cells	rpl7	60S ribosomal protein L7
8.33459e-17	1.54076	0.132	0.032	1.9563e-12	Dendritic cells	hgsnat	heparan-alpha-glucosaminide N-acetyltransferase
1.47811e-83	1.53773	0.982	0.724	3.46942e-79	Dendritic cells	rplp1	60S acidic ribosomal protein P1
1.8534e-16	1.53662	0.137	0.034	4.35031e-12	Dendritic cells	cyld	ubiquitin carboxyl-terminal hydrolase CYLD isoform X1
1.81511e-18	1.53499	0.247	0.082	4.26043e-14	Dendritic cells	LOC103384202	transcription factor jun-B isoform X2
5.56438e-14	1.53475	0.114	0.028	1.30607e-09	Dendritic cells	mak16	protein MAK16 homolog
3.55176e-81	1.53326	0.968	0.682	8.3367e-77	Dendritic cells	rpl8	60S ribosomal protein L8
8.54783e-07	1.5324	0.1	0.037	0.0200635	Dendritic cells	hint2	histidine triad nucleotide-binding protein 2%2C mitochondrial isoform X4
2.52577e-25	1.53082	0.347	0.119	5.92848e-21	Dendritic cells	eif3b	eukaryotic translation initiation factor 3 subunit B
1.93884e-81	1.52933	0.986	0.694	4.55084e-77	Dendritic cells	rps8	40S ribosomal protein S8
1.52864e-11	1.52916	0.119	0.035	3.58802e-07	Dendritic cells	LOC103381511	catechol O-methyltransferase domain-containing protein 1 isoform X2
2.31355e-61	1.52812	0.909	0.57	5.43035e-57	Dendritic cells	LOC103378706	60S acidic ribosomal protein P2-like
2.8764e-22	1.52682	0.288	0.093	6.75147e-18	Dendritic cells	LOC112488520
2.48042e-18	1.521	0.151	0.037	5.82205e-14	Dendritic cells	exosc1	exosome complex component CSL4 isoform X1
1.28127e-39	1.51939	0.621	0.252	3.00741e-35	Dendritic cells	cct5	T-complex protein 1 subunit epsilon
1.15933e-81	1.51789	0.977	0.722	2.72117e-77	Dendritic cells	rack1	receptor of activated protein C kinase 1
2.85643e-45	1.51526	0.667	0.258	6.70462e-41	Dendritic cells	rpl22l1	60S ribosomal protein L22-like 1
1.04879e-19	1.51508	0.196	0.054	2.46172e-15	Dendritic cells	eml2	echinoderm microtubule-associated protein-like 2 isoform X1
1.17583e-40	1.5141	0.635	0.254	2.75992e-36	Dendritic cells	tnfaip3	tumor necrosis factor alpha-induced protein 3
2.13049e-86	1.51129	0.986	0.75	5.00067e-82	Dendritic cells	rps15a	40S ribosomal protein S15a
2.96254e-33	1.51012	0.479	0.17	6.95367e-29	Dendritic cells	sla	src-like-adapter
1.98616e-76	1.50867	0.968	0.77	4.66191e-72	Dendritic cells	rps11	40S ribosomal protein S11
3.24667e-10	1.50666	0.123	0.039	7.62057e-06	Dendritic cells	styx	serine/threonine/tyrosine-interacting protein
7.07172e-73	1.50221	0.954	0.641	1.65987e-68	Dendritic cells	fau	ubiquitin-like protein fubi and ribosomal protein S30
2.03639e-81	1.49866	0.986	0.714	4.7798e-77	Dendritic cells	rps18	40S ribosomal protein S18
1.63107e-30	1.4974	0.228	0.052	3.82844e-26	Dendritic cells	LOC103380484	LOW QUALITY PROTEIN: nesprin-1
7.29806e-67	1.48741	0.941	0.574	1.713e-62	Dendritic cells	rps21	40S ribosomal protein S21 isoform X2
1.42097e-80	1.48729	0.977	0.701	3.33529e-76	Dendritic cells	rpl13	60S ribosomal protein L13
1.47527e-69	1.48377	0.959	0.631	3.46276e-65	Dendritic cells	rpl17	60S ribosomal protein L17 isoform X2
5.55273e-19	1.48357	0.169	0.044	1.30334e-14	Dendritic cells	LOC103384135	ATP-binding cassette sub-family A member 1-like
3.31164e-72	1.4832	0.959	0.575	7.77307e-68	Dendritic cells	LOC103392522	60S ribosomal protein L3
2.10796e-21	1.48256	0.201	0.054	4.9478e-17	Dendritic cells	dennd1b	DENN domain-containing protein 1B isoform X1
2.62871e-35	1.47768	0.603	0.253	6.17012e-31	Dendritic cells	LOC103383045	phosphate carrier protein%2C mitochondrial-like
6.42671e-17	1.47405	0.16	0.043	1.50848e-12	Dendritic cells	lpgat1	acyl-CoA:lysophosphatidylglycerol acyltransferase 1 isoform X1
1.21923e-78	1.47242	0.977	0.705	2.86178e-74	Dendritic cells	rpl37a	60S ribosomal protein L37a
3.0756e-24	1.4721	0.416	0.163	7.21905e-20	Dendritic cells	neu1	sialidase-1
1.0198e-09	1.47045	0.142	0.051	2.39367e-05	Dendritic cells	LOC103387600	phosphofurin acidic cluster sorting protein 2-like isoform X1
7.31948e-13	1.46984	0.142	0.042	1.71803e-08	Dendritic cells	nop56	nucleolar protein 56
1.14624e-18	1.46802	0.306	0.115	2.69046e-14	Dendritic cells	pik3cd	phosphatidylinositol 4%2C5-bisphosphate 3-kinase catalytic subunit delta isoform
1.76596e-49	1.46703	0.836	0.44	4.14507e-45	Dendritic cells	LOC103393287	cathepsin D-like
1.74228e-11	1.46571	0.105	0.028	4.08947e-07	Dendritic cells	kazn	kazrin isoform X1
2.19591e-76	1.45932	0.995	0.744	5.15425e-72	Dendritic cells	LOC103379709	40S ribosomal protein S17 isoform X1
8.67405e-46	1.4588	0.817	0.419	2.03597e-41	Dendritic cells	LOC103397984	peptidyl-prolyl cis-trans isomerase-like
6.66702e-20	1.45569	0.251	0.081	1.56488e-15	Dendritic cells	wipi2	WD repeat domain phosphoinositide-interacting protein 2 isoform X3
1.78745e-19	1.45504	0.42	0.186	4.1955e-15	Dendritic cells	slc3a2	4F2 cell-surface antigen heavy chain
1.95036e-19	1.45498	0.192	0.053	4.57788e-15	Dendritic cells	LOC103386020	nuclear receptor subfamily 4 group A member 1-like
5.60667e-16	1.45178	0.196	0.062	1.316e-11	Dendritic cells	sec22b	vesicle-trafficking protein SEC22b isoform X1
2.05414e-15	1.4496	0.164	0.048	4.82147e-11	Dendritic cells	c9h19orf53	leydig cell tumor 10 kDa protein homolog
1.13937e-09	1.44279	0.137	0.048	2.67433e-05	Dendritic cells	mpp1	55 kDa erythrocyte membrane protein
4.24095e-13	1.44108	0.105	0.026	9.95437e-09	Dendritic cells	trpm7	transient receptor potential cation channel subfamily M member 7 isoform X1
2.78833e-34	1.4379	0.594	0.247	6.54478e-30	Dendritic cells	p2ry8	P2Y purinoceptor 8
1.6595e-64	1.43603	0.936	0.608	3.89517e-60	Dendritic cells	LOC103391408	60S ribosomal protein L26
1.31831e-79	1.43503	0.982	0.773	3.09435e-75	Dendritic cells	rpl23	60S ribosomal protein L23
1.32119e-12	1.43146	0.119	0.032	3.1011e-08	Dendritic cells	LOC103393406	ABI gene family member 3-like
2.47844e-58	1.4298	0.922	0.533	5.81741e-54	Dendritic cells	eef1g	elongation factor 1-gamma
1.60271e-34	1.42846	0.539	0.203	3.76187e-30	Dendritic cells	LOC103382081	SH3 domain-binding protein 1 isoform X1
9.46211e-19	1.42396	0.301	0.11	2.22095e-14	Dendritic cells	LOC103394483	digestive cysteine proteinase 1-like
6.34501e-66	1.41924	0.95	0.687	1.4893e-61	Dendritic cells	rpl29	60S ribosomal protein L29
6.06711e-25	1.41532	0.37	0.129	1.42407e-20	Dendritic cells	LOC103398737	LOW QUALITY PROTEIN: C-C chemokine receptor type 9-like
7.06576e-26	1.41135	0.265	0.073	1.65848e-21	Dendritic cells	LOC103379069	polycomb protein SCMH1
2.80175e-12	1.41043	0.192	0.07	6.57627e-08	Dendritic cells	LOC103391360	uncharacterized protein LOC103391360
2.05442e-15	1.40867	0.224	0.077	4.82213e-11	Dendritic cells	selplg	P-selectin glycoprotein ligand 1
3.973e-18	1.40619	0.219	0.068	9.32543e-14	Dendritic cells	LOC103392785	nuclear distribution protein nudE-like 1-B
2.29191e-18	1.40092	0.224	0.07	5.37958e-14	Dendritic cells	rfc1	replication factor C subunit 1 isoform X1
1.62149e-12	1.40077	0.128	0.037	3.80597e-08	Dendritic cells	ddx18	ATP-dependent RNA helicase DDX18 isoform X1
5.85759e-15	1.39947	0.155	0.044	1.37489e-10	Dendritic cells	LOC103387476
2.50222e-64	1.39892	0.922	0.507	5.87322e-60	Dendritic cells	rpl18	60S ribosomal protein L18
6.85943e-12	1.39699	0.183	0.067	1.61005e-07	Dendritic cells	gpr155	integral membrane protein GPR155
4.03963e-18	1.39619	0.164	0.043	9.48183e-14	Dendritic cells	LOC103397498	60S ribosomal protein L35-like
6.21446e-08	1.39397	0.105	0.036	0.00145866	Dendritic cells	alg11	GDP-Man:Man(3)GlcNAc(2)-PP-Dol alpha-1%2C2-mannosyltransferase
3.85769e-58	1.39392	0.913	0.572	9.05477e-54	Dendritic cells	rps24	40S ribosomal protein S24
4.41133e-52	1.39321	0.895	0.571	1.03543e-47	Dendritic cells	oaz1	LOW QUALITY PROTEIN: ornithine decarboxylase antizyme 1
1.21667e-75	1.39104	0.977	0.73	2.85576e-71	Dendritic cells	rpl11	60S ribosomal protein L11
5.31584e-07	1.38972	0.119	0.047	0.0124773	Dendritic cells	fndc3a	fibronectin type-III domain-containing protein 3A isoform X3
7.61584e-26	1.38888	0.374	0.13	1.78759e-21	Dendritic cells	nop53	ribosome biogenesis protein NOP53
8.93051e-38	1.3872	0.689	0.325	2.09617e-33	Dendritic cells	LOC103389748	ATP synthase subunit beta%2C mitochondrial
1.39712e-49	1.38619	0.858	0.478	3.27933e-45	Dendritic cells	LOC103397139	LOW QUALITY PROTEIN: 60S ribosomal protein L6-like
5.37006e-20	1.38079	0.26	0.084	1.26046e-15	Dendritic cells	LOC103393553	endoplasmic reticulum membrane sensor NFE2L1-like
7.91879e-12	1.37178	0.155	0.051	1.8587e-07	Dendritic cells	LOC103378130	protein NipSnap homolog 2
8.63937e-16	1.3713	0.219	0.074	2.02783e-11	Dendritic cells	LOC103398432	40S ribosomal protein S17-like
2.33878e-10	1.3693	0.132	0.044	5.48958e-06	Dendritic cells	arhgef2	LOW QUALITY PROTEIN: rho guanine nucleotide exchange factor 2
7.60997e-14	1.36729	0.142	0.04	1.78621e-09	Dendritic cells	LOC103391494	uncharacterized protein LOC103391494
1.94597e-09	1.36427	0.137	0.048	4.56758e-05	Dendritic cells	tmem192	transmembrane protein 192 isoform X2
5.51061e-10	1.3577	0.155	0.057	1.29345e-05	Dendritic cells	tnfrsf1a	tumor necrosis factor receptor superfamily member 1A isoform X2
1.07852e-19	1.35626	0.356	0.14	2.53151e-15	Dendritic cells	irf2	interferon regulatory factor 2 isoform X1
8.2595e-12	1.35461	0.137	0.042	1.93867e-07	Dendritic cells	LOC103377646	uncharacterized protein LOC103377646
3.64426e-70	1.35258	0.973	0.753	8.55381e-66	Dendritic cells	rpl31	60S ribosomal protein L31
1.72376e-22	1.35242	0.361	0.131	4.04602e-18	Dendritic cells	LOC103383433	beta-1%2C3-N-acetylglucosaminyltransferase manic fringe-like
1.22805e-58	1.35217	0.886	0.42	2.88247e-54	Dendritic cells	cxcr4	C-X-C chemokine receptor type 4
1.0772e-45	1.34934	0.836	0.435	2.52839e-41	Dendritic cells	LOC103376746	plasminogen activator inhibitor 1 RNA-binding protein-like isoform X1
1.89107e-18	1.34918	0.233	0.074	4.43872e-14	Dendritic cells	LOC103393840	proteasome subunit beta type-6-B like protein-like
1.97693e-07	1.34414	0.1	0.035	0.00464025	Dendritic cells	cln3	battenin isoform X1
1.98157e-42	1.3399	0.114	0.012	4.65115e-38	Dendritic cells	LOC103390297	heat shock protein 30-like
1.22707e-25	1.3378	0.452	0.175	2.88019e-21	Dendritic cells	LOC103381535	cytochrome c oxidase subunit 7A-related protein%2C mitochondrial
6.74836e-16	1.3353	0.26	0.097	1.58397e-11	Dendritic cells	mid1ip1	mid1-interacting protein 1
1.56222e-15	1.33202	0.233	0.082	3.66685e-11	Dendritic cells	LOC103389376	basic leucine zipper and W2 domain-containing protein 1-A
4.87992e-57	1.32258	0.945	0.671	1.14542e-52	Dendritic cells	rpl28	60S ribosomal protein L28
9.29358e-31	1.32064	0.712	0.377	2.18139e-26	Dendritic cells	LOC103385607	CCAAT/enhancer-binding protein beta-like isoform X1
4.24514e-14	1.32019	0.146	0.042	9.96419e-10	Dendritic cells	cbfa2t3	protein CBFA2T3 isoform X2
5.71463e-69	1.31878	0.986	0.699	1.34134e-64	Dendritic cells	rpl37	60S ribosomal protein L37
6.5054e-50	1.31659	0.895	0.605	1.52695e-45	Dendritic cells	rps10	40S ribosomal protein S10
4.77002e-74	1.31457	0.986	0.799	1.11962e-69	Dendritic cells	rps3	40S ribosomal protein S3
6.21204e-15	1.31359	0.192	0.062	1.45809e-10	Dendritic cells	abt1	activator of basal transcription 1
1.19135e-14	1.31232	0.16	0.047	2.79634e-10	Dendritic cells	git2	LOW QUALITY PROTEIN: ARF GTPase-activating protein GIT2
4.79889e-23	1.30544	0.32	0.106	1.1264e-18	Dendritic cells	ostm1	osteopetrosis-associated transmembrane protein 1
1.18715e-25	1.30353	0.434	0.164	2.78648e-21	Dendritic cells	pim1	serine/threonine-protein kinase pim-1
5.26359e-11	1.30233	0.205	0.082	1.23547e-06	Dendritic cells	LOC103390226	TNF receptor-associated factor 2-like isoform X2
6.41077e-22	1.30139	0.452	0.191	1.50474e-17	Dendritic cells	atp5f1c	ATP synthase subunit gamma%2C mitochondrial isoform X1
2.95316e-40	1.30122	0.32	0.074	6.93166e-36	Dendritic cells	LOC103394520	protein S100-A1-like
3.90648e-07	1.30054	0.123	0.049	0.00916929	Dendritic cells	LOC103398368	C-myc promoter-binding protein-like isoform X3
1.75342e-07	1.29939	0.114	0.042	0.00411562	Dendritic cells	fuca2	plasma alpha-L-fucosidase isoform X1
3.71644e-24	1.29715	0.338	0.113	8.72324e-20	Dendritic cells	LOC107990082
1.46929e-12	1.29511	0.174	0.059	3.44871e-08	Dendritic cells	abcf3	ATP-binding cassette sub-family F member 3
3.14717e-15	1.29466	0.324	0.137	7.38703e-11	Dendritic cells	LOC103393693	phosphoinositide 3-kinase regulatory subunit 5-like isoform X3
7.10862e-63	1.29367	0.959	0.758	1.66853e-58	Dendritic cells	rpl27	60S ribosomal protein L27
9.82277e-14	1.29352	0.155	0.047	2.3056e-09	Dendritic cells	metap1	methionine aminopeptidase 1 isoform X1
2.38622e-72	1.29119	0.991	0.758	5.60094e-68	Dendritic cells	rpl34	60S ribosomal protein L34
3.12802e-16	1.29018	0.219	0.072	7.34208e-12	Dendritic cells	dock11	dedicator of cytokinesis protein 11
8.12924e-12	1.28617	0.11	0.03	1.9081e-07	Dendritic cells	LOC103391353	cytochrome c oxidase subunit 5B%2C mitochondrial-like
7.6844e-11	1.28601	0.11	0.031	1.80368e-06	Dendritic cells	LOC103393142
3.8862e-65	1.27992	0.982	0.745	9.12168e-61	Dendritic cells	rpl36	60S ribosomal protein L36
1.01624e-37	1.2786	0.726	0.338	2.38532e-33	Dendritic cells	LOC103394307
2.50374e-07	1.27707	0.123	0.048	0.00587677	Dendritic cells	ssu72	RNA polymerase II subunit A C-terminal domain phosphatase SSU72
6.94703e-29	1.27546	0.589	0.26	1.63061e-24	Dendritic cells	tcp1	T-complex protein 1 subunit alpha
4.3901e-14	1.27367	0.151	0.044	1.03045e-09	Dendritic cells	ralgps2	ras-specific guanine nucleotide-releasing factor RalGPS2 isoform X3
1.02596e-23	1.27251	0.429	0.17	2.40814e-19	Dendritic cells	LOC107989578	LOW QUALITY PROTEIN: neuroblast differentiation-associated protein AHNAK-like
4.42572e-79	1.27166	0.991	0.815	1.0388e-74	Dendritic cells	LOC103390585	60S ribosomal protein L36a
4.77927e-20	1.27142	0.352	0.135	1.12179e-15	Dendritic cells	LOC103387770	spermatogenesis-associated protein 2-like
8.89228e-11	1.26725	0.114	0.034	2.0872e-06	Dendritic cells	LOC103392403	LOW QUALITY PROTEIN: signal transducer and activator of transcription 1-like
7.97325e-16	1.26694	0.288	0.112	1.87148e-11	Dendritic cells	LOC103383556	V-set domain-containing T-cell activation inhibitor 1-like
3.66465e-57	1.26667	0.95	0.647	8.60167e-53	Dendritic cells	rpl35a	60S ribosomal protein L35a
3.66026e-17	1.26507	0.306	0.118	8.59137e-13	Dendritic cells	LOC103389665	uncharacterized protein LOC103389665 isoform X2
1.33837e-14	1.26231	0.196	0.064	3.14143e-10	Dendritic cells	slc35f6	solute carrier family 35 member F6
4.72265e-09	1.26227	0.128	0.045	0.00011085	Dendritic cells	cpvl	probable serine carboxypeptidase CPVL
4.00812e-14	1.26141	0.155	0.046	9.40785e-10	Dendritic cells	creb3l2	cyclic AMP-responsive element-binding protein 3-like protein 2 isoform X1
2.11543e-17	1.26138	0.256	0.087	4.96534e-13	Dendritic cells	stard3nl	STARD3 N-terminal-like protein
2.51854e-07	1.25959	0.123	0.048	0.00591152	Dendritic cells	asmtl	N-acetylserotonin O-methyltransferase-like protein
2.53661e-07	1.25842	0.105	0.038	0.00595394	Dendritic cells	xrcc1	DNA repair protein XRCC1 isoform X1
1.26093e-16	1.25823	0.228	0.076	2.95966e-12	Dendritic cells	LOC103379310	cytochrome c oxidase subunit 5A%2C mitochondrial
6.2526e-19	1.25768	0.279	0.096	1.46761e-14	Dendritic cells	prdx4	peroxiredoxin-4 isoform X1
8.81679e-21	1.25743	0.356	0.135	2.06948e-16	Dendritic cells	atp5mc3	ATP synthase F(0) complex subunit C3%2C mitochondrial
2.5345e-29	1.25718	0.406	0.134	5.94897e-25	Dendritic cells	gns	N-acetylglucosamine-6-sulfatase
4.16763e-65	1.25585	0.982	0.758	9.78227e-61	Dendritic cells	rps25	40S ribosomal protein S25
4.29722e-25	1.25502	0.493	0.204	1.00864e-20	Dendritic cells	LOC103385173	V-type proton ATPase subunit S1-like
5.63483e-14	1.24971	0.142	0.04	1.32261e-09	Dendritic cells	LOC103393325	thyrotroph embryonic factor-like isoform X2
1.04033e-39	1.24815	0.813	0.43	2.44186e-35	Dendritic cells	LOC103384861	60S ribosomal protein L22
3.41424e-17	1.24512	0.201	0.06	8.01391e-13	Dendritic cells	cdk2ap1	cyclin-dependent kinase 2-associated protein 1 isoform X2
1.07851e-16	1.23719	0.251	0.088	2.53148e-12	Dendritic cells	cnpy3	protein canopy homolog 3
2.03593e-16	1.23701	0.279	0.103	4.77873e-12	Dendritic cells	LOC103393380	CD9 antigen-like
1.28687e-24	1.23541	0.393	0.14	3.02053e-20	Dendritic cells	prss16	thymus-specific serine protease
1.46698e-23	1.23207	0.315	0.101	3.4433e-19	Dendritic cells	LOC103387683	LOW QUALITY PROTEIN: phosphatidylcholine:ceramide cholinephosphotransferase 1
2.88195e-11	1.23073	0.169	0.06	6.76451e-07	Dendritic cells	riok1	LOW QUALITY PROTEIN: serine/threonine-protein kinase RIO1
9.05602e-18	1.2307	0.279	0.099	2.12563e-13	Dendritic cells	cpped1	serine/threonine-protein phosphatase CPPED1
1.68307e-24	1.22751	0.461	0.183	3.95049e-20	Dendritic cells	psme2	proteasome activator complex subunit 2
3.37178e-37	1.22696	0.822	0.438	7.91425e-33	Dendritic cells	tcirg1	V-type proton ATPase 116 kDa subunit a
2.05681e-10	1.2235	0.142	0.048	4.82774e-06	Dendritic cells	naaa	N-acylethanolamine-hydrolyzing acid amidase
6.16248e-08	1.22233	0.1	0.034	0.00144646	Dendritic cells	LOC103388533	zinc finger protein 271-like isoform X1
1.78895e-62	1.21633	0.977	0.754	4.19903e-58	Dendritic cells	LOC103385093	LOW QUALITY PROTEIN: extended synaptotagmin-1-like
7.50573e-22	1.21588	0.37	0.137	1.76174e-17	Dendritic cells	LOC103395660	uncharacterized protein LOC103395660
5.893e-24	1.2141	0.502	0.215	1.3832e-19	Dendritic cells	eif4a1	eukaryotic initiation factor 4A-I
1.07565e-11	1.21151	0.164	0.056	2.52476e-07	Dendritic cells	rassf5	ras association domain-containing protein 5 isoform X1
1.65635e-07	1.20825	0.142	0.058	0.00388779	Dendritic cells	ifi35	interferon-induced 35 kDa protein isoform X1
4.60658e-09	1.20643	0.123	0.042	0.000108126	Dendritic cells	nagpa	N-acetylglucosamine-1-phosphodiester alpha-N-acetylglucosaminidase isoform X2
1.25583e-08	1.19832	0.119	0.041	0.000294768	Dendritic cells	aldh2	aldehyde dehydrogenase%2C mitochondrial
2.67987e-17	1.19815	0.26	0.091	6.29018e-13	Dendritic cells	phb	prohibitin
1.16226e-31	1.19323	0.653	0.298	2.72805e-27	Dendritic cells	LOC103386863	placenta-specific gene 8 protein-like
8.18381e-13	1.19287	0.196	0.07	1.9209e-08	Dendritic cells	LOC103398401	aldehyde dehydrogenase family 9 member A1
2.25073e-07	1.19225	0.119	0.045	0.00528292	Dendritic cells	LOC103382720	fatty acyl-CoA reductase 1-like
2.04445e-32	1.19206	0.808	0.458	4.79874e-28	Dendritic cells	eif3f	eukaryotic translation initiation factor 3 subunit F
2.89247e-09	1.19187	0.146	0.054	6.7892e-05	Dendritic cells	mfsd1	major facilitator superfamily domain-containing protein 1 isoform X1
3.44519e-09	1.19118	0.137	0.049	8.08656e-05	Dendritic cells	fam210a	protein FAM210A
1.56758e-08	1.19031	0.174	0.073	0.000367941	Dendritic cells	LOC103385948	peptidyl-prolyl cis-trans isomerase FKBP11
1.63371e-07	1.19006	0.123	0.047	0.00383464	Dendritic cells	LOC103395854	cytochrome b-c1 complex subunit 6%2C mitochondrial-like
6.61745e-08	1.18837	0.119	0.043	0.00155325	Dendritic cells	mif	macrophage migration inhibitory factor
7.44637e-23	1.18574	0.534	0.245	1.74781e-18	Dendritic cells	eif3d	eukaryotic translation initiation factor 3 subunit D isoform X1
2.41417e-08	1.18553	0.114	0.039	0.000566653	Dendritic cells	zdhhc18	palmitoyltransferase ZDHHC18 isoform X1
2.74764e-16	1.18062	0.352	0.148	6.44926e-12	Dendritic cells	LOC103398561	small integral membrane protein 15
1.45544e-33	1.16711	0.877	0.533	3.41621e-29	Dendritic cells	ND1	NADH dehydrogenase subunit 1
4.26425e-09	1.16627	0.114	0.037	0.000100091	Dendritic cells	LOC103390471	TBC1 domain family member 10A-like
6.06278e-11	1.16436	0.137	0.044	1.42306e-06	Dendritic cells	polr3gl	DNA-directed RNA polymerase III subunit RPC7-like
7.14353e-14	1.1635	0.306	0.13	1.67673e-09	Dendritic cells	LOC103393913	sialin-like
4.43044e-10	1.16332	0.201	0.082	1.03991e-05	Dendritic cells	ND4L	NADH dehydrogenase subunit 4L
1.9087e-10	1.16261	0.269	0.125	4.4801e-06	Dendritic cells	aars	alanine--tRNA ligase%2C cytoplasmic
3.95843e-12	1.16159	0.192	0.069	9.29122e-08	Dendritic cells	sra1	steroid receptor RNA activator 1
4.18651e-67	1.15959	0.982	0.812	9.82657e-63	Dendritic cells	rps15	40S ribosomal protein S15
3.45497e-14	1.15957	0.32	0.139	8.10951e-10	Dendritic cells	rassf1	ras association domain-containing protein 1
2.46893e-13	1.15843	0.164	0.052	5.79508e-09	Dendritic cells	nop58	LOW QUALITY PROTEIN: nucleolar protein 58
4.74169e-08	1.14971	0.1	0.033	0.00111297	Dendritic cells	LOC112487646
2.89121e-23	1.14664	0.447	0.177	6.78625e-19	Dendritic cells	cmip	C-Maf-inducing protein
4.35619e-15	1.14595	0.274	0.105	1.02249e-10	Dendritic cells	LOC103380531	1-aminocyclopropane-1-carboxylate synthase-like protein 1 isoform X2
7.78288e-54	1.14195	0.959	0.722	1.8268e-49	Dendritic cells	rpl38	60S ribosomal protein L38
2.64872e-16	1.14174	0.329	0.134	6.21708e-12	Dendritic cells	map3k8	mitogen-activated protein kinase kinase kinase 8
2.51142e-12	1.1413	0.16	0.052	5.8948e-08	Dendritic cells	LOC103384622	disco-interacting protein 2 homolog B-A isoform X1
1.0977e-31	1.13783	0.452	0.149	2.57651e-27	Dendritic cells	parvb	beta-parvin isoform X1
1.31227e-10	1.13763	0.219	0.092	3.08016e-06	Dendritic cells	clic1	chloride intracellular channel protein 1
2.69657e-15	1.13473	0.283	0.11	6.32939e-11	Dendritic cells	LOC103392614	mitogen-activated protein kinase kinase kinase 14-like
1.43035e-10	1.13074	0.224	0.094	3.35731e-06	Dendritic cells	slc25a11	mitochondrial 2-oxoglutarate/malate carrier protein
2.19762e-62	1.12854	0.973	0.836	5.15825e-58	Dendritic cells	rps29	40S ribosomal protein S29
8.65041e-61	1.12847	0.991	0.85	2.03042e-56	Dendritic cells	rps9	40S ribosomal protein S9
5.91396e-10	1.12692	0.169	0.064	1.38813e-05	Dendritic cells	pbdc1	protein PBDC1
2.35702e-08	1.12553	0.137	0.052	0.000553239	Dendritic cells	LOC103395900	calcium-binding mitochondrial carrier protein Aralar1-like isoform X1
1.45987e-25	1.12512	0.603	0.291	3.42661e-21	Dendritic cells	eif3g	eukaryotic translation initiation factor 3 subunit G isoform X1
1.83226e-18	1.12422	0.324	0.123	4.30068e-14	Dendritic cells	LOC103394467	death-associated protein kinase 2-like isoform X1
2.00999e-11	1.12032	0.228	0.094	4.71786e-07	Dendritic cells	card9	caspase recruitment domain-containing protein 9
4.15187e-26	1.11975	0.621	0.288	9.74526e-22	Dendritic cells	LOC103394319
1.12519e-24	1.11594	0.543	0.241	2.64104e-20	Dendritic cells	eif3a	eukaryotic translation initiation factor 3 subunit A isoform X4
5.79734e-09	1.11195	0.146	0.054	0.000136075	Dendritic cells	epb41l3	band 4.1-like protein 3 isoform X2
5.54567e-49	1.109	0.968	0.755	1.30168e-44	Dendritic cells	arpc1b	actin-related protein 2/3 complex subunit 1B
4.18741e-08	1.10703	0.164	0.069	0.000982868	Dendritic cells	LOC103397399	ral guanine nucleotide dissociation stimulator isoform X3
1.41347e-19	1.1038	0.466	0.207	3.3177e-15	Dendritic cells	ufm1	ubiquitin-fold modifier 1
3.77049e-07	1.10313	0.142	0.059	0.0088501	Dendritic cells	LOC103386784	cyclin-D1-binding protein 1 homolog
1.27942e-12	1.10099	0.174	0.058	3.00305e-08	Dendritic cells	LOC107988596
1.75365e-08	1.09811	0.151	0.059	0.000411616	Dendritic cells	slc35b1	solute carrier family 35 member B1
1.17398e-14	1.09546	0.247	0.09	2.75556e-10	Dendritic cells	LOC103381529	glutamate dehydrogenase%2C mitochondrial
1.12086e-43	1.08716	0.927	0.632	2.63088e-39	Dendritic cells	LOC103399931	elongation factor 2-like
2.72788e-13	1.08423	0.274	0.112	6.40288e-09	Dendritic cells	scamp3	secretory carrier-associated membrane protein 3
9.13451e-09	1.07889	0.215	0.097	0.000214405	Dendritic cells	LOC103392839	uncharacterized protein LOC103392839 isoform X9
1.79463e-07	1.0754	0.187	0.087	0.00421236	Dendritic cells	coq4	ubiquinone biosynthesis protein COQ4 homolog%2C mitochondrial isoform X2
4.20635e-18	1.07478	0.379	0.156	9.87315e-14	Dendritic cells	arhgap15	rho GTPase-activating protein 15 isoform X3
9.10653e-08	1.06676	0.114	0.041	0.00213749	Dendritic cells	LOC103391026	mitogen-activated protein kinase 9
5.12172e-69	1.06583	1	0.882	1.20217e-64	Dendritic cells	LOC103392296	translationally-controlled tumor protein homolog
7.9249e-07	1.05897	0.128	0.053	0.0186013	Dendritic cells	ada	adenosine deaminase
2.31266e-20	1.0571	0.274	0.088	5.42829e-16	Dendritic cells	LOC103383032	ETS domain-containing protein Elk-3-like
8.8428e-12	1.05129	0.196	0.073	2.07558e-07	Dendritic cells	denr	density-regulated protein isoform X2
2.20894e-08	1.0499	0.132	0.049	0.000518483	Dendritic cells	slc25a28	mitoferrin-2
1.90732e-07	1.04548	0.11	0.04	0.00447686	Dendritic cells	cbr1	carbonyl reductase [NADPH] 1 isoform X2
3.4455e-10	1.04312	0.114	0.035	8.08727e-06	Dendritic cells	lrch1	LOW QUALITY PROTEIN: leucine-rich repeat and calponin homology domain-containing protein 1
2.62507e-46	1.03528	0.963	0.635	6.16158e-42	Dendritic cells	LOC103385454	interferon alpha-inducible protein 27-like protein 2A isoform X2
1.20265e-25	1.0345	0.607	0.271	2.82285e-21	Dendritic cells	plxnc1	plexin-C1
2.69668e-13	1.03444	0.224	0.082	6.32964e-09	Dendritic cells	dpp9	dipeptidyl peptidase 9
1.52925e-08	1.03341	0.128	0.046	0.000358945	Dendritic cells	LOC103389792	mid1-interacting protein 1-B-like
6.67941e-19	1.03144	0.557	0.284	1.56779e-14	Dendritic cells	LOC103394644	eukaryotic translation initiation factor 3 subunit I isoform X1
3.37097e-12	1.02772	0.324	0.153	7.91233e-08	Dendritic cells	calcoco2	calcium-binding and coiled-coil domain-containing protein 2
4.46308e-11	1.02772	0.114	0.033	1.04757e-06	Dendritic cells	znf516	LOW QUALITY PROTEIN: zinc finger protein 516
9.37382e-09	1.0263	0.274	0.138	0.000220022	Dendritic cells	LOC103397877	phospholipid-transporting ATPase ID-like isoform X1
1.08442e-19	1.02604	0.329	0.119	2.54534e-15	Dendritic cells	ncl	nucleolin isoform X1
5.0647e-10	1.02566	0.16	0.058	1.18879e-05	Dendritic cells	LOC103390969	mitochondrial import receptor subunit TOM5 homolog isoform X2
4.90563e-15	1.02551	0.269	0.102	1.15145e-10	Dendritic cells	tfeb	transcription factor EB isoform X1
7.13355e-58	1.02348	0.995	0.909	1.67439e-53	Dendritic cells	LOC103386546	60S acidic ribosomal protein P2-like
9.34464e-25	1.02164	0.525	0.216	2.19337e-20	Dendritic cells	LOC103391624	diacylglycerol kinase beta isoform X1
5.90058e-14	1.02032	0.429	0.214	1.38498e-09	Dendritic cells	LOC103381975	eukaryotic translation initiation factor 3 subunit C
1.77965e-12	1.01886	0.247	0.099	4.17719e-08	Dendritic cells	LOC103385976	uncharacterized protein LOC103385976
3.39088e-13	1.01767	0.324	0.142	7.95906e-09	Dendritic cells	LOC103380814	sphingosine-1-phosphate phosphatase 1-like
1.78175e-13	1.01263	0.447	0.226	4.18212e-09	Dendritic cells	LOC103378439	interferon alpha/beta receptor 1-like
7.06395e-15	1.00991	0.338	0.145	1.65805e-10	Dendritic cells	spg21	maspardin
5.53638e-07	1.00927	0.137	0.057	0.012995	Dendritic cells	frs2	LOW QUALITY PROTEIN: fibroblast growth factor receptor substrate 2
1.97882e-08	1.00849	0.137	0.052	0.000464468	Dendritic cells	plagl2	zinc finger protein PLAGL2 isoform X1
8.69547e-08	1.00431	0.114	0.041	0.002041	Dendritic cells	LOC103392577	sphingosine 1-phosphate receptor 2
2.88715e-08	1.00335	0.155	0.062	0.000677673	Dendritic cells	LOC103378129	LIM domain kinase 1-like isoform X1
4.52044e-13	1.00154	0.283	0.118	1.06104e-08	Dendritic cells	ormdl2	ORM1-like protein 2
5.52178e-08	0.997684	0.114	0.04	0.00129607	Dendritic cells	galns	N-acetylgalactosamine-6-sulfatase
9.18115e-24	0.995125	0.653	0.33	2.155e-19	Dendritic cells	LOC103382992	rab GDP dissociation inhibitor beta-like
9.037e-09	0.992398	0.224	0.104	0.000212116	Dendritic cells	LOC103389730	runt-related transcription factor 3-like isoform X3
8.29151e-13	0.990806	0.283	0.12	1.94618e-08	Dendritic cells	gspt1	eukaryotic peptide chain release factor GTP-binding subunit ERF3A
7.36103e-07	0.990728	0.123	0.049	0.0172778	Dendritic cells	shkbp1	SH3KBP1-binding protein 1
5.90664e-18	0.988503	0.58	0.314	1.38641e-13	Dendritic cells	eif3m	eukaryotic translation initiation factor 3 subunit M
8.70033e-11	0.987464	0.187	0.071	2.04214e-06	Dendritic cells	LOC103383270	lysosomal alpha-glucosidase-like
7.63041e-16	0.985615	0.466	0.231	1.79101e-11	Dendritic cells	tmem59	transmembrane protein 59
3.53698e-12	0.984825	0.219	0.083	8.30199e-08	Dendritic cells	wdfy4	WD repeat- and FYVE domain-containing protein 4
1.98941e-09	0.982349	0.201	0.085	4.66954e-05	Dendritic cells	LOC103391990	cytochrome c oxidase copper chaperone
3.13519e-12	0.980687	0.192	0.068	7.35893e-08	Dendritic cells	LOC103381608	sesquipedalian-1-like
2.0897e-07	0.979465	0.119	0.045	0.00490494	Dendritic cells	pik3c2a	phosphatidylinositol 4-phosphate 3-kinase C2 domain-containing subunit alpha
2.12264e-09	0.977578	0.155	0.058	4.98227e-05	Dendritic cells	LOC103378134	protein FAM98B-like isoform X1
1.64284e-11	0.976171	0.283	0.127	3.85608e-07	Dendritic cells	ptbp1	polypyrimidine tract-binding protein 1 isoform X1
1.97632e-08	0.97206	0.128	0.046	0.000463881	Dendritic cells	mrps5	28S ribosomal protein S5%2C mitochondrial
6.24627e-18	0.971253	0.516	0.249	1.46612e-13	Dendritic cells	atp5mg	ATP synthase subunit g%2C mitochondrial
1.12771e-09	0.96512	0.256	0.119	2.64697e-05	Dendritic cells	chmp2b	charged multivesicular body protein 2b
8.21411e-09	0.964773	0.123	0.042	0.000192802	Dendritic cells	cln5	ceroid-lipofuscinosis neuronal protein 5
1.3534e-08	0.963642	0.283	0.144	0.000317671	Dendritic cells	nupr1	nuclear protein 1
2.17493e-07	0.962187	0.1	0.035	0.005105	Dendritic cells	tufm	elongation factor Tu%2C mitochondrial
4.49266e-08	0.961707	0.123	0.045	0.00105452	Dendritic cells	LOC103394070	carnitine O-acetyltransferase-like
3.8618e-11	0.960535	0.146	0.048	9.06442e-07	Dendritic cells	sp3	transcription factor Sp3 isoform X1
1.2634e-10	0.959129	0.237	0.101	2.96544e-06	Dendritic cells	LOC103399971	sodium/potassium-transporting ATPase subunit beta-1
2.03139e-10	0.955921	0.237	0.102	4.76807e-06	Dendritic cells	spcs3	signal peptidase complex subunit 3
1.71034e-08	0.955224	0.146	0.056	0.00040145	Dendritic cells	arhgap24	rho GTPase-activating protein 24 isoform X1
1.3225e-08	0.954816	0.155	0.061	0.000310418	Dendritic cells	thoc6	THO complex subunit 6 homolog
1.5729e-07	0.951094	0.137	0.054	0.0036919	Dendritic cells	mrps16	28S ribosomal protein S16%2C mitochondrial
1.452e-06	0.948837	0.146	0.064	0.0340813	Dendritic cells	kat6b	histone acetyltransferase KAT6B isoform X1
4.12674e-15	0.947506	0.53	0.291	9.68629e-11	Dendritic cells	LOC103387816	cytochrome c oxidase subunit 6B1
4.0536e-08	0.946859	0.151	0.06	0.00095146	Dendritic cells	slc30a4	zinc transporter 4 isoform X1
2.48094e-08	0.94677	0.219	0.102	0.000582326	Dendritic cells	jak2	tyrosine-protein kinase JAK2
1.86017e-08	0.942402	0.215	0.098	0.000436619	Dendritic cells	LOC103383913	transmembrane emp24 domain-containing protein 1-like
3.1739e-22	0.941023	0.447	0.177	7.44978e-18	Dendritic cells	LOC112488257
2.34245e-15	0.940036	0.479	0.242	5.49819e-11	Dendritic cells	LOC103393837	proteasome subunit beta type-9 isoform X2
1.0183e-06	0.939998	0.174	0.081	0.0239016	Dendritic cells	tomm70	mitochondrial import receptor subunit TOM70
7.51384e-08	0.939846	0.16	0.067	0.00176365	Dendritic cells	LOC103383382	interferon regulatory factor 2-binding protein 2-B-like
7.07544e-11	0.937841	0.224	0.091	1.66075e-06	Dendritic cells	luc7l	putative RNA-binding protein Luc7-like 1 isoform X2
3.02526e-14	0.936117	0.315	0.133	7.10088e-10	Dendritic cells	LOC103380253	obg-like ATPase 1
1.07406e-10	0.933616	0.32	0.156	2.52103e-06	Dendritic cells	atp5md	up-regulated during skeletal muscle growth protein 5
1.99239e-07	0.93289	0.196	0.091	0.00467655	Dendritic cells	malt1	mucosa-associated lymphoid tissue lymphoma translocation protein 1 isoform X1
1.50425e-10	0.93164	0.16	0.057	3.53077e-06	Dendritic cells	eprs	bifunctional glutamate/proline--tRNA ligase isoform X2
4.56251e-07	0.930839	0.11	0.04	0.0107091	Dendritic cells	LOC103396244	ETS-related transcription factor Elf-1-like isoform X1
1.94078e-11	0.926709	0.228	0.091	4.55539e-07	Dendritic cells	LOC112486955
3.48666e-11	0.924595	0.155	0.052	8.18388e-07	Dendritic cells	clasrp	CLK4-associating serine/arginine rich protein
4.10069e-17	0.922458	0.598	0.328	9.62515e-13	Dendritic cells	atp6ap2	renin receptor
4.10296e-11	0.921249	0.315	0.146	9.63047e-07	Dendritic cells	LOC103384730	tumor necrosis factor receptor superfamily member 14-like isoform X5
2.75735e-57	0.919373	1	0.925	6.47205e-53	Dendritic cells	LOC103395053	heat shock cognate 70 kDa protein
5.00705e-09	0.918604	0.192	0.081	0.000117526	Dendritic cells	LOC103396522	ras-related protein Rab-31
6.21427e-18	0.918185	0.621	0.345	1.45861e-13	Dendritic cells	LOC103390732	uncharacterized protein LOC103390732 isoform X1
3.7924e-13	0.918096	0.402	0.199	8.90153e-09	Dendritic cells	ctsa	lysosomal protective protein
6.19786e-13	0.911398	0.47	0.255	1.45476e-08	Dendritic cells	nfkb2	nuclear factor NF-kappa-B p100 subunit isoform X3
2.14804e-07	0.909788	0.123	0.047	0.00504189	Dendritic cells	nop10	H/ACA ribonucleoprotein complex subunit 3
9.57343e-11	0.908971	0.228	0.096	2.24707e-06	Dendritic cells	LOC103393839	proteasome subunit beta type-7-like isoform X2
9.94097e-07	0.90564	0.119	0.047	0.0233334	Dendritic cells	LOC103392551	17-beta-hydroxysteroid dehydrogenase 14
3.49052e-15	0.90536	0.507	0.262	8.19295e-11	Dendritic cells	LOC103386829	cellular nucleic acid-binding protein-like
3.19562e-15	0.903038	0.457	0.224	7.50076e-11	Dendritic cells	LOC103385603	ras-related protein Rap-1A
2.51299e-12	0.901746	0.361	0.172	5.89848e-08	Dendritic cells	LOC103383481	monocyte to macrophage differentiation factor 2-like isoform X2
2.204e-10	0.90171	0.306	0.148	5.17323e-06	Dendritic cells	LOC103397751	transcription factor BTF3-like
8.44631e-11	0.901497	0.265	0.118	1.98252e-06	Dendritic cells	LOC103398058	FYVE and coiled-coil domain-containing protein 1-like isoform X2
2.68599e-14	0.900516	0.361	0.161	6.30456e-10	Dendritic cells	LOC103383552	uncharacterized protein LOC103383552
3.82789e-08	0.898453	0.155	0.062	0.000898482	Dendritic cells	LOC103378260	proteasome subunit alpha type-6-like
1.55557e-07	0.886644	0.155	0.065	0.00365123	Dendritic cells	LOC103381533	protein phosphatase 1B-like isoform X3
7.32377e-08	0.877827	0.155	0.063	0.00171903	Dendritic cells	LOC107988151
1.13115e-06	0.875012	0.16	0.072	0.0265503	Dendritic cells	cyfip2	cytoplasmic FMR1-interacting protein 2
1.89342e-39	0.874057	0.973	0.793	4.44423e-35	Dendritic cells	LOC103392030	thymosin beta-12-like
3.93509e-10	0.87282	0.183	0.07	9.23644e-06	Dendritic cells	LOC103389992
6.12497e-14	0.87129	0.42	0.205	1.43765e-09	Dendritic cells	LOC103384523	receptor-interacting serine/threonine-protein kinase 3-like isoform X3
9.32627e-08	0.870293	0.164	0.07	0.00218906	Dendritic cells	rbm26	RNA-binding protein 26 isoform X1
5.98538e-11	0.867086	0.215	0.085	1.40489e-06	Dendritic cells	sorl1	sortilin-related receptor
1.77272e-14	0.862697	0.434	0.21	4.16092e-10	Dendritic cells	hspa5	endoplasmic reticulum chaperone BiP
1.24726e-14	0.862476	0.365	0.161	2.92756e-10	Dendritic cells	dusp16	dual specificity protein phosphatase 16
2.41022e-15	0.861108	0.58	0.315	5.65726e-11	Dendritic cells	cct7	T-complex protein 1 subunit eta
3.7558e-07	0.860918	0.215	0.105	0.00881561	Dendritic cells	LOC103395857	CMP-N-acetylneuraminate-beta-1%2C4-galactoside alpha-2%2C3-sialyltransferase-like isoform X1
2.47087e-15	0.859271	0.479	0.238	5.79963e-11	Dendritic cells	cct4	T-complex protein 1 subunit delta
1.90096e-10	0.85754	0.315	0.152	4.46192e-06	Dendritic cells	sec11a	signal peptidase complex catalytic subunit SEC11A
1.86703e-06	0.856918	0.142	0.062	0.043823	Dendritic cells	prag1	tyrosine-protein kinase PRAG1
3.18885e-09	0.852396	0.201	0.084	7.48486e-05	Dendritic cells	nifk	MKI67 FHA domain-interacting nucleolar phosphoprotein
3.34816e-11	0.849664	0.151	0.05	7.85879e-07	Dendritic cells	LOC103386740	proto-oncogene tyrosine-protein kinase Src-like isoform X1
1.39239e-09	0.846107	0.183	0.073	3.26821e-05	Dendritic cells	apc	adenomatous polyposis coli protein isoform X1
1.96795e-10	0.844612	0.361	0.182	4.61917e-06	Dendritic cells	pabpc1	polyadenylate-binding protein 1
3.08206e-09	0.841801	0.352	0.19	7.23422e-05	Dendritic cells	eif4b	eukaryotic translation initiation factor 4B
8.89953e-15	0.841379	0.621	0.377	2.0889e-10	Dendritic cells	LOC103383064	sodium-coupled neutral amino acid transporter 2 isoform X2
5.6818e-43	0.83939	0.968	0.859	1.33363e-38	Dendritic cells	rpl23a	60S ribosomal protein L23a
5.47023e-16	0.838953	0.279	0.103	1.28397e-11	Dendritic cells	map4	microtubule-associated protein 4 isoform X2
2.1442e-09	0.838373	0.192	0.078	5.03287e-05	Dendritic cells	LOC103388869	pituitary tumor-transforming gene 1 protein-interacting protein-like
2.42794e-08	0.833236	0.146	0.056	0.000569886	Dendritic cells	rbm12b	RNA-binding protein 12B
1.03236e-09	0.831982	0.256	0.117	2.42317e-05	Dendritic cells	inpp5d	phosphatidylinositol 3%2C4%2C5-trisphosphate 5-phosphatase 1
2.7725e-13	0.831782	0.301	0.126	6.50761e-09	Dendritic cells	LOC103378360	calpain small subunit 2 isoform X1
2.78858e-27	0.831238	0.913	0.706	6.54535e-23	Dendritic cells	wdfy2	WD repeat and FYVE domain-containing protein 2
9.3329e-13	0.828059	0.484	0.261	2.19062e-08	Dendritic cells	atp5mf	ATP synthase subunit f%2C mitochondrial
9.12948e-13	0.82597	0.457	0.241	2.14287e-08	Dendritic cells	LOC103385487	14-3-3 protein beta/alpha-1
4.94552e-07	0.824424	0.187	0.088	0.0116081	Dendritic cells	foxn2	forkhead box protein N2 isoform X1
2.83008e-07	0.821594	0.151	0.064	0.00664277	Dendritic cells	park7	protein/nucleic acid deglycase DJ-1 isoform X1
5.20061e-21	0.819513	0.799	0.5	1.22069e-16	Dendritic cells	LOC103382743	src substrate cortactin-like
5.93378e-07	0.816933	0.151	0.064	0.0139278	Dendritic cells	tmub1	transmembrane and ubiquitin-like domain-containing protein 1
8.17824e-12	0.816588	0.301	0.135	1.9196e-07	Dendritic cells	zfp36l1	mRNA decay activator protein ZFP36L1
5.97835e-08	0.815358	0.274	0.143	0.00140324	Dendritic cells	sdr16c5	epidermal retinol dehydrogenase 2
7.48281e-08	0.814639	0.201	0.092	0.00175636	Dendritic cells	snrpg	small nuclear ribonucleoprotein G
9.55477e-13	0.812913	0.521	0.296	2.24269e-08	Dendritic cells	atp5pb	ATP synthase F(0) complex subunit B1%2C mitochondrial isoform X1
5.77446e-08	0.809293	0.247	0.122	0.00135538	Dendritic cells	LOC103397349	trans-Golgi network integral membrane protein TGN38 isoform X2
7.65049e-09	0.808019	0.301	0.152	0.000179572	Dendritic cells	LOC103377124	serine/threonine-protein kinase Sgk3
2.88115e-07	0.806808	0.21	0.101	0.00676263	Dendritic cells	srprb	signal recognition particle receptor subunit beta
1.41669e-09	0.79951	0.219	0.093	3.32525e-05	Dendritic cells	LOC103389325	carcinoembryonic antigen-related cell adhesion molecule 7-like isoform X2
5.55677e-10	0.798912	0.292	0.138	1.30429e-05	Dendritic cells	traf3	TNF receptor-associated factor 3 isoform X2
3.25791e-08	0.798363	0.269	0.135	0.000764697	Dendritic cells	LOC103385474	FYVE%2C RhoGEF and PH domain-containing protein 3
1.92717e-11	0.797214	0.447	0.247	4.52344e-07	Dendritic cells	tmem258	transmembrane protein 258
3.36843e-11	0.793179	0.626	0.406	7.90638e-07	Dendritic cells	tnip1	TNFAIP3-interacting protein 1
1.65074e-06	0.792847	0.187	0.091	0.0387463	Dendritic cells	rpn1	dolichyl-diphosphooligosaccharide--protein glycosyltransferase subunit 1
2.08692e-24	0.792462	0.895	0.667	4.89842e-20	Dendritic cells	cd63	CD63 antigen
2.1047e-07	0.791762	0.151	0.063	0.00494015	Dendritic cells	rnf7	RING-box protein 2 isoform X1
6.10653e-14	0.79137	0.635	0.372	1.43333e-09	Dendritic cells	enpp6	ectonucleotide pyrophosphatase/phosphodiesterase family member 6
3.64985e-10	0.789777	0.274	0.123	8.56692e-06	Dendritic cells	LOC103395215	NEDD4 family-interacting protein 1-like isoform X1
2.62872e-08	0.784064	0.26	0.127	0.000617014	Dendritic cells	mlkl	mixed lineage kinase domain-like protein
4.15828e-07	0.772205	0.164	0.072	0.00976031	Dendritic cells	ccdc61	coiled-coil domain-containing protein 61 isoform X1
8.53365e-07	0.771084	0.155	0.068	0.0200302	Dendritic cells	LOC103378882	lysosomal protective protein-like
2.7461e-12	0.767426	0.484	0.26	6.44565e-08	Dendritic cells	LOC103390430	ATP synthase subunit alpha%2C mitochondrial
2.44002e-14	0.766422	0.648	0.386	5.72722e-10	Dendritic cells	LOC103395656	capZ-interacting protein-like isoform X5
1.23795e-10	0.763349	0.416	0.223	2.90571e-06	Dendritic cells	eif2s3	eukaryotic translation initiation factor 2 subunit 3
1.53082e-09	0.761406	0.283	0.136	3.59315e-05	Dendritic cells	hprt1	hypoxanthine-guanine phosphoribosyltransferase
9.32133e-09	0.751342	0.265	0.126	0.00021879	Dendritic cells	kin	DNA/RNA-binding protein KIN17
7.09501e-13	0.746674	0.397	0.189	1.66534e-08	Dendritic cells	zc3h12a	endoribonuclease ZC3H12A
5.50327e-15	0.743972	0.594	0.328	1.29173e-10	Dendritic cells	fam78a	protein FAM78A
4.9579e-36	0.740155	1	0.898	1.16372e-31	Dendritic cells	LOC103395576	ADP/ATP translocase 2
5.94043e-10	0.739455	0.338	0.17	1.39434e-05	Dendritic cells	LOC103386291	bridging integrator 2-like isoform X1
1.05853e-07	0.73742	0.356	0.204	0.00248457	Dendritic cells	LOC103394121
1.49364e-13	0.735302	0.379	0.173	3.50587e-09	Dendritic cells	nap1l1	nucleosome assembly protein 1-like 1
3.01099e-10	0.73155	0.279	0.126	7.0674e-06	Dendritic cells	cd164	sialomucin core protein 24 isoform X3
1.78885e-21	0.731424	0.872	0.634	4.19878e-17	Dendritic cells	ybx1	nuclease-sensitive element-binding protein 1 isoform X1
3.08884e-13	0.730284	0.47	0.239	7.25012e-09	Dendritic cells	atp5pd	ATP synthase subunit d%2C mitochondrial
1.7505e-06	0.729968	0.11	0.043	0.0410878	Dendritic cells	fbxo8	F-box only protein 8
1.83769e-08	0.726494	0.365	0.201	0.000431342	Dendritic cells	LOC103398092	potassium voltage-gated channel subfamily V member 2-like
8.53381e-09	0.724778	0.388	0.216	0.000200306	Dendritic cells	acp2	lysosomal acid phosphatase
1.31302e-08	0.720809	0.274	0.133	0.000308192	Dendritic cells	LOC103378350	transmembrane protein 87A-like isoform X2
1.49773e-19	0.717428	0.589	0.285	3.51548e-15	Dendritic cells	LOC103383813	testican-3 isoform X2
5.69773e-20	0.710366	0.849	0.628	1.33737e-15	Dendritic cells	LOC103383639	annexin A5 isoform X1
9.0235e-07	0.707211	0.205	0.101	0.02118	Dendritic cells	srsf2	serine/arginine-rich splicing factor 2
2.37648e-08	0.703133	0.21	0.094	0.000557808	Dendritic cells	LOC103392617	protein tweety homolog 3
1.75312e-15	0.696899	0.694	0.405	4.11493e-11	Dendritic cells	il2rg	cytokine receptor common subunit gamma
7.75822e-15	0.695858	0.831	0.608	1.82101e-10	Dendritic cells	LOC103387550	cystatin-C-like
1.45959e-11	0.693155	0.269	0.114	3.42594e-07	Dendritic cells	cul9	LOW QUALITY PROTEIN: cullin-9
3.48851e-10	0.691623	0.365	0.186	8.18823e-06	Dendritic cells	akap13	A-kinase anchor protein 13
1.57531e-08	0.687301	0.37	0.207	0.000369756	Dendritic cells	LOC103384989	phosphatidylinositol-binding clathrin assembly protein-like isoform X1
1.61106e-06	0.687209	0.128	0.053	0.0378147	Dendritic cells	LOC103387916	c-Myc-binding protein
9.82524e-07	0.682038	0.183	0.085	0.0230618	Dendritic cells	nelfa	negative elongation factor A
2.00447e-06	0.680124	0.11	0.043	0.047049	Dendritic cells	jam2	junctional adhesion molecule B isoform X1
9.68007e-09	0.678576	0.288	0.142	0.000227211	Dendritic cells	etnk1	ethanolamine kinase 1
1.42194e-10	0.677208	0.333	0.161	3.33757e-06	Dendritic cells	ipo7	importin-7
1.8749e-06	0.674532	0.146	0.064	0.0440077	Dendritic cells	ncoa3	nuclear receptor coactivator 3
1.649e-10	0.671077	0.279	0.125	3.87053e-06	Dendritic cells	dennd2d	DENN domain-containing protein 2D isoform X1
1.6503e-06	0.668642	0.183	0.087	0.0387358	Dendritic cells	hps3	Hermansky-Pudlak syndrome 3 protein isoform X1
1.46961e-11	0.667604	0.342	0.16	3.44948e-07	Dendritic cells	metap2	methionine aminopeptidase 2
6.02164e-09	0.660392	0.32	0.164	0.00014134	Dendritic cells	abcd1	ATP-binding cassette sub-family D member 1
1.24771e-12	0.659122	0.603	0.355	2.92862e-08	Dendritic cells	ND2	NADH dehydrogenase subunit 2
3.33172e-13	0.65388	0.731	0.457	7.82022e-09	Dendritic cells	LOC103397917	leupaxin
1.40168e-10	0.650844	0.32	0.151	3.29002e-06	Dendritic cells	LOC103395823	peroxiredoxin-1 isoform X1
1e-07	0.650081	0.251	0.125	0.0023472	Dendritic cells	zmynd11	zinc finger MYND domain-containing protein 11 isoform X1
4.00837e-07	0.648718	0.233	0.115	0.00940845	Dendritic cells	LOC103380734	NF-kappa-B inhibitor alpha-like
1.77756e-06	0.644298	0.11	0.042	0.0417229	Dendritic cells	LOC103388843	sodium channel subunit beta-1-like isoform X2
5.34332e-07	0.637949	0.247	0.126	0.0125418	Dendritic cells	LOC103385371	galectin-8-like
4.26612e-09	0.631439	0.447	0.254	0.000100134	Dendritic cells	ssr3	LOW QUALITY PROTEIN: translocon-associated protein subunit gamma
1.31185e-19	0.6249	0.443	0.177	3.07917e-15	Dendritic cells	emp2	epithelial membrane protein 2
9.07518e-10	0.620529	0.589	0.369	2.13013e-05	Dendritic cells	ND5	NADH dehydrogenase subunit 5
2.16529e-10	0.620151	0.329	0.16	5.08238e-06	Dendritic cells	kdm6b	lysine-specific demethylase 6B
6.4256e-10	0.617308	0.457	0.252	1.50822e-05	Dendritic cells	LOC103386924	voltage-dependent anion-selective channel protein 2
1.63173e-06	0.614842	0.178	0.084	0.0383001	Dendritic cells	LOC103382633	uncharacterized protein LOC103382633
2.54991e-11	0.614693	0.516	0.283	5.98515e-07	Dendritic cells	ssr4	translocon-associated protein subunit delta
2.61028e-10	0.61242	0.434	0.232	6.12685e-06	Dendritic cells	LOC103377409	poly(U)-binding-splicing factor PUF60-like isoform X1
1.26773e-08	0.608878	0.365	0.197	0.000297561	Dendritic cells	LOC103391682	macrosialin
4.08385e-07	0.606776	0.324	0.182	0.00958561	Dendritic cells	LOC103379313	semaphorin-7A-like isoform X2
1.98485e-06	0.598123	0.205	0.102	0.0465883	Dendritic cells	capn7	calpain-7
7.24251e-19	0.590532	0.95	0.667	1.69996e-14	Dendritic cells	LOC103383441	ras-related C3 botulinum toxin substrate 2
1.77674e-06	0.587569	0.256	0.137	0.0417036	Dendritic cells	spns1	protein spinster homolog 1 isoform X3
1.50302e-09	0.584543	0.265	0.121	3.52789e-05	Dendritic cells	LOC103395690	solute carrier family 25 member 35
9.12778e-09	0.574007	0.329	0.169	0.000214247	Dendritic cells	tmem251	transmembrane protein 251
9.88013e-09	0.572538	0.384	0.205	0.000231906	Dendritic cells	LOC103393868	tubulin beta chain-like
5.74712e-07	0.569362	0.365	0.213	0.0134896	Dendritic cells	plekho2	pleckstrin homology domain-containing family O member 2
3.80056e-13	0.567594	0.84	0.623	8.92068e-09	Dendritic cells	btg1	protein BTG1
7.29071e-07	0.563638	0.196	0.093	0.0171128	Dendritic cells	LOC103387743	cytochrome c
3.69194e-18	0.561895	0.941	0.749	8.66573e-14	Dendritic cells	CYTB	cytochrome b
1.7439e-06	0.559983	0.164	0.075	0.0409328	Dendritic cells	LOC103378915	isocitrate dehydrogenase [NAD] subunit alpha%2C mitochondrial
3.41704e-12	0.559252	0.452	0.228	8.02047e-08	Dendritic cells	LOC103377592	histone H3.v1-like
5.17764e-07	0.55542	0.32	0.177	0.0121529	Dendritic cells	LOC103377018	endophilin-B1-like isoform X1
3.71523e-07	0.550193	0.333	0.185	0.00872038	Dendritic cells	LOC103388810	tumor necrosis factor receptor superfamily member 14-like isoform X1
1.194e-06	0.542384	0.315	0.176	0.0280256	Dendritic cells	LOC103387892	cytochrome c oxidase subunit 8B%2C mitochondrial
1.77842e-06	0.539588	0.146	0.064	0.0417431	Dendritic cells	LOC103390849	sestrin-3-like
5.58934e-08	0.539264	0.352	0.192	0.00131193	Dendritic cells	pdia3	protein disulfide-isomerase A3
2.08152e-08	0.531527	0.374	0.2	0.000488575	Dendritic cells	atp6v1a	V-type proton ATPase catalytic subunit A
3.76447e-08	0.531163	0.283	0.14	0.000883596	Dendritic cells	smim30	small integral membrane protein 30
7.62775e-07	0.53111	0.274	0.146	0.0179039	Dendritic cells	LOC103387374	E3 ubiquitin-protein ligase TRIM8-like
5.40765e-07	0.529496	0.329	0.184	0.0126928	Dendritic cells	LOC103396962	osteoclast-stimulating factor 1-like
8.80486e-08	0.527684	0.215	0.099	0.00206668	Dendritic cells	st3gal5	lactosylceramide alpha-2%2C3-sialyltransferase
3.69095e-07	0.520898	0.26	0.134	0.0086634	Dendritic cells	rpl5	60S ribosomal protein L5
4.54823e-13	0.515361	0.753	0.449	1.06756e-08	Dendritic cells	lcp1	plastin-2
2.3231e-11	0.515025	0.511	0.276	5.45277e-07	Dendritic cells	LOC103378897	BTB/POZ domain-containing protein KCTD12-like isoform X2
1.79534e-06	0.513753	0.548	0.364	0.0421402	Dendritic cells	LOC103388524	protein BTG3-like
8.70859e-08	0.509583	0.461	0.275	0.00204408	Dendritic cells	lypla2	acyl-protein thioesterase 2 isoform X1
2.9387e-07	0.507896	0.347	0.195	0.00689772	Dendritic cells	iscu	iron-sulfur cluster assembly enzyme ISCU%2C mitochondrial
4.11365e-12	0.505773	0.895	0.691	9.65556e-08	Dendritic cells	ND4	NADH dehydrogenase subunit 4
3.0597e-10	0.503677	0.763	0.558	7.18173e-06	Dendritic cells	LOC103391216	cyclin-G1
1.65459e-07	0.503067	0.521	0.33	0.00388365	Dendritic cells	LOC103396971	uncharacterized protein LOC103396971
0	12.2481	0.513	0.006	0	Eosinophils-like	LOC103390922	endonuclease domain-containing 1 protein-like
0	10.5112	0.406	0	0	Eosinophils-like	LOC103395404	transmembrane 4 L6 family member 1-like
0	9.92013	0.48	0.001	0	Eosinophils-like	LOC103389318	C-type lectin domain family 10 member A-like
0	8.95995	0.292	0.001	0	Eosinophils-like	LOC103381481	protein phosphatase 1 regulatory subunit 1B-like
0	8.01375	0.13	0	0	Eosinophils-like	LOC103391359	UDP-glucuronosyltransferase 2C1-like isoform X1
0	7.74651	0.355	0.002	0	Eosinophils-like	LOC103396095	zinc finger protein Gfi-1
0	7.48127	0.107	0.001	0	Eosinophils-like	LOC112487648
0	7.23307	0.137	0.001	0	Eosinophils-like	LOC103387377	CD209 antigen-like protein C isoform X2
0	7.2021	0.207	0.002	0	Eosinophils-like	LOC103391221	LOW QUALITY PROTEIN: ependymin-like
0	7.16754	0.643	0.011	0	Eosinophils-like	LOC103381736	uncharacterized protein LOC103381736 isoform X1
0	6.92143	0.237	0.002	0	Eosinophils-like	gng7	guanine nucleotide-binding protein G(I)/G(S)/G(O) subunit gamma-7
0	6.87324	0.569	0.048	0	Eosinophils-like	LOC103384537	mannose-specific lectin-like isoform X3
0	6.79353	0.264	0.003	0	Eosinophils-like	LOC112488642
0	6.70882	0.118	0.001	0	Eosinophils-like	LOC103393414	zinc finger protein RFP-like isoform X2
0	6.70617	0.209	0.002	0	Eosinophils-like	LOC103396587	lysosome-associated membrane glycoprotein 3
0	6.54505	0.302	0.003	0	Eosinophils-like	rundc3b	RUN domain-containing protein 3B
0	6.30923	0.199	0.002	0	Eosinophils-like	LOC103395386	ras-related protein Rab-38-like
0	6.27827	0.374	0.006	0	Eosinophils-like	cryl1	lambda-crystallin homolog
0	6.16093	0.418	0.008	0	Eosinophils-like	LOC103379970	calcium and integrin-binding family member 2
0	6.11475	0.123	0.002	0	Eosinophils-like	LOC103394035	PR domain zinc finger protein 1-like
0	5.97826	0.457	0.01	0	Eosinophils-like	LOC103396240	uncharacterized protein LOC103396240
0	5.88188	0.214	0.004	0	Eosinophils-like	LOC103398683	tyrosine-protein kinase Blk
0	5.86676	0.692	0.016	0	Eosinophils-like	LOC103393588	tryptase-2-like
0	5.86631	0.127	0.002	0	Eosinophils-like	LOC103397822	oncostatin-M-specific receptor subunit beta-like isoform X1
0	5.83067	0.123	0.002	0	Eosinophils-like	ppp1r3g	protein phosphatase 1 regulatory subunit 3G
0	5.79738	0.125	0.002	0	Eosinophils-like	LOC103381849	transmembrane protein 106B isoform X2
0	5.73995	0.286	0.005	0	Eosinophils-like	syngr1	synaptogyrin-1 isoform X2
0	5.37445	0.1	0.003	0	Eosinophils-like	tbx21	T-box transcription factor TBX21
2.96517e-277	5.36212	0.13	0.006	6.95984e-273	Eosinophils-like	LOC103388696	cathepsin K
0	5.35957	0.267	0.008	0	Eosinophils-like	LOC103393853	C3a anaphylatoxin chemotactic receptor-like
0	5.26127	0.388	0.011	0	Eosinophils-like	sh2d1a	SH2 domain-containing protein 1A isoform X2
0	5.23046	0.297	0.01	0	Eosinophils-like	LOC103377283	cytochrome b5
0	5.09498	0.149	0.004	0	Eosinophils-like	LOC103391770	C-type lectin domain family 4 member C-like
0	5.07697	0.369	0.011	0	Eosinophils-like	LOC103380777	putative nucleotidyltransferase FAM46A
0	4.85231	0.633	0.031	0	Eosinophils-like	LOC103392428	tissue factor pathway inhibitor-like isoform X2
0	4.79837	0.16	0.006	0	Eosinophils-like	LOC103377993	uncharacterized protein LOC103377993 isoform X1
0	4.76678	0.149	0.006	0	Eosinophils-like	LOC103394667	protein FAM49A-like isoform X3
0	4.66168	0.309	0.016	0	Eosinophils-like	LOC112487199	uncharacterized protein LOC112487199 isoform X2
0	4.59754	0.8	0.085	0	Eosinophils-like	LOC103381561	redox-regulatory protein FAM213A-like
0	4.53406	0.151	0.006	0	Eosinophils-like	smad1	mothers against decapentaplegic homolog 1 isoform X2
0	4.51845	0.413	0.021	0	Eosinophils-like	LOC103381292	uncharacterized protein LOC103381292 isoform X1
0	4.45428	0.207	0.01	0	Eosinophils-like	LOC103384265	zinc finger protein Aiolos-like
0	4.44731	0.434	0.017	0	Eosinophils-like	LOC107989421	uncharacterized protein LOC107989421
0	4.21576	0.17	0.009	0	Eosinophils-like	c16h3orf70	UPF0524 protein C3orf70 homolog isoform X1
8.16771e-226	4.16906	0.121	0.006	1.91713e-221	Eosinophils-like	LOC103390010	arylsulfatase B
0	4.10038	0.344	0.024	0	Eosinophils-like	eif4ebp3	eukaryotic translation initiation factor 4E-binding protein 3
1.86796e-230	4.0811	0.12	0.006	4.38449e-226	Eosinophils-like	LOC103377754	kinase suppressor of Ras 1-like
3.41231e-243	4.04332	0.137	0.008	8.00937e-239	Eosinophils-like	dok3	docking protein 3
3.56501e-228	4.01739	0.162	0.011	8.36778e-224	Eosinophils-like	LOC107989789	uncharacterized protein LOC107989789 isoform X1
0	3.98005	0.193	0.012	0	Eosinophils-like	LOC103383538	programmed cell death protein 4-like isoform X2
0	3.89321	0.25	0.012	0	Eosinophils-like	LOC103378433	LOW QUALITY PROTEIN: G-protein coupled receptor 4-like
3.20808e-153	3.88507	0.107	0.007	7.53001e-149	Eosinophils-like	LOC103392211	zinc finger protein Helios isoform X1
0	3.85841	0.213	0.014	0	Eosinophils-like	rab32	ras-related protein Rab-32 isoform X1
0	3.79122	0.262	0.018	0	Eosinophils-like	LOC103392672	sesquipedalian-1-like isoform X2
1.46524e-143	3.78123	0.105	0.008	3.43922e-139	Eosinophils-like	LOC103388771	sialoadhesin-like
1.0732e-270	3.76803	0.2	0.015	2.51902e-266	Eosinophils-like	LOC103384903	mitogen-activated protein kinase 13-like
1.8715e-195	3.69404	0.13	0.009	4.39279e-191	Eosinophils-like	pld4	phospholipase D4 isoform X2
1.51757e-163	3.66576	0.128	0.01	3.56205e-159	Eosinophils-like	tsku	tsukushin isoform X2
4.47963e-145	3.66357	0.112	0.009	1.05146e-140	Eosinophils-like	LOC103395540	beta-2 adrenergic receptor-like isoform X2
2.36505e-125	3.6301	0.123	0.012	5.55124e-121	Eosinophils-like	LOC103390043	leukemia inhibitory factor receptor-like isoform X1
0	3.62325	0.228	0.016	0	Eosinophils-like	paics	multifunctional protein ADE2
0	3.58414	0.232	0.015	0	Eosinophils-like	tppp	tubulin polymerization-promoting protein isoform X1
1.09071e-274	3.57975	0.209	0.016	2.5601e-270	Eosinophils-like	chst3	carbohydrate sulfotransferase 3
1.52959e-301	3.56445	0.267	0.023	3.59025e-297	Eosinophils-like	LOC103378644	lysosome-associated membrane glycoprotein 1
0	3.50199	0.534	0.065	0	Eosinophils-like	man1a1	mannosyl-oligosaccharide 1%2C2-alpha-mannosidase IA
3.02009e-130	3.49377	0.109	0.009	7.08876e-126	Eosinophils-like	LOC103384564	hemicentin-1-like
8.57271e-131	3.4371	0.112	0.009	2.01219e-126	Eosinophils-like	LOC103386174	GATA-binding factor 2-like isoform X1
0	3.41805	0.545	0.061	0	Eosinophils-like	cd44	CD44 antigen
8.07012e-123	3.40517	0.121	0.012	1.89422e-118	Eosinophils-like	c17h16orf89	UPF0764 protein C16orf89 homolog
9.36391e-263	3.31933	0.339	0.042	2.1979e-258	Eosinophils-like	LOC103385131	nuclear factor erythroid 2-related factor 2
0	3.30692	0.341	0.032	0	Eosinophils-like	LOC103378482	LOW QUALITY PROTEIN: caspase-1-like
3.68468e-205	3.25718	0.264	0.032	8.64867e-201	Eosinophils-like	LOC103392403	LOW QUALITY PROTEIN: signal transducer and activator of transcription 1-like
2.55436e-66	3.21518	0.1	0.014	5.99559e-62	Eosinophils-like	LOC103381637	C-terminal-binding protein 2 isoform X1
6.98564e-290	3.21255	0.36	0.043	1.63967e-285	Eosinophils-like	cpvl	probable serine carboxypeptidase CPVL
6.82391e-94	3.18739	0.105	0.011	1.60171e-89	Eosinophils-like	LOC103381695	uncharacterized protein LOC103381695
6.73429e-115	3.16983	0.13	0.014	1.58067e-110	Eosinophils-like	LOC103383163	B-cell receptor CD22-like isoform X3
3.26887e-137	3.11115	0.146	0.015	7.67269e-133	Eosinophils-like	LOC103392405	signal transducer and activator of transcription 4
5.26063e-141	3.10386	0.179	0.021	1.23477e-136	Eosinophils-like	LOC103379744	aldose reductase-related protein 2-like
4.75841e-222	3.0897	0.332	0.046	1.11689e-217	Eosinophils-like	mpp1	55 kDa erythrocyte membrane protein
2.33405e-267	3.08816	0.327	0.038	5.47847e-263	Eosinophils-like	LOC103380448	tyrosine-protein kinase CSK-like
1.10026e-62	3.04884	0.13	0.023	2.58253e-58	Eosinophils-like	hpgd	15-hydroxyprostaglandin dehydrogenase [NAD(+)] isoform X1
6.30444e-195	3.04842	0.271	0.035	1.47978e-190	Eosinophils-like	LOC112487344	uncharacterized protein LOC112487344
2.80873e-101	3.02686	0.114	0.012	6.59266e-97	Eosinophils-like	slc49a3	solute carrier family 49 member A3
0	3.01034	0.696	0.151	0	Eosinophils-like	fcer1g	high affinity immunoglobulin epsilon receptor subunit gamma isoform X2
4.39986e-142	2.93066	0.183	0.022	1.03274e-137	Eosinophils-like	dgkq	diacylglycerol kinase theta isoform X1
0	2.87798	0.724	0.167	0	Eosinophils-like	LOC107989032	uncharacterized protein LOC107989032
0	2.8624	0.768	0.17	0	Eosinophils-like	LOC103379870	hyaluronidase-5-like
2.20775e-102	2.8431	0.158	0.022	5.18203e-98	Eosinophils-like	prkar1b	cAMP-dependent protein kinase type I-beta regulatory subunit isoform X1
2.46507e-238	2.82324	0.302	0.036	5.78601e-234	Eosinophils-like	capg	macrophage-capping protein
5.43235e-162	2.8078	0.257	0.037	1.27508e-157	Eosinophils-like	map2k1	dual specificity mitogen-activated protein kinase kinase 1 isoform X1
3.49467e-262	2.8019	0.898	0.37	8.20269e-258	Eosinophils-like	LOC103388697	cathepsin S-like
1.49708e-120	2.77533	0.151	0.018	3.51394e-116	Eosinophils-like	pign	GPI ethanolamine phosphate transferase 1
1.8533e-193	2.76377	0.221	0.024	4.35007e-189	Eosinophils-like	twistnb	DNA-directed RNA polymerase I subunit RPA43
2.84267e-115	2.7488	0.19	0.028	6.6723e-111	Eosinophils-like	gab3	GRB2-associated-binding protein 3
1.90649e-183	2.74244	0.316	0.049	4.47491e-179	Eosinophils-like	LOC103383278	calpain-2 catalytic subunit-like isoform X1
2.80361e-97	2.74076	0.114	0.013	6.58062e-93	Eosinophils-like	ddx31	probable ATP-dependent RNA helicase DDX31 isoform X5
1.17825e-198	2.71289	0.311	0.044	2.76558e-194	Eosinophils-like	sash3	SAM and SH3 domain-containing protein 3
6.28896e-139	2.71255	0.197	0.025	1.47614e-134	Eosinophils-like	LOC103391194	putative fibroblast growth factor 1 isoform X1
6.06746e-86	2.68318	0.137	0.02	1.42416e-81	Eosinophils-like	LOC103389250	OX-2 membrane glycoprotein-like
0	2.66916	0.691	0.143	0	Eosinophils-like	LOC103396400	elongation factor 1-delta-like isoform X3
5.02602e-202	2.66596	0.366	0.059	1.17971e-197	Eosinophils-like	LOC103386870	active breakpoint cluster region-related protein-like
3.78262e-166	2.66123	0.221	0.027	8.87856e-162	Eosinophils-like	pno1	RNA-binding protein PNO1
6.87138e-141	2.66065	0.541	0.173	1.61285e-136	Eosinophils-like	LOC103393497	sphingosine 1-phosphate receptor 4
2.5257e-127	2.65659	0.186	0.025	5.92831e-123	Eosinophils-like	LOC103389517	tetratricopeptide repeat protein 39B-like isoform X1
3.77559e-300	2.65652	0.583	0.105	8.86206e-296	Eosinophils-like	gtpbp4	nucleolar GTP-binding protein 1
4.21162e-92	2.65545	0.144	0.02	9.88552e-88	Eosinophils-like	LOC103384504	lipopolysaccharide-binding protein-like
1.70759e-96	2.62277	0.178	0.028	4.00806e-92	Eosinophils-like	LOC103393261	cytokine receptor common subunit beta-like isoform X1
6.074e-53	2.61776	0.125	0.024	1.42569e-48	Eosinophils-like	sesn1	sestrin-1 isoform X1
9.87357e-85	2.60381	0.132	0.018	2.31753e-80	Eosinophils-like	LOC103379457	RNA polymerase II elongation factor ELL-like
1.31932e-104	2.6036	0.167	0.024	3.09671e-100	Eosinophils-like	slc4a11	sodium bicarbonate transporter-like protein 11 isoform X4
1.10725e-125	2.59154	0.153	0.017	2.59893e-121	Eosinophils-like	LOC103385063	glutamic acid-rich protein-like isoform X2
1.23097e-175	2.57513	0.413	0.083	2.88933e-171	Eosinophils-like	LOC103388899	DNA-binding protein inhibitor ID-4
8.06276e-141	2.55911	0.264	0.043	1.89249e-136	Eosinophils-like	LOC103390012	arylsulfatase B-like
1.67446e-66	2.55505	0.109	0.016	3.9303e-62	Eosinophils-like	ypel1	protein yippee-like 1
5.34752e-96	2.54982	0.163	0.025	1.25517e-91	Eosinophils-like	slc22a18	solute carrier family 22 member 18
2.7369e-174	2.52721	0.322	0.052	6.42406e-170	Eosinophils-like	LOC103391186	glucocorticoid receptor
3.03924e-66	2.52377	0.12	0.019	7.1337e-62	Eosinophils-like	bnip3	BCL2/adenovirus E1B 19 kDa protein-interacting protein 3
7.99464e-94	2.50917	0.139	0.019	1.8765e-89	Eosinophils-like	LOC103391314	DNA-directed RNA polymerases I and III subunit RPAC2-like
2.80595e-102	2.50624	0.144	0.018	6.58612e-98	Eosinophils-like	LOC103381917	peptidyl-prolyl cis-trans isomerase A
1.52505e-131	2.50406	0.425	0.109	3.57959e-127	Eosinophils-like	tagap	LOW QUALITY PROTEIN: T-cell activation Rho GTPase-activating protein
5.06605e-112	2.48246	0.223	0.038	1.1891e-107	Eosinophils-like	dok1	docking protein 1
5.26251e-255	2.46832	0.554	0.105	1.23522e-250	Eosinophils-like	LOC103379955	uncharacterized protein LOC103379955
9.3556e-132	2.4653	0.216	0.031	2.19595e-127	Eosinophils-like	LOC103392537	LOW QUALITY PROTEIN: forkhead box protein K2-like
1.08683e-80	2.46042	0.197	0.039	2.55101e-76	Eosinophils-like	LOC103395668	T-cell immunoglobulin and mucin domain-containing protein 4-like isoform X2
7.72226e-262	2.45396	0.877	0.316	1.81257e-257	Eosinophils-like	LOC103379551	metallothionein A
4.1404e-147	2.44851	0.445	0.109	9.71834e-143	Eosinophils-like	flt3	receptor-type tyrosine-protein kinase FLT3
1.6172e-59	2.4467	0.123	0.022	3.7959e-55	Eosinophils-like	dut	deoxyuridine 5'-triphosphate nucleotidohydrolase%2C mitochondrial
7.33189e-151	2.44461	0.311	0.055	1.72094e-146	Eosinophils-like	lgmn	legumain
8.87447e-97	2.42812	0.246	0.051	2.08302e-92	Eosinophils-like	LOC103383206	hemicentin-2-like
4.08136e-70	2.42505	0.128	0.02	9.57976e-66	Eosinophils-like	gramd2a	GRAM domain-containing protein 2A
1.8276e-53	2.42415	0.107	0.018	4.28974e-49	Eosinophils-like	LOC103394720	LOW QUALITY PROTEIN: triple functional domain protein-like
6.30905e-204	2.40276	0.448	0.085	1.48086e-199	Eosinophils-like	LOC107988063	uncharacterized protein LOC107988063
2.19859e-120	2.38827	0.337	0.076	5.16052e-116	Eosinophils-like	snx11	sorting nexin-11
7.06407e-40	2.38038	0.547	0.299	1.65808e-35	Eosinophils-like	cpa1	carboxypeptidase A1
8.03052e-87	2.35115	0.141	0.02	1.88492e-82	Eosinophils-like	esd	S-formylglutathione hydrolase
3.1505e-66	2.3437	0.12	0.019	7.39486e-62	Eosinophils-like	rpf2	ribosome production factor 2 homolog
1.92756e-75	2.32311	0.118	0.016	4.52436e-71	Eosinophils-like	LOC103397598	prostaglandin G/H synthase 1
2.86995e-101	2.32085	0.141	0.018	6.73635e-97	Eosinophils-like	LOC103383286	3-oxo-5-alpha-steroid 4-dehydrogenase 2
7.1803e-47	2.30171	0.121	0.025	1.68536e-42	Eosinophils-like	sh3gl1	endophilin-A2 isoform X4
1.72722e-84	2.30076	0.197	0.038	4.05412e-80	Eosinophils-like	ephb4	ephrin type-B receptor 4
6.01393e-57	2.29491	0.135	0.026	1.41159e-52	Eosinophils-like	LOC103383704	uncharacterized protein LOC103383704 isoform X1
1.69545e-98	2.29158	0.22	0.041	3.97956e-94	Eosinophils-like	LOC103387257	zinc finger MIZ domain-containing protein 1 isoform X6
7.72564e-60	2.28379	0.135	0.025	1.81336e-55	Eosinophils-like	LOC103393532	actin-related protein 2/3 complex subunit 1A-like
1.67783e-118	2.27711	0.302	0.062	3.9382e-114	Eosinophils-like	LOC103386258	forkhead box protein P1-B isoform X1
9.47417e-90	2.2738	0.206	0.039	2.22378e-85	Eosinophils-like	LOC103393325	thyrotroph embryonic factor-like isoform X2
2.61454e-64	2.26971	0.112	0.017	6.13684e-60	Eosinophils-like	mthfd1	C-1-tetrahydrofolate synthase%2C cytoplasmic
1.65503e-46	2.23036	0.123	0.026	3.88468e-42	Eosinophils-like	LOC103383261	arylamine N-acetyltransferase%2C pineal gland isozyme NAT-10-like
2.04783e-73	2.2267	0.188	0.039	4.80666e-69	Eosinophils-like	cbr1	carbonyl reductase [NADPH] 1 isoform X2
3.23191e-66	2.21572	0.162	0.032	7.58594e-62	Eosinophils-like	prr5l	proline-rich protein 5-like isoform X2
1.04473e-100	2.20624	0.234	0.045	2.45219e-96	Eosinophils-like	mdh1	malate dehydrogenase%2C cytoplasmic
1.5031e-199	2.19907	0.564	0.133	3.52807e-195	Eosinophils-like	ddx21	nucleolar RNA helicase 2
6.48813e-90	2.18646	0.232	0.048	1.52289e-85	Eosinophils-like	LOC103380053	ras and EF-hand domain-containing protein homolog
9.84081e-45	2.18606	0.1	0.019	2.30984e-40	Eosinophils-like	eef1e1	eukaryotic translation elongation factor 1 epsilon-1
9.54101e-99	2.17486	0.211	0.038	2.23947e-94	Eosinophils-like	apex1	DNA-(apurinic or apyrimidinic site) lyase
1.4786e-68	2.14156	0.329	0.105	3.47058e-64	Eosinophils-like	LOC103392843	CD97 antigen-like isoform X1
3.58812e-86	2.13955	0.253	0.058	8.42202e-82	Eosinophils-like	LOC103390921	zinc finger and SCAN domain-containing protein 5A-like
5.42603e-70	2.12618	0.118	0.017	1.2736e-65	Eosinophils-like	rsl1d1	ribosomal L1 domain-containing protein 1
7.36683e-222	2.12614	0.831	0.291	1.72914e-217	Eosinophils-like	LOC103396090	gelsolin-like
2.22021e-106	2.12418	0.306	0.069	5.21128e-102	Eosinophils-like	LOC103398401	aldehyde dehydrogenase family 9 member A1
8.87833e-210	2.12006	0.842	0.353	2.08392e-205	Eosinophils-like	LOC103382188	nucleoside diphosphate kinase-like
1.444e-182	2.11852	0.875	0.438	3.38936e-178	Eosinophils-like	psap	prosaposin isoform X2
2.66633e-130	2.09402	0.446	0.115	6.25841e-126	Eosinophils-like	inpp5d	phosphatidylinositol 3%2C4%2C5-trisphosphate 5-phosphatase 1
1.72909e-78	2.092	0.204	0.042	4.05852e-74	Eosinophils-like	glipr2	Golgi-associated plant pathogenesis-related protein 1
8.52838e-40	2.08639	0.102	0.021	2.00178e-35	Eosinophils-like	exosc3	exosome complex component RRP40
2.64523e-134	2.08559	0.351	0.074	6.20888e-130	Eosinophils-like	stard10	START domain-containing protein 10
3.48544e-41	2.08369	0.107	0.022	8.18103e-37	Eosinophils-like	vps35l	UPF0505 protein C16orf62 homolog
2.3329e-55	2.0833	0.12	0.022	5.47578e-51	Eosinophils-like	LOC103390985	uncharacterized protein DDB_G0286299-like
5.37166e-122	2.08099	0.475	0.137	1.26084e-117	Eosinophils-like	fbxo32	F-box only protein 32
7.86048e-44	2.07963	0.107	0.021	1.84501e-39	Eosinophils-like	hpse	LOW QUALITY PROTEIN: heparanase
3.45812e-142	2.07055	0.559	0.168	8.11689e-138	Eosinophils-like	sla	src-like-adapter
4.45572e-108	2.06736	0.276	0.056	1.04585e-103	Eosinophils-like	prdx6	peroxiredoxin-6
9.96262e-61	2.06404	0.151	0.03	2.33843e-56	Eosinophils-like	LOC103379975	40S ribosomal protein S27-like
7.56094e-94	2.06018	0.272	0.061	1.7747e-89	Eosinophils-like	dap	death-associated protein 1
1.56008e-128	2.05343	0.306	0.059	3.66181e-124	Eosinophils-like	ahcy	LOW QUALITY PROTEIN: adenosylhomocysteinase
1.78705e-64	2.05271	0.258	0.073	4.19455e-60	Eosinophils-like	LOC103398432	40S ribosomal protein S17-like
3.11875e-67	2.05189	0.137	0.024	7.32033e-63	Eosinophils-like	mrpl44	39S ribosomal protein L44%2C mitochondrial
4.79133e-44	2.04728	0.128	0.029	1.12462e-39	Eosinophils-like	prkch	protein kinase C eta type
2.01806e-130	2.04365	0.337	0.07	4.7368e-126	Eosinophils-like	LOC103395405	transmembrane 4 L6 family member 5
5.12235e-53	2.04013	0.149	0.033	1.20232e-48	Eosinophils-like	LOC112488294	uncharacterized protein LOC112488294 isoform X2
3.86067e-66	2.03673	0.227	0.057	9.06177e-62	Eosinophils-like	LOC103388795	myelin basic protein-like isoform X2
1.24812e-76	2.03155	0.148	0.024	2.92958e-72	Eosinophils-like	gnl2	nucleolar GTP-binding protein 2 isoform X3
1.22296e-51	2.02102	0.16	0.037	2.87053e-47	Eosinophils-like	LOC112487740
4.0153e-219	2.01657	0.951	0.549	9.42472e-215	Eosinophils-like	rpl15	60S ribosomal protein L15
7.28919e-66	2.00911	0.178	0.037	1.71092e-61	Eosinophils-like	hp1bp3	heterochromatin protein 1-binding protein 3
1.38595e-112	2.00624	0.388	0.1	3.25309e-108	Eosinophils-like	LOC103392005	kelch-like protein 9
2.56812e-102	2.00352	0.374	0.1	6.0279e-98	Eosinophils-like	jak2	tyrosine-protein kinase JAK2
1.16354e-48	1.99104	0.112	0.021	2.73106e-44	Eosinophils-like	LOC103390062	zinc finger protein 703-like
1.51705e-187	1.99015	0.622	0.166	3.56082e-183	Eosinophils-like	rsl24d1	probable ribosome biogenesis protein RLP24
1.49861e-39	1.97304	0.105	0.022	3.51753e-35	Eosinophils-like	LOC103393417	rho GTPase-activating protein 15-like
3.25104e-186	1.96258	0.896	0.466	7.63084e-182	Eosinophils-like	rps12	40S ribosomal protein S12
2.71695e-45	1.96002	0.128	0.028	6.37722e-41	Eosinophils-like	LOC103388254	40S ribosomal protein S27-like
1.25912e-42	1.95481	0.135	0.032	2.95541e-38	Eosinophils-like	LOC103392198	beta-galactosidase-like
1.37568e-98	1.95445	0.223	0.041	3.229e-94	Eosinophils-like	nop56	nucleolar protein 56
1.27933e-79	1.95127	0.336	0.098	3.00284e-75	Eosinophils-like	unc93b1	protein unc-93 homolog B1
4.18943e-74	1.95029	0.276	0.073	9.83342e-70	Eosinophils-like	LOC103387669	spectrin beta chain%2C non-erythrocytic 1-like isoform X2
1.93345e-59	1.94995	0.114	0.019	4.5382e-55	Eosinophils-like	sdad1	protein SDA1 homolog
4.99313e-62	1.94341	0.163	0.034	1.17199e-57	Eosinophils-like	atpaf2	ATP synthase mitochondrial F1 complex assembly factor 2
4.04151e-67	1.94217	0.19	0.041	9.48622e-63	Eosinophils-like	LOC112487086
1.133e-33	1.94024	0.116	0.029	2.65938e-29	Eosinophils-like	nod2	nucleotide-binding oligomerization domain-containing protein 2 isoform X1
6.9722e-60	1.94	0.153	0.031	1.63652e-55	Eosinophils-like	LOC103380240	60S ribosomal protein L4-B-like
3.39901e-37	1.93579	0.142	0.038	7.97815e-33	Eosinophils-like	ctsz	cathepsin Z
7.03432e-84	1.93188	0.2	0.039	1.6511e-79	Eosinophils-like	LOC103390639	alcohol dehydrogenase class-3
2.93739e-62	1.93041	0.181	0.04	6.89464e-58	Eosinophils-like	aldh2	aldehyde dehydrogenase%2C mitochondrial
5.69664e-178	1.92652	0.847	0.402	1.33712e-173	Eosinophils-like	LOC103397472	60S ribosomal protein L35 isoform X2
3.00219e-220	1.92524	0.979	0.654	7.04674e-216	Eosinophils-like	rpl12	60S ribosomal protein L12 isoform X1
1.15578e-217	1.9194	0.984	0.789	2.71286e-213	Eosinophils-like	LOC103385942	centriolin-like
1.64297e-206	1.91916	0.949	0.577	3.85638e-202	Eosinophils-like	LOC103392743	60S ribosomal protein L19
1.0694e-75	1.91843	0.216	0.048	2.5101e-71	Eosinophils-like	LOC103391641
2.22973e-121	1.9183	0.452	0.123	5.23363e-117	Eosinophils-like	ctsc	dipeptidyl peptidase 1
1.2059e-82	1.91321	0.295	0.076	2.83048e-78	Eosinophils-like	selplg	P-selectin glycoprotein ligand 1
1.92554e-67	1.90426	0.158	0.03	4.51962e-63	Eosinophils-like	tbc1d4	TBC1 domain family member 4 isoform X1
1.58978e-59	1.89028	0.156	0.032	3.73152e-55	Eosinophils-like	LOC103381868	pyruvate dehydrogenase (acetyl-transferring) kinase isozyme 2%2C mitochondrial-like
1.96992e-227	1.88964	0.984	0.706	4.62381e-223	Eosinophils-like	rpl18a	60S ribosomal protein L18a
6.93561e-53	1.88764	0.148	0.032	1.62793e-48	Eosinophils-like	gbe1	1%2C4-alpha-glucan-branching enzyme
1.7686e-184	1.8771	0.942	0.625	4.15126e-180	Eosinophils-like	LOC103378172	LOW QUALITY PROTEIN: 60S ribosomal protein L13a
4.0696e-49	1.87288	0.146	0.033	9.55216e-45	Eosinophils-like	LOC103378680	A-kinase anchor protein 9-like isoform X10
6.47321e-36	1.85921	0.1	0.022	1.51939e-31	Eosinophils-like	prkn	E3 ubiquitin-protein ligase parkin isoform X2
2.72903e-15	1.85264	0.128	0.053	6.40558e-11	Eosinophils-like	LOC103386020	nuclear receptor subfamily 4 group A member 1-like
8.69806e-225	1.83934	0.984	0.701	2.04161e-220	Eosinophils-like	LOC103393683	40S ribosomal protein SA
9.69143e-211	1.83696	0.967	0.67	2.27477e-206	Eosinophils-like	rps6	40S ribosomal protein S6
2.04038e-48	1.83214	0.105	0.019	4.78919e-44	Eosinophils-like	nolc1	nucleolar and coiled-body phosphoprotein 1 isoform X3
1.19019e-78	1.83211	0.353	0.107	2.79361e-74	Eosinophils-like	LOC103385549	uncharacterized protein LOC103385549
7.02295e-190	1.83162	0.938	0.624	1.64843e-185	Eosinophils-like	rps4x	40S ribosomal protein S4%2C X isoform
1.29349e-33	1.8295	0.111	0.027	3.03608e-29	Eosinophils-like	bckdk	3-methyl-2-oxobutanoate dehydrogenase [lipoamide] kinase%2C mitochondrial
2.88889e-45	1.82518	0.116	0.024	6.7808e-41	Eosinophils-like	grwd1	glutamate-rich WD repeat-containing protein 1
4.3695e-121	1.82029	0.483	0.138	1.02561e-116	Eosinophils-like	prss16	thymus-specific serine protease
5.09589e-208	1.81886	0.968	0.703	1.19611e-203	Eosinophils-like	rplp0	60S acidic ribosomal protein P0
1.939e-58	1.818	0.251	0.073	4.55122e-54	Eosinophils-like	LOC103390444	CDK5 regulatory subunit-associated protein 2 isoform X3
2.79374e-53	1.81701	0.232	0.068	6.55746e-49	Eosinophils-like	cndp2	cytosolic non-specific dipeptidase
8.46389e-80	1.81539	0.32	0.09	1.98664e-75	Eosinophils-like	cep95	centrosomal protein of 95 kDa isoform X2
1.53062e-233	1.81524	0.989	0.81	3.59267e-229	Eosinophils-like	rps27a	ubiquitin-40S ribosomal protein S27a
1.7847e-36	1.81271	0.112	0.026	4.18904e-32	Eosinophils-like	dhrs12	dehydrogenase/reductase SDR family member 12
7.2758e-189	1.80951	0.953	0.695	1.70778e-184	Eosinophils-like	rpl7a	60S ribosomal protein L7a
2.61672e-160	1.80864	0.873	0.491	6.14196e-156	Eosinophils-like	uba52	ubiquitin-60S ribosomal protein L40
3.20755e-39	1.80832	0.12	0.028	7.52876e-35	Eosinophils-like	LOC103393717	mucolipin-1-like
1.11291e-105	1.80419	0.46	0.141	2.61223e-101	Eosinophils-like	cct6a	T-complex protein 1 subunit zeta
5.19029e-212	1.80111	0.979	0.7	1.21827e-207	Eosinophils-like	rpl7	60S ribosomal protein L7
1.78824e-199	1.79599	0.961	0.573	4.19736e-195	Eosinophils-like	LOC103392522	60S ribosomal protein L3
6.34154e-176	1.79245	0.931	0.591	1.48849e-171	Eosinophils-like	rps3a	40S ribosomal protein S3a
2.71162e-111	1.78646	0.497	0.154	6.36471e-107	Eosinophils-like	arhgap15	rho GTPase-activating protein 15 isoform X3
6.11896e-31	1.78558	0.104	0.026	1.43624e-26	Eosinophils-like	fbxl2	F-box/LRR-repeat protein 2 isoform X1
1.07186e-201	1.78461	0.956	0.652	2.51587e-197	Eosinophils-like	rpl10	LOW QUALITY PROTEIN: 60S ribosomal protein L10
1.45873e-163	1.7804	0.907	0.562	3.42393e-159	Eosinophils-like	rpl10a	60S ribosomal protein L10a
4.99817e-56	1.78017	0.151	0.032	1.17317e-51	Eosinophils-like	LOC103393406	ABI gene family member 3-like
3.75422e-35	1.77959	0.193	0.064	8.81191e-31	Eosinophils-like	LOC103383246	vascular cell adhesion protein 1-like
1.46301e-97	1.77687	0.373	0.1	3.43398e-93	Eosinophils-like	LOC103396065	uncharacterized protein LOC103396065
9.65302e-178	1.77052	0.923	0.601	2.26576e-173	Eosinophils-like	LOC103397662	60S ribosomal protein L5
1.65716e-209	1.76523	0.977	0.728	3.88969e-205	Eosinophils-like	rps7	40S ribosomal protein S7
1.32506e-198	1.76481	0.961	0.63	3.11018e-194	Eosinophils-like	rps5	40S ribosomal protein S5
2.15697e-46	1.75633	0.186	0.051	5.06284e-42	Eosinophils-like	LOC103388099	GTPase IMAP family member 7-like
8.09567e-205	1.75542	0.931	0.418	1.90022e-200	Eosinophils-like	cxcr4	C-X-C chemokine receptor type 4
1.66369e-54	1.75047	0.125	0.023	3.90502e-50	Eosinophils-like	pes1	pescadillo homolog
1.33319e-57	1.7458	0.243	0.069	3.12926e-53	Eosinophils-like	cisd2	CDGSH iron-sulfur domain-containing protein 2
2.66704e-82	1.74243	0.687	0.37	6.26007e-78	Eosinophils-like	enpp6	ectonucleotide pyrophosphatase/phosphodiesterase family member 6
8.48873e-58	1.7415	0.265	0.08	1.99247e-53	Eosinophils-like	wipi2	WD repeat domain phosphoinositide-interacting protein 2 isoform X3
5.22245e-220	1.73852	0.991	0.769	1.22581e-215	Eosinophils-like	rps11	40S ribosomal protein S11
5.79519e-33	1.73821	0.1	0.023	1.36025e-28	Eosinophils-like	myb	transcriptional activator Myb isoform X2
4.00263e-89	1.73446	0.302	0.075	9.39498e-85	Eosinophils-like	LOC103379310	cytochrome c oxidase subunit 5A%2C mitochondrial
5.31683e-46	1.731	0.16	0.04	1.24797e-41	Eosinophils-like	ppa2	inorganic pyrophosphatase 2%2C mitochondrial
1.20631e-33	1.7271	0.125	0.033	2.83146e-29	Eosinophils-like	ptdss1	phosphatidylserine synthase 1
2.05517e-219	1.72669	0.991	0.796	4.8239e-215	Eosinophils-like	rps2	40S ribosomal protein S2
4.50301e-205	1.72404	0.977	0.726	1.05695e-200	Eosinophils-like	rps26	40S ribosomal protein S26
3.21848e-44	1.72149	0.183	0.051	7.55442e-40	Eosinophils-like	LOC103380484	LOW QUALITY PROTEIN: nesprin-1
2.13153e-53	1.71975	0.163	0.037	5.00313e-49	Eosinophils-like	slc38a9	sodium-coupled neutral amino acid transporter 9 isoform X1
1.0624e-186	1.71851	0.949	0.642	2.49367e-182	Eosinophils-like	rpl9	60S ribosomal protein L9
1.19416e-51	1.7183	0.209	0.058	2.80293e-47	Eosinophils-like	hps4	Hermansky-Pudlak syndrome 4 protein
3.16837e-49	1.714	0.19	0.051	7.4368e-45	Eosinophils-like	LOC103395900	calcium-binding mitochondrial carrier protein Aralar1-like isoform X1
7.15351e-121	1.71322	0.717	0.298	1.67907e-116	Eosinophils-like	LOC103388951	G-protein-signaling modulator 2-like
2.21738e-197	1.71278	0.977	0.723	5.20463e-193	Eosinophils-like	rplp1	60S acidic ribosomal protein P1
6.34458e-69	1.71237	0.272	0.074	1.4892e-64	Eosinophils-like	LOC103395311	spectrin beta chain%2C non-erythrocytic 1-like isoform X1
1.09096e-47	1.70996	0.179	0.047	2.56071e-43	Eosinophils-like	rnf13	E3 ubiquitin-protein ligase RNF13 isoform X1
2.96709e-35	1.70871	0.139	0.038	6.96435e-31	Eosinophils-like	prcp	lysosomal Pro-X carboxypeptidase
7.90631e-166	1.70844	0.954	0.606	1.85577e-161	Eosinophils-like	LOC103387550	cystatin-C-like
4.8728e-172	1.70727	0.954	0.693	1.14374e-167	Eosinophils-like	rps8	40S ribosomal protein S8
4.11342e-57	1.70164	0.165	0.036	9.65501e-53	Eosinophils-like	exosc1	exosome complex component CSL4 isoform X1
8.2493e-186	1.69883	0.97	0.703	1.93628e-181	Eosinophils-like	rpl37a	60S ribosomal protein L37a
1.20119e-127	1.69851	0.729	0.317	2.81944e-123	Eosinophils-like	LOC103386647	60S ribosomal protein L22
7.31515e-112	1.69648	0.622	0.237	1.71701e-107	Eosinophils-like	LOC103383249	LOW QUALITY PROTEIN: ADP-ribosylation factor-binding protein GGA3
9.49691e-155	1.6956	0.889	0.531	2.22911e-150	Eosinophils-like	eef1g	elongation factor 1-gamma
7.77796e-48	1.695	0.195	0.054	1.82564e-43	Eosinophils-like	abcc5	multidrug resistance-associated protein 5 isoform X2
2.60654e-193	1.67634	0.967	0.702	6.11808e-189	Eosinophils-like	LOC103394567	40S ribosomal protein S27
1.57681e-32	1.67396	0.107	0.026	3.7011e-28	Eosinophils-like	uhrf2	E3 ubiquitin-protein ligase UHRF2
1.86743e-116	1.67143	0.439	0.117	4.38324e-112	Eosinophils-like	ncl	nucleolin isoform X1
6.22202e-42	1.67123	0.112	0.024	1.46043e-37	Eosinophils-like	LOC103382854	ataxin-7-like protein 1
1.10583e-37	1.66296	0.13	0.032	2.5956e-33	Eosinophils-like	znf516	LOW QUALITY PROTEIN: zinc finger protein 516
1.46151e-130	1.66281	0.791	0.4	3.43047e-126	Eosinophils-like	btf3	transcription factor BTF3
3.46177e-38	1.65843	0.172	0.051	8.12546e-34	Eosinophils-like	LOC103394276	tyrosine-protein phosphatase non-receptor type 2-like
6.02846e-48	1.65672	0.176	0.045	1.415e-43	Eosinophils-like	LOC103394774	nucleophosmin-like
3.73482e-42	1.65534	0.123	0.027	8.76638e-38	Eosinophils-like	snu13	NHP2-like protein 1
2.42731e-39	1.65502	0.16	0.044	5.69739e-35	Eosinophils-like	LOC103394070	carnitine O-acetyltransferase-like
1.53369e-27	1.65377	0.137	0.043	3.59988e-23	Eosinophils-like	LOC103384135	ATP-binding cassette sub-family A member 1-like
8.1024e-186	1.65316	0.968	0.723	1.90179e-181	Eosinophils-like	rpl21	60S ribosomal protein L21
1.12327e-189	1.65057	0.986	0.764	2.63654e-185	Eosinophils-like	rps20	40S ribosomal protein S20
3.02439e-120	1.64748	0.606	0.206	7.09884e-116	Eosinophils-like	LOC103377905	hypoxia-inducible factor 1-alpha-like
6.96219e-81	1.64552	0.409	0.133	1.63417e-76	Eosinophils-like	atp5mc3	ATP synthase F(0) complex subunit C3%2C mitochondrial
1.24686e-173	1.64497	0.944	0.681	2.92664e-169	Eosinophils-like	rpl8	60S ribosomal protein L8
3.59169e-40	1.64265	0.148	0.038	8.43041e-36	Eosinophils-like	aldh16a1	aldehyde dehydrogenase family 16 member A1
1.34528e-45	1.63394	0.158	0.039	3.15765e-41	Eosinophils-like	LOC103387448
1.69125e-177	1.63073	0.97	0.716	3.96971e-173	Eosinophils-like	rpl32	60S ribosomal protein L32
2.12547e-87	1.62951	0.476	0.165	4.98889e-83	Eosinophils-like	LOC103393210	ras-related protein Rab-37-like
2.31372e-28	1.62858	0.12	0.034	5.43076e-24	Eosinophils-like	fdx1	adrenodoxin%2C mitochondrial
1.9944e-32	1.62766	0.13	0.036	4.68126e-28	Eosinophils-like	LOC103398055	interleukin-6 receptor subunit beta-like
1.2636e-132	1.62723	0.847	0.509	2.96592e-128	Eosinophils-like	LOC103397057	60S ribosomal protein L35-like
1.48468e-40	1.6207	0.116	0.025	3.48485e-36	Eosinophils-like	wdr43	WD repeat-containing protein 43
2.84086e-70	1.62002	0.295	0.083	6.66806e-66	Eosinophils-like	LOC103384267	protein AF-17 isoform X2
6.47332e-121	1.61643	0.719	0.32	1.51942e-116	Eosinophils-like	nsa2	ribosome biogenesis protein NSA2 homolog
2.08897e-25	1.61112	0.104	0.029	4.90324e-21	Eosinophils-like	itga4	integrin alpha-4
1.18348e-149	1.6101	0.861	0.418	2.77787e-145	Eosinophils-like	crip1	cysteine-rich protein 1
1.23708e-31	1.60555	0.105	0.026	2.90369e-27	Eosinophils-like	LOC103396980	ATP synthase subunit alpha%2C mitochondrial
2.48707e-30	1.60316	0.104	0.026	5.83766e-26	Eosinophils-like	suclg2	succinate--CoA ligase [GDP-forming] subunit beta%2C mitochondrial
1.00913e-197	1.60219	0.981	0.772	2.36862e-193	Eosinophils-like	rpl23	60S ribosomal protein L23
2.82477e-119	1.59858	0.858	0.568	6.6303e-115	Eosinophils-like	LOC103378706	60S acidic ribosomal protein P2-like
2.06897e-25	1.59818	0.125	0.039	4.85628e-21	Eosinophils-like	tab1	TGF-beta-activated kinase 1 and MAP3K7-binding protein 1 isoform X4
6.7338e-146	1.59702	0.902	0.592	1.58056e-141	Eosinophils-like	rpl24	60S ribosomal protein L24
6.57531e-36	1.59474	0.137	0.036	1.54336e-31	Eosinophils-like	LOC103393388	protein max-like isoform X1
2.22117e-35	1.59429	0.146	0.041	5.21353e-31	Eosinophils-like	pgm1	phosphoglucomutase-1
5.96279e-172	1.59279	0.946	0.646	1.39959e-167	Eosinophils-like	rpl35a	60S ribosomal protein L35a
7.87509e-41	1.59248	0.186	0.055	1.84844e-36	Eosinophils-like	LOC103399143	RNA-binding protein NOB1-like
9.4165e-41	1.5917	0.167	0.046	2.21024e-36	Eosinophils-like	mfsd12	major facilitator superfamily domain-containing protein 12
1.90019e-106	1.59154	0.571	0.199	4.46013e-102	Eosinophils-like	nfkbie	NF-kappa-B inhibitor epsilon
8.48225e-141	1.58907	0.803	0.335	1.99095e-136	Eosinophils-like	LOC103394307
5.19261e-178	1.58896	0.968	0.716	1.21881e-173	Eosinophils-like	rpl30	60S ribosomal protein L30
1.74265e-28	1.58671	0.109	0.029	4.09036e-24	Eosinophils-like	LOC103385995	uncharacterized protein LOC103385995
1.02397e-26	1.58356	0.125	0.038	2.40347e-22	Eosinophils-like	dcaf6	DDB1- and CUL4-associated factor 6 isoform X8
1.02649e-148	1.57981	0.907	0.588	2.40938e-144	Eosinophils-like	rps13	40S ribosomal protein S13
7.9013e-150	1.57948	0.907	0.572	1.85459e-145	Eosinophils-like	rps21	40S ribosomal protein S21 isoform X2
1.69372e-149	1.57867	0.914	0.607	3.97549e-145	Eosinophils-like	LOC103391408	60S ribosomal protein L26
1.58878e-166	1.57863	0.947	0.67	3.72919e-162	Eosinophils-like	LOC103388963	LOW QUALITY PROTEIN: 40S ribosomal protein S19-like
9.76327e-28	1.5761	0.105	0.028	2.29164e-23	Eosinophils-like	pebp1	phosphatidylethanolamine-binding protein 1
4.52853e-67	1.57403	0.244	0.062	1.06294e-62	Eosinophils-like	LOC107988151
1.42667e-45	1.57365	0.148	0.035	3.34868e-41	Eosinophils-like	LOC103394671	E3 ubiquitin-protein ligase znrf2-like
8.98234e-39	1.57194	0.153	0.041	2.10834e-34	Eosinophils-like	LOC103394302
4.43638e-189	1.56963	0.972	0.749	1.04131e-184	Eosinophils-like	rps15a	40S ribosomal protein S15a
3.36335e-145	1.56434	0.907	0.562	7.89445e-141	Eosinophils-like	rps28	40S ribosomal protein S28
4.18816e-36	1.56354	0.116	0.028	9.83045e-32	Eosinophils-like	LOC103391319	probable G-protein coupled receptor 174 isoform X1
7.94309e-183	1.56214	0.979	0.732	1.8644e-178	Eosinophils-like	rps23	40S ribosomal protein S23
4.05622e-142	1.56029	0.896	0.571	9.52075e-138	Eosinophils-like	rps24	40S ribosomal protein S24
1.00845e-34	1.55987	0.178	0.057	2.36703e-30	Eosinophils-like	orai2	protein orai-2
1.19923e-78	1.55956	0.397	0.128	2.81484e-74	Eosinophils-like	LOC103398737	LOW QUALITY PROTEIN: C-C chemokine receptor type 9-like
1.06388e-169	1.55936	0.953	0.64	2.49715e-165	Eosinophils-like	fau	ubiquitin-like protein fubi and ribosomal protein S30
5.14645e-21	1.55785	0.104	0.033	1.20797e-16	Eosinophils-like	LOC103377013	uncharacterized protein LOC103377013
2.39731e-137	1.55738	0.831	0.428	5.62697e-133	Eosinophils-like	LOC103384861	60S ribosomal protein L22
2.1761e-46	1.55589	0.236	0.075	5.10774e-42	Eosinophils-like	dars	aspartate--tRNA ligase%2C cytoplasmic
9.05577e-24	1.55521	0.111	0.034	2.12557e-19	Eosinophils-like	slc25a43	solute carrier family 25 member 43
1.00206e-34	1.55245	0.107	0.025	2.35203e-30	Eosinophils-like	LOC103397941	14 kDa phosphohistidine phosphatase-like
3.71788e-65	1.55173	0.272	0.076	8.7266e-61	Eosinophils-like	LOC103395883	gamma-interferon-inducible lysosomal thiol reductase-like precursor
5.29398e-168	1.54916	0.954	0.704	1.2426e-163	Eosinophils-like	rpl27a	60S ribosomal protein L27a
3.28125e-137	1.54742	0.649	0.209	7.70175e-133	Eosinophils-like	tnfsf13b	tumor necrosis factor ligand superfamily member 13B isoform X5
1.74739e-71	1.54658	0.329	0.097	4.10147e-67	Eosinophils-like	LOC103385976	uncharacterized protein LOC103385976
3.49308e-30	1.54639	0.17	0.057	8.19897e-26	Eosinophils-like	LOC107988596
1.46922e-55	1.54186	0.309	0.103	3.44856e-51	Eosinophils-like	LOC103395857	CMP-N-acetylneuraminate-beta-1%2C4-galactoside alpha-2%2C3-sialyltransferase-like isoform X1
6.01182e-62	1.54106	0.353	0.122	1.41109e-57	Eosinophils-like	LOC103397978	retinoic acid receptor RXR-gamma-B-like
2.6023e-97	1.54037	0.629	0.25	6.10812e-93	Eosinophils-like	LOC103378755
4.33792e-39	1.53797	0.112	0.025	1.0182e-34	Eosinophils-like	mrps21	28S ribosomal protein S21%2C mitochondrial
1.13875e-165	1.53402	0.94	0.7	2.67286e-161	Eosinophils-like	rpl13	60S ribosomal protein L13
1.48964e-142	1.53134	0.88	0.527	3.49648e-138	Eosinophils-like	rpl14	60S ribosomal protein L14
4.93197e-45	1.52945	0.257	0.087	1.15763e-40	Eosinophils-like	LOC103379291	myocyte-specific enhancer factor 2A-like
3.17387e-24	1.52799	0.123	0.039	7.44971e-20	Eosinophils-like	c8h8orf59	uncharacterized protein C8orf59 homolog
1.26866e-36	1.52184	0.195	0.063	2.97781e-32	Eosinophils-like	pbdc1	protein PBDC1
1.25118e-156	1.52136	0.953	0.752	2.93678e-152	Eosinophils-like	rpl31	60S ribosomal protein L31
5.26239e-32	1.51848	0.16	0.05	1.23519e-27	Eosinophils-like	pdcd4	programmed cell death protein 4 isoform X1
1.41853e-51	1.51784	0.271	0.087	3.32956e-47	Eosinophils-like	rnf11	RING finger protein 11
4.28205e-166	1.5178	0.961	0.686	1.00508e-161	Eosinophils-like	rpl29	60S ribosomal protein L29
1.09796e-79	1.51635	0.332	0.093	2.57713e-75	Eosinophils-like	atp5f1d	ATP synthase subunit delta%2C mitochondrial isoform X2
7.63886e-126	1.51553	0.872	0.555	1.79299e-121	Eosinophils-like	naca	nascent polypeptide-associated complex subunit alpha
4.61951e-30	1.51362	0.139	0.041	1.08429e-25	Eosinophils-like	csrp2	cysteine and glycine-rich protein 2
6.04273e-55	1.51077	0.286	0.092	1.41835e-50	Eosinophils-like	LOC103394687	septin-7 isoform X1
5.39726e-57	1.51065	0.336	0.117	1.26684e-52	Eosinophils-like	oxr1	oxidation resistance protein 1 isoform X4
3.24918e-205	1.50833	0.989	0.905	7.62647e-201	Eosinophils-like	LOC103393908	elongation factor 1-alpha
1.90439e-32	1.50322	0.107	0.026	4.46998e-28	Eosinophils-like	tstd3	thiosulfate sulfurtransferase/rhodanese-like domain-containing protein 3
2.06875e-46	1.50079	0.209	0.061	4.85576e-42	Eosinophils-like	LOC103378260	proteasome subunit alpha type-6-like
2.00262e-63	1.49943	0.406	0.152	4.70055e-59	Eosinophils-like	LOC103385521	cytosolic sulfotransferase 2-like
1.94369e-157	1.49751	0.954	0.729	4.56222e-153	Eosinophils-like	rpl11	60S ribosomal protein L11
7.67138e-72	1.4969	0.376	0.122	1.80063e-67	Eosinophils-like	irf2bp2	interferon regulatory factor 2-binding protein 2
1.79463e-125	1.48877	0.852	0.505	4.21234e-121	Eosinophils-like	rpl18	60S ribosomal protein L18
1.99398e-35	1.48768	0.121	0.03	4.68027e-31	Eosinophils-like	dnajc19	mitochondrial import inner membrane translocase subunit TIM14
1.21228e-72	1.48611	0.422	0.147	2.84546e-68	Eosinophils-like	LOC103384807	synaptophysin-like protein 1
1.85688e-26	1.48133	0.127	0.039	4.35846e-22	Eosinophils-like	LOC103391111	zinc-binding protein A33-like isoform X2
2.52171e-19	1.47914	0.114	0.04	5.91895e-15	Eosinophils-like	LOC103395395	E3 ubiquitin-protein ligase CBL-like
3.85606e-95	1.47854	0.675	0.308	9.05094e-91	Eosinophils-like	LOC103377182	eukaryotic translation initiation factor 5A-1-like
1.36178e-96	1.47735	0.49	0.16	3.19637e-92	Eosinophils-like	LOC103380713	calmodulin
8.07945e-161	1.47699	0.968	0.743	1.89641e-156	Eosinophils-like	LOC103379709	40S ribosomal protein S17 isoform X1
5.81487e-29	1.47352	0.128	0.037	1.36487e-24	Eosinophils-like	xrcc1	DNA repair protein XRCC1 isoform X1
9.98626e-26	1.46857	0.12	0.036	2.34398e-21	Eosinophils-like	LOC103385543	sodium- and chloride-dependent creatine transporter 1-like
5.30392e-148	1.46654	0.946	0.713	1.24494e-143	Eosinophils-like	rps18	40S ribosomal protein S18
5.73878e-41	1.4637	0.202	0.062	1.34701e-36	Eosinophils-like	LOC103385312	uncharacterized protein C3orf18 homolog
4.96172e-42	1.46189	0.267	0.096	1.16462e-37	Eosinophils-like	LOC107988900	aldose reductase-like
3.16708e-101	1.46158	0.814	0.431	7.43376e-97	Eosinophils-like	ptpn6	tyrosine-protein phosphatase non-receptor type 6
1.1129e-69	1.46078	0.399	0.136	2.61219e-65	Eosinophils-like	LOC103394373	uncharacterized protein LOC103394373 isoform X7
3.88824e-24	1.45525	0.12	0.037	9.12648e-20	Eosinophils-like	LOC103385438	dual specificity protein phosphatase 7-like
3.67789e-151	1.4535	0.94	0.721	8.63274e-147	Eosinophils-like	rack1	receptor of activated protein C kinase 1
5.8358e-13	1.44976	0.118	0.051	1.36978e-08	Eosinophils-like	LOC103388519	myelin-associated glycoprotein-like
2.54042e-28	1.44899	0.127	0.037	5.96288e-24	Eosinophils-like	LOC103380368	39S ribosomal protein L23%2C mitochondrial-like
3.55805e-115	1.44784	0.865	0.53	8.35145e-111	Eosinophils-like	eef1b2	elongation factor 1-beta
1.97596e-44	1.44591	0.264	0.09	4.63796e-40	Eosinophils-like	LOC103385778	peptidyl-prolyl cis-trans isomerase FKBP5-like isoform X2
1.11549e-191	1.4458	0.989	0.798	2.61829e-187	Eosinophils-like	rps3	40S ribosomal protein S3
1.21755e-152	1.44108	0.968	0.766	2.85783e-148	Eosinophils-like	rpl39	60S ribosomal protein L39
7.54614e-107	1.44074	0.694	0.286	1.77123e-102	Eosinophils-like	LOC103394319
1.33415e-48	1.43926	0.248	0.078	3.13152e-44	Eosinophils-like	LOC103388098	uncharacterized protein LOC103388098
2.95341e-133	1.43873	0.912	0.63	6.93223e-129	Eosinophils-like	rpl17	60S ribosomal protein L17 isoform X2
2.53466e-30	1.4378	0.132	0.038	5.94936e-26	Eosinophils-like	LOC103379383	tetraspanin-3-like
2.74419e-183	1.43628	0.979	0.826	6.44117e-179	Eosinophils-like	rps14	40S ribosomal protein S14
1.32269e-37	1.43556	0.237	0.085	3.10461e-33	Eosinophils-like	sorl1	sortilin-related receptor
5.17084e-81	1.43532	0.649	0.297	1.2137e-76	Eosinophils-like	acbd7	acyl-CoA-binding domain-containing protein 7 isoform X3
1.14992e-60	1.43335	0.503	0.222	2.69909e-56	Eosinophils-like	tesk1	dual specificity testis-specific protein kinase 1 isoform X2
5.37114e-200	1.43329	0.981	0.753	1.26071e-195	Eosinophils-like	LOC103385093	LOW QUALITY PROTEIN: extended synaptotagmin-1-like
1.73412e-31	1.43303	0.16	0.05	4.07033e-27	Eosinophils-like	arl6ip5	PRA1 family protein 3
8.06183e-48	1.43249	0.225	0.067	1.89227e-43	Eosinophils-like	LOC103381608	sesquipedalian-1-like
5.53329e-47	1.42949	0.341	0.133	1.29877e-42	Eosinophils-like	gns	N-acetylglucosamine-6-sulfatase
1.3266e-78	1.42593	0.499	0.183	3.1138e-74	Eosinophils-like	LOC103381583	rho GTPase-activating protein 27
1.58092e-68	1.4225	0.206	0.046	3.71073e-64	Eosinophils-like	sox4	transcription factor SOX-4
2.39499e-27	1.42022	0.148	0.048	5.62151e-23	Eosinophils-like	LOC103396282	NAD-dependent protein deacylase sirtuin-5%2C mitochondrial-like
1.35046e-117	1.41976	0.796	0.38	3.1698e-113	Eosinophils-like	sod1	superoxide dismutase [Cu-Zn]
4.25054e-52	1.41488	0.684	0.404	9.97686e-48	Eosinophils-like	tnip1	TNFAIP3-interacting protein 1
1.3319e-140	1.41347	0.935	0.672	3.12624e-136	Eosinophils-like	LOC103397769	60S ribosomal protein L6-like
2.50083e-36	1.41345	0.112	0.026	5.86995e-32	Eosinophils-like	LOC103389081	lysosome membrane protein 2-like
2.31391e-155	1.41247	0.97	0.757	5.4312e-151	Eosinophils-like	rpl27	60S ribosomal protein L27
1.88925e-30	1.41097	0.1	0.024	4.43446e-26	Eosinophils-like	gnl3	guanine nucleotide-binding protein-like 3
2.5444e-37	1.41028	0.236	0.083	5.97221e-33	Eosinophils-like	sptlc3	serine palmitoyltransferase 3 isoform X2
7.54632e-23	1.40825	0.105	0.032	1.77127e-18	Eosinophils-like	nsmce2	E3 SUMO-protein ligase NSE2
8.49611e-116	1.40094	0.882	0.604	1.99421e-111	Eosinophils-like	rps10	40S ribosomal protein S10
9.65692e-33	1.3956	0.162	0.05	2.26667e-28	Eosinophils-like	ezh1	histone-lysine N-methyltransferase EZH1 isoform X1
4.24786e-176	1.38846	0.986	0.814	9.97057e-172	Eosinophils-like	LOC103390585	60S ribosomal protein L36a
6.50313e-62	1.38315	0.279	0.081	1.52642e-57	Eosinophils-like	LOC103389376	basic leucine zipper and W2 domain-containing protein 1-A
1.67897e-42	1.38094	0.204	0.062	3.94088e-38	Eosinophils-like	LOC103391317	putative P2Y purinoceptor 10 isoform X2
1.44259e-86	1.37789	0.675	0.323	3.38605e-82	Eosinophils-like	LOC103389748	ATP synthase subunit beta%2C mitochondrial
2.41203e-67	1.37601	0.707	0.392	5.66152e-63	Eosinophils-like	LOC103388965	advanced glycosylation end product-specific receptor-like
9.07954e-35	1.37471	0.149	0.042	2.13115e-30	Eosinophils-like	LOC103397498	60S ribosomal protein L35-like
2.27391e-22	1.37354	0.104	0.031	5.33733e-18	Eosinophils-like	LOC103393142
4.11032e-82	1.3706	0.656	0.292	9.64774e-78	Eosinophils-like	LOC103395034	vasodilator-stimulated phosphoprotein-like
1.24624e-25	1.36891	0.137	0.045	2.92517e-21	Eosinophils-like	rrn3	RNA polymerase I-specific transcription initiation factor RRN3
6.05054e-41	1.36401	0.223	0.073	1.42018e-36	Eosinophils-like	LOC103379069	polycomb protein SCMH1
1.84808e-19	1.36386	0.142	0.055	4.33782e-15	Eosinophils-like	LOC103381636	ubiquitin thioesterase ZRANB1
8.5937e-135	1.35909	0.931	0.67	2.01711e-130	Eosinophils-like	rpl28	60S ribosomal protein L28
4.63672e-17	1.35653	0.102	0.036	1.08833e-12	Eosinophils-like	mrpl35	39S ribosomal protein L35%2C mitochondrial
1.098e-28	1.35617	0.118	0.033	2.57723e-24	Eosinophils-like	LOC112487646
3.99504e-24	1.35174	0.155	0.056	9.37717e-20	Eosinophils-like	LOC103384590	polypeptide N-acetylgalactosaminyltransferase 6-like
4.33793e-18	1.35046	0.105	0.036	1.0182e-13	Eosinophils-like	idi1	isopentenyl-diphosphate Delta-isomerase 1
3.65281e-45	1.34576	0.343	0.136	8.57388e-41	Eosinophils-like	LOC103393693	phosphoinositide 3-kinase regulatory subunit 5-like isoform X3
2.35437e-52	1.34548	0.186	0.046	5.52617e-48	Eosinophils-like	LOC103394715
1.9088e-95	1.34288	0.798	0.476	4.48035e-91	Eosinophils-like	LOC103397139	LOW QUALITY PROTEIN: 60S ribosomal protein L6-like
3.28158e-131	1.34284	0.944	0.698	7.70253e-127	Eosinophils-like	rpl37	60S ribosomal protein L37
4.6121e-25	1.34242	0.107	0.031	1.08255e-20	Eosinophils-like	rexo4	RNA exonuclease 4
3.78424e-74	1.34239	0.395	0.129	8.88237e-70	Eosinophils-like	nop53	ribosome biogenesis protein NOP53
4.10052e-52	1.33402	0.207	0.056	9.62473e-48	Eosinophils-like	lsg1	large subunit GTPase 1 homolog
8.82852e-17	1.33275	0.114	0.043	2.07223e-12	Eosinophils-like	LOC103392032	ras-related protein Rab-9A
4.17044e-80	1.32828	0.633	0.279	9.78886e-76	Eosinophils-like	LOC103377546	14-3-3-like protein
4.69955e-19	1.32274	0.118	0.041	1.10308e-14	Eosinophils-like	cbfa2t3	protein CBFA2T3 isoform X2
2.53807e-35	1.32247	0.248	0.093	5.95735e-31	Eosinophils-like	LOC112488520
3.88437e-29	1.31909	0.125	0.035	9.11739e-25	Eosinophils-like	LOC103392930	trinucleotide repeat-containing gene 6C protein-like isoform X4
2.46525e-24	1.31521	0.174	0.066	5.78644e-20	Eosinophils-like	gpr155	integral membrane protein GPR155
4.82728e-21	1.31395	0.206	0.091	1.13306e-16	Eosinophils-like	LOC103385767	uncharacterized protein LOC103385767
4.76317e-35	1.31175	0.12	0.029	1.11801e-30	Eosinophils-like	LOC103384687	cytochrome c oxidase subunit 4 isoform 2%2C mitochondrial-like
3.88839e-26	1.31144	0.121	0.036	9.12682e-22	Eosinophils-like	pih1d1	PIH1 domain-containing protein 1 isoform X2
3.42959e-35	1.30622	0.135	0.036	8.04994e-31	Eosinophils-like	mrpl18	39S ribosomal protein L18%2C mitochondrial
2.28863e-38	1.30482	0.141	0.036	5.37186e-34	Eosinophils-like	ddx18	ATP-dependent RNA helicase DDX18 isoform X1
9.13266e-40	1.30028	0.276	0.103	2.14362e-35	Eosinophils-like	LOC103393380	CD9 antigen-like
1.07637e-36	1.2963	0.255	0.095	2.52646e-32	Eosinophils-like	zmynd8	protein kinase C-binding protein 1 isoform X1
3.2705e-142	1.29602	0.967	0.757	7.67651e-138	Eosinophils-like	rpl34	60S ribosomal protein L34
6.22814e-57	1.29439	0.443	0.18	1.46187e-52	Eosinophils-like	mitf	microphthalmia-associated transcription factor isoform X11
1.47365e-23	1.29377	0.135	0.046	3.45896e-19	Eosinophils-like	LOC103386429	H(+)/Cl(-) exchange transporter 3 isoform X2
2.95228e-22	1.29254	0.127	0.043	6.92959e-18	Eosinophils-like	LOC103395377	tubulin-specific chaperone cofactor E-like protein
7.63524e-142	1.2922	0.958	0.744	1.79214e-137	Eosinophils-like	rpl36	60S ribosomal protein L36
4.13742e-57	1.28964	0.538	0.257	9.71135e-53	Eosinophils-like	rpl22l1	60S ribosomal protein L22-like 1
1.92749e-48	1.28927	0.269	0.088	4.5242e-44	Eosinophils-like	pde4b	cAMP-specific 3'%2C5'-cyclic phosphodiesterase 4B isoform X1
1.02594e-32	1.28855	0.211	0.075	2.40808e-28	Eosinophils-like	syne3	nesprin-3 isoform X1
8.78826e-34	1.28604	0.204	0.07	2.06278e-29	Eosinophils-like	pde7a	high affinity cAMP-specific 3'%2C5'-cyclic phosphodiesterase 7A isoform X1
1.96018e-147	1.28262	0.97	0.757	4.60093e-143	Eosinophils-like	rps25	40S ribosomal protein S25
3.27068e-24	1.28257	0.105	0.03	7.67693e-20	Eosinophils-like	nip7	60S ribosome subunit biogenesis protein NIP7 homolog
1.01826e-25	1.28178	0.155	0.054	2.39006e-21	Eosinophils-like	epb41l3	band 4.1-like protein 3 isoform X2
2.97655e-21	1.2745	0.142	0.052	6.98655e-17	Eosinophils-like	sbno1	protein strawberry notch homolog 1
8.30793e-19	1.26989	0.114	0.04	1.95004e-14	Eosinophils-like	tmem241	transmembrane protein 241 isoform X2
1.26495e-101	1.26828	0.902	0.631	2.96909e-97	Eosinophils-like	LOC103399931	elongation factor 2-like
2.54856e-14	1.26805	0.134	0.058	5.98199e-10	Eosinophils-like	LOC103388112	uncharacterized protein LOC103388112 isoform X1
1.02745e-40	1.26772	0.211	0.066	2.41163e-36	Eosinophils-like	LOC103383024	phosphate carrier protein%2C mitochondrial-like isoform X1
2.11586e-35	1.26732	0.206	0.069	4.96634e-31	Eosinophils-like	rfc1	replication factor C subunit 1 isoform X1
3.1155e-94	1.26604	0.787	0.433	7.3127e-90	Eosinophils-like	LOC103376746	plasminogen activator inhibitor 1 RNA-binding protein-like isoform X1
1.59121e-25	1.26544	0.16	0.056	3.7349e-21	Eosinophils-like	otub2	ubiquitin thioesterase OTUB2
1.12399e-38	1.26221	0.234	0.08	2.63823e-34	Eosinophils-like	LOC103385358	tumor necrosis factor receptor superfamily member 9-like
2.594e-45	1.25879	0.308	0.112	6.08864e-41	Eosinophils-like	LOC107990082
2.09595e-20	1.25719	0.105	0.034	4.91963e-16	Eosinophils-like	LOC103388956	antigen peptide transporter 1-like
1.13923e-26	1.25041	0.172	0.062	2.67401e-22	Eosinophils-like	LOC103384721	deoxyribonuclease gamma-like isoform X2
4.27758e-56	1.25028	0.522	0.246	1.00403e-51	Eosinophils-like	cct2	T-complex protein 1 subunit beta
4.84638e-122	1.24672	0.949	0.721	1.13754e-117	Eosinophils-like	rpl38	60S ribosomal protein L38
2.8897e-40	1.24524	0.262	0.093	6.78271e-36	Eosinophils-like	LOC112488419
1.65503e-45	1.24198	0.311	0.114	3.88468e-41	Eosinophils-like	pik3cd	phosphatidylinositol 4%2C5-bisphosphate 3-kinase catalytic subunit delta isoform
3.02162e-27	1.24184	0.128	0.039	7.09236e-23	Eosinophils-like	pik3ip1	phosphoinositide-3-kinase-interacting protein 1
2.31766e-61	1.24128	0.485	0.196	5.44001e-57	Eosinophils-like	LOC103394939	15-hydroxyprostaglandin dehydrogenase [NAD(+)]-like
4.80157e-26	1.23908	0.144	0.047	1.12703e-21	Eosinophils-like	c9h19orf53	leydig cell tumor 10 kDa protein homolog
8.75387e-24	1.23693	0.169	0.063	2.05471e-19	Eosinophils-like	park7	protein/nucleic acid deglycase DJ-1 isoform X1
3.31407e-23	1.23625	0.146	0.052	7.77879e-19	Eosinophils-like	psmd10	26S proteasome non-ATPase regulatory subunit 10
3.75821e-56	1.23364	0.434	0.175	8.82128e-52	Eosinophils-like	cct3	T-complex protein 1 subunit gamma
2.18733e-25	1.23339	0.142	0.047	5.13411e-21	Eosinophils-like	naaa	N-acylethanolamine-hydrolyzing acid amidase
8.89746e-20	1.23255	0.104	0.033	2.08841e-15	Eosinophils-like	LOC103391053	peroxisome proliferator-activated receptor gamma coactivator 1-beta
2.24802e-38	1.23087	0.288	0.111	5.27656e-34	Eosinophils-like	LOC103384585	rho GTPase-activating protein 4-like
2.88896e-20	1.22805	0.111	0.036	6.78096e-16	Eosinophils-like	cd302	CD302 antigen
5.18582e-18	1.22804	0.112	0.04	1.21722e-13	Eosinophils-like	LOC112488545
5.60042e-65	1.22692	0.682	0.364	1.31453e-60	Eosinophils-like	was	wiskott-Aldrich syndrome protein
3.41051e-24	1.2268	0.237	0.105	8.00516e-20	Eosinophils-like	ostm1	osteopetrosis-associated transmembrane protein 1
6.15527e-48	1.22659	0.26	0.084	1.44476e-43	Eosinophils-like	LOC103391990	cytochrome c oxidase copper chaperone
3.42645e-21	1.22432	0.146	0.054	8.04257e-17	Eosinophils-like	LOC103380037	V-type proton ATPase subunit E 1-like
3.58543e-25	1.22359	0.107	0.03	8.41572e-21	Eosinophils-like	LOC103384764	nuclear factor 7%2C ovary-like
1.11113e-35	1.22358	0.29	0.118	2.60804e-31	Eosinophils-like	LOC103398058	FYVE and coiled-coil domain-containing protein 1-like isoform X2
3.45573e-23	1.22347	0.118	0.037	8.11128e-19	Eosinophils-like	etfb	electron transfer flavoprotein subunit beta
1.73052e-25	1.22141	0.104	0.029	4.06188e-21	Eosinophils-like	kri1	protein KRI1 homolog
4.00571e-16	1.21978	0.105	0.039	9.40221e-12	Eosinophils-like	LOC103380547	CUGBP Elav-like family member 2 isoform X1
9.9901e-28	1.21886	0.169	0.058	2.34488e-23	Eosinophils-like	LOC103387319	methylcytosine dioxygenase TET1
1.05772e-54	1.21812	0.453	0.189	2.48267e-50	Eosinophils-like	atp5f1c	ATP synthase subunit gamma%2C mitochondrial isoform X1
1.1367e-19	1.21398	0.135	0.05	2.66807e-15	Eosinophils-like	bdh1	D-beta-hydroxybutyrate dehydrogenase%2C mitochondrial
2.31141e-29	1.21352	0.144	0.044	5.42534e-25	Eosinophils-like	LOC103387476
1.38468e-24	1.21168	0.197	0.079	3.25012e-20	Eosinophils-like	LOC103398779	uncharacterized protein LOC103398779
4.25295e-24	1.21027	0.142	0.049	9.98253e-20	Eosinophils-like	grn	granulins isoform X2
1.20819e-48	1.2096	0.334	0.123	2.83586e-44	Eosinophils-like	LOC103397459	rho GTPase-activating protein 25
1.43134e-46	1.20854	0.292	0.102	3.35964e-42	Eosinophils-like	eif2s1	eukaryotic translation initiation factor 2 subunit 1
1.9245e-50	1.20467	0.48	0.214	4.51719e-46	Eosinophils-like	acp2	lysosomal acid phosphatase
2.23562e-137	1.20433	0.979	0.849	5.24744e-133	Eosinophils-like	rps9	40S ribosomal protein S9
6.95201e-26	1.20371	0.237	0.101	1.63178e-21	Eosinophils-like	LOC103398552	adenylate cyclase type 2 isoform X2
1.50378e-22	1.20254	0.111	0.034	3.52967e-18	Eosinophils-like	LOC103391324	non-histone chromosomal protein HMG-14A-like
1.96476e-29	1.2014	0.267	0.114	4.61168e-25	Eosinophils-like	LOC103394440	V-type proton ATPase subunit C 1-A-like
1.97544e-44	1.20096	0.302	0.111	4.63676e-40	Eosinophils-like	plp2	proteolipid protein 2
8.90291e-22	1.20048	0.197	0.083	2.08969e-17	Eosinophils-like	LOC103382633	uncharacterized protein LOC103382633
6.26047e-27	1.19793	0.174	0.062	1.46946e-22	Eosinophils-like	LOC103393600	retinoic acid receptor alpha-B-like
6.01311e-46	1.19762	0.408	0.174	1.4114e-41	Eosinophils-like	LOC103381535	cytochrome c oxidase subunit 7A-related protein%2C mitochondrial
3.91709e-13	1.19754	0.1	0.04	9.19419e-09	Eosinophils-like	tmem205	transmembrane protein 205
2.0746e-33	1.19261	0.223	0.08	4.8695e-29	Eosinophils-like	LOC103395797	LOW QUALITY PROTEIN: tyrosine-protein kinase JAK2
1.16824e-136	1.19255	0.975	0.812	2.7421e-132	Eosinophils-like	rps15	40S ribosomal protein S15
4.38081e-19	1.19224	0.104	0.034	1.02826e-14	Eosinophils-like	mrps11	28S ribosomal protein S11%2C mitochondrial
3.12315e-58	1.19017	0.51	0.221	7.33067e-54	Eosinophils-like	rabgap1l	rab GTPase-activating protein 1-like isoform X1
8.85409e-94	1.18794	0.9	0.587	2.07823e-89	Eosinophils-like	hck	tyrosine-protein kinase HCK
5.69488e-47	1.18695	0.381	0.154	1.3367e-42	Eosinophils-like	irak3	LOW QUALITY PROTEIN: interleukin-1 receptor-associated kinase 3
3.90158e-31	1.18656	0.227	0.086	9.15778e-27	Eosinophils-like	hnrnpc	heterogeneous nuclear ribonucleoproteins C1/C2 isoform X1
1.23175e-135	1.18406	0.974	0.835	2.89117e-131	Eosinophils-like	rps29	40S ribosomal protein S29
5.74106e-54	1.18093	0.39	0.149	1.34754e-49	Eosinophils-like	cct8	T-complex protein 1 subunit theta isoform X1
4.95371e-37	1.17957	0.286	0.111	1.16274e-32	Eosinophils-like	nav3	neuron navigator 3
4.71995e-51	1.17523	0.445	0.19	1.10787e-46	Eosinophils-like	eif3k	eukaryotic translation initiation factor 3 subunit K isoform X2
4.67048e-20	1.17335	0.105	0.034	1.09625e-15	Eosinophils-like	tsr1	pre-rRNA-processing protein TSR1 homolog
5.49378e-45	1.17028	0.388	0.162	1.2895e-40	Eosinophils-like	neu1	sialidase-1
8.17488e-27	1.16902	0.134	0.041	1.91881e-22	Eosinophils-like	imp4	U3 small nucleolar ribonucleoprotein protein IMP4
9.53458e-96	1.16804	0.921	0.666	2.23796e-91	Eosinophils-like	cd63	CD63 antigen
[truncated: 6,196 more rows]
