# Supplementary material for: Evolutionary conservation and divergence of phagocytic and coagulation programs across bilaterian circulating immune cells
Source: Mol Biol Evol. 2026 Apr 27;43(5):msag109. doi: 10.1093/molbev/msag109 (PMC13186322; doi:10.1093/molbev/msag109)
Supplement: msag109_Supplementary_Data [file msag109_supplementary_data.zip › msag109_Supplementary_Data/Table S3.xls]

## Sheet: Supple Data 3
Table S3. DEGs in shrimp hemocyte populations.
p_val	avg_log2FC	pct.1	pct.2	p_val_adj	cluster	gene	NR_annotation
0	7.31897	0.857	0.023	0	GC	LOC113802174	uncharacterized protein LOC113802174 [Penaeus vannamei]<>AWS21480.1 stylicin 1 [Penaeus vannamei]<>UCJ19309.1 stylicin peptide [Penaeus vannamei]
0	6.70879	0.307	0.009	0	GC	LOC113802754	crustacean hematopoietic factor-like protein [Penaeus vannamei]
0	6.58849	0.949	0.039	0	GC	LOC113802172	uncharacterized protein LOC113802172 [Penaeus vannamei]<>XP_027208495.1 uncharacterized protein LOC113802172 [Penaeus vannamei]
0	6.22266	0.635	0.042	0	GC	LOC113808997
0	6.19158	0.966	0.073	0	GC	LOC113802179	late cornified envelope-like proline-rich protein 1 [Penaeus vannamei]
0	6.11712	0.306	0.01	0	GC	LOC113808996	uncharacterized protein LOC113808996 isoform X1 [Penaeus vannamei]<>XP_027216279.1 uncharacterized protein LOC113808996 isoform X2 [Penaeus vannamei]
0	6.06104	0.918	0.057	0	GC	LOC113807911	regucalcin-like [Penaeus vannamei]
0	5.83678	0.117	0.002	0	GC	LOC113809687	alpha-1-inhibitor 3-like [Penaeus vannamei]
0	5.76774	0.576	0.035	0	GC	LOC113800690	auswaprin-a-like isoform X1 [Penaeus vannamei]
0	5.61396	0.382	0.021	0	GC	LOC113810910	bindin-like isoform X1 [Penaeus vannamei]
0	5.60532	0.105	0.002	0	GC	LOC113824123	probable phosphorylase b kinase regulatory subunit alpha [Penaeus vannamei]
0	5.2914	0.177	0.012	0	GC	LOC113801825	putative antimicrobial peptide [Penaeus vannamei]
0	4.7252	0.178	0.009	0	GC	LOC113816267	elastin-like [Penaeus vannamei]<>AFV77524.1 crustin-like protein [Penaeus vannamei]<>QOL09957.1 type IIa crustin cruIIa-3 [Penaeus vannamei]
0	4.4755	0.833	0.089	0	GC	LOC113820206	waprin-Phi3-like [Penaeus vannamei]
0	4.39694	0.634	0.046	0	GC	LOC113828564	LOW QUALITY PROTEIN: uncharacterized protein LOC113828564 [Penaeus vannamei]
0	4.39404	0.288	0.021	0	GC	LOC113800677
0	4.09576	0.553	0.053	0	GC	LOC113818447
0	3.92029	0.112	0.008	0	GC	LOC113828571	sodium/glucose cotransporter 5-like isoform X1 [Penaeus vannamei]
0	3.79764	0.104	0.01	0	GC	LOC113816329	neuronal pentraxin receptor-like isoform X1 [Penaeus vannamei]
0	3.78738	0.344	0.033	0	GC	LOC113802490	phenoloxidase-activating factor 2-like, partial [Penaeus vannamei]
0	3.76919	0.154	0.022	0	GC	LOC113822132	neural cell adhesion molecule 2-like [Penaeus vannamei]
0	3.74415	0.286	0.026	0	GC	LOC113814570	serine protease inhibitor I/II-like [Penaeus vannamei]
0	3.68342	0.408	0.05	0	GC	LOC113808589	single insulin-like growth factor-binding domain protein-2 [Penaeus vannamei]<>ROT74193.1 crustacean hematopoietic factor-like protein [Penaeus vannamei]
0	3.65425	0.113	0.009	0	GC	LOC113820150	chorion peroxidase-like [Penaeus vannamei]
0	3.6374	0.127	0.011	0	GC	LOC113828089	WAS/WASL-interacting protein family member 1-like [Penaeus vannamei]
0	3.41141	0.324	0.034	0	GC	LOC113803873	LOW QUALITY PROTEIN: ovoinhibitor-like [Penaeus vannamei]
0	3.37073	0.284	0.041	0	GC	LOC113816845	carbonic anhydrase 1-like [Penaeus vannamei]<>ADM16544.2 carbonic anhydrase I [Penaeus vannamei]
0	3.30736	0.454	0.053	0	GC	LOC113812972	cholinesterase 1-like [Penaeus vannamei]<>ROT70815.1 JHE-like carboxylesterase 1 [Penaeus vannamei]
0	3.20851	0.492	0.079	0	GC	LOC113815329	spondin-2-like [Penaeus vannamei]<>ANX14407.1 Spondin-2 [Penaeus vannamei]
0	3.14086	0.111	0.02	0	GC	LOC113821158	epsin-like [Penaeus vannamei]<>QOL09974.1 type VI crustin cruVI [Penaeus vannamei]
0	3.11821	0.117	0.023	0	GC	LOC113803707	uncharacterized protein LOC113803707 [Penaeus vannamei]<>ROT77976.1 transcription factor ATF-b [Penaeus vannamei]
0	3.10199	0.948	0.382	0	GC	LOC113815775	WAP four-disulfide core domain protein 5-like [Penaeus vannamei]
0	3.05152	0.247	0.031	0	GC	LOC113809076	phenoloxidase-activating factor 2-like [Penaeus vannamei]
0	3.04804	0.387	0.055	0	GC	LOC113813586	sterol O-acyltransferase 1-like [Penaeus vannamei]
0	2.9938	0.898	0.207	0	GC	LOC113800363	anti-lipopolysaccharide factor-like [Penaeus vannamei]<>ABB22832.1 anti-lipopolysaccharide AV-R isoform [Penaeus vannamei]<>ROT82832.1 anti-lipopolysaccharide AV-R isoform [Penaeus vannamei]
0	2.87145	0.549	0.095	0	GC	LOC113826825
0	2.83815	0.414	0.072	0	GC	LOC113811453	myosin-IB-like [Penaeus vannamei]
0	2.8229	0.201	0.032	0	GC	LOC113819749	uncharacterized protein LOC113819749 isoform X1 [Penaeus vannamei]<>ROT65759.1 X-linked interleukin-1 receptor accessory protein-like 1 [Penaeus vannamei]
0	2.71687	0.105	0.012	0	GC	LOC113800561	uncharacterized protein LOC113800561 [Penaeus vannamei]<>ROT82638.1 hypothetical protein C7M84_024192 [Penaeus vannamei]
0	2.68046	0.173	0.031	0	GC	LOC113810585	chromatin-remodeling ATPase INO80-like [Penaeus vannamei]
0	2.50365	0.104	0.018	0	GC	LOC113803559	chloride channel protein-like [Penaeus vannamei]
0	2.49296	0.109	0.016	0	GC	LOC113801959	gastric triacylglycerol lipase-like [Penaeus vannamei]
0	2.45907	0.398	0.083	0	GC	LOC113818642	poly(U)-specific endoribonuclease homolog [Penaeus vannamei]<>ROT66591.1 putative poly(U)-specific endoribonuclease-like [Penaeus vannamei]
0	2.4483	0.119	0.019	0	GC	LOC113800383	SLC2A4 regulator-like [Penaeus vannamei]
0	2.43727	0.144	0.025	0	GC	LOC113801804	LOW QUALITY PROTEIN: uncharacterized protein LOC113801804 [Penaeus vannamei]
0	2.41351	0.834	0.227	0	GC	LOC113829247	EF-hand domain-containing protein D2 homolog [Penaeus vannamei]
0	2.40739	0.329	0.07	0	GC	LOC113807086	insulin-like growth factor-binding protein 7 [Penaeus vannamei]<>ROT75369.1 single IB domain protein [Penaeus vannamei]
0	2.35263	0.22	0.044	0	GC	LOC113802157	LOW QUALITY PROTEIN: protein phosphatase 1 regulatory subunit 3C-like, partial [Penaeus vannamei]
0	2.34019	0.557	0.159	0	GC	LOC113828743	LOW QUALITY PROTEIN: phenoloxidase 3-like [Penaeus vannamei]
0	2.32696	0.917	0.461	0	GC	LOC113810575	protein spaetzle 5-like isoform X1 [Penaeus vannamei]
0	2.32243	0.209	0.049	0	GC	LOC113821808	short-chain dehydrogenase/reductase family 9C member 7-like [Penaeus vannamei]
0	2.3222	0.188	0.039	0	GC	LOC113825375
0	2.23436	0.572	0.114	0	GC	LOC113827090	prophenoloxidase-1 [Penaeus vannamei]
0	2.21488	0.137	0.028	0	GC	LOC113810419	uncharacterized protein LOC113810419 isoform X1 [Penaeus vannamei]<>ROT72732.1 Juvenile hormone-inducible protein [Penaeus vannamei]
0	2.19566	0.137	0.029	0	GC	LOC113826735	uncharacterized protein LOC113826735 [Penaeus vannamei]
0	2.15844	0.952	0.339	0	GC	LOC113811531	cystatin-A-like, partial [Penaeus vannamei]
3.24788e-247	2.14858	0.111	0.026	6.59061e-243	GC	LOC113821538	uncharacterized protein LOC113821538 isoform X1 [Penaeus vannamei]
0	2.13922	0.212	0.044	0	GC	LOC113815774	uncharacterized protein LOC113815774 [Penaeus vannamei]
0	2.13528	0.248	0.069	0	GC	LOC113824429	transient receptor potential channel pyrexia-like isoform X1 [Penaeus vannamei]
0	2.10911	0.316	0.107	0	GC	LOC113816149
7.10219e-260	2.0897	0.121	0.028	1.44118e-255	GC	LOC113820306	uncharacterized protein LOC113820306 [Penaeus vannamei]
0	2.08396	0.643	0.173	0	GC	LOC113810045	anti-lipopolysaccharide factor-like, partial [Penaeus vannamei]
0	2.07515	0.259	0.063	0	GC	LOC113802698	Friend leukemia integration 1 transcription factor-like [Penaeus vannamei]
1.45866e-214	2.04545	0.104	0.026	2.95992e-210	GC	LOC113814820	uncharacterized protein LOC113814820 [Penaeus vannamei]<>ROT69447.1 phospholipid scramblase 1 [Penaeus vannamei]
0	2.01603	0.232	0.071	0	GC	LOC113820924	ETS homologous factor-like [Penaeus vannamei]<>ROT79554.1 hypothetical protein C7M84_001716 [Penaeus vannamei]
3.3837e-234	2.01277	0.1	0.021	6.8662e-230	GC	LOC113803502
0	1.98163	0.647	0.295	0	GC	LOC113825328
0	1.94045	0.359	0.103	0	GC	LOC113810844	uncharacterized protein LOC113810844 isoform X1 [Penaeus vannamei]<>XP_027218292.1 uncharacterized protein LOC113810844 isoform X2 [Penaeus vannamei]<>XP_027218293.1 uncharacterized protein LOC113810844 isoform X2 [Penaeus vannamei]
6.93796e-249	1.92121	0.123	0.031	1.40785e-244	GC	LOC113830625	anti-lipopolysaccharide factor-like [Penaeus vannamei]<>XP_027239650.1 anti-lipopolysaccharide factor-like [Penaeus vannamei]
0	1.91288	0.456	0.134	0	GC	LOC113810839
0	1.8806	0.273	0.075	0	GC	LOC113808602	uncharacterized protein LOC113808602 [Penaeus vannamei]<>XP_027215841.1 uncharacterized protein LOC113808602 [Penaeus vannamei]
0	1.86117	0.464	0.166	0	GC	LOC113816893	uncharacterized protein LOC113816893 isoform X1 [Penaeus vannamei]
0	1.85638	0.176	0.045	0	GC	LOC113823961	transient receptor potential channel pyrexia-like isoform X1 [Penaeus vannamei]<>XP_027232499.1 transient receptor potential channel pyrexia-like isoform X1 [Penaeus vannamei]<>XP_027232500.1 transient receptor potential channel pyrexia-like isoform X1 [Penaeus vannamei]<>ROT63129.1 hypothetical protein C7M84_018998 [Penaeus vannamei]
0	1.84904	0.453	0.14	0	GC	LOC113828272	uncharacterized protein LOC113828272 isoform X1 [Penaeus vannamei]
0	1.79571	0.767	0.272	0	GC	LOC113818944
0	1.79084	0.605	0.203	0	GC	LOC113804544	balbiani ring protein 3-like [Penaeus vannamei]<>AYN64309.1 vascular endothelial growth factor 4 [Penaeus vannamei]<>ROT85909.1 PDGF/VEGF-related factor 1 [Penaeus vannamei]
3.24524e-180	1.75225	0.107	0.03	6.58525e-176	GC	LOC113825950	uncharacterized protein LOC113825950 [Penaeus vannamei]
2.93269e-265	1.7416	0.121	0.028	5.95102e-261	GC	LOC113809104	myosin-3-like isoform X1 [Penaeus vannamei]
0	1.74094	0.301	0.088	0	GC	LOC113818704	uncharacterized protein LOC113818704 [Penaeus vannamei]
8.73301e-201	1.72751	0.11	0.028	1.7721e-196	GC	LOC113810214
1.01848e-172	1.68743	0.118	0.037	2.06669e-168	GC	LOC113800293	uncharacterized protein LOC113800293 [Penaeus vannamei]
4.52546e-243	1.68556	0.175	0.057	9.18307e-239	GC	LOC113822790	uncharacterized protein LOC113822790 [Penaeus vannamei]
0	1.68174	0.99	0.685	0	GC	LOC113813598	insulin-like growth factor-binding protein-related protein 1 [Penaeus vannamei]<>XP_027221414.1 insulin-like growth factor-binding protein-related protein 1 [Penaeus vannamei]<>XP_027221415.1 insulin-like growth factor-binding protein-related protein 1 [Penaeus vannamei]<>ACF93414.1 single IB domain protein [Penaeus vannamei]
0	1.66879	0.315	0.101	0	GC	LOC113800806	uncharacterized protein LOC113800806 [Penaeus vannamei]
0	1.65864	0.265	0.082	0	GC	LOC113817991	uncharacterized protein LOC113817991 [Penaeus vannamei]
2.46278e-242	1.65653	0.154	0.045	4.99747e-238	GC	LOC113826664
2.32312e-299	1.59443	0.207	0.065	4.71408e-295	GC	LOC113828386	TBC1 domain family member 10A-like [Penaeus vannamei]
6.67813e-294	1.58869	0.184	0.054	1.35513e-289	GC	LOC113818864	putative pyst2 [Penaeus vannamei]
0	1.5882	0.293	0.094	0	GC	LOC113801781	POU domain, class 6, transcription factor 2-like [Penaeus vannamei]
0	1.57784	0.354	0.117	0	GC	LOC113825457	uncharacterized protein LOC113825457 [Penaeus vannamei]
0	1.56944	0.97	0.875	0	GC	LOC113813026
0	1.56709	0.23	0.071	0	GC	LOC113822052	astakine isoform X1 [Penaeus vannamei]<>XP_027230369.1 astakine isoform X1 [Penaeus vannamei]<>ADP06651.1 astakine variant 2 [Penaeus vannamei]
0	1.56292	0.513	0.186	0	GC	LOC113817651	chymotrypsin A-like isoform X1 [Penaeus vannamei]<>XP_027225521.1 chymotrypsin A-like isoform X1 [Penaeus vannamei]
0	1.51296	0.322	0.107	0	GC	LOC113828271	uncharacterized protein LOC113828271 [Penaeus vannamei]
0	1.49736	0.679	0.369	0	GC	LOC113820224	stromelysin-3-like isoform X1 [Penaeus vannamei]
1.32278e-258	1.46844	0.208	0.071	2.68419e-254	GC	LOC113810957	basigin-like [Penaeus vannamei]<>ROT72398.1 putative neuroplastin isoform X1 [Penaeus vannamei]
0	1.46242	0.716	0.349	0	GC	LOC113811598	NADP-dependent malic enzyme-like isoform X1 [Penaeus vannamei]
2.31585e-160	1.44644	0.127	0.042	4.69932e-156	GC	LOC113830025	nucleolar protein 58-like [Penaeus vannamei]<>XP_027239004.1 nucleolar protein 58-like [Penaeus vannamei]<>XP_027239005.1 nucleolar protein 58-like [Penaeus vannamei]
0	1.43936	0.232	0.072	0	GC	LOC113827364	uncharacterized protein LOC113827364 [Penaeus vannamei]<>QQL94235.1 MD2-like lipid-recognition domain protein [Penaeus vannamei]
4.98178e-243	1.42303	0.253	0.103	1.0109e-238	GC	LOC113802834	uncharacterized protein LOC113802834 [Penaeus vannamei]<>ROT81273.1 hypothetical protein C7M84_025561 [Penaeus vannamei]
0	1.41864	0.596	0.258	0	GC	LOC113803440	gamma-interferon-inducible lysosomal thiol reductase-like [Penaeus vannamei]
6.90698e-234	1.41656	0.244	0.098	1.40156e-229	GC	LOC113807706	venom protease-like [Penaeus vannamei]
0	1.41601	0.213	0.064	0	GC	LOC113818568	selenoprotein M-like [Penaeus vannamei]
4.72615e-221	1.41176	0.187	0.065	9.59031e-217	GC	LOC113829541	adenosine deaminase-like [Penaeus vannamei]
4.09661e-203	1.40969	0.187	0.07	8.31284e-199	GC	LOC113824643	thioredoxin-2-like [Penaeus vannamei]<>3ZZX_A Crystallographic structure of thioredoxin from Litopenaeus vannamei [Penaeus vannamei]<>3ZZX_B Crystallographic structure of thioredoxin from Litopenaeus vannamei [Penaeus vannamei]<>4AJ6_A Crystallographic structure of thioredoxin from Litopenaeus vannamei (reduced form). [Penaeus vannamei]<>4AJ6_B Crystallographic structure of thioredoxin from Litop…
1.69439e-234	1.40195	0.198	0.069	3.43826e-230	GC	LOC113830543	bumetanide-sensitive sodium-(potassium)-chloride cotransporter-like [Penaeus vannamei]
1.12792e-192	1.40128	0.161	0.056	2.28877e-188	GC	LOC113809038	protein kinase C and casein kinase substrate in neurons protein 1-like [Penaeus vannamei]
0	1.38952	0.482	0.19	0	GC	LOC113807880	cytohesin-1-like isoform X1 [Penaeus vannamei]
9.87566e-168	1.38892	0.131	0.043	2.00397e-163	GC	LOC113825095	putative glutathione-specific gamma-glutamylcyclotransferase 2 [Penaeus vannamei]
0	1.36707	0.501	0.219	0	GC	LOC113820234	toll-like receptor 3 [Penaeus vannamei]<>XP_027228349.1 toll-like receptor 3 [Penaeus vannamei]
0	1.36377	0.639	0.356	0	GC	LOC113807443	hypothetical protein C7M84_006400 [Penaeus vannamei]
3.8574e-286	1.35396	0.365	0.166	7.82745e-282	GC	LOC113822611	ras-related protein Rab-3-like [Penaeus vannamei]
0	1.35199	0.289	0.104	0	GC	LOC113826667	LOW QUALITY PROTEIN: mucin-2-like [Phacochoerus africanus]
1.76345e-153	1.3414	0.136	0.048	3.5784e-149	GC	LOC113816457	transient receptor potential cation channel subfamily A member 1 homolog, partial [Penaeus vannamei]
1.10451e-196	1.33233	0.208	0.084	2.24127e-192	GC	LOC113811710	TSC22 domain family protein 2-like isoform X2 [Penaeus chinensis]
1.70363e-240	1.3303	0.168	0.051	3.457e-236	GC	LOC113809546	uncharacterized protein LOC113809546 [Penaeus vannamei]
0	1.32937	0.985	0.615	0	GC	LOC113806311	LOW QUALITY PROTEIN: kunitz-type serine protease inhibitor HCRG1-like [Penaeus vannamei]
0	1.3069	0.326	0.13	0	GC	LOC113821079	LOW QUALITY PROTEIN: SH3 domain-binding glutamic acid-rich protein homolog [Penaeus vannamei]
5.22215e-258	1.30251	0.414	0.211	1.05968e-253	GC	LOC113813063	uncharacterized protein LOC113813063 [Penaeus vannamei]
1.16138e-156	1.30018	0.156	0.06	2.35667e-152	GC	LOC113801846	bestrophin-2-like [Penaeus vannamei]
8.09936e-170	1.29973	0.165	0.062	1.64352e-165	GC	LOC113824294	phenoloxidase-activating factor 3-like [Penaeus vannamei]
2.64188e-135	1.29448	0.151	0.061	5.36091e-131	GC	LOC113819972	uncharacterized protein LOC113819972 [Penaeus vannamei]
0	1.28448	0.318	0.126	0	GC	LOC113817634	glutathione S-transferase T2-like [Penaeus vannamei]
1.35086e-155	1.26245	0.139	0.05	2.74116e-151	GC	LOC113802473	uncharacterized protein LOC113802473 [Penaeus vannamei]
5.56297e-275	1.26113	0.299	0.122	1.12884e-270	GC	LOC113830391	aryl hydrocarbon receptor nuclear translocator homolog [Penaeus vannamei]
3.72574e-187	1.24274	0.186	0.071	7.56027e-183	GC	LOC113806546	uncharacterized protein LOC113806546 isoform X1 [Penaeus vannamei]
9.57997e-242	1.24073	0.615	0.412	1.94397e-237	GC	LOC113809714	transcription factor ATF-b [Penaeus vannamei]
1.04734e-139	1.22168	0.167	0.068	2.12527e-135	GC	LOC113808796	uncharacterized protein LOC113808796 [Penaeus vannamei]
0	1.22144	0.529	0.268	0	GC	LOC113821609	histone H2A.Z-specific chaperone CHZ1-like [Penaeus vannamei]<>XP_027229932.1 histone H2A.Z-specific chaperone CHZ1-like [Penaeus vannamei]
0	1.20309	0.762	0.542	0	GC	LOC113808337	fructose-bisphosphate aldolase-like isoform X1 [Penaeus vannamei]
1.40411e-246	1.19412	0.261	0.104	2.84921e-242	GC	LOC113803998	ryncolin-1-like [Penaeus vannamei]<>APU53504.1 fibrinogen-related protein 2 [Penaeus vannamei]
5.79289e-133	1.18776	0.141	0.055	1.17549e-128	GC	LOC113809511	uncharacterized protein LOC113809511 [Penaeus vannamei]
2.56629e-202	1.18373	0.282	0.13	5.20751e-198	GC	LOC113816132	regulator of G-protein signaling 2-like [Penaeus vannamei]<>ROT68426.1 Regulator of G-protein signaling 3 [Penaeus vannamei]
1.71933e-259	1.17948	0.32	0.141	3.48887e-255	GC	LOC113806638	uncharacterized protein LOC113806638 [Penaeus vannamei]
0	1.16987	0.457	0.221	0	GC	LOC113817335	fumarate hydratase, mitochondrial-like isoform X1 [Portunus trituberculatus]
4.22587e-81	1.16575	0.117	0.053	8.57513e-77	GC	LOC113803706	uncharacterized protein LOC113803706 [Penaeus vannamei]<>ROT77975.1 hypothetical protein C7M84_003349 [Penaeus vannamei]
2.86112e-126	1.16484	0.143	0.058	5.80579e-122	GC	LOC113807532	LOW QUALITY PROTEIN: putative uncharacterized oxidoreductase C513.07 [Penaeus vannamei]
8.96229e-238	1.15214	0.294	0.128	1.81863e-233	GC	LOC113810921	uncharacterized protein LOC113810921 [Penaeus vannamei]
2.73886e-122	1.1439	0.139	0.057	5.5577e-118	GC	LOC113821024
1.58654e-143	1.1316	0.152	0.059	3.2194e-139	GC	LOC113804208	cytosolic purine 5'-nucleotidase-like isoform X1 [Penaeus vannamei]
2.84236e-144	1.1271	0.15	0.058	5.76772e-140	GC	LOC113804207	E3 ubiquitin-protein ligase AMFR-like [Penaeus vannamei]
3.35239e-219	1.10617	0.296	0.132	6.80268e-215	GC	LOC113811416	G-protein coupled receptor Mth2-like [Penaeus vannamei]
1.25329e-297	1.10354	0.409	0.191	2.54318e-293	GC	LOC113820209	uncharacterized protein LOC113820209 [Penaeus vannamei]
3.86005e-77	1.09945	0.11	0.05	7.8328e-73	GC	LOC113809836	notch-regulated ankyrin repeat-containing protein-like [Penaeus vannamei]
0	1.08695	0.613	0.319	0	GC	LOC113800359	MOB kinase activator-like 3 isoform X1 [Penaeus vannamei]
1.31772e-171	1.07982	0.218	0.094	2.67392e-167	GC	LOC113818595	LOW QUALITY PROTEIN: tribbles homolog 2-like [Penaeus vannamei]
7.54517e-180	1.07861	0.284	0.139	1.53107e-175	GC	LOC113829528	protein disulfide-isomerase-like isoform X1 [Penaeus vannamei]
0	1.07848	0.824	0.518	0	GC	LOC113820488	hornerin-like isoform X1 [Penaeus vannamei]
1.67383e-217	1.07794	0.244	0.099	3.39653e-213	GC	LOC113810916	delta(7)-sterol 5(6)-desaturase-like [Penaeus vannamei]
6.67735e-166	1.07747	0.209	0.09	1.35497e-161	GC	LOC113804225	CKLF-like MARVEL transmembrane domain-containing protein 4 isoform X1 [Penaeus vannamei]
0	1.06769	0.969	0.745	0	GC	LOC113825948	uncharacterized protein LOC113825948 [Penaeus vannamei]
3.84105e-170	1.05931	0.197	0.081	7.79426e-166	GC	LOC113822048	innexin inx2-like isoform X1 [Penaeus vannamei]<>XP_027230360.1 innexin inx2-like isoform X2 [Penaeus vannamei]<>XP_027230362.1 innexin inx2-like isoform X3 [Penaeus vannamei]
1.05988e-191	1.05906	0.269	0.123	2.15071e-187	GC	LOC113820643	uncharacterized protein LOC113820643 [Penaeus vannamei]
4.17117e-110	1.02571	0.156	0.07	8.46413e-106	GC	LOC113824071	innexin inx2-like isoform X1 [Penaeus vannamei]
2.75748e-100	1.01837	0.142	0.063	5.59548e-96	GC	LOC113811194
3.40327e-86	1.01529	0.106	0.045	6.90592e-82	GC	LOC113828251	protein sprouty-like, partial [Penaeus vannamei]
1.94302e-78	1.00189	0.126	0.059	3.94277e-74	GC	LOC113818101	succinate dehydrogenase assembly factor 2, mitochondrial-like [Penaeus vannamei]<>ROT66964.1 Succinate dehydrogenase subunit 5, mitochondrial [Penaeus vannamei]
2.99584e-191	0.999769	0.36	0.188	6.07915e-187	GC	LOC113809156	uncharacterized protein LOC113809156 [Penaeus vannamei]
1.47022e-137	0.999639	0.287	0.153	2.98337e-133	GC	LOC113823673	peroxiredoxin-6-like [Penaeus vannamei]<>ROT63359.1 peroxiredoxin 6 [Penaeus vannamei]
1.12064e-93	0.984835	0.137	0.062	2.274e-89	GC	LOC113827981	uncharacterized protein LOC113827981 [Penaeus vannamei]
2.94293e-94	0.984772	0.124	0.055	5.9718e-90	GC	LOC113830235	proteoglycan 4-like [Penaeus vannamei]
0	0.980988	0.819	0.584	0	GC	LOC113800859	innexin inx2-like [Penaeus vannamei]
2.22351e-129	0.973155	0.176	0.079	4.51195e-125	GC	LOC113811296
0	0.971755	0.63	0.347	0	GC	LOC113813552	uncharacterized protein LOC113813552 [Penaeus vannamei]<>ROT70331.1 hypothetical protein C7M84_011381 [Penaeus vannamei]
0	0.97128	0.86	0.408	0	GC	LOC113800820	tubulin alpha-8 chain-like, partial [Penaeus vannamei]
0	0.966952	0.619	0.337	0	GC	LOC113816599	TBC1 domain family member 1-like isoform X1 [Penaeus vannamei]
1.84658e-205	0.961316	0.316	0.149	3.74708e-201	GC	LOC113806432	uncharacterized protein LOC113806432 [Penaeus vannamei]
9.63128e-220	0.960595	0.364	0.179	1.95438e-215	GC	LOC113804967	hypothetical protein C7M84_000030 [Penaeus vannamei]
3.12449e-276	0.947744	0.258	0.097	6.34021e-272	GC	LOC113822389
7.74425e-90	0.942657	0.143	0.067	1.57146e-85	GC	LOC113811431	unconventional myosin-Ie-like [Penaeus vannamei]
2.29713e-130	0.942145	0.192	0.088	4.66135e-126	GC	LOC113815189	tubulin alpha-1 chain [Penaeus vannamei]<>XP_027223068.1 tubulin alpha-1 chain [Penaeus vannamei]<>ROT69199.1 alpha-I tubulin [Penaeus vannamei]<>ROT69204.1 alpha-I tubulin [Penaeus vannamei]
9.95073e-66	0.928613	0.101	0.045	2.0192e-61	GC	LOC113817688	putative tyrosine-protein phosphatase corkscrew [Penaeus vannamei]
2.05015e-141	0.921133	0.202	0.091	4.16016e-137	GC	LOC113805740	uncharacterized protein LOC113805740 [Penaeus vannamei]
2.66098e-172	0.912616	0.267	0.125	5.39965e-168	GC	LOC113828996	uncharacterized protein LOC113828996 [Penaeus vannamei]
2.80863e-65	0.904906	0.124	0.061	5.69926e-61	GC	LOC113811390	LOW QUALITY PROTEIN: peroxiredoxin-like 2A [Penaeus vannamei]
1.13755e-146	0.903039	0.331	0.181	2.30832e-142	GC	LOC113806294	Lactoylglutathione lyase [Penaeus vannamei]
1.81535e-06	0.887357	0.127	0.107	0.0368372	GC	LOC113828208	nuclear hormone receptor FTZ-F1-like isoform X1 [Penaeus vannamei]
2.50586e-148	0.882222	0.294	0.155	5.08489e-144	GC	LOC113829394	pleckstrin homology domain-containing family F member 2-like isoform X1 [Penaeus vannamei]
5.5531e-131	0.874785	0.256	0.133	1.12684e-126	GC	LOC113816345	phosphatidylcholine:ceramide cholinephosphotransferase 1-like isoform X1 [Penaeus vannamei]
3.76339e-43	0.86294	0.177	0.113	7.63667e-39	GC	LOC113814162	uncharacterized protein LOC113814162 [Penaeus vannamei]
1.43554e-219	0.843129	0.526	0.31	2.91299e-215	GC	LOC113826008	uncharacterized protein LOC113826008 [Penaeus vannamei]
2.23794e-109	0.84034	0.214	0.11	4.54122e-105	GC	LOC113827088	ephexin-1-like [Penaeus vannamei]
4.02127e-241	0.837527	0.55	0.328	8.15996e-237	GC	LOC113801198	extracellular signal-regulated kinase 1/2 [Penaeus vannamei]
4.99411e-110	0.835524	0.217	0.111	1.0134e-105	GC	LOC113821353	speckle-type POZ protein B-like isoform X1 [Penaeus vannamei]
1.26913e-122	0.806847	0.232	0.116	2.57532e-118	GC	LOC113812172
4.31269e-128	0.806072	0.255	0.131	8.75132e-124	GC	LOC113818991	zinc finger protein 628-like [Penaeus vannamei]<>ROT79695.1 hypothetical protein C7M84_001583 [Penaeus vannamei]
9.56113e-98	0.802906	0.182	0.091	1.94014e-93	GC	LOC113821872	methyltransferase-like 26 isoform X1 [Penaeus vannamei]
1.11429e-200	0.794961	0.586	0.379	2.26112e-196	GC	LOC113810970	prostaglandin G/H synthase 2-like [Penaeus vannamei]<>ROT72395.1 cyclooxygenase [Penaeus vannamei]
1.9375e-92	0.781518	0.179	0.09	3.93158e-88	GC	LOC113804019	uncharacterized protein LOC113804019 [Penaeus vannamei]
2.45863e-113	0.778724	0.236	0.124	4.98906e-109	GC	LOC113809588	hiGC affinity copper uptake protein 1-like isoform X1 [Penaeus vannamei]<>XP_027217038.1 hiGC affinity copper uptake protein 1-like isoform X1 [Penaeus vannamei]
2.30513e-111	0.77428	0.252	0.135	4.67757e-107	GC	LOC113812323	lysosomal aspartic protease-like [Penaeus vannamei]<>QCX35689.1 cathepsin D [Penaeus vannamei]<>ROT71313.1 cathepsin D [Penaeus vannamei]
5.07671e-70	0.773505	0.156	0.083	1.03017e-65	GC	LOC113816601	putative ero1-like protein [Penaeus vannamei]
4.13514e-69	0.76849	0.136	0.068	8.39102e-65	GC	LOC113803232	serine-rich adhesin for platelets-like [Penaeus vannamei]
9.01334e-124	0.767998	0.299	0.167	1.82899e-119	GC	LOC113826971	thioredoxin domain-containing protein 5-like [Penaeus vannamei]<>ROT85162.1 protein disulfide isomerase 1 [Penaeus vannamei]
3.44132e-69	0.75703	0.126	0.063	6.98313e-65	GC	LOC113820465	forkhead box protein D1-like [Penaeus vannamei]
5.22239e-222	0.746382	0.572	0.345	1.05973e-217	GC	LOC113800223	glycogen phosphorylase [synthetic construct]
6.91407e-152	0.745711	0.407	0.239	1.403e-147	GC	LOC113825776	phosphoglycerate kinase-like [Penaeus vannamei]<>ROT62024.1 putative phosphoglycerate kinase [Penaeus vannamei]
1.72707e-140	0.740524	0.334	0.186	3.50457e-136	GC	LOC113811741	uncharacterized protein LOC113811741 isoform X1 [Penaeus vannamei]<>XP_027219342.1 uncharacterized protein LOC113811741 isoform X1 [Penaeus vannamei]<>XP_027219343.1 uncharacterized protein LOC113811741 isoform X1 [Penaeus vannamei]<>XP_027219344.1 uncharacterized protein LOC113811741 isoform X1 [Penaeus vannamei]<>ROT71767.1 hypothetical protein C7M84_009898 [Penaeus vannamei]
6.27337e-43	0.73865	0.101	0.055	1.27299e-38	GC	LOC113823141	dnaJ homolog subfamily C member 17-like [Penaeus vannamei]<>ROT79384.1 putative dnaJ-like subfamily C member 17 [Penaeus vannamei]
4.71078e-85	0.730543	0.209	0.115	9.55912e-81	GC	LOC113813581	hiGC mobility group protein 20A-like [Penaeus japonicus]<>XP_042874375.1 hiGC mobility group protein 20A-like [Penaeus japonicus]<>XP_042874376.1 hiGC mobility group protein 20A-like [Penaeus japonicus]
1.66113e-136	0.726017	0.375	0.217	3.37077e-132	GC	LOC113814003	neurogenic protein mastermind-like [Penaeus vannamei]
2.00351e-171	0.709293	0.443	0.257	4.06551e-167	GC	LOC113828082	cAMP-specific 3',5'-cyclic phosphodiesterase 4C-like [Penaeus vannamei]
6.43959e-122	0.70549	0.277	0.148	1.30672e-117	GC	LOC113803748	formin-like protein [Penaeus vannamei]
9.80774e-60	0.697863	0.128	0.067	1.99019e-55	GC	LOC113822603	protein unc-13 homolog 4B-like [Penaeus vannamei]
9.73781e-111	0.697569	0.5	0.345	1.976e-106	GC	LOC113822817	sarcalumenin-like [Penaeus vannamei]<>ROT63850.1 hypothetical protein C7M84_018231 [Penaeus vannamei]
7.11072e-253	0.696936	0.67	0.42	1.44291e-248	GC	LOC113818090	pollen-specific leucine-rich repeat extensin-like protein 2 [Penaeus vannamei]
0	0.694242	0.904	0.771	0	GC	LOC113800860	innexin inx3-like [Penaeus vannamei]
3.91085e-189	0.687584	0.587	0.375	7.93589e-185	GC	LOC113806297	peptidyl-prolyl cis-trans isomerase 5-like [Penaeus vannamei]
4.56211e-73	0.684675	0.146	0.074	9.25742e-69	GC	LOC113802130	uncharacterized protein LOC113802130 [Penaeus vannamei]<>ROT80956.1 caspase 3 [Penaeus vannamei]
4.7349e-94	0.674245	0.264	0.152	9.60806e-90	GC	LOC113824907	serine-rich adhesin for platelets-like, partial [Schistocerca americana]
1.73708e-201	0.667022	0.668	0.461	3.52488e-197	GC	LOC113821594	LOW QUALITY PROTEIN: nucleolysin TIAR-like [Penaeus vannamei]
1.74709e-233	0.663436	0.837	0.67	3.5452e-229	GC	LOC113810169	uncharacterized protein ZK1073.1-like [Penaeus vannamei]
6.56076e-44	0.647519	0.111	0.061	1.33131e-39	GC	LOC113817999	LOW QUALITY PROTEIN: superoxide dismutase [Cu-Zn]-like [Penaeus vannamei]
0	0.644115	0.992	0.955	0	GC	LOC113821397	translationally-controlled tumor protein homolog [Penaeus vannamei]<>XP_037798104.1 translationally-controlled tumor protein homolog [Penaeus monodon]<>ABY55541.1 translationally controlled tumor protein [Penaeus vannamei]<>ACD13588.1 translationally controlled tumor protein [Penaeus monodon]<>AGB56167.1 translationally controlled tumor protein [Penaeus monodon]
3.89244e-34	0.636635	0.112	0.066	7.89854e-30	GC	LOC113804830	ETS homologous factor-like [Penaeus vannamei]
4.22396e-126	0.635878	0.322	0.181	8.57126e-122	GC	LOC113816086	agrin-like [Penaeus vannamei]
4.98744e-132	0.629441	0.546	0.371	1.01205e-127	GC	LOC113800864	innexin 7 [Penaeus vannamei]
2.85502e-46	0.62786	0.303	0.219	5.79341e-42	GC	LOC113801894	serine/threonine-protein kinase RIO3-like [Penaeus vannamei]<>XP_027208107.1 serine/threonine-protein kinase RIO3-like [Penaeus vannamei]<>ROT82026.1 putative serine/threonine protein kinase rio3 [Penaeus vannamei]
4.71742e-73	0.62694	0.282	0.178	9.57259e-69	GC	LOC113826037	E2F-associated phosphoprotein-like [Penaeus vannamei]<>ROT85199.1 putative E2F-associated phosphoprotein-like [Penaeus vannamei]
2.67739e-61	0.626679	0.136	0.071	5.43295e-57	GC	LOC113830183	serine/arginine repetitive matrix protein 1-like isoform X1 [Penaeus vannamei]
1.4392e-41	0.623495	0.109	0.06	2.92043e-37	GC	LOC113827173	supervillin-like [Penaeus vannamei]
2.4114e-46	0.622445	0.198	0.127	4.89321e-42	GC	LOC113801232	uncharacterized protein LOC113801232 [Penaeus vannamei]<>ROT78738.1 hypothetical protein C7M84_002539 [Penaeus vannamei]
2.22939e-53	0.617841	0.143	0.08	4.52388e-49	GC	LOC113807597
2.50994e-39	0.614923	0.119	0.068	5.09317e-35	GC	LOC113815957	5-aminolevulinate synthase, erythroid-specific, mitochondrial-like isoform X1 [Penaeus vannamei]<>XP_027223770.1 5-aminolevulinate synthase, erythroid-specific, mitochondrial-like isoform X1 [Penaeus vannamei]<>XP_027223771.1 5-aminolevulinate synthase, erythroid-specific, mitochondrial-like isoform X1 [Penaeus vannamei]<>QHW05428.1 aminolevulinic acid synthase splice variant 2 [Penaeus vannamei]
9.15536e-77	0.608776	0.224	0.13	1.85781e-72	GC	LOC113826634	transcription factor HIVEP3-like [Penaeus vannamei]
4.75479e-96	0.607384	0.396	0.259	9.64843e-92	GC	LOC113815228	probable citrate synthase 1, mitochondrial isoform X1 [Penaeus vannamei]<>ROT69138.1 hypothetical protein C7M84_012693 [Penaeus vannamei]
7.99791e-56	0.602496	0.14	0.077	1.62294e-51	GC	LOC113802088	LOW QUALITY PROTEIN: PDZ and LIM domain protein Zasp-like [Penaeus vannamei]
1.47676e-177	0.596992	0.561	0.353	2.99664e-173	GC	LOC113816366	arginine kinase [Penaeus vannamei]<>ROT68265.1 arginine kinase [Penaeus vannamei]
9.91436e-301	0.596102	0.908	0.681	2.01182e-296	GC	LOC113818648	uncharacterized protein LOC113818648 [Penaeus vannamei]<>ROT66599.1 G protein-coupled receptor [Penaeus vannamei]
4.48057e-225	0.595255	0.845	0.67	9.09198e-221	GC	LOC113810872	tetraspanin-1-like [Penaeus vannamei]
0	0.59458	0.727	0.428	0	GC	LOC113820575	uncharacterized protein LOC113820575 [Penaeus vannamei]
1.47903e-175	0.593625	0.531	0.33	3.00126e-171	GC	LOC113824148	uncharacterized protein LOC113824148 isoform X1 [Penaeus vannamei]
4.0433e-45	0.591386	0.135	0.077	8.20467e-41	GC	LOC113826338	phosphatidate phosphatase LPIN3-like [Penaeus vannamei]
3.21862e-187	0.577217	0.68	0.463	6.53123e-183	GC	LOC113805784	uncharacterized protein LOC113805784 isoform X1 [Penaeus vannamei]
3.78869e-52	0.570304	0.113	0.059	7.688e-48	GC	LOC113827570	peptidylglycine alpha-hydroxylating monooxygenase-like isoform X1 [Penaeus vannamei]
7.28845e-246	0.565691	0.793	0.561	1.47897e-241	GC	LOC113823946	hemocyte protein-glutamine gamma-glutamyltransferase-like [Penaeus vannamei]
4.02774e-100	0.565627	0.338	0.207	8.1731e-96	GC	LOC113821081	uncharacterized protein LOC113821081 isoform X1 [Penaeus vannamei]
2.3037e-55	0.558678	0.156	0.089	4.67467e-51	GC	LOC113805964	uncharacterized protein LOC113805964 [Penaeus vannamei]
1.84845e-45	0.554375	0.144	0.084	3.75088e-41	GC	LOC113829993	uncharacterized protein LOC113829993 [Penaeus vannamei]
1.22793e-68	0.547244	0.249	0.153	2.49171e-64	GC	LOC113814557	LOW QUALITY PROTEIN: receptor-type tyrosine-protein phosphatase T-like [Penaeus vannamei]
1.67654e-181	0.543247	0.662	0.438	3.40204e-177	GC	LOC113799969	paxillin-like [Penaeus vannamei]
3.38182e-84	0.532296	0.282	0.168	6.8624e-80	GC	LOC113813705	ubiquitin-conjugating enzyme E2 R2-like [Penaeus vannamei]<>XP_042883688.1 ubiquitin-conjugating enzyme E2 R2-like [Penaeus japonicus]<>XP_047497275.1 ubiquitin-conjugating enzyme E2 R2-like [Penaeus chinensis]<>ACA09717.1 ubiquitin-conjugating enyzme E2r [Penaeus japonicus]
0	0.525568	0.998	0.974	0	GC	LOC113827561	uncharacterized protein LOC113827561 isoform X1 [Penaeus vannamei]
8.83303e-45	0.522381	0.149	0.088	1.7924e-40	GC	LOC113806288	leukocyte elastase inhibitor-like [Penaeus vannamei]
2.40377e-124	0.521597	0.487	0.314	4.87773e-120	GC	LOC113815024
7.45523e-59	0.52117	0.22	0.135	1.51281e-54	GC	LOC113808651	protein mothers against dpp-like isoform X1 [Penaeus vannamei]
1.58101e-70	0.517763	0.314	0.202	3.2082e-66	GC	LOC113806443	zinc finger A20 and AN1 domain-containing stress-associated protein 6-like [Penaeus vannamei]
1.35639e-242	0.512077	0.905	0.783	2.75238e-238	GC	LOC113821133	elongation factor 2-like isoform X1 [Penaeus vannamei]<>ROT64826.1 elongation factor 2 [Penaeus vannamei]
6.51764e-33	0.50765	0.108	0.064	1.32256e-28	GC	LOC113807679	G patch domain-containing protein 1-like [Penaeus vannamei]
0	0.506906	0.999	0.998	0	GC	LOC113820946	LOW QUALITY PROTEIN: elongation factor 1-alpha-like [Penaeus vannamei]
7.42054e-48	0.505267	0.18	0.111	1.50578e-43	GC	LOC113829816	uncharacterized protein DDB_G0271670-like [Penaeus vannamei]
1.7507e-25	0.502295	0.105	0.066	3.55251e-21	GC	LOC113826856	protein DENND6B-like [Penaeus vannamei]
8.62989e-33	0.500144	0.115	0.07	1.75118e-28	GC	LOC113823806	uncharacterized protein LOC113823806 [Penaeus vannamei]<>ROT79331.1 hypothetical protein C7M84_001940 [Penaeus vannamei]
4.34883e-46	0.500004	0.134	0.077	8.82465e-42	GC	LOC113815714	phosphoglycerate mutase 2-like [Penaeus vannamei]<>XP_027226938.1 phosphoglycerate mutase 2-like [Penaeus vannamei]
0	6.04829	0.262	0.013	0	MH	LOC113811918	galactose-specific lectin nattectin-like [Penaeus vannamei]
0	5.40824	0.119	0.008	0	MH	LOC113812463	cilia- and flagella-associated protein 251-like isoform X1 [Penaeus vannamei]
0	5.04056	0.57	0.068	0	MH	LOC113809352	venom toxin OcyC11-like [Penaeus vannamei]<>ROT73575.1 single VWC domain protein 5 [Penaeus vannamei]
0	4.80384	0.689	0.116	0	MH	LOC113823512	uncharacterized protein LOC113823512 [Penaeus vannamei]<>XP_027231980.1 uncharacterized protein LOC113823512 [Penaeus vannamei]<>ROT79364.1 hypothetical protein C7M84_001922 [Penaeus vannamei]
0	4.66807	0.184	0.012	0	MH	LOC113803783
0	4.51166	0.118	0.006	0	MH	LOC113815644	integrin alpha-IIb-like [Penaeus vannamei]
0	4.46053	0.428	0.038	0	MH	LOC113823524	uncharacterized protein LOC113823524 [Penaeus vannamei]<>ROT79365.1 hypothetical protein C7M84_001923 [Penaeus vannamei]
0	4.38601	0.28	0.023	0	MH	LOC113800918	failed axon connections-like isoform X1 [Penaeus vannamei]
0	4.3336	0.225	0.023	0	MH	LOC113806935	uncharacterized protein LOC113806935 [Penaeus vannamei]<>ROT75505.1 putative C3 and PZP-like alpha-2-macroglobulin domain-containing protein 8-like [Penaeus vannamei]
0	4.14097	0.298	0.024	0	MH	LOC113816490	uncharacterized protein LOC113816490 [Penaeus vannamei]
0	4.06103	0.157	0.011	0	MH	LOC113800108	uncharacterized protein LOC113800108 [Penaeus vannamei]
0	3.73092	0.369	0.05	0	MH	LOC113800107	uncharacterized protein LOC113800107 isoform X1 [Penaeus vannamei]<>XP_027206634.1 uncharacterized protein LOC113800107 isoform X1 [Penaeus vannamei]
0	3.59469	0.174	0.023	0	MH	LOC113809546	uncharacterized protein LOC113809546 [Penaeus vannamei]
0	3.48735	0.124	0.012	0	MH	LOC113823500	uncharacterized protein LOC113823500 [Penaeus vannamei]
0	3.48004	0.171	0.018	0	MH	LOC113800109	uncharacterized protein LOC113800109 isoform X1 [Penaeus vannamei]<>XP_027206639.1 uncharacterized protein LOC113800109 isoform X2 [Penaeus vannamei]
0	3.41018	0.125	0.009	0	MH	LOC113826852	uncharacterized protein LOC113826852 [Penaeus vannamei]<>XP_027235552.1 uncharacterized protein LOC113826852 [Penaeus vannamei]
0	3.321	0.149	0.017	0	MH	LOC113804553	uncharacterized protein LOC113804553 [Penaeus vannamei]
0	3.2578	0.102	0.013	0	MH	LOC113810214
0	3.17066	0.112	0.02	0	MH	LOC113820510	anti-lipopolysaccharide factor-like [Penaeus vannamei]
0	3.14298	0.149	0.018	0	MH	LOC113823075	uncharacterized protein LOC113823075 isoform X1 [Penaeus vannamei]
0	2.93182	0.258	0.036	0	MH	LOC113822048	innexin inx2-like isoform X1 [Penaeus vannamei]<>XP_027230360.1 innexin inx2-like isoform X2 [Penaeus vannamei]<>XP_027230362.1 innexin inx2-like isoform X3 [Penaeus vannamei]
0	2.91666	0.517	0.108	0	MH	LOC113810045	anti-lipopolysaccharide factor-like, partial [Penaeus vannamei]
0	2.8858	0.757	0.3	0	MH	LOC113817695	balbiani ring protein 3-like [Penaeus vannamei]
0	2.84321	0.202	0.027	0	MH	LOC113809200	uncharacterized protein LOC113809200 [Penaeus vannamei]
0	2.82923	0.141	0.019	0	MH	LOC113830025	nucleolar protein 58-like [Penaeus vannamei]<>XP_027239004.1 nucleolar protein 58-like [Penaeus vannamei]<>XP_027239005.1 nucleolar protein 58-like [Penaeus vannamei]
0	2.77534	0.557	0.231	0	MH	LOC113821440	ferritin-like [Penaeus vannamei]<>MCI3751441.1 ferritin [Escherichia coli]<>PYZ99263.1 ferritin [Gammaproteobacteria bacterium 2W06]<>ROT64627.1 ferritin [Penaeus vannamei]
0	2.73257	0.215	0.042	0	MH	LOC113827364	uncharacterized protein LOC113827364 [Penaeus vannamei]<>QQL94235.1 MD2-like lipid-recognition domain protein [Penaeus vannamei]
0	2.67195	0.412	0.133	0	MH	LOC113809156	uncharacterized protein LOC113809156 [Penaeus vannamei]
0	2.64796	0.419	0.091	0	MH	LOC113815788	hypothetical protein C7M84_013126 [Penaeus vannamei]
0	2.6104	0.232	0.044	0	MH	LOC113808602	uncharacterized protein LOC113808602 [Penaeus vannamei]<>XP_027215841.1 uncharacterized protein LOC113808602 [Penaeus vannamei]
0	2.6088	0.104	0.015	0	MH	LOC113830113	LOW QUALITY PROTEIN: collectin-12-like [Penaeus monodon]
0	2.57875	0.88	0.301	0	MH	LOC113800820	tubulin alpha-8 chain-like, partial [Penaeus vannamei]
0	2.57326	0.149	0.024	0	MH	LOC113816457	transient receptor potential cation channel subfamily A member 1 homolog, partial [Penaeus vannamei]
0	2.53836	0.113	0.019	0	MH	LOC113807989	dnaJ homolog subfamily B member 6-like [Penaeus vannamei]<>XP_037780791.1 dnaJ homolog subfamily B member 6-like [Penaeus monodon]<>XP_037780792.1 dnaJ homolog subfamily B member 6-like [Penaeus monodon]<>XP_037780793.1 dnaJ homolog subfamily B member 6-like [Penaeus monodon]<>ROT74671.1 putative dnaJ-like subfamily B member 6 isoform X2 [Penaeus vannamei]
0	2.5202	0.748	0.355	0	MH	LOC113820575	uncharacterized protein LOC113820575 [Penaeus vannamei]
0	2.51982	0.268	0.045	0	MH	LOC113804225	CKLF-like MARVEL transmembrane domain-containing protein 4 isoform X1 [Penaeus vannamei]
0	2.51735	0.162	0.032	0	MH	LOC113818864	putative pyst2 [Penaeus vannamei]
0	2.49188	0.621	0.207	0	MH	LOC113818944
0	2.47971	0.103	0.017	0	MH	LOC113830625	anti-lipopolysaccharide factor-like [Penaeus vannamei]<>XP_027239650.1 anti-lipopolysaccharide factor-like [Penaeus vannamei]
0	2.46984	0.378	0.074	0	MH	LOC113802824	uncharacterized protein LOC113802824 isoform X1 [Penaeus vannamei]
0	2.46165	0.224	0.046	0	MH	LOC113811223
0	2.45881	0.142	0.025	0	MH	LOC113826664
0	2.35675	0.317	0.061	0	MH	LOC113828271	uncharacterized protein LOC113828271 [Penaeus vannamei]
0	2.33999	0.107	0.019	0	MH	LOC113811480	uncharacterized protein LOC113811480 [Penaeus vannamei]
0	2.32634	0.276	0.057	0	MH	LOC113810916	delta(7)-sterol 5(6)-desaturase-like [Penaeus vannamei]
0	2.32263	0.651	0.15	0	MH	LOC113829247	EF-hand domain-containing protein D2 homolog [Penaeus vannamei]
0	2.31155	0.257	0.05	0	MH	LOC113805740	uncharacterized protein LOC113805740 [Penaeus vannamei]
0	2.29391	0.257	0.073	0	MH	LOC113826667	LOW QUALITY PROTEIN: mucin-2-like [Phacochoerus africanus]
0	2.27712	0.256	0.055	0	MH	LOC113818704	uncharacterized protein LOC113818704 [Penaeus vannamei]
0	2.27452	0.325	0.089	0	MH	LOC113827090	prophenoloxidase-1 [Penaeus vannamei]
0	2.27415	0.166	0.055	0	MH	LOC113822052	astakine isoform X1 [Penaeus vannamei]<>XP_027230369.1 astakine isoform X1 [Penaeus vannamei]<>ADP06651.1 astakine variant 2 [Penaeus vannamei]
0	2.27057	0.577	0.159	0	MH	LOC113827852	sulfotransferase 1C4-like [Penaeus vannamei]
0	2.2545	0.129	0.023	0	MH	LOC113801069	bifunctional 3'-phosphoadenosine 5'-phosphosulfate synthase-like isoform X2 [Penaeus vannamei]
0	2.22611	0.196	0.037	0	MH	LOC113808796	uncharacterized protein LOC113808796 [Penaeus vannamei]
0	2.22088	0.116	0.02	0	MH	LOC113824903	zinc finger E-box-binding homeobox protein zag-1-like isoform X1 [Penaeus vannamei]
0	2.21548	0.109	0.02	0	MH	LOC113821387	V-type proton ATPase 116 kDa subunit a-like isoform X1 [Penaeus vannamei]<>ROT64671.1 V-H-ATPase subunit A [Penaeus vannamei]
0	2.21389	0.138	0.027	0	MH	LOC113809836	notch-regulated ankyrin repeat-containing protein-like [Penaeus vannamei]
0	2.20258	0.561	0.158	0	MH	LOC113800363	anti-lipopolysaccharide factor-like [Penaeus vannamei]<>ABB22832.1 anti-lipopolysaccharide AV-R isoform [Penaeus vannamei]<>ROT82832.1 anti-lipopolysaccharide AV-R isoform [Penaeus vannamei]
0	2.19563	0.13	0.039	0	MH	LOC113813376	tubulin alpha-1A chain-like [Penaeus vannamei]<>XP_037784345.1 tubulin alpha-1A chain-like [Penaeus monodon]<>XP_047470879.1 tubulin alpha-1A chain-like [Penaeus chinensis]<>ROT70480.1 putative tubulin alpha chain, testis-specific isoform X1 [Penaeus vannamei]
0	2.1887	0.122	0.026	0	MH	LOC113825375
0	2.15087	0.633	0.234	0	MH	LOC113810268	sodium/potassium-transporting ATPase subunit beta-like [Penaeus vannamei]<>ROT72835.1 sodium potassium-transporting ATPase subunit beta [Penaeus vannamei]
0	2.15028	0.17	0.038	0	MH	LOC113824294	phenoloxidase-activating factor 3-like [Penaeus vannamei]
0	2.14174	0.284	0.063	0	MH	LOC113803998	ryncolin-1-like [Penaeus vannamei]<>APU53504.1 fibrinogen-related protein 2 [Penaeus vannamei]
0	2.10464	0.343	0.096	0	MH	LOC113825609	sialin-like isoform X1 [Penaeus vannamei]
0	2.08169	0.165	0.034	0	MH	LOC113822790	uncharacterized protein LOC113822790 [Penaeus vannamei]
0	2.07171	0.952	0.544	0	MH	LOC113806311	LOW QUALITY PROTEIN: kunitz-type serine protease inhibitor HCRG1-like [Penaeus vannamei]
0	2.04818	0.117	0.027	0	MH	LOC113829108	ubiquitin-conjugating enzyme E2 2-like [Penaeus vannamei]<>ROT84346.1 Ubiquitin protein ligase Ubc5 [Penaeus vannamei]
0	2.02178	0.196	0.046	0	MH	LOC113824429	transient receptor potential channel pyrexia-like isoform X1 [Penaeus vannamei]
0	2.00018	0.336	0.15	0	MH	LOC113803667	leukocyte elastase inhibitor-like [Penaeus vannamei]
0	1.97638	0.101	0.022	0	MH	LOC113810585	chromatin-remodeling ATPase INO80-like [Penaeus vannamei]
0	1.96976	0.248	0.055	0	MH	LOC113816059	ETS domain-containing protein Elk-4-like [Penaeus vannamei]
0	1.96005	0.294	0.112	0	MH	LOC113806622	HIG1 domain family member 1C-like isoform X1 [Penaeus monodon]
0	1.9504	0.306	0.08	0	MH	LOC113825457	uncharacterized protein LOC113825457 [Penaeus vannamei]
0	1.93374	0.286	0.074	0	MH	LOC113830149	uncharacterized protein LOC113830149 [Penaeus vannamei]<>XP_027239155.1 uncharacterized protein LOC113830149 [Penaeus vannamei]
0	1.92966	0.339	0.084	0	MH	LOC113829163	uncharacterized protein LOC113829163 isoform X1 [Penaeus vannamei]
0	1.90356	0.184	0.043	0	MH	LOC113824071	innexin inx2-like isoform X1 [Penaeus vannamei]
0	1.883	0.292	0.093	0	MH	LOC113818927	Bip [Penaeus vannamei]
0	1.87426	0.208	0.05	0	MH	LOC113807086	insulin-like growth factor-binding protein 7 [Penaeus vannamei]<>ROT75369.1 single IB domain protein [Penaeus vannamei]
0	1.84598	0.138	0.043	0	MH	LOC113811390	LOW QUALITY PROTEIN: peroxiredoxin-like 2A [Penaeus vannamei]
0	1.84501	0.107	0.025	0	MH	LOC113828366	glycoprotein 3-alpha-L-fucosyltransferase A-like [Penaeus vannamei]
0	1.84346	0.193	0.047	0	MH	LOC113809784	uncharacterized protein LOC113809784 [Penaeus vannamei]
0	1.83333	0.764	0.261	0	MH	LOC113811531	cystatin-A-like, partial [Penaeus vannamei]
0	1.81647	0.101	0.028	0	MH	LOC113809076	phenoloxidase-activating factor 2-like [Penaeus vannamei]
1.15543e-277	1.81518	0.248	0.14	2.3446e-273	MH	LOC113816906
0	1.78167	0.344	0.098	0	MH	LOC113810839
0	1.77168	0.361	0.11	0	MH	LOC113830033	extracellular sulfatase Sulf-1-like [Penaeus vannamei]
0	1.73746	0.688	0.268	0	MH	LOC113816366	arginine kinase [Penaeus vannamei]<>ROT68265.1 arginine kinase [Penaeus vannamei]
0	1.73591	0.431	0.161	0	MH	LOC113813063	uncharacterized protein LOC113813063 [Penaeus vannamei]
0	1.70913	0.752	0.393	0	MH	LOC113805784	uncharacterized protein LOC113805784 isoform X1 [Penaeus vannamei]
0	1.70837	0.438	0.139	0	MH	LOC113807880	cytohesin-1-like isoform X1 [Penaeus vannamei]
0	1.68367	0.491	0.163	0	MH	LOC113811749	ras-related protein ced-10-like [Penaeus vannamei]<>XP_027219356.1 ras-related protein ced-10-like [Penaeus vannamei]<>XP_037781500.1 ras-related protein ced-10-like [Penaeus monodon]<>XP_037781501.1 ras-related protein ced-10-like [Penaeus monodon]<>XP_037781502.1 ras-related protein ced-10-like [Penaeus monodon]<>ROT71763.1 putative ras-like GTP-binding protein RhoL [Penaeus vannamei]
0	1.67571	0.111	0.031	0	MH	LOC113808316	phosphatidylinositol 4-kinase beta-like [Penaeus vannamei]<>XP_027215496.1 phosphatidylinositol 4-kinase beta-like [Penaeus vannamei]<>ROT74391.1 Phosphatidylinositol 4-kinase beta [Penaeus vannamei]
0	1.65582	0.143	0.039	0	MH	LOC113807532	LOW QUALITY PROTEIN: putative uncharacterized oxidoreductase C513.07 [Penaeus vannamei]
0	1.65567	0.137	0.039	0	MH	LOC113816315	BMP-binding endothelial regulator protein-like [Penaeus vannamei]
0	1.63678	0.346	0.143	0	MH	LOC113806294	Lactoylglutathione lyase [Penaeus vannamei]
0	1.62931	0.245	0.082	0	MH	LOC113816149
0	1.6067	0.14	0.04	0	MH	LOC113809038	protein kinase C and casein kinase substrate in neurons protein 1-like [Penaeus vannamei]
0	1.58373	0.284	0.102	0	MH	LOC113820730	uncharacterized protein LOC113820730 isoform X1 [Penaeus vannamei]
0	1.58056	0.306	0.093	0	MH	LOC113811416	G-protein coupled receptor Mth2-like [Penaeus vannamei]
0	1.56433	0.135	0.037	0	MH	LOC113801067	V-type proton ATPase catalytic subunit A-like [Penaeus vannamei]
0	1.55432	0.175	0.056	0	MH	LOC113804087	carbonic anhydrase 1-like [Penaeus vannamei]
0	1.52891	0.557	0.278	0	MH	LOC113824148	uncharacterized protein LOC113824148 isoform X1 [Penaeus vannamei]
0	1.52062	0.117	0.037	0	MH	LOC113816639	uncharacterized protein LOC113816639 isoform X1 [Penaeus vannamei]
0	1.51966	0.279	0.089	0	MH	LOC113830391	aryl hydrocarbon receptor nuclear translocator homolog [Penaeus vannamei]
0	1.49368	0.107	0.031	0	MH	LOC113815816	Holliday junction resolvase MOC1, chloroplastic-like [Penaeus vannamei]<>XP_037779964.1 Holliday junction resolvase MOC1, chloroplastic-like isoform X1 [Penaeus monodon]<>XP_037779965.1 Holliday junction resolvase MOC1, chloroplastic-like isoform X1 [Penaeus monodon]
0	1.48198	0.274	0.091	0	MH	LOC113828996	uncharacterized protein LOC113828996 [Penaeus vannamei]
0	1.48087	0.2	0.062	0	MH	LOC113817991	uncharacterized protein LOC113817991 [Penaeus vannamei]
0	1.46156	0.462	0.208	0	MH	LOC113816494	myophilin-like [Penaeus vannamei]<>ROT85466.1 calponin/transgelin [Penaeus vannamei]
0	1.4528	0.19	0.062	0	MH	LOC113811710	TSC22 domain family protein 2-like isoform X2 [Penaeus chinensis]
0	1.44977	0.153	0.053	0	MH	LOC113802698	Friend leukemia integration 1 transcription factor-like [Penaeus vannamei]
0	1.41567	0.575	0.337	0	MH	LOC113810970	prostaglandin G/H synthase 2-like [Penaeus vannamei]<>ROT72395.1 cyclooxygenase [Penaeus vannamei]
0	1.39976	0.257	0.096	0	MH	LOC113819182
0	1.39242	0.204	0.085	0	MH	LOC113825585	cathepsin L [Penaeus vannamei]
0	1.38759	0.118	0.041	0	MH	LOC113821808	short-chain dehydrogenase/reductase family 9C member 7-like [Penaeus vannamei]
0	1.36404	0.144	0.049	0	MH	LOC113822603	protein unc-13 homolog 4B-like [Penaeus vannamei]
0	1.34901	0.269	0.098	0	MH	LOC113822871	uncharacterized protein LOC113822871 [Penaeus vannamei]
0	1.32841	0.486	0.203	0	MH	LOC113828082	cAMP-specific 3',5'-cyclic phosphodiesterase 4C-like [Penaeus vannamei]
0	1.32382	0.767	0.548	0	MH	LOC113800859	innexin inx2-like [Penaeus vannamei]
5.13518e-241	1.32045	0.105	0.038	1.04203e-236	MH	LOC113802490	phenoloxidase-activating factor 2-like, partial [Penaeus vannamei]
0	1.3182	0.312	0.112	0	MH	LOC113814557	LOW QUALITY PROTEIN: receptor-type tyrosine-protein phosphatase T-like [Penaeus vannamei]
0	1.31167	0.747	0.362	0	MH	LOC113799969	paxillin-like [Penaeus vannamei]
0	1.30895	0.318	0.112	0	MH	LOC113828272	uncharacterized protein LOC113828272 isoform X1 [Penaeus vannamei]
0	1.30886	0.386	0.15	0	MH	LOC113820209	uncharacterized protein LOC113820209 [Penaeus vannamei]
0	1.30879	0.435	0.177	0	MH	LOC113820234	toll-like receptor 3 [Penaeus vannamei]<>XP_027228349.1 toll-like receptor 3 [Penaeus vannamei]
0	1.29401	0.356	0.162	0	MH	LOC113817651	chymotrypsin A-like isoform X1 [Penaeus vannamei]<>XP_027225521.1 chymotrypsin A-like isoform X1 [Penaeus vannamei]
0	1.29284	0.373	0.167	0	MH	LOC113821081	uncharacterized protein LOC113821081 isoform X1 [Penaeus vannamei]
0	1.2845	0.342	0.138	0	MH	LOC113816893	uncharacterized protein LOC113816893 isoform X1 [Penaeus vannamei]
0	1.2757	0.171	0.058	0	MH	LOC113807597
0	1.26858	0.202	0.074	0	MH	LOC113813553	syntenin-1-like [Penaeus vannamei]<>ROT70332.1 syntenin [Penaeus vannamei]
0	1.26447	0.354	0.141	0	MH	LOC113804967	hypothetical protein C7M84_000030 [Penaeus vannamei]
0	1.25306	0.156	0.058	0	MH	LOC113802088	LOW QUALITY PROTEIN: PDZ and LIM domain protein Zasp-like [Penaeus vannamei]
0	1.25235	0.527	0.264	0	MH	LOC113815024
0	1.25227	0.165	0.058	0	MH	LOC113820333	ADP-ribosylation factor 6 [Penaeus vannamei]<>XP_037792642.1 ADP-ribosylation factor 6 [Penaeus monodon]<>XP_042885466.1 ADP-ribosylation factor 6 [Penaeus japonicus]<>XP_042885467.1 ADP-ribosylation factor 6 [Penaeus japonicus]<>XP_042885468.1 ADP-ribosylation factor 6 [Penaeus japonicus]<>XP_047491384.1 ADP-ribosylation factor 6 [Penaeus chinensis]<>ROT65282.1 putative ADP-ribosylation factor 6…
0	1.21871	0.317	0.12	0	MH	LOC113809990	phospholipase D gamma 1-like [Penaeus vannamei]<>ROT73069.1 putative phospholipase D gamma 1-like [Penaeus vannamei]
0	1.2023	0.14	0.051	0	MH	LOC113811431	unconventional myosin-Ie-like [Penaeus vannamei]
0	1.19965	0.257	0.104	0	MH	LOC113816132	regulator of G-protein signaling 2-like [Penaeus vannamei]<>ROT68426.1 Regulator of G-protein signaling 3 [Penaeus vannamei]
0	1.19789	0.761	0.494	0	MH	LOC113808337	fructose-bisphosphate aldolase-like isoform X1 [Penaeus vannamei]
0	1.19558	0.143	0.052	0	MH	LOC113808589	single insulin-like growth factor-binding domain protein-2 [Penaeus vannamei]<>ROT74193.1 crustacean hematopoietic factor-like protein [Penaeus vannamei]
0	1.18971	0.131	0.046	0	MH	LOC113801846	bestrophin-2-like [Penaeus vannamei]
0	1.17999	0.739	0.502	0	MH	LOC113807065	syndecan-3-like [Penaeus vannamei]
0	1.17863	0.203	0.077	0	MH	LOC113822791	dynein liGCt chain 1, cytoplasmic [Penaeus vannamei]<>XP_037784240.1 dynein liGCt chain 1, cytoplasmic isoform X1 [Penaeus monodon]<>XP_042872473.1 dynein liGCt chain 1, cytoplasmic isoform X1 [Penaeus japonicus]<>XP_047470408.1 dynein liGCt chain 1, cytoplasmic isoform X1 [Penaeus chinensis]
4.06019e-283	1.17584	0.128	0.05	8.23894e-279	MH	LOC113811194
0	1.17468	0.117	0.04	0	MH	LOC113814790	uncharacterized protein LOC113814790 [Penaeus vannamei]
0	1.17429	0.171	0.069	0	MH	LOC113800624	uncharacterized protein LOC113800624 isoform X1 [Penaeus vannamei]
0	1.17269	0.221	0.084	0	MH	LOC113810692	uncharacterized protein LOC113810692 [Penaeus vannamei]
0	1.17185	0.243	0.098	0	MH	LOC113820643	uncharacterized protein LOC113820643 [Penaeus vannamei]
0	1.16736	0.542	0.342	0	MH	LOC113820224	stromelysin-3-like isoform X1 [Penaeus vannamei]
0	1.16354	0.128	0.047	0	MH	LOC113830144	hypothetical protein C7M84_023346 [Penaeus vannamei]
0	1.15663	0.488	0.232	0	MH	LOC113820948	uncharacterized protein LOC113820948 isoform X1 [Penaeus vannamei]
0	1.15289	0.958	0.699	0	MH	LOC113825948	uncharacterized protein LOC113825948 [Penaeus vannamei]
0	1.14906	0.202	0.077	0	MH	LOC113815329	spondin-2-like [Penaeus vannamei]<>ANX14407.1 Spondin-2 [Penaeus vannamei]
0	1.14294	0.125	0.044	0	MH	LOC113829438
0	1.13858	0.162	0.065	0	MH	LOC113818826	LOW QUALITY PROTEIN: protein ROP-like [Penaeus vannamei]
0	1.11931	0.398	0.192	0	MH	LOC113809347	dual oxidase-like [Penaeus vannamei]
0	1.10572	0.518	0.272	0	MH	LOC113824350	protein Tob2-like [Penaeus vannamei]
1.21398e-258	1.10165	0.111	0.042	2.46341e-254	MH	LOC113816706	CTL-like protein 1 [Penaeus vannamei]<>XP_027224574.1 CTL-like protein 1 [Penaeus vannamei]<>XP_027224582.1 CTL-like protein 1 [Penaeus vannamei]<>ROT79910.1 putative CTL-like protein 1 [Penaeus vannamei]
1.28294e-252	1.0883	0.137	0.059	2.60334e-248	MH	LOC113824643	thioredoxin-2-like [Penaeus vannamei]<>3ZZX_A Crystallographic structure of thioredoxin from Litopenaeus vannamei [Penaeus vannamei]<>3ZZX_B Crystallographic structure of thioredoxin from Litopenaeus vannamei [Penaeus vannamei]<>4AJ6_A Crystallographic structure of thioredoxin from Litopenaeus vannamei (reduced form). [Penaeus vannamei]<>4AJ6_B Crystallographic structure of thioredoxin from Litop…
2.35855e-266	1.08733	0.114	0.043	4.78597e-262	MH	LOC113809109	uncharacterized protein LOC113809109 [Penaeus vannamei]
2.68111e-266	1.08491	0.124	0.049	5.4405e-262	MH	LOC113801318	serine/threonine-protein phosphatase 6 regulatory ankyrin repeat subunit C-like [Penaeus vannamei]<>ROT82134.1 hypothetical protein C7M84_024721 [Penaeus vannamei]
0	1.08083	0.289	0.125	0	MH	LOC113829394	pleckstrin homology domain-containing family F member 2-like isoform X1 [Penaeus vannamei]
4.61516e-250	1.07332	0.107	0.04	9.36509e-246	MH	LOC113829355	putative serine protease F56F10.1 [Penaeus vannamei]
5.5569e-226	1.07215	0.102	0.039	1.12761e-221	MH	LOC113829433	MAP7 domain-containing protein 2-like [Penaeus vannamei]
3.53252e-269	1.06624	0.135	0.056	7.16819e-265	MH	LOC113828386	TBC1 domain family member 10A-like [Penaeus vannamei]
0	1.06583	0.204	0.085	0	MH	LOC113802834	uncharacterized protein LOC113802834 [Penaeus vannamei]<>ROT81273.1 hypothetical protein C7M84_025561 [Penaeus vannamei]
0	1.06374	0.864	0.573	0	MH	LOC113816095	tubulin beta-1 chain [Penaeus vannamei]<>XP_037778959.1 tubulin beta-1 chain [Penaeus monodon]<>XP_042867961.1 tubulin beta-1 chain [Penaeus japonicus]<>XP_042883362.1 tubulin beta-1 chain [Penaeus japonicus]<>XP_047488547.1 tubulin beta-1 chain [Penaeus chinensis]<>ROT68465.1 Tubulin beta-1 chain [Penaeus vannamei]
1.40683e-306	1.05875	0.138	0.053	2.85475e-302	MH	LOC113803232	serine-rich adhesin for platelets-like [Penaeus vannamei]
8.10182e-200	1.05483	0.106	0.044	1.64402e-195	MH	LOC113801149	hypothetical protein C7M84_002527 [Penaeus vannamei]
0	1.05105	0.161	0.065	0	MH	LOC113816601	putative ero1-like protein [Penaeus vannamei]
9.1605e-243	1.04092	0.122	0.05	1.85885e-238	MH	LOC113827981	uncharacterized protein LOC113827981 [Penaeus vannamei]
5.74427e-216	1.03757	0.107	0.044	1.16563e-211	MH	LOC113821030	hypothetical protein C7M84_017150 [Penaeus vannamei]
0	1.03326	0.369	0.187	0	MH	LOC113804544	balbiani ring protein 3-like [Penaeus vannamei]<>AYN64309.1 vascular endothelial growth factor 4 [Penaeus vannamei]<>ROT85909.1 PDGF/VEGF-related factor 1 [Penaeus vannamei]
1.20742e-265	1.03303	0.124	0.049	2.45009e-261	MH	LOC113820465	forkhead box protein D1-like [Penaeus vannamei]
0	1.03111	0.392	0.206	0	MH	LOC113800211	calcium-activated chloride channel regulator 1-like [Penaeus vannamei]
0	1.00898	0.191	0.087	0	MH	LOC113820081	protein held out wings-like [Penaeus vannamei]<>XP_027238260.1 protein held out wings-like isoform X1 [Penaeus vannamei]<>XP_037777802.1 protein held out wings-like isoform X1 [Penaeus monodon]
1.40648e-247	1.00371	0.116	0.046	2.85402e-243	MH	LOC113826280	pleckstrin homology-like domain family B member 1 isoform X4 [Penaeus japonicus]
0	1.00248	0.464	0.256	0	MH	LOC113803354	CD63 antigen-like [Penaeus vannamei]<>ROT80925.1 tetraspanins-like protein [Penaeus vannamei]
0	1.00034	0.359	0.173	0	MH	LOC113809061	G-protein-signaling modulator 2-like [Penaeus vannamei]
0	0.992943	0.86	0.755	0	MH	LOC113800860	innexin inx3-like [Penaeus vannamei]
1.21414e-217	0.987615	0.122	0.053	2.46374e-213	MH	LOC113804391	LOW QUALITY PROTEIN: nuclear factor interleukin-3-regulated protein-like [Penaeus vannamei]
0	0.986774	0.208	0.093	0	MH	LOC113810844	uncharacterized protein LOC113810844 isoform X1 [Penaeus vannamei]<>XP_027218292.1 uncharacterized protein LOC113810844 isoform X2 [Penaeus vannamei]<>XP_027218293.1 uncharacterized protein LOC113810844 isoform X2 [Penaeus vannamei]
1.60261e-273	0.983139	0.132	0.053	3.25201e-269	MH	LOC113829324	thioredoxin-related transmembrane protein 1-like [Penaeus vannamei]
0	0.98282	0.323	0.156	0	MH	LOC113811741	uncharacterized protein LOC113811741 isoform X1 [Penaeus vannamei]<>XP_027219342.1 uncharacterized protein LOC113811741 isoform X1 [Penaeus vannamei]<>XP_027219343.1 uncharacterized protein LOC113811741 isoform X1 [Penaeus vannamei]<>XP_027219344.1 uncharacterized protein LOC113811741 isoform X1 [Penaeus vannamei]<>ROT71767.1 hypothetical protein C7M84_009898 [Penaeus vannamei]
0	0.970566	0.302	0.142	0	MH	LOC113813445	prosaposin-like [Penaeus vannamei]<>ROT85589.1 saposin isoform 1 [Penaeus vannamei]
1.80591e-282	0.970249	0.147	0.062	3.66455e-278	MH	LOC113815921	LOW QUALITY PROTEIN: sodium/potassium-transporting ATPase subunit alpha-like [Penaeus vannamei]
5.70279e-208	0.967406	0.137	0.064	1.15721e-203	MH	LOC113820924	ETS homologous factor-like [Penaeus vannamei]<>ROT79554.1 hypothetical protein C7M84_001716 [Penaeus vannamei]
6.82567e-289	0.9642	0.143	0.059	1.38506e-284	MH	LOC113806946	microtubule-associated serine/threonine-protein kinase 2-like [Penaeus vannamei]
0	0.961226	0.248	0.114	0	MH	LOC113812801	uncharacterized protein LOC113812801 [Penaeus vannamei]
8.10062e-216	0.958575	0.134	0.061	1.64378e-211	MH	LOC113830543	bumetanide-sensitive sodium-(potassium)-chloride cotransporter-like [Penaeus vannamei]
0	0.953986	0.547	0.274	0	MH	LOC113800533	C-terminal-binding protein-like isoform X1 [Penaeus vannamei]
0	0.953815	0.278	0.124	0	MH	LOC113811885	isocitrate dehydrogenase [NADP] cytoplasmic-like [Penaeus vannamei]
1.79166e-239	0.938169	0.128	0.055	3.63563e-235	MH	LOC113815675	acyl-CoA-binding protein-like, partial [Penaeus vannamei]
0	0.930742	0.262	0.122	0	MH	LOC113813311	V-type proton ATPase subunit G-like [Penaeus vannamei]<>ROT70564.1 vacuolar ATP synthase subunit g [Penaeus vannamei]
0	0.930052	0.233	0.106	0	MH	LOC113815924	sodium/potassium-transporting ATPase subunit alpha-like isoform X1 [Penaeus vannamei]
0	0.900961	0.224	0.103	0	MH	LOC113810041	thioredoxin-related transmembrane protein 2 homolog [Penaeus vannamei]<>ROT73000.1 hypothetical protein C7M84_008561 [Penaeus vannamei]
6.85358e-290	0.900828	0.165	0.071	1.39073e-285	MH	LOC113808348	lysosome-associated membrane glycoprotein 1-like [Penaeus japonicus]
0	0.890708	0.581	0.347	0	MH	LOC113818649	cAMP-dependent protein kinase type II regulatory subunit-like [Penaeus vannamei]<>XP_037775430.1 cAMP-dependent protein kinase type II regulatory subunit-like [Penaeus monodon]<>ROT66600.1 putative cAMP-dependent protein kinase type II regulatory subunit isoform X2 [Penaeus vannamei]
0	0.889257	0.231	0.107	0	MH	LOC113813284	uncharacterized protein LOC113813284 isoform X1 [Penaeus vannamei]<>ROT70534.1 hypothetical protein C7M84_011141 [Penaeus vannamei]
0	0.886031	0.544	0.298	0	MH	LOC113816599	TBC1 domain family member 1-like isoform X1 [Penaeus vannamei]
1.70387e-196	0.884214	0.106	0.045	3.4575e-192	MH	LOC113820663	LOW QUALITY PROTEIN: protein RER1 homolog [Penaeus vannamei]
0	0.883568	0.977	0.852	0	MH	KEG56-p08
4.65821e-250	0.880172	0.135	0.058	9.45245e-246	MH	LOC113830155	uncharacterized protein LOC113830155 [Penaeus vannamei]
4.7448e-248	0.876515	0.141	0.062	9.62815e-244	MH	LOC113810957	basigin-like [Penaeus vannamei]<>ROT72398.1 putative neuroplastin isoform X1 [Penaeus vannamei]
1.45142e-182	0.87571	0.104	0.045	2.94523e-178	MH	LOC113811065	uncharacterized protein LOC113811065 [Penaeus vannamei]
0	0.868187	0.789	0.461	0	MH	LOC113820488	hornerin-like isoform X1 [Penaeus vannamei]
0	0.85803	0.23	0.105	0	MH	LOC113821020	renin receptor-like [Penaeus vannamei]
0	0.857166	0.943	0.767	0	MH	KEG56-p01
0	0.856982	0.234	0.11	0	MH	LOC113810921	uncharacterized protein LOC113810921 [Penaeus vannamei]
0	0.842428	0.774	0.562	0	MH	LOC113809991	L-lactate dehydrogenase-like isoform X1 [Penaeus vannamei]<>XP_027217474.1 L-lactate dehydrogenase-like isoform X1 [Penaeus vannamei]<>XP_027217475.1 L-lactate dehydrogenase-like isoform X1 [Penaeus vannamei]<>AEC12819.1 lactate dehydrogenase [Penaeus vannamei]<>AFI47930.1 L-lactate dehydrogenase isoform 2 [Penaeus vannamei]<>ROT73072.1 lactate dehydrogenase [Penaeus vannamei]
0	0.84008	0.234	0.106	0	MH	LOC113826027	V-type proton ATPase 21 kDa proteolipid subunit-like [Penaeus vannamei]
0	0.839567	0.284	0.144	0	MH	LOC113828893	probable 4-coumarate--CoA ligase 3 [Penaeus vannamei]
5.24625e-202	0.838233	0.12	0.054	1.06457e-197	MH	LOC113824430	calcium-binding mitochondrial carrier protein SCaMC-2-B-like isoform X1 [Penaeus vannamei]
1.06514e-217	0.834384	0.132	0.06	2.16138e-213	MH	LOC113813586	sterol O-acyltransferase 1-like [Penaeus vannamei]
0	0.833069	0.329	0.16	0	MH	LOC113817397	uncharacterized protein LOC113810727 [Penaeus vannamei]
2.12258e-277	0.83208	0.22	0.113	4.30713e-273	MH	LOC113817634	glutathione S-transferase T2-like [Penaeus vannamei]
0	0.831952	0.203	0.096	0	MH	LOC113813581	hiGC mobility group protein 20A-like [Penaeus japonicus]<>XP_042874375.1 hiGC mobility group protein 20A-like [Penaeus japonicus]<>XP_042874376.1 hiGC mobility group protein 20A-like [Penaeus japonicus]
0	0.828465	0.516	0.284	0	MH	LOC113800359	MOB kinase activator-like 3 isoform X1 [Penaeus vannamei]
0	0.823798	0.392	0.206	0	MH	LOC113825776	phosphoglycerate kinase-like [Penaeus vannamei]<>ROT62024.1 putative phosphoglycerate kinase [Penaeus vannamei]
2.17716e-142	0.821371	0.195	0.12	4.4179e-138	MH	LOC113823527	calreticulin-like [Penaeus vannamei]<>ROT63454.1 calreticulin [Penaeus vannamei]
0	0.820369	0.485	0.274	0	MH	LOC113826008	uncharacterized protein LOC113826008 [Penaeus vannamei]
0	0.818935	0.296	0.147	0	MH	LOC113813107
7.05379e-286	0.808652	0.225	0.116	1.43135e-281	MH	LOC113804802	Poly [ADP-ribose] polymerase tankyrase [Gryllus bimaculatus]
0	0.807152	0.772	0.501	0	MH	KEG56-p06
0	0.806442	0.258	0.133	0	MH	LOC113812198	neurogenic locus notch homolog protein 3-like isoform X1 [Penaeus vannamei]
7.87278e-180	0.79994	0.105	0.047	1.59754e-175	MH	LOC113809511	uncharacterized protein LOC113809511 [Penaeus vannamei]
4.11917e-156	0.797812	0.11	0.054	8.35862e-152	MH	LOC113819972	uncharacterized protein LOC113819972 [Penaeus vannamei]
7.00241e-257	0.794215	0.16	0.073	1.42093e-252	MH	LOC113823725	epsin-2-like [Penaeus vannamei]
5.60477e-214	0.793798	0.146	0.07	1.13732e-209	MH	LOC113829683	calumenin-A-like [Penaeus vannamei]
5.20576e-235	0.791408	0.158	0.075	1.05635e-230	MH	LOC113815189	tubulin alpha-1 chain [Penaeus vannamei]<>XP_027223068.1 tubulin alpha-1 chain [Penaeus vannamei]<>ROT69199.1 alpha-I tubulin [Penaeus vannamei]<>ROT69204.1 alpha-I tubulin [Penaeus vannamei]
3.72593e-231	0.789009	0.158	0.076	7.56067e-227	MH	LOC113811453	myosin-IB-like [Penaeus vannamei]
0	0.785612	0.712	0.443	0	MH	KEG56-p03
0	0.778455	0.582	0.354	0	MH	LOC113804609	uncharacterized protein LOC113804609 [Penaeus vannamei]<>ROT77258.1 hypothetical protein C7M84_004115 [Penaeus vannamei]
9.2696e-250	0.774418	0.206	0.107	1.88099e-245	MH	LOC113826021	large neutral amino acids transporter small subunit 2-like [Penaeus vannamei]
1.01188e-275	0.773058	0.194	0.094	2.05332e-271	MH	LOC113827088	ephexin-1-like [Penaeus vannamei]
1.00143e-205	0.771231	0.136	0.064	2.03209e-201	MH	LOC113820394	uncharacterized protein LOC113820394 [Penaeus vannamei]
1.13565e-254	0.770039	0.172	0.082	2.30445e-250	MH	LOC113807226	store-operated calcium entry-associated regulatory factor-like [Penaeus vannamei]<>XP_027214236.1 store-operated calcium entry-associated regulatory factor-like [Penaeus vannamei]<>ROT75252.1 hypothetical protein C7M84_006204 [Penaeus vannamei]
0	0.768092	0.419	0.229	0	MH	LOC113814946	V-type proton ATPase 16 kDa proteolipid subunit-like [Penaeus vannamei]<>XP_047469694.1 V-type proton ATPase 16 kDa proteolipid subunit c-like [Penaeus chinensis]<>ROT69371.1 V-type proton ATPase 16 kDa proteolipid subunit [Penaeus vannamei]
0	0.761126	0.832	0.578	0	MH	KEG56-p05
1.46878e-300	0.761111	0.203	0.096	2.98044e-296	MH	LOC113819210	uncharacterized protein LOC113819210 [Penaeus vannamei]
0	0.760927	0.29	0.148	0	MH	LOC113823491	translocator protein-like [Penaeus vannamei]<>ROT63444.1 putative translocator protein [Penaeus vannamei]
4.5236e-303	0.759551	0.228	0.113	9.17929e-299	MH	LOC113808651	protein mothers against dpp-like isoform X1 [Penaeus vannamei]
0	0.758826	0.255	0.131	0	MH	LOC113806432	uncharacterized protein LOC113806432 [Penaeus vannamei]
5.37084e-263	0.751849	0.188	0.092	1.08985e-258	MH	LOC113800806	uncharacterized protein LOC113800806 [Penaeus vannamei]
4.34339e-205	0.744763	0.147	0.071	8.81361e-201	MH	LOC113820498
0	0.743295	0.234	0.115	0	MH	LOC113821079	LOW QUALITY PROTEIN: SH3 domain-binding glutamic acid-rich protein homolog [Penaeus vannamei]
5.05066e-231	0.736695	0.165	0.08	1.02488e-226	MH	LOC113811267	protein lifeguard 2-like isoform X2 [Penaeus vannamei]
3.73069e-142	0.73178	0.111	0.056	7.57032e-138	MH	LOC113804830	ETS homologous factor-like [Penaeus vannamei]
0	0.727157	0.916	0.716	0	MH	KEG56-p13
0	0.726046	0.295	0.156	0	MH	LOC113803399	LOW QUALITY PROTEIN: tyrosine-protein kinase Src64B-like [Penaeus vannamei]
1.62204e-182	0.72434	0.121	0.056	3.29144e-178	MH	LOC113801287	DNA damage-inducible transcript 4-like protein isoform X1 [Penaeus vannamei]
7.06541e-197	0.721257	0.13	0.06	1.43371e-192	MH	KEG56-p04
0	0.720249	0.517	0.341	0	MH	LOC113800864	innexin 7 [Penaeus vannamei]
3.87331e-276	0.715435	0.239	0.127	7.85972e-272	MH	LOC113802198
3.60541e-290	0.714228	0.219	0.109	7.31609e-286	MH	LOC113816166	twinfilin-1-like isoform X1 [Penaeus vannamei]<>XP_027224008.1 twinfilin-1-like isoform X1 [Penaeus vannamei]
1.52912e-160	0.712638	0.12	0.059	3.10289e-156	MH	LOC113829541	adenosine deaminase-like [Penaeus vannamei]
0	0.708922	0.495	0.293	0	MH	LOC113804226	hypothetical protein C7M84_003805 [Penaeus vannamei]
2.53761e-201	0.708283	0.148	0.071	5.14932e-197	MH	LOC113822045	guanine nucleotide exchange factor subunit Rich-like isoform X1 [Penaeus vannamei]
1.05628e-288	0.701836	0.242	0.125	2.14339e-284	MH	LOC113806638	uncharacterized protein LOC113806638 [Penaeus vannamei]
0	0.69903	0.36	0.199	0	MH	LOC113817335	fumarate hydratase, mitochondrial-like isoform X1 [Portunus trituberculatus]
0	0.698351	0.344	0.189	0	MH	LOC113815645	succinate dehydrogenase cytochrome b560 subunit, mitochondrial-like isoform X1 [Penaeus vannamei]
3.39297e-189	0.693732	0.159	0.081	6.88502e-185	MH	LOC113802454	zinc transporter 7-like [Penaeus vannamei]<>XP_027208848.1 zinc transporter 7-like [Penaeus vannamei]
0	0.692427	0.406	0.238	0	MH	LOC113821533	receptor-type tyrosine-protein phosphatase alpha-like [Penaeus vannamei]
0	0.688511	0.832	0.625	0	MH	LOC113803885	guanine nucleotide-binding protein G(I)/G(S)/G(T) subunit beta-1 [Penaeus vannamei]<>ROT77811.1 G protein beta 1 subunit [Penaeus vannamei]
0	0.687279	0.536	0.313	0	MH	LOC113813552	uncharacterized protein LOC113813552 [Penaeus vannamei]<>ROT70331.1 hypothetical protein C7M84_011381 [Penaeus vannamei]
0	0.686327	0.356	0.209	0	MH	LOC113810980	ATPase inhibitor mai-2, mitochondrial-like isoform X1 [Penaeus vannamei]<>AHE93328.1 mitochondrial ATPase inhibitor factor 1 precursor [Penaeus vannamei]
1.24288e-165	0.676932	0.126	0.063	2.52204e-161	MH	LOC113819336	E3 ubiquitin-protein ligase RNF34-like isoform X1 [Penaeus vannamei]<>XP_027227378.1 E3 ubiquitin-protein ligase RNF34-like isoform X1 [Penaeus vannamei]<>XP_027227379.1 E3 ubiquitin-protein ligase RNF34-like isoform X1 [Penaeus vannamei]
4.39242e-257	0.676648	0.251	0.138	8.9131e-253	MH	LOC113808848	zinc finger protein 362-like isoform X1 [Penaeus vannamei]<>XP_027216145.1 zinc finger protein 362-like isoform X2 [Penaeus vannamei]
0	0.671814	0.716	0.48	0	MH	LOC113809108	ATP synthase subunit g, mitochondrial-like [Penaeus vannamei]
0	0.669835	0.161	0.063	0	MH	LOC113818447
0	0.66766	0.38	0.217	0	MH	LOC113820864	cytochrome b-c1 complex subunit 8-like [Penaeus vannamei]
1.95429e-82	0.667577	0.144	0.092	3.96565e-78	MH	LOC113818642	poly(U)-specific endoribonuclease homolog [Penaeus vannamei]<>ROT66591.1 putative poly(U)-specific endoribonuclease-like [Penaeus vannamei]
0	0.657447	0.438	0.257	0	MH	LOC113800033	cytochrome c oxidase subunit 5A, mitochondrial-like [Penaeus vannamei]<>ROT83060.1 mitochondrial cytochrome c oxidase subunit Va [Penaeus vannamei]
0	0.656998	0.457	0.278	0	MH	LOC113809282	uncharacterized protein LOC113809282 [Penaeus vannamei]
0	0.65546	0.887	0.637	0	MH	LOC113818648	uncharacterized protein LOC113818648 [Penaeus vannamei]<>ROT66599.1 G protein-coupled receptor [Penaeus vannamei]
6.29981e-226	0.651406	0.265	0.156	1.27836e-221	MH	LOC113819923	glucose-6-phosphate isomerase-like [Penaeus vannamei]
0	0.647429	0.84	0.708	0	MH	LOC113825161	cytochrome c isoform X1 [Penaeus vannamei]
2.80403e-141	0.646943	0.101	0.049	5.68994e-137	MH	LOC113807315	1,2-dihydroxy-3-keto-5-methylthiopentene dioxygenase-like [Penaeus vannamei]<>XP_027214352.1 1,2-dihydroxy-3-keto-5-methylthiopentene dioxygenase-like [Penaeus vannamei]<>XP_027214353.1 1,2-dihydroxy-3-keto-5-methylthiopentene dioxygenase-like [Penaeus vannamei]<>ROT75195.1 putative acireductone dioxygenase [Penaeus vannamei]
1.95095e-182	0.645691	0.151	0.077	3.95887e-178	MH	LOC113829491	phosphatidylinositol 3,4,5-trisphosphate 3-phosphatase and dual-specificity protein phosphatase PTEN-like isoform X1 [Penaeus vannamei]
0	0.641081	0.888	0.683	0	MH	KEG56-p09
3.245e-159	0.640419	0.133	0.068	6.58476e-155	MH	LOC113827475	active breakpoint cluster region-related protein-like [Penaeus vannamei]
5.06829e-152	0.639949	0.11	0.053	1.02846e-147	MH	LOC113805238	caspase-1-like [Penaeus vannamei]<>XP_027212007.1 caspase-1-like [Penaeus vannamei]<>ABK88280.1 CAP-3 [Penaeus vannamei]
3.03995e-294	0.637835	0.285	0.157	6.16868e-290	MH	LOC113802238	proline-rich receptor-like protein kinase PERK9 [Penaeus vannamei]
3.7148e-215	0.63536	0.18	0.093	7.53807e-211	MH	LOC113827504
3.27723e-251	0.635002	0.358	0.226	6.65016e-247	MH	LOC113829090	ubiquitin-conjugating enzyme E2-17 kDa-like [Penaeus vannamei]
4.32341e-226	0.634372	0.208	0.112	8.77306e-222	MH	LOC113802953	disco-interacting protein 2-like isoform X1 [Penaeus vannamei]<>XP_037779851.1 disco-interacting protein 2-like isoform X6 [Penaeus monodon]
0	0.632546	0.407	0.238	0	MH	LOC113800437	acyl-CoA-binding protein-like [Penaeus vannamei]<>ROT82749.1 acyl-CoA-binding protein [Penaeus vannamei]
5.9541e-168	0.623671	0.157	0.084	1.20821e-163	MH	LOC113821820	1,4-alpha-glucan-branching enzyme-like [Penaeus vannamei]
0	0.623	0.445	0.274	0	MH	LOC113823630	probable Bax inhibitor 1 [Penaeus vannamei]<>ROT63396.1 putative bax inhibitor 1 isoform X1 [Penaeus vannamei]
3.37197e-244	0.619951	0.263	0.15	6.8424e-240	MH	LOC113807635	IQ motif and SEC7 domain-containing protein 1-like isoform X1 [Penaeus vannamei]
5.71056e-269	0.619126	0.244	0.131	1.15879e-264	MH	LOC113800348	ras-related protein M-Ras-like [Penaeus vannamei]<>XP_037793283.1 ras-related protein M-Ras-like [Penaeus monodon]<>XP_042884009.1 ras-related protein M-Ras-like [Penaeus japonicus]<>XP_047485687.1 ras-related protein M-Ras-like [Penaeus chinensis]<>XP_047485688.1 ras-related protein M-Ras-like [Penaeus chinensis]
6.57043e-145	0.615916	0.154	0.087	1.33327e-140	MH	LOC113818595	LOW QUALITY PROTEIN: tribbles homolog 2-like [Penaeus vannamei]
0	0.614834	0.39	0.224	0	MH	LOC113803529	26S proteasome regulatory subunit 8 [Penaeus vannamei]
2.04493e-130	0.613692	0.13	0.072	4.14958e-126	MH	LOC113828564	LOW QUALITY PROTEIN: uncharacterized protein LOC113828564 [Penaeus vannamei]
6.27876e-167	0.612106	0.142	0.074	1.27409e-162	MH	LOC113810935	uncharacterized protein LOC113810935 isoform X1 [Penaeus vannamei]<>XP_027218403.1 uncharacterized protein LOC113810935 isoform X1 [Penaeus vannamei]
4.24278e-126	0.61186	0.102	0.052	8.60946e-122	MH	LOC113817999	LOW QUALITY PROTEIN: superoxide dismutase [Cu-Zn]-like [Penaeus vannamei]
4.3645e-194	0.611237	0.164	0.084	8.85645e-190	MH	LOC113801331	amyloid protein-binding protein 2-like isoform X2 [Penaeus chinensis]
0	0.61112	0.827	0.636	0	MH	LOC113810872	tetraspanin-1-like [Penaeus vannamei]
3.77097e-288	0.608596	0.227	0.111	7.65205e-284	MH	LOC113820206	waprin-Phi3-like [Penaeus vannamei]
4.31739e-176	0.608494	0.152	0.079	8.76084e-172	MH	LOC113820990	ribonuclease kappa-B-like [Penaeus vannamei]<>ROT85312.1 putative ribonuclease kappa-like [Penaeus vannamei]
0	0.608003	0.612	0.413	0	MH	LOC113821396	annexin A7-like [Penaeus vannamei]
2.15067e-224	0.606319	0.193	0.1	4.36415e-220	MH	LOC113803512	putative ras-related protein Rab [Penaeus vannamei]
3.19419e-161	0.603926	0.15	0.08	6.48165e-157	MH	LOC113799985	NPC intracellular cholesterol transporter 1-like [Penaeus vannamei]
8.83049e-142	0.601265	0.142	0.078	1.79188e-137	MH	LOC113805964	uncharacterized protein LOC113805964 [Penaeus vannamei]
1.04827e-181	0.600869	0.16	0.083	2.12715e-177	MH	LOC113802465	plasmanylethanolamine desaturase-like isoform X1 [Penaeus chinensis]
1.94569e-121	0.587657	0.111	0.059	3.9482e-117	MH	LOC113823908	GTP-binding protein SAR1-like isoform X1 [Penaeus vannamei]
1.50892e-199	0.587326	0.177	0.093	3.06191e-195	MH	LOC113812944	dentin sialophosphoprotein-like [Penaeus vannamei]<>XP_027220683.1 dentin sialophosphoprotein-like [Penaeus vannamei]<>ROT70841.1 hypothetical protein C7M84_010860 [Penaeus vannamei]
2.25349e-269	0.583821	0.263	0.144	4.57278e-265	MH	LOC113811689	gamma-aminobutyric acid receptor-associated protein-like [Penaeus vannamei]
1.38536e-278	0.582027	0.271	0.149	2.81117e-274	MH	LOC113808363	transmembrane protein 50A-like [Penaeus vannamei]<>ROT74356.1 putative transmembrane protein 50B [Penaeus vannamei]
1.5784e-131	0.580251	0.126	0.067	3.2029e-127	MH	LOC113826338	phosphatidate phosphatase LPIN3-like [Penaeus vannamei]
0	0.577307	0.527	0.327	0	MH	LOC113811598	NADP-dependent malic enzyme-like isoform X1 [Penaeus vannamei]
1.84033e-226	0.575074	0.259	0.148	3.7344e-222	MH	LOC113809310	uncharacterized protein LOC113809310 isoform X1 [Penaeus vannamei]<>XP_027216653.1 uncharacterized protein LOC113809310 isoform X2 [Penaeus vannamei]
0	0.574661	0.456	0.276	0	MH	LOC113825328
2.1271e-164	0.574083	0.164	0.09	4.31631e-160	MH	LOC113810483	UTP--glucose-1-phosphate uridylyltransferase-like isoform X1 [Penaeus vannamei]<>ROT85690.1 hypothetical protein C7M84_008895 [Penaeus vannamei]
9.19571e-141	0.572852	0.151	0.084	1.86599e-136	MH	LOC113806042	LOW QUALITY PROTEIN: heat shock protein 83-like [Penaeus vannamei]
4.6899e-203	0.568889	0.193	0.103	9.51674e-199	MH	LOC113812172
2.09116e-86	0.564893	0.106	0.062	4.24339e-82	MH	LOC113802836	LOW QUALITY PROTEIN: metallophosphoesterase MPPED2-like [Penaeus vannamei]
4.10049e-121	0.559191	0.139	0.079	8.32072e-117	MH	LOC113820123	glyceraldehyde-3-phosphate-dehydrogenase [Penaeus vannamei]
2.85982e-114	0.558481	0.132	0.075	5.80315e-110	MH	LOC113800278	uncharacterized protein LOC113800278 isoform X1 [Penaeus vannamei]
0	0.557614	0.533	0.345	0	MH	LOC113806297	peptidyl-prolyl cis-trans isomerase 5-like [Penaeus vannamei]
2.43292e-153	0.554965	0.162	0.09	4.93688e-149	MH	LOC113801781	POU domain, class 6, transcription factor 2-like [Penaeus vannamei]
1.72209e-184	0.554932	0.191	0.106	3.49446e-180	MH	LOC113800581	mitoferrin-1-like [Penaeus vannamei]<>ROT82604.1 Mitoferrin-2 [Penaeus vannamei]
5.70418e-151	0.553276	0.166	0.094	1.15749e-146	MH	LOC113820190	serine palmitoyltransferase 2-like isoform X2 [Penaeus vannamei]
4.40902e-196	0.552583	0.184	0.099	8.94678e-192	MH	LOC113828726	Krueppel homolog 2-like [Penaeus vannamei]<>ROT84664.1 Protein Kr-h2 [Penaeus vannamei]
5.927e-217	0.552094	0.234	0.131	1.20271e-212	MH	LOC113815000	translocation protein SEC62-like isoform X1 [Penaeus vannamei]
1.38725e-306	0.550709	0.456	0.291	2.81502e-302	MH	LOC113808173	cathepsin B [Penaeus vannamei]
1.06118e-163	0.548747	0.195	0.113	2.15334e-159	MH	LOC113813834	cellular tumor antigen p53-like isoform X1 [Penaeus vannamei]<>ROT70128.1 p53 protein [Penaeus vannamei]
5.08077e-280	0.541955	0.37	0.224	1.03099e-275	MH	LOC113809417	ras-related protein Rap-1b-like isoform X1 [Penaeus vannamei]<>XP_042857503.1 ras-related protein Rap-1b isoform X2 [Penaeus japonicus]
1.75539e-85	0.538875	0.121	0.074	3.56203e-81	MH	LOC113806580	peptidyl-prolyl cis-trans isomerase CYP19-2-like isoform X1 [Penaeus vannamei]
3.62756e-232	0.537872	0.24	0.133	7.36105e-228	MH	LOC113818583	uncharacterized protein LOC113818583 [Penaeus vannamei]
9.32067e-160	0.537297	0.177	0.1	1.89135e-155	MH	LOC113821353	speckle-type POZ protein B-like isoform X1 [Penaeus vannamei]
0	0.534829	0.6	0.421	0	MH	LOC113804663
1.30677e-166	0.534342	0.166	0.09	2.6517e-162	MH	LOC113806314	nuclear factor of activated T-cells 5-like [Penaeus vannamei]
8.00496e-157	0.533202	0.17	0.095	1.62437e-152	MH	LOC113814996	ribosome-binding protein 1-like isoform X1 [Penaeus vannamei]
1.17298e-131	0.526359	0.126	0.068	2.38021e-127	MH	LOC113805399	WW domain-binding protein 2-like [Penaeus vannamei]<>ROT76638.1 WW domain-binding protein 2 [Penaeus vannamei]
0	0.523792	0.795	0.645	0	MH	LOC113824421	guanine nucleotide-binding protein G(o) subunit alpha isoform X1 [Penaeus japonicus]<>BAH98114.1 GTP binding protein alpha subunit Go [Penaeus japonicus]
0	0.522681	0.977	0.932	0	MH	KEG56-p11
0	0.515776	0.599	0.417	0	MH	LOC113827372	cytochrome c oxidase subunit NDUFA4-like [Penaeus vannamei]
2.04612e-112	0.513496	0.112	0.062	4.15198e-108	MH	LOC113804421	rho GTPase-activating protein 44-like, partial [Penaeus vannamei]
7.85789e-198	0.51167	0.242	0.141	1.59452e-193	MH	LOC113825996	multidrug resistance-associated protein 5-like isoform X1 [Penaeus vannamei]
0	0.509822	0.574	0.389	0	MH	LOC113828339	cytochrome c oxidase subunit 6C-1-like [Penaeus vannamei]<>AIU99750.1 mitochondrial cytochrome c oxidase subunit VIc [Penaeus vannamei]
3.04482e-212	0.507057	0.263	0.154	6.17855e-208	MH	LOC113810597	calcium channel flower-like [Penaeus vannamei]
2.50533e-164	0.506418	0.163	0.089	5.08381e-160	MH	LOC113807184	charged multivesicular body protein 1b-like [Penaeus vannamei]<>ROT75290.1 Charged multivesicular body protein 1b [Penaeus vannamei]
7.49994e-306	0.506143	0.458	0.292	1.52189e-301	MH	LOC113818958	purine nucleoside phosphorylase-like isoform X1 [Penaeus vannamei]
3.27571e-173	0.505655	0.202	0.116	6.64708e-169	MH	LOC113826634	transcription factor HIVEP3-like [Penaeus vannamei]
9.87946e-206	0.5009	0.29	0.177	2.00474e-201	MH	LOC113824281	egl nine homolog 2-like isoform X1 [Penaeus vannamei]
0	5.3033	0.105	0.004	0	PH	LOC113800422	uncharacterized protein LOC113800422 [Penaeus vannamei]
0	3.68029	0.99	0.464	0	PH	LOC113823934	LOW QUALITY PROTEIN: hemocyte protein-glutamine gamma-glutamyltransferase-like [Penaeus vannamei]
0	3.25757	0.102	0.011	0	PH	LOC113823945	hemocyte protein-glutamine gamma-glutamyltransferase-like [Penaeus vannamei]
0	3.23141	0.109	0.012	0	PH	LOC113803297	uncharacterized protein LOC113803297 isoform X1 [Penaeus vannamei]<>XP_027209850.1 uncharacterized protein LOC113803297 isoform X1 [Penaeus vannamei]<>XP_027209851.1 uncharacterized protein LOC113803297 isoform X1 [Penaeus vannamei]<>XP_027209852.1 uncharacterized protein LOC113803297 isoform X1 [Penaeus vannamei]<>XP_027209853.1 uncharacterized protein LOC113803297 isoform X1 [Penaeus vannamei]<…
0	3.14291	0.994	0.648	0	PH	LOC113811702	insulin-like growth factor-binding protein 4 [Penaeus vannamei]
0	3.07942	0.118	0.019	0	PH	LOC113824171	LOW QUALITY PROTEIN: hemocytin-like [Penaeus vannamei]
0	2.90841	0.992	0.534	0	PH	LOC113814237	uncharacterized protein LOC113814237 [Penaeus vannamei]
0	2.83083	1	0.712	0	PH	LOC113808957	uncharacterized protein LOC113808957 [Penaeus vannamei]
0	2.59855	0.173	0.031	0	PH	LOC113805892	phosphatidylethanolamine-binding protein 4-like [Penaeus vannamei]
0	2.49243	0.291	0.062	0	PH	LOC113807409	calcium-activated potassium channel slowpoke-like [Penaeus vannamei]
0	2.30397	0.19	0.047	0	PH	LOC113819328	proclotting enzyme-like [Penaeus vannamei]
0	2.11209	0.4	0.184	0	PH	LOC113815403	sperm-specific H1/protamine-like protein type 2 [Penaeus vannamei]<>XP_037804290.1 sperm-specific H1/protamine-like protein type 2 isoform X2 [Penaeus monodon]
0	2.04251	0.122	0.039	0	PH	LOC113802856	myosin liGCt chain kinase, smooth muscle-like isoform X1 [Penaeus vannamei]
0	1.9614	0.109	0.033	0	PH	LOC113828427	anoctamin-1-like [Penaeus vannamei]
0	1.92103	0.114	0.034	0	PH	LOC113808617	echinoderm microtubule-associated protein-like 2 isoform X1 [Penaeus vannamei]
0	1.90612	0.199	0.067	0	PH	LOC113828758	1-phosphatidylinositol 4,5-bisphosphate phosphodiesterase classes I and II-like [Penaeus vannamei]
0	1.88242	0.738	0.447	0	PH	LOC113827978	uncharacterized protein LOC113827978 isoform X1 [Penaeus vannamei]
0	1.88038	0.85	0.398	0	PH	LOC113812814	phenoloxidase-activating factor 2-like [Penaeus vannamei]
0	1.7436	0.872	0.478	0	PH	LOC113826869	annexin B10-like isoform X4 [Penaeus vannamei]<>XP_027235565.1 annexin B10-like isoform X4 [Penaeus vannamei]
0	1.70655	0.836	0.445	0	PH	LOC113826864	annexin B10-like isoform X1 [Penaeus vannamei]<>XP_027235566.1 annexin B10-like isoform X1 [Penaeus vannamei]
0	1.64614	0.179	0.061	0	PH	LOC113822795	uncharacterized protein LOC113822795 [Penaeus vannamei]<>PYZ99278.1 hypothetical protein A6K26_010095 [Gammaproteobacteria bacterium 2W06]
0	1.60917	0.844	0.492	0	PH	LOC113799939	leukocyte elastase inhibitor-like [Penaeus vannamei]
0	1.58563	0.466	0.191	0	PH	LOC113821430	coagulation factor IX-like [Penaeus vannamei]
0	1.56779	0.263	0.093	0	PH	LOC113814449	mucin-5AC-like [Penaeus vannamei]
0	1.56592	0.275	0.105	0	PH	LOC113823802	glutamate receptor ionotropic, kainate 2-like [Penaeus vannamei]
0	1.56353	0.584	0.233	0	PH	LOC113814435	cell wall protein DAN4-like [Penaeus vannamei]
7.98436e-255	1.54494	0.144	0.068	1.62019e-250	PH	LOC113822916
0	1.50034	0.432	0.166	0	PH	LOC113803930	uncharacterized protein LOC113803930 [Penaeus vannamei]
0	1.48222	0.228	0.099	0	PH	LOC113815721	DNA damage-inducible transcript 4-like protein [Penaeus vannamei]<>ROT68775.1 putative protein charybde-like [Penaeus vannamei]
0	1.44375	0.306	0.149	0	PH	LOC113809611	inositol-trisphosphate 3-kinase B-like isoform X1 [Penaeus vannamei]
1.26284e-244	1.43786	0.111	0.046	2.56255e-240	PH	LOC113803693	uncharacterized protein LOC113803693 [Penaeus vannamei]<>ROT77957.1 hypothetical protein C7M84_003331 [Penaeus vannamei]
7.20836e-204	1.43628	0.111	0.051	1.46272e-199	PH	LOC113807145	LOW QUALITY PROTEIN: alpha,alpha-trehalose-phosphate synthase [UDP-forming]-like [Penaeus vannamei]
0	1.43344	0.38	0.167	0	PH	LOC113815496	Equilibrative nucleoside transporter 3 [Penaeus vannamei]
0	1.42736	0.325	0.154	0	PH	LOC113803050	uncharacterized protein LOC113803050 [Penaeus vannamei]
0	1.40017	0.167	0.074	0	PH	LOC113816890	transmembrane emp24 domain-containing protein 5-like [Penaeus vannamei]<>ROT67961.1 Transmembrane emp24 domain-containing protein 5 precursor [Penaeus vannamei]
4.30796e-268	1.39644	0.124	0.052	8.74171e-264	PH	LOC113820197	agrin-like, partial [Penaeus vannamei]
0	1.35278	0.329	0.157	0	PH	LOC113812399	programmed cell death protein 4-like [Penaeus vannamei]<>ROT71268.1 Programmed cell death protein 4 [Penaeus vannamei]
0	1.32916	0.804	0.492	0	PH	LOC113802865	uncharacterized protein LOC113802865 [Penaeus vannamei]
0	1.32649	0.308	0.131	0	PH	LOC113809022	uncharacterized protein LOC113809022 [Penaeus vannamei]<>ROT73832.1 hypothetical protein C7M84_007705 [Penaeus vannamei]
1.46384e-213	1.29862	0.112	0.049	2.97042e-209	PH	LOC113806470	galactosylgalactosylxylosylprotein 3-beta-glucuronosyltransferase P-like [Penaeus vannamei]<>ROT75802.1 putative galactosylgalactosylxylosylprotein 3-beta-glucuronosyltransferase P-like [Penaeus vannamei]
0	1.28788	0.563	0.334	0	PH	LOC113802837	uncharacterized protein LOC113802837 isoform X1 [Penaeus vannamei]
0	1.285	0.271	0.133	0	PH	LOC113804666	flotillin-2-like [Penaeus vannamei]<>AMY57697.1 flotillin-2 [Penaeus vannamei]<>ROT77212.1 putative flotillin-2 [Penaeus vannamei]
2.9229e-264	1.2543	0.158	0.076	5.93116e-260	PH	LOC113817650	transcription factor 12-like isoform X1 [Penaeus vannamei]
1.14717e-279	1.25342	0.19	0.099	2.32784e-275	PH	LOC113809069	uncharacterized protein LOC113809069 [Penaeus vannamei]<>XP_027216359.1 uncharacterized protein LOC113809069 [Penaeus vannamei]<>XP_027216360.1 uncharacterized protein LOC113809069 [Penaeus vannamei]<>XP_027216361.1 uncharacterized protein LOC113809069 [Penaeus vannamei]<>XP_027216362.1 uncharacterized protein LOC113809069 [Penaeus vannamei]
1.00781e-280	1.24513	0.146	0.065	2.04505e-276	PH	LOC113830349	LOW QUALITY PROTEIN: uncharacterized protein LOC113830349 [Penaeus vannamei]
0	1.24345	0.479	0.32	0	PH	LOC113805361	CD63 antigen-like [Penaeus vannamei]
1.3027e-247	1.22912	0.133	0.061	2.64344e-243	PH	LOC113820062	galactoside 2-alpha-L-fucosyltransferase 3-like [Penaeus vannamei]
0	1.21708	0.237	0.111	0	PH	LOC113803692	monocarboxylate transporter 12-B-like [Penaeus vannamei]<>ROT77956.1 putative monocarboxylate transporter 1-like [Penaeus vannamei]
8.91907e-176	1.20944	0.114	0.056	1.80986e-171	PH	LOC113815768	protein ST7 homolog isoform X1 [Penaeus vannamei]<>XP_027223586.1 protein ST7 homolog isoform X1 [Penaeus vannamei]<>XP_027223587.1 protein ST7 homolog isoform X1 [Penaeus vannamei]
0	1.20598	0.331	0.183	0	PH	LOC113803289	small integral membrane protein 14-like [Penaeus vannamei]<>XP_027209839.1 small integral membrane protein 14-like [Penaeus vannamei]<>XP_027209840.1 small integral membrane protein 14-like [Penaeus vannamei]<>ROT78272.1 putative small integral membrane protein 14 [Penaeus vannamei]
0	1.17602	0.656	0.44	0	PH	LOC113817878	uncharacterized protein LOC113817878 [Penaeus vannamei]
0	1.16766	0.995	0.936	0	PH	LOC113820344	prostatic spermine-binding protein-like [Penaeus vannamei]
1.21919e-210	1.13336	0.133	0.065	2.47397e-206	PH	LOC113822240	protein CREBRF homolog isoform X1 [Penaeus vannamei]<>XP_027230576.1 protein CREBRF homolog isoform X1 [Penaeus vannamei]<>XP_027230577.1 protein CREBRF homolog isoform X1 [Penaeus vannamei]
0	1.13016	0.469	0.259	0	PH	LOC113827838	cAMP-dependent protein kinase catalytic subunit [Penaeus vannamei]
0	1.12647	0.415	0.251	0	PH	LOC113828834	octapeptide-repeat protein T2-like isoform X1 [Penaeus vannamei]<>XP_027237672.1 octapeptide-repeat protein T2-like isoform X1 [Penaeus vannamei]
0	1.11793	0.494	0.259	0	PH	LOC113826905	ribose-phosphate pyrophosphokinase 2 isoform X1 [Penaeus vannamei]
0	1.1129	0.276	0.147	0	PH	LOC113829352	lipoprotein receptor [Penaeus vannamei]
1.56216e-251	1.08871	0.185	0.098	3.16994e-247	PH	LOC113806279	UNC93-like protein MFSD11 [Penaeus vannamei]
4.64552e-138	1.05104	0.127	0.072	9.42668e-134	PH	LOC113802927	uncharacterized protein LOC113802927 [Penaeus vannamei]<>XP_037779595.1 uncharacterized protein LOC119576112 isoform X1 [Penaeus monodon]
0	1.03039	0.745	0.574	0	PH	LOC113819894	glutathione peroxidase 2-like [Penaeus vannamei]<>AAY41441.1 glutathione peroxidase [Penaeus vannamei]
3.97629e-284	1.0288	0.236	0.134	8.06868e-280	PH	LOC113822595	G-protein coupled receptor Mth2-like [Penaeus vannamei]
5.87439e-208	1.01861	0.186	0.105	1.19203e-203	PH	LOC113815885	LOW QUALITY PROTEIN: transcription factor SOX-4-like [Penaeus vannamei]
0	1.00324	0.464	0.273	0	PH	LOC113815925	eukaryotic translation initiation factor 4E-binding protein 1-like [Penaeus vannamei]<>XP_037781285.1 eukaryotic translation initiation factor 4E-binding protein 1-like [Penaeus monodon]<>ROT68605.1 eukaryotic initiation factor 4E binding protein [Penaeus vannamei]
0	0.994635	0.718	0.491	0	PH	LOC113814365	proclotting enzyme-like [Penaeus vannamei]
0	0.991126	0.854	0.691	0	PH	LOC113811605
2.22337e-126	0.982813	0.101	0.053	4.51166e-122	PH	LOC113822238	cyclic AMP-dependent transcription factor ATF-6 alpha-like [Penaeus vannamei]
5.15268e-100	0.979082	0.114	0.068	1.04558e-95	PH	LOC113822494	5'-AMP-activated protein kinase catalytic subunit alpha-2-like [Penaeus vannamei]
2.50784e-108	0.975747	0.101	0.056	5.08891e-104	PH	LOC113808257	polypeptide N-acetylgalactosaminyltransferase 5-like isoform X1 [Penaeus vannamei]<>XP_027215400.1 polypeptide N-acetylgalactosaminyltransferase 5-like isoform X1 [Penaeus vannamei]
7.56904e-108	0.961183	0.112	0.065	1.53591e-103	PH	LOC113820718	uncharacterized protein LOC113820718 isoform X1 [Penaeus vannamei]<>XP_027228863.1 uncharacterized protein LOC113820718 isoform X1 [Penaeus vannamei]<>XP_027228864.1 uncharacterized protein LOC113820718 isoform X1 [Penaeus vannamei]<>XP_027228865.1 uncharacterized protein LOC113820718 isoform X1 [Penaeus vannamei]
2.17892e-161	0.950059	0.16	0.093	4.42147e-157	PH	LOC113816101	ankyrin repeat domain-containing protein SOWAHA-like [Penaeus vannamei]
2.31292e-238	0.938444	0.21	0.118	4.69338e-234	PH	LOC113813965	sodium- and chloride-dependent transporter XTRP3A-like isoform X1 [Penaeus vannamei]
0	0.924995	0.614	0.387	0	PH	LOC113805082	LOW QUALITY PROTEIN: uridine phosphorylase 1-like [Penaeus vannamei]
2.68724e-144	0.887965	0.167	0.102	5.45294e-140	PH	LOC113821366	hypothetical protein C7M84_017380 [Penaeus vannamei]
0	0.882157	0.723	0.529	0	PH	LOC113820513	heterogeneous nuclear ribonucleoprotein K-like isoform X4 [Penaeus monodon]
2.38914e-115	0.881563	0.155	0.098	4.84804e-111	PH	LOC113828392	cystathionine beta-synthase-like isoform X1 [Penaeus vannamei]
2.6298e-302	0.874819	0.305	0.187	5.33638e-298	PH	LOC113819485	LOW QUALITY PROTEIN: uncharacterized protein LOC113819485 [Penaeus vannamei]
1.38581e-81	0.857292	0.113	0.072	2.81208e-77	PH	LOC113804290	probable cation-transporting ATPase 13A3 [Penaeus vannamei]
3.79765e-154	0.85277	0.177	0.107	7.70618e-150	PH	LOC113825975	transcriptional regulator Myc-A-like [Penaeus monodon]
5.25407e-114	0.85025	0.122	0.072	1.06616e-109	PH	LOC113815719	p38 mitogen-activated protein kinase [Penaeus vannamei]
4.115e-98	0.84029	0.146	0.094	8.35015e-94	PH	LOC113828208	nuclear hormone receptor FTZ-F1-like isoform X1 [Penaeus vannamei]
5.51451e-129	0.839786	0.174	0.111	1.119e-124	PH	LOC113818855	GTPase-activating protein CdGAPr-like [Penaeus vannamei]
1.54566e-106	0.833414	0.11	0.063	3.13646e-102	PH	LOC113818196	major facilitator superfamily domain-containing protein 6-like [Penaeus vannamei]<>XP_027226173.1 major facilitator superfamily domain-containing protein 6-like [Penaeus vannamei]<>XP_027226174.1 major facilitator superfamily domain-containing protein 6-like [Penaeus vannamei]<>XP_027226175.1 major facilitator superfamily domain-containing protein 6-like [Penaeus vannamei]
0	0.816648	0.981	0.939	0	PH	LOC113805443	PREDICTED: histone H3.3 isoform X1 [Nothobranchius furzeri]
2.27629e-118	0.809364	0.164	0.105	4.61904e-114	PH	LOC113823538	ethanolamine-phosphate cytidylyltransferase-like [Penaeus vannamei]
4.50875e-204	0.808929	0.264	0.172	9.14916e-200	PH	LOC113802078	uncharacterized protein LOC113802078 isoform X1 [Penaeus vannamei]
9.11732e-137	0.795101	0.605	0.563	1.85009e-132	PH	LOC113819937	AAC-rich mRNA clone AAC11 protein-like [Penaeus vannamei]<>XP_037796662.1 AAC-rich mRNA clone AAC11 protein-like isoform X1 [Penaeus monodon]<>XP_037796669.1 AAC-rich mRNA clone AAC11 protein-like isoform X1 [Penaeus monodon]<>XP_042879340.1 AAC-rich mRNA clone AAC11 protein-like isoform X3 [Penaeus japonicus]<>ROT65600.1 hypothetical protein C7M84_016430 [Penaeus vannamei]
7.10099e-104	0.786156	0.177	0.121	1.44093e-99	PH	LOC113811782	E3 ubiquitin-protein ligase SMURF1-like isoform X1 [Penaeus vannamei]
6.51987e-192	0.784652	0.25	0.162	1.32301e-187	PH	LOC113826784	tankyrase-2-like [Penaeus vannamei]
1.08846e-203	0.770543	0.271	0.177	2.2087e-199	PH	LOC113810089	heterogeneous nuclear ribonucleoprotein R-like isoform X1 [Penaeus japonicus]
0	0.763265	0.538	0.404	0	PH	LOC113806783	WASH complex subunit 2C-like [Penaeus vannamei]
1.14226e-57	0.762519	0.107	0.072	2.31787e-53	PH	LOC113802513	probable phospholipid-transporting ATPase VA [Penaeus vannamei]
0	0.762309	0.433	0.312	0	PH	LOC113819339	heme-binding protein 2-like [Penaeus vannamei]
2.16333e-199	0.754908	0.227	0.139	4.38984e-195	PH	LOC113826796	myb-binding protein 1A-like protein [Penaeus vannamei]
6.79579e-69	0.752374	0.119	0.08	1.379e-64	PH	LOC113801050	guanine nucleotide-binding protein subunit beta-5-like [Penaeus vannamei]<>XP_027207658.1 guanine nucleotide-binding protein subunit beta-5-like [Penaeus vannamei]<>XP_027207659.1 guanine nucleotide-binding protein subunit beta-5-like [Penaeus vannamei]<>XP_027207660.1 guanine nucleotide-binding protein subunit beta-5-like [Penaeus vannamei]<>ROT82268.1 Guanine nucleotide-binding protein subunit …
1.98718e-81	0.743806	0.118	0.075	4.03239e-77	PH	LOC113823247	transcriptional activator protein Pur-beta-like isoform X1 [Homarus americanus]
1.90568e-73	0.74285	0.128	0.085	3.867e-69	PH	LOC113818675	beta-1,4-glucuronyltransferase 1-like [Penaeus chinensis]
1.13382e-68	0.741178	0.112	0.073	2.30075e-64	PH	LOC113826328	rRNA-processing protein UTP23 homolog [Penaeus vannamei]<>XP_027235009.1 rRNA-processing protein UTP23 homolog [Penaeus vannamei]<>XP_027235016.1 rRNA-processing protein UTP23 homolog [Penaeus vannamei]<>ROT79177.1 putative rRNA-processing protein UTP23-like [Penaeus vannamei]
1.15985e-95	0.737989	0.184	0.129	2.35356e-91	PH	LOC113811523	serine/arginine-rich splicing factor 5-like isoform X1 [Penaeus vannamei]<>XP_037775263.1 serine/arginine-rich splicing factor 5-like isoform X1 [Penaeus monodon]<>XP_042887850.1 serine/arginine-rich splicing factor 5-like isoform X1 [Penaeus japonicus]<>XP_042887858.1 serine/arginine-rich splicing factor 5-like isoform X1 [Penaeus japonicus]
1.10068e-105	0.735302	0.214	0.153	2.2335e-101	PH	LOC113800797	CTL-like protein 2 isoform X1 [Penaeus vannamei]
9.25918e-143	0.734286	0.243	0.168	1.87887e-138	PH	LOC113825584	uncharacterized protein LOC113825584 [Penaeus vannamei]<>ROT85214.1 hypothetical protein C7M84_020035 [Penaeus vannamei]
1.22622e-202	0.729872	0.303	0.207	2.48824e-198	PH	LOC113816608	UPF0577 protein KIAA1324-like homolog isoform X1 [Penaeus vannamei]
8.15855e-80	0.726471	0.173	0.123	1.65553e-75	PH	LOC113824023	integral membrane protein 2B-like isoform X1 [Penaeus vannamei]
4.98317e-98	0.725546	0.125	0.077	1.01119e-93	PH	LOC113821323	uncharacterized protein LOC113821323 [Penaeus vannamei]
3.14697e-70	0.72318	0.152	0.109	6.38582e-66	PH	LOC113800513	fibronectin type-III domain-containing protein 3A-like [Penaeus vannamei]
3.11009e-203	0.719475	0.368	0.272	6.311e-199	PH	LOC113823669	uncharacterized protein LOC113823669 [Penaeus vannamei]<>XP_027232149.1 uncharacterized protein LOC113823669 [Penaeus vannamei]<>XP_027232150.1 uncharacterized protein LOC113823669 [Penaeus vannamei]
1.24568e-63	0.712781	0.129	0.089	2.52774e-59	PH	LOC113824462	uncharacterized protein LOC113824462 [Penaeus vannamei]<>XP_027233005.1 uncharacterized protein LOC113824462 [Penaeus vannamei]
1.44684e-111	0.70737	0.218	0.154	2.93593e-107	PH	LOC113802431	DNA ligase 1-like [Penaeus vannamei]<>XP_027208805.1 DNA ligase 1-like [Penaeus vannamei]<>XP_027208806.1 DNA ligase 1-like [Penaeus vannamei]<>XP_027208807.1 DNA ligase 1-like [Penaeus vannamei]<>XP_027208808.1 DNA ligase 1-like [Penaeus vannamei]
2.45317e-200	0.70452	0.415	0.321	4.97798e-196	PH	LOC113799911	uncharacterized protein LOC113799911 isoform X1 [Penaeus vannamei]<>XP_027206416.1 uncharacterized protein LOC113799911 isoform X1 [Penaeus vannamei]
2.13544e-56	0.702751	0.12	0.084	4.33324e-52	PH	LOC113814459
1.29306e-66	0.702339	0.137	0.096	2.62387e-62	PH	LOC113822961	hypothetical protein C7M84_001899 [Penaeus vannamei]
3.94577e-167	0.697502	0.266	0.181	8.00677e-163	PH	LOC113826862	protein LTV1 homolog [Penaeus vannamei]
3.16722e-58	0.696563	0.131	0.092	6.42692e-54	PH	LOC113809313	uncharacterized protein LOC113809313 isoform X1 [Penaeus vannamei]
3.41683e-47	0.693882	0.117	0.085	6.93344e-43	PH	LOC113813232	cell surface glycoprotein 1-like [Schistocerca serialis cubense]
2.85304e-66	0.692434	0.115	0.078	5.78939e-62	PH	LOC113802258	serine/arginine-rich splicing factor 2-like [Penaeus vannamei]
7.28638e-63	0.689301	0.126	0.088	1.47855e-58	PH	LOC113818490	uncharacterized protein LOC113818490 [Penaeus vannamei]
7.78472e-114	0.667491	0.241	0.175	1.57967e-109	PH	LOC113803690	peptidyl-prolyl cis-trans isomerase NIMA-interacting 4-like [Penaeus vannamei]
3.26822e-77	0.665819	0.136	0.091	6.63187e-73	PH	LOC113827313	uncharacterized protein LOC113827313 [Penaeus vannamei]
4.74193e-65	0.66439	0.142	0.1	9.62233e-61	PH	LOC113809244	hypothetical protein C7M84_007883 [Penaeus vannamei]
3.82275e-81	0.662396	0.113	0.071	7.75713e-77	PH	LOC113800274	hiGC mobility group protein DSP1-like [Penaeus vannamei]<>ADQ43366.1 HMGBa [Penaeus vannamei]
1.14622e-50	0.660785	0.111	0.077	2.32591e-46	PH	LOC113819612
2.89955e-175	0.659286	0.294	0.204	5.88376e-171	PH	LOC113810090	heterogeneous nuclear ribonucleoprotein R-like [Penaeus vannamei]
1.27529e-62	0.658523	0.164	0.122	2.58782e-58	PH	LOC113810630	phosphatidylinositol 3-kinase regulatory subunit alpha-like isoform X1 [Penaeus vannamei]
1.25878e-42	0.65785	0.104	0.075	2.55431e-38	PH	LOC113821122	CAP-Gly domain-containing linker protein 1-like [Penaeus vannamei]
0	0.652697	0.653	0.514	0	PH	LOC113827312	uncharacterized protein LOC113827312 [Penaeus vannamei]
1.67613e-65	0.650692	0.149	0.106	3.4012e-61	PH	LOC113822943	acyl-protein thioesterase 1-like [Penaeus vannamei]
1.08722e-52	0.649943	0.136	0.1	2.20618e-48	PH	LOC113800036	PRELI domain-containing protein 1, mitochondrial-like [Penaeus vannamei]
2.52068e-58	0.646152	0.123	0.086	5.11497e-54	PH	LOC113817609	polyhomeotic-like protein 2 isoform X1 [Penaeus vannamei]<>XP_027225456.1 polyhomeotic-like protein 2 isoform X1 [Penaeus vannamei]
1.95058e-59	0.637589	0.118	0.081	3.95811e-55	PH	LOC113811888	WD repeat-containing protein 61-like [Penaeus vannamei]
9.08614e-65	0.634205	0.151	0.108	1.84376e-60	PH	LOC113828836	uncharacterized protein LOC113828836 isoform X1 [Penaeus vannamei]
1.00095e-69	0.632558	0.122	0.081	2.03112e-65	PH	LOC113817433	UDP-glucose 6-dehydrogenase-like [Penaeus vannamei]<>ROT67491.1 UDP-glucose 6-dehydrogenase [Penaeus vannamei]
5.96277e-80	0.628342	0.155	0.106	1.20996e-75	PH	LOC113806277	DNA-directed RNA polymerase I subunit RPA1-like [Penaeus vannamei]
0	0.625154	0.729	0.606	0	PH	LOC113804879	endothelin-converting enzyme 2-like [Penaeus vannamei]
5.02794e-56	0.624657	0.103	0.07	1.02027e-51	PH	LOC113815855	transcription factor IIIA-like [Penaeus vannamei]
2.3521e-70	0.618052	0.168	0.121	4.77289e-66	PH	LOC113806503	peroxisomal biogenesis factor 3-like [Penaeus vannamei]
0	0.615701	0.796	0.674	0	PH	LOC113816281	uncharacterized protein LOC113816281 [Penaeus vannamei]
1.17623e-209	0.61459	0.385	0.28	2.38681e-205	PH	LOC113816964	midasin-like [Penaeus vannamei]
5.49674e-42	0.613272	0.11	0.08	1.1154e-37	PH	LOC113822605	exocyst complex component 6B-like isoform X1 [Penaeus vannamei]
5.31268e-142	0.611942	0.325	0.246	1.07805e-137	PH	LOC113824060	LOW QUALITY PROTEIN: translocon-associated protein subunit gamma-like [Penaeus vannamei]
2.63022e-158	0.60659	0.372	0.286	5.33724e-154	PH	LOC113829195	lysine-specific demethylase 3A-like [Penaeus vannamei]
4.64266e-79	0.604571	0.22	0.166	9.42089e-75	PH	LOC113809850
6.0288e-53	0.601749	0.121	0.085	1.22336e-48	PH	LOC113809140	U3 small nucleolar RNA-associated protein 18 homolog [Penaeus vannamei]<>XP_027216437.1 U3 small nucleolar RNA-associated protein 18 homolog [Penaeus vannamei]<>XP_027216438.1 U3 small nucleolar RNA-associated protein 18 homolog [Penaeus vannamei]
3.05836e-218	0.600064	0.385	0.277	6.20602e-214	PH	LOC113828430	angio-associated migratory cell protein-like isoform X1 [Penaeus vannamei]<>ROT84898.1 hypothetical protein C7M84_021912 [Penaeus vannamei]
1.01711e-55	0.599731	0.132	0.094	2.06391e-51	PH	LOC113817070
9.06904e-69	0.596889	0.192	0.145	1.84029e-64	PH	LOC113810820	transmembrane protein 256 homolog isoform X1 [Penaeus vannamei]<>ROT72494.1 protein of unknown function (DUF423) [Penaeus vannamei]
1.07822e-32	0.596053	0.112	0.086	2.18792e-28	PH	LOC113822783	very low-density lipoprotein receptor-like [Penaeus vannamei]
1.36226e-115	0.594593	0.296	0.225	2.76429e-111	PH	LOC113813818	cGMP-dependent protein kinase, isozyme 2 forms cD5/T2-like isoform X1 [Penaeus vannamei]
4.21242e-49	0.594524	0.113	0.08	8.54783e-45	PH	LOC113820482	39S ribosomal protein L38, mitochondrial-like [Penaeus vannamei]
1.36504e-73	0.5861	0.158	0.111	2.76993e-69	PH	LOC113808199	H/ACA ribonucleoprotein complex non-core subunit NAF1-like [Penaeus vannamei]
3.28503e-96	0.583578	0.261	0.199	6.66598e-92	PH	LOC113819611	LOW QUALITY PROTEIN: receptor-type guanylate cyclase Gyc76C-like [Penaeus vannamei]
1.80055e-150	0.582484	0.379	0.3	3.65368e-146	PH	LOC113823755	actin-related protein 2/3 complex subunit 3-like [Penaeus vannamei]<>XP_027232249.1 LOW QUALITY PROTEIN: actin-related protein 2/3 complex subunit 3-like [Penaeus vannamei]
0	0.581337	0.671	0.536	0	PH	LOC113804388	myophilin-like isoform X1 [Penaeus vannamei]
6.12774e-128	0.580331	0.315	0.24	1.24344e-123	PH	LOC113826646	cytidine deaminase-like [Penaeus vannamei]
1.95885e-81	0.579667	0.217	0.159	3.9749e-77	PH	LOC113804330	headcase protein-like [Penaeus vannamei]
0	0.576162	0.684	0.573	0	PH	LOC113805527	cingulin-like protein 1 isoform X1 [Penaeus vannamei]
4.61682e-43	0.574755	0.123	0.091	9.36846e-39	PH	LOC113802507	rab GDP dissociation inhibitor alpha-like [Penaeus vannamei]
1.85913e-49	0.569868	0.132	0.097	3.77255e-45	PH	LOC113829386
1.55439e-56	0.56023	0.148	0.107	3.15417e-52	PH	LOC113801956	DNA ligase 1-like [Penaeus vannamei]
1.25383e-21	0.560074	0.115	0.095	2.54426e-17	PH	LOC113802277	prominin-1-like [Penaeus vannamei]
2.30843e-266	0.559508	0.461	0.334	4.68427e-262	PH	LOC113805895	kinesin-related protein 4-like isoform X1 [Penaeus vannamei]<>XP_027212763.1 kinesin-related protein 4-like isoform X1 [Penaeus vannamei]<>XP_027212764.1 kinesin-related protein 4-like isoform X1 [Penaeus vannamei]<>XP_027212765.1 kinesin-related protein 4-like isoform X1 [Penaeus vannamei]
1.32641e-47	0.558011	0.116	0.083	2.69155e-43	PH	LOC113818172	ribonuclease H1-like [Penaeus vannamei]
0	0.557671	0.645	0.51	0	PH	LOC113805905	nucleolar GTP-binding protein 1-like [Penaeus vannamei]
1.31143e-106	0.556307	0.309	0.241	2.66115e-102	PH	LOC113827782	inner centromere protein A-like isoform X1 [Penaeus vannamei]
2.43697e-36	0.553761	0.135	0.104	4.9451e-32	PH	LOC113818694	LOW QUALITY PROTEIN: histone deacetylase 4-like [Penaeus vannamei]
7.53046e-54	0.552891	0.131	0.093	1.52808e-49	PH	LOC113823261	KRR1 small subunit processome component homolog [Penaeus vannamei]<>ROT63587.1 putative KRR1 small subunit processome component-like [Penaeus vannamei]
1.45091e-56	0.552614	0.206	0.163	2.94418e-52	PH	LOC113822726	serine/threonine-protein kinase GenGCis Khan-like [Penaeus vannamei]
0	0.551305	0.972	0.913	0	PH	LOC113828520	histone H3.v1-like isoform X2 [Penaeus vannamei]<>XP_047480670.1 histone H3.v1-like isoform X2 [Penaeus chinensis]
7.73939e-53	0.550063	0.144	0.105	1.57048e-48	PH	LOC113805486	uncharacterized protein LOC113805486 [Penaeus vannamei]<>XP_027212300.1 uncharacterized protein LOC113805486 [Penaeus vannamei]
0	0.549765	0.682	0.588	0	PH	LOC113817924	peptidyl-prolyl cis-trans isomerase-like [Penaeus vannamei]<>AEP83534.1 cyclophilin A [Penaeus vannamei]<>ROT67088.1 cyclophilin A [Penaeus vannamei]
2.11656e-57	0.549717	0.249	0.205	4.29492e-53	PH	LOC113803123	6-phosphogluconate dehydrogenase, decarboxylating-like isoform X1 [Penaeus vannamei]<>ROT78441.1 putative 6-phosphogluconate dehydrogenase, decarboxylating isoform X1 [Penaeus vannamei]
1.41496e-24	0.546472	0.191	0.166	2.87123e-20	PH	LOC113816629	uncharacterized protein LOC113816629 [Penaeus vannamei]
1.11944e-216	0.54373	0.485	0.384	2.27157e-212	PH	LOC113813430	transaldolase-like [Penaeus vannamei]<>ROT70445.1 putative transaldolase-like [Penaeus vannamei]
6.1881e-71	0.543277	0.186	0.136	1.25569e-66	PH	LOC113812988	aspartate aminotransferase, mitochondrial-like [Penaeus vannamei]<>ROT70795.1 aspartate aminotransferase [Penaeus vannamei]
1.68275e-86	0.541423	0.252	0.192	3.41463e-82	PH	LOC113829189	ribulose-phosphate 3-epimerase-like [Penaeus vannamei]
1.37908e-120	0.53615	0.346	0.272	2.79843e-116	PH	LOC113806425	uncharacterized protein LOC113806425 isoform X1 [Penaeus vannamei]
4.49439e-123	0.535996	0.295	0.219	9.12002e-119	PH	LOC113803729	ribosome biogenesis protein WDR12 homolog [Penaeus vannamei]<>ROT77950.1 putative ribosome biogenesis protein [Penaeus vannamei]
2.61689e-66	0.532094	0.2	0.152	5.31019e-62	PH	LOC113818112	transformer-2 protein homolog alpha-like isoform X1 [Penaeus vannamei]
1.89409e-28	0.529953	0.111	0.086	3.84349e-24	PH	LOC113804650	uncharacterized protein LOC113804650 isoform X1 [Penaeus vannamei]
4.19223e-133	0.524572	0.362	0.282	8.50687e-129	PH	LOC113816502	la-related protein 1B-like isoform X1 [Penaeus vannamei]
8.50944e-55	0.522701	0.186	0.142	1.72674e-50	PH	LOC113822153	probable 28S rRNA (cytosine-C(5))-methyltransferase isoform X1 [Penaeus vannamei]
3.28592e-123	0.518895	0.328	0.251	6.66778e-119	PH	LOC113828986	transcription factor FOXK2, partial [Penaeus japonicus]
3.92727e-306	0.513621	0.687	0.596	7.96921e-302	PH	LOC113828829	calmodulin-alpha isoform X1 [Penaeus vannamei]
3.05389e-77	0.510647	0.198	0.144	6.19694e-73	PH	LOC113819152	RNA exonuclease 4-like [Penaeus vannamei]<>XP_027227191.1 RNA exonuclease 4-like [Penaeus vannamei]<>XP_027227192.1 RNA exonuclease 4-like [Penaeus vannamei]
6.52003e-37	0.509971	0.139	0.108	1.32304e-32	PH	LOC113822287	luc7-like protein 3 isoform X1 [Penaeus vannamei]<>XP_027230638.1 luc7-like protein 3 isoform X1 [Penaeus vannamei]
2.14142e-46	0.507933	0.122	0.088	4.34536e-42	PH	LOC113826162	lysophospholipid acyltransferase 5-like isoform X1 [Penaeus vannamei]
1.03206e-26	0.507653	0.105	0.081	2.09426e-22	PH	LOC113827287
6.47926e-53	0.504958	0.15	0.111	1.31477e-48	PH	LOC113828140
9.51742e-106	0.504624	0.303	0.233	1.93127e-101	PH	LOC113819791	adenylate kinase isoenzyme 6-like [Penaeus vannamei]<>ROT65729.1 adenylate kinase 6 [Penaeus vannamei]
6.88169e-69	0.502038	0.207	0.158	1.39643e-64	PH	LOC113819878	ceramide synthase 6-like [Penaeus vannamei]<>ROT65640.1 putative ceramide synthase 6 [Penaeus vannamei]
6.10796e-51	0.500925	0.184	0.143	1.23943e-46	PH	LOC113815875	synaptosomal-associated protein 25-like [Penaeus vannamei]
3.68322e-54	0.500571	0.206	0.163	7.47399e-50	PH	LOC113804384	serine/threonine-protein phosphatase 2A 56 kDa regulatory subunit gamma isoform-like isoform X1 [Penaeus vannamei]
2.63061e-126	0.500472	0.361	0.281	5.33803e-122	PH	LOC113822476	uncharacterized protein LOC113822476 isoform X1 [Penaeus vannamei]
3.79429e-132	1.13487	0.102	0.056	7.69937e-128	TC	LOC113815766	DNA-(apurinic or apyrimidinic site) lyase-like [Penaeus vannamei]<>ROT68743.1 putative recombination repair protein 1-like isoform X1 [Penaeus vannamei]
2.50677e-121	1.01527	0.123	0.074	5.08674e-117	TC	LOC113806097	DNA polymerase eta-like [Penaeus vannamei]
1.0554e-143	0.977179	0.157	0.099	2.14162e-139	TC	LOC113813722	peptidyl-prolyl cis-trans isomerase-like [Penaeus vannamei]<>ROT70207.1 Peptidyl-prolyl cis-trans isomerase [Penaeus vannamei]
1.17401e-97	0.971303	0.108	0.068	2.3823e-93	TC	LOC113817768	WD repeat-containing protein 74-like [Penaeus vannamei]
8.74442e-243	0.963202	0.256	0.165	1.77442e-238	TC	LOC113803345	46 kDa FK506-binding nuclear protein-like [Penaeus vannamei]
0	0.960993	0.787	0.587	0	TC	LOC113812068	transcription termination factor 1-like [Penaeus vannamei]
2.68724e-174	0.918857	0.219	0.146	5.45294e-170	TC	LOC113816986	sodium- and chloride-dependent GABA transporter 2-like [Penaeus vannamei]<>ROT67869.1 taurine transporter [Penaeus vannamei]
2.42274e-159	0.904144	0.187	0.121	4.91622e-155	TC	LOC113811391	histone acetyltransferase type B catalytic subunit-like [Penaeus vannamei]
1.50357e-140	0.847072	0.207	0.143	3.05105e-136	TC	LOC113815039	cell growth-regulating nucleolar protein-like [Penaeus vannamei]
8.40978e-292	0.845898	0.322	0.214	1.70651e-287	TC	LOC113822472	uncharacterized protein LOC113822472 [Penaeus vannamei]<>XP_027230822.1 uncharacterized protein LOC113822472 [Penaeus vannamei]
0	0.831961	0.871	0.705	0	TC	LOC113812069	uncharacterized protein LOC113812069 [Penaeus vannamei]
7.28646e-64	0.829646	0.103	0.07	1.47857e-59	TC	LOC113821242	nucleoplasmin-like protein ANO39 [Penaeus vannamei]
0	0.797942	0.682	0.522	0	TC	LOC113821240	ribosomal L1 domain-containing protein CG13096-like [Penaeus vannamei]
7.78842e-137	0.795689	0.21	0.146	1.58043e-132	TC	LOC113828567	uncharacterized protein LOC113828567, partial [Penaeus vannamei]
0	0.793411	0.676	0.503	0	TC	LOC113812066	uncharacterized protein LOC113812066 [Penaeus vannamei]
9.09531e-54	0.791661	0.101	0.071	1.84562e-49	TC	LOC113802276
4.00312e-91	0.791508	0.147	0.101	8.12313e-87	TC	LOC113816384	U3 small nucleolar RNA-interacting protein 2-like isoform X1 [Penaeus vannamei]<>ROT68260.1 putative U3 small nucleolar RNA-interacting protein 2-like [Penaeus vannamei]
2.66685e-54	0.786995	0.104	0.073	5.41157e-50	TC	LOC113812314	39S ribosomal protein L30, mitochondrial-like [Penaeus vannamei]
9.57742e-79	0.785761	0.129	0.088	1.94345e-74	TC	LOC113802842	DNA-directed RNA polymerase I subunit RPA49-like [Penaeus vannamei]
1.1227e-160	0.778448	0.25	0.177	2.27819e-156	TC	LOC113804623	protein Peter pan-like [Penaeus vannamei]
1.76892e-181	0.77697	0.273	0.193	3.58949e-177	TC	LOC113822031	periodic tryptophan protein 1 homolog isoform X1 [Penaeus vannamei]
3.92263e-55	0.77695	0.104	0.073	7.95979e-51	TC	LOC113805234	protein SREK1IP1-like [Penaeus vannamei]<>XP_027212000.1 protein SREK1IP1-like [Penaeus vannamei]
1.87618e-190	0.77654	0.331	0.254	3.80715e-186	TC	LOC113813488	uncharacterized protein LOC113813488 [Penaeus vannamei]
2.10436e-92	0.772875	0.161	0.113	4.27017e-88	TC	LOC113812536	DNA-directed RNA polymerases I and III subunit RPAC1-like [Penaeus vannamei]<>ROT71154.1 putative DNA-directed RNA polymerases I and III subunit RPAC1-like [Penaeus vannamei]
7.73901e-67	0.769525	0.113	0.077	1.5704e-62	TC	LOC113804807	programmed cell death protein 2-like [Penaeus vannamei]<>ROT77113.1 putative programmed cell death protein 2 [Penaeus vannamei]
1.76081e-262	0.768166	0.39	0.292	3.57305e-258	TC	LOC113803064	nucleolar complex protein 2 homolog [Penaeus vannamei]
7.69346e-75	0.757656	0.137	0.097	1.56116e-70	TC	LOC113824896	WD repeat-containing protein 36-like [Penaeus vannamei]
2.68506e-264	0.756837	0.353	0.253	5.44852e-260	TC	LOC113800031	LOW QUALITY PROTEIN: probable 18S rRNA (guanine-N(7))-methyltransferase [Penaeus vannamei]
0	0.756061	0.597	0.467	0	TC	LOC113822332	DNA ligase 1-like [Penaeus vannamei]
0	0.748536	0.982	0.917	0	TC	LOC113821241	nucleolin-like [Penaeus vannamei]<>XP_027229528.1 nucleolin-like [Penaeus vannamei]
2.35249e-193	0.748022	0.293	0.21	4.77367e-189	TC	LOC113814234
3.06204e-130	0.744532	0.265	0.2	6.21348e-126	TC	LOC113818498	RNA-binding protein 28-like [Penaeus vannamei]
0	0.742632	0.49	0.378	0	TC	LOC113818566	ribosome biogenesis protein BRX1 homolog [Penaeus vannamei]<>ROT66636.1 putative ribosome biogenesis protein BRX1-like [Penaeus vannamei]
3.53654e-90	0.734011	0.172	0.124	7.17634e-86	TC	LOC113818107	uncharacterized protein LOC113818107 [Penaeus vannamei]
6.92344e-39	0.732236	0.114	0.087	1.4049e-34	TC	LOC113821483	uncharacterized protein LOC113821483 [Penaeus vannamei]
3.9716e-123	0.721182	0.231	0.17	8.05918e-119	TC	LOC113822949	adenosylhomocysteinase-like [Penaeus vannamei]<>PYZ99332.1 adenosylhomocysteinase [Gammaproteobacteria bacterium 2W06]
2.65735e-102	0.720393	0.216	0.161	5.3923e-98	TC	LOC113811539
1.24659e-243	0.716614	0.386	0.288	2.52958e-239	TC	LOC113822473	transcriptional regulator ATRX homolog [Penaeus vannamei]
7.65674e-119	0.712793	0.253	0.192	1.55371e-114	TC	LOC113817586
5.32035e-74	0.711612	0.159	0.116	1.07961e-69	TC	LOC113816334
1.55389e-115	0.710569	0.227	0.167	3.15316e-111	TC	LOC113821297	UPF0488 protein C8orf33 homolog [Penaeus vannamei]<>ROT64705.1 hypothetical protein C7M84_017336 [Penaeus vannamei]
2.48225e-117	0.708277	0.225	0.163	5.03697e-113	TC	LOC113820870	protein RRP5 homolog isoform X1 [Penaeus vannamei]<>XP_027229057.1 protein RRP5 homolog isoform X1 [Penaeus vannamei]
8.59873e-51	0.706224	0.125	0.093	1.74485e-46	TC	LOC113812360	exportin-2-like [Penaeus vannamei]<>QAX90912.1 cellular apoptosis susceptibility protein [Penaeus vannamei]<>ROT71296.1 cellular apoptosis susceptibility protein [Penaeus vannamei]
2.88602e-134	0.705864	0.243	0.176	5.8563e-130	TC	LOC113803773	ribosome production factor 2 homolog [Penaeus vannamei]<>ROT77903.1 Brix domain-containing protein 1 [Penaeus vannamei]
4.67867e-39	0.702834	0.107	0.08	9.49395e-35	TC	LOC113817077	LOW QUALITY PROTEIN: ESF1 homolog [Penaeus vannamei]
4.47574e-66	0.701612	0.142	0.104	9.08217e-62	TC	LOC113812458
7.40225e-60	0.697724	0.166	0.129	1.50206e-55	TC	LOC113820781	inosine-5'-monophosphate dehydrogenase 1b-like isoform X1 [Penaeus vannamei]<>ROT65060.1 Inosine-5'-monophosphate dehydrogenase 1 [Penaeus vannamei]
2.75813e-43	0.697271	0.101	0.074	5.59679e-39	TC	LOC113807415	tRNA (guanine-N(7)-)-methyltransferase non-catalytic subunit WDR4-like [Penaeus vannamei]
4.64956e-33	0.697197	0.103	0.079	9.4349e-29	TC	LOC113813984
7.56816e-44	0.697008	0.109	0.081	1.53573e-39	TC	LOC113828085	LOW QUALITY PROTEIN: serine/threonine-protein kinase grp-like [Penaeus vannamei]
1.07896e-56	0.696247	0.127	0.092	2.18942e-52	TC	LOC113813189	nucleolar MIF4G domain-containing protein 1 homolog [Penaeus vannamei]
4.11963e-182	0.692956	0.347	0.267	8.35954e-178	TC	LOC113818517	probable rRNA-processing protein EBP2 [Penaeus vannamei]<>ROT66676.1 putative rRNA-processing protein EBP2-like [Penaeus vannamei]
7.24233e-37	0.692434	0.109	0.083	1.46961e-32	TC	LOC113823431	replication protein A 32 kDa subunit-like [Penaeus vannamei]
1.1141e-68	0.692339	0.158	0.117	2.26074e-64	TC	LOC113816679	U3 small nucleolar ribonucleoprotein protein IMP4-like [Penaeus vannamei]
4.11861e-52	0.690942	0.124	0.092	8.35748e-48	TC	LOC113823676	serine/threonine-protein kinase rio2-like [Penaeus vannamei]
1.39703e-202	0.688815	0.347	0.261	2.83485e-198	TC	LOC113813479	zinc finger protein 593-like [Penaeus vannamei]<>ROT70409.1 hypothetical protein C7M84_011314 [Penaeus vannamei]
5.95401e-32	0.688462	0.114	0.09	1.20819e-27	TC	LOC113828091	ubiquitin carboxyl-terminal hydrolase isozyme L3-like [Penaeus vannamei]
3.1724e-115	0.684007	0.257	0.197	6.43743e-111	TC	LOC113819921	DNA-directed RNA polymerase I subunit RPA43-like [Penaeus vannamei]<>XP_027227958.1 DNA-directed RNA polymerase I subunit RPA43-like [Penaeus vannamei]
4.5692e-51	0.682662	0.132	0.099	9.27181e-47	TC	LOC113829431	nuclear pore glycoprotein p62-like isoform X3 [Penaeus monodon]
9.76637e-106	0.680441	0.227	0.171	1.98179e-101	TC	LOC113803186	60S ribosome subunit biogenesis protein NIP7 homolog [Penaeus vannamei]<>ROT78393.1 putative 60S ribosome subunit biogenesis protein NIP7-like [Penaeus vannamei]
0	0.679502	0.503	0.393	0	TC	LOC113822475	nucleolin-like [Penaeus vannamei]<>XP_027230825.1 nucleolin-like [Penaeus vannamei]
1.52906e-131	0.678897	0.271	0.206	3.10277e-127	TC	LOC113815568	bystin-like [Penaeus vannamei]<>XP_027223429.1 bystin-like [Penaeus vannamei]<>XP_027223430.1 bystin-like [Penaeus vannamei]<>ROT68903.1 putative bystin isoform X1 [Penaeus vannamei]
7.00301e-52	0.676944	0.125	0.092	1.42105e-47	TC	LOC113828615	nucleolar complex protein 3 homolog [Penaeus vannamei]
2.825e-145	0.675286	0.286	0.217	5.7325e-141	TC	LOC113812521	exosome complex component CSL4-like [Penaeus vannamei]
8.6275e-48	0.67503	0.126	0.095	1.75069e-43	TC	LOC113813708	probable histone-binding protein Caf1 isoform X1 [Penaeus vannamei]
1.0181e-62	0.674539	0.165	0.125	2.06593e-58	TC	LOC113802184	U6 snRNA-associated Sm-like protein LSm8 [Penaeus vannamei]<>XP_037793171.1 LOW QUALITY PROTEIN: U6 snRNA-associated Sm-like protein LSm8 [Penaeus monodon]<>XP_042867408.1 U6 snRNA-associated Sm-like protein LSm8 [Penaeus japonicus]<>XP_047486101.1 U6 snRNA-associated Sm-like protein LSm8 [Penaeus chinensis]
1.44684e-270	0.674444	0.431	0.328	2.93592e-266	TC	LOC113805895	kinesin-related protein 4-like isoform X1 [Penaeus vannamei]<>XP_027212763.1 kinesin-related protein 4-like isoform X1 [Penaeus vannamei]<>XP_027212764.1 kinesin-related protein 4-like isoform X1 [Penaeus vannamei]<>XP_027212765.1 kinesin-related protein 4-like isoform X1 [Penaeus vannamei]
2.98024e-46	0.67342	0.144	0.112	6.04751e-42	TC	LOC113803387	regulator of chromosome condensation-like [Penaeus vannamei]
2.86359e-103	0.67223	0.226	0.17	5.81079e-99	TC	LOC113826178	oligoribonuclease, mitochondrial-like [Penaeus vannamei]<>ROT61779.1 putative oligoribonuclease, mitochondrial [Penaeus vannamei]
1.5926e-128	0.672137	0.277	0.212	3.23169e-124	TC	LOC113819437	pumilio homolog 3-like [Penaeus vannamei]
2.43026e-63	0.669277	0.159	0.121	4.93148e-59	TC	LOC113827271	replication protein A 70 kDa DNA-binding subunit-like isoform X1 [Penaeus vannamei]
6.75257e-48	0.669172	0.101	0.071	1.37023e-43	TC	LOC113800274	hiGC mobility group protein DSP1-like [Penaeus vannamei]<>ADQ43366.1 HMGBa [Penaeus vannamei]
2.70504e-36	0.666299	0.119	0.093	5.48907e-32	TC	LOC113817822
2.43894e-64	0.663342	0.185	0.144	4.9491e-60	TC	LOC113807167	FACT complex subunit Ssrp1-like [Penaeus vannamei]
1.2785e-41	0.663108	0.126	0.098	2.59434e-37	TC	LOC113815022	LOW QUALITY PROTEIN: protein AATF-like [Penaeus vannamei]
2.55447e-254	0.663044	0.42	0.319	5.18354e-250	TC	LOC113800232	H/ACA ribonucleoprotein complex subunit 4-like [Penaeus vannamei]
1.12799e-66	0.661792	0.161	0.121	2.28892e-62	TC	LOC113807497	uncharacterized protein LOC113807497 [Penaeus vannamei]
2.40431e-129	0.657892	0.287	0.221	4.87883e-125	TC	LOC113818882	pre-rRNA-processing protein TSR1 homolog isoform X1 [Penaeus vannamei]
7.70719e-45	0.657789	0.143	0.112	1.56394e-40	TC	LOC113803881	CD2 antigen cytoplasmic tail-binding protein 2 homolog [Penaeus vannamei]<>ROT80859.1 putative CD2 antigen cytoplasmic tail-binding protein 2-like isoform X1 [Penaeus vannamei]
4.51685e-262	0.656778	0.443	0.347	9.1656e-258	TC	LOC113826358	probable H/ACA ribonucleoprotein complex subunit 1 isoform X1 [Penaeus vannamei]
1.92355e-53	0.656243	0.153	0.117	3.90327e-49	TC	LOC113817689	LOW QUALITY PROTEIN: prolyl 3-hydroxylase OGFOD1-like [Penaeus vannamei]
4.71839e-75	0.653811	0.173	0.128	9.57455e-71	TC	LOC113803503	ATP-dependent RNA helicase has1-like [Penaeus vannamei]<>XP_027210088.1 ATP-dependent RNA helicase has1-like [Penaeus vannamei]
6.10932e-40	0.65227	0.109	0.082	1.2397e-35	TC	LOC113820495	mitochondrial import inner membrane translocase subunit Tim9-like isoform X1 [Penaeus vannamei]
8.97708e-105	0.651753	0.241	0.184	1.82163e-100	TC	LOC113802660	ruvB-like 2 [Penaeus vannamei]<>UVH30488.1 RuvB-like protein 2 [Penaeus vannamei]
1.95101e-44	0.650971	0.126	0.096	3.95899e-40	TC	LOC113804404	interferon-related developmental regulator 1-like [Penaeus vannamei]
1.72614e-39	0.650821	0.128	0.1	3.50269e-35	TC	LOC113825472	pre-mRNA-splicing factor 38A-like [Penaeus vannamei]<>ROT62177.1 putative pre-mRNA-splicing factor 38A-like [Penaeus vannamei]
4.1225e-34	0.647922	0.122	0.097	8.36538e-30	TC	LOC113800920	squamous cell carcinoma antigen recognized by T-cells 3-like [Penaeus vannamei]
7.18598e-186	0.644418	0.38	0.299	1.45818e-181	TC	LOC113823543	nucleolar protein dao-5-like [Penaeus vannamei]
2.03292e-50	0.643486	0.13	0.097	4.12519e-46	TC	LOC113817461	ribosomal L1 domain-containing protein 1-like [Penaeus vannamei]
2.01816e-32	0.642614	0.101	0.078	4.09524e-28	TC	LOC113817160	nucleolar pre-ribosomal-associated protein 1-like [Penaeus vannamei]<>ROT79853.1 putative nucleolar pre-ribosomal-associated protein 1-like [Penaeus vannamei]
2.11611e-181	0.642507	0.349	0.267	4.29401e-177	TC	LOC113820871	protein RRP5 homolog [Penaeus vannamei]
5.41108e-48	0.640958	0.121	0.09	1.09802e-43	TC	LOC113818479	DNA-directed RNA polymerases I and III subunit RPAC2-like [Penaeus vannamei]<>ROT66707.1 putative DNA-directed RNA polymerases I and III subunit RPAC2-like isoform X2 [Penaeus vannamei]
0	0.639709	0.587	0.482	0	TC	LOC113828659	NHP2-like protein 1 [Penaeus vannamei]<>XP_037782938.1 NHP2-like protein 1 [Penaeus monodon]<>ROT84739.1 hypothetical protein C7M84_022084 [Penaeus vannamei]
1.49182e-71	0.639588	0.171	0.128	3.02719e-67	TC	LOC113809112
2.44561e-61	0.639224	0.196	0.156	4.96264e-57	TC	LOC113826070	ATP-dependent RNA helicase DDX24-like [Penaeus vannamei]<>XP_027234841.1 ATP-dependent RNA helicase DDX24-like [Penaeus vannamei]<>XP_027234910.1 ATP-dependent RNA helicase DDX24-like [Penaeus vannamei]
5.29197e-125	0.638735	0.314	0.253	1.07385e-120	TC	LOC113819453	116 kDa U5 small nuclear ribonucleoprotein component-like [Penaeus vannamei]
3.7161e-193	0.638709	0.392	0.309	7.54071e-189	TC	LOC113811387	pescadillo-like [Penaeus vannamei]<>ROT72073.1 hypothetical protein C7M84_009561 [Penaeus vannamei]
8.17804e-104	0.638443	0.268	0.211	1.65949e-99	TC	LOC113820595
0	0.638296	0.586	0.462	0	TC	LOC113809880	uncharacterized protein LOC113809880 [Penaeus vannamei]
7.00644e-36	0.637836	0.104	0.079	1.42175e-31	TC	LOC113812899	nucleolar protein 12-like [Penaeus vannamei]<>ROT70886.1 Nucleolar protein 12 [Penaeus vannamei]
0	0.636793	0.673	0.553	0	TC	LOC113813425	nucleosome assembly protein 1-like 1 isoform X1 [Penaeus vannamei]<>XP_027221199.1 nucleosome assembly protein 1-like 1 isoform X1 [Penaeus vannamei]<>XP_037796801.1 nucleosome assembly protein 1-like 1 [Penaeus monodon]
6.58384e-26	0.636267	0.108	0.087	1.33599e-21	TC	LOC113810234
1.67035e-215	0.63417	0.42	0.337	3.38947e-211	TC	LOC113805455	DNA-directed RNA polymerases I, II, and III subunit RPABC2-like [Penaeus vannamei]<>XP_037792608.1 DNA-directed RNA polymerases I, II, and III subunit RPABC2-like [Penaeus monodon]<>XP_042888698.1 DNA-directed RNA polymerases I, II, and III subunit RPABC2-like [Penaeus japonicus]<>XP_047491041.1 DNA-directed RNA polymerases I, II, and III subunit RPABC2-like isoform X2 [Penaeus chinensis]<>ROT765…
4.42122e-168	0.634019	0.348	0.269	8.97153e-164	TC	LOC113810556	ribosome production factor 1-like [Penaeus vannamei]
3.73895e-65	0.632255	0.166	0.126	7.58707e-61	TC	LOC113805902	putative uncharacterized protein DDB_G0286901 [Penaeus vannamei]
0	0.632138	0.774	0.657	0	TC	LOC113815248
8.57341e-65	0.631654	0.194	0.152	1.73972e-60	TC	LOC113807119	translation machinery-associated protein 16-like [Penaeus vannamei]<>ROT75334.1 putative translation machinery-associated protein 16-like [Penaeus vannamei]
9.61856e-39	0.630869	0.109	0.083	1.9518e-34	TC	LOC113819053	adenylosuccinate synthetase isozyme 1 B-like [Penaeus vannamei]<>XP_037799382.1 adenylosuccinate synthetase isozyme 1 B-like [Penaeus monodon]
2.57397e-38	0.62974	0.143	0.115	5.2231e-34	TC	LOC113809319	RNA helicase aquarius-like [Penaeus vannamei]<>XP_027216668.1 RNA helicase aquarius-like [Penaeus vannamei]<>ROT73614.1 Intron-binding protein aquarius [Penaeus vannamei]
0	0.628131	0.599	0.482	0	TC	LOC113809524	RNA-binding protein 34-like [Penaeus vannamei]
1.90441e-34	0.627913	0.131	0.104	3.86443e-30	TC	LOC113803588	probable ATP-dependent RNA helicase DDX46 isoform X1 [Penaeus vannamei]
1.25809e-44	0.627881	0.16	0.129	2.55291e-40	TC	LOC113812036	mRNA cap guanine-N7 methyltransferase-like isoform X1 [Penaeus vannamei]<>XP_027219699.1 mRNA cap guanine-N7 methyltransferase-like isoform X1 [Penaeus vannamei]
5.45557e-170	0.626264	0.344	0.265	1.10704e-165	TC	LOC113808636	uncharacterized protein LOC113808636 isoform X1 [Penaeus vannamei]
5.17454e-68	0.624402	0.204	0.161	1.05002e-63	TC	LOC113801883	uncharacterized protein LOC113801883 isoform X1 [Penaeus vannamei]
3.18504e-118	0.623778	0.273	0.21	6.46309e-114	TC	LOC113809115	uncharacterized protein LOC113809115 [Penaeus vannamei]
2.44771e-175	0.623536	0.354	0.275	4.9669e-171	TC	LOC113805609	guanine nucleotide-binding protein-like 3 homolog [Penaeus vannamei]
4.51956e-231	0.621042	0.448	0.366	9.17108e-227	TC	LOC113819694	H/ACA ribonucleoprotein complex subunit 3-like [Penaeus vannamei]
3.10346e-47	0.617485	0.138	0.106	6.29753e-43	TC	LOC113821888	neuroguidin-like [Penaeus vannamei]
3.50634e-95	0.617471	0.27	0.216	7.11506e-91	TC	LOC113810233
3.06157e-46	0.616949	0.145	0.113	6.21255e-42	TC	LOC113823679	grpE protein homolog 1, mitochondrial-like [Penaeus vannamei]
1.4666e-61	0.615418	0.175	0.135	2.97602e-57	TC	LOC113826253	transducin beta-like protein 3 [Penaeus vannamei]
5.05378e-38	0.614996	0.131	0.103	1.02551e-33	TC	LOC113805786	probable ATP-dependent RNA helicase DDX52 [Penaeus vannamei]
1.54789e-52	0.614763	0.157	0.122	3.14098e-48	TC	LOC113822003	nucleolar protein 9-like [Penaeus vannamei]
1.86927e-30	0.613338	0.117	0.093	3.79313e-26	TC	LOC113817530	splicing regulatory glutamine/lysine-rich protein 1-like [Penaeus vannamei]
0	0.612957	0.75	0.634	0	TC	LOC113813910	uncharacterized protein LOC113813910 isoform X1 [Penaeus vannamei]
8.79246e-163	0.61205	0.373	0.298	1.78417e-158	TC	LOC113812232	protein MAK16 homolog [Penaeus vannamei]
3.52523e-119	0.610311	0.337	0.274	7.15339e-115	TC	LOC113809655	la protein homolog [Penaeus vannamei]<>XP_027217111.1 la protein homolog [Penaeus vannamei]
4.26009e-131	0.609266	0.329	0.264	8.64457e-127	TC	LOC113817824
1.22809e-66	0.608244	0.275	0.234	2.49204e-62	TC	LOC113812825	LOW QUALITY PROTEIN: chromodomain-helicase-DNA-binding protein Mi-2 homolog [Penaeus vannamei]
2.08804e-82	0.605153	0.248	0.197	4.23706e-78	TC	LOC113827787	ATP-dependent RNA helicase DDX54-like [Penaeus vannamei]
4.21723e-59	0.60511	0.151	0.113	8.55761e-55	TC	LOC113820588	p21-activated protein kinase-interacting protein 1-like [Penaeus vannamei]
1.59864e-38	0.604859	0.153	0.123	3.24396e-34	TC	LOC113806245
1.77017e-26	0.604147	0.111	0.09	3.59203e-22	TC	LOC113800928	LOW QUALITY PROTEIN: calcium/calmodulin-dependent 3',5'-cyclic nucleotide phosphodiesterase 1-like [Penaeus vannamei]
1.19346e-298	0.601966	0.538	0.449	2.42178e-294	TC	LOC113805978	nucleolar protein 16-like [Penaeus vannamei]
1.32508e-31	0.601918	0.121	0.096	2.68886e-27	TC	LOC113805050	periodic tryptophan protein 2 homolog [Penaeus vannamei]
5.58913e-125	0.601602	0.28	0.213	1.13415e-120	TC	LOC113803729	ribosome biogenesis protein WDR12 homolog [Penaeus vannamei]<>ROT77950.1 putative ribosome biogenesis protein [Penaeus vannamei]
9.40963e-57	0.601497	0.166	0.128	1.9094e-52	TC	LOC113821090	U3 small nucleolar RNA-associated protein 4 homolog [Penaeus vannamei]
3.81455e-43	0.600987	0.148	0.117	7.74049e-39	TC	LOC113807676	inorganic pyrophosphatase-like isoform X1 [Penaeus vannamei]
1.02464e-39	0.600707	0.128	0.099	2.07919e-35	TC	LOC113826254	ribosome biogenesis protein BMS1 homolog [Penaeus vannamei]
3.41719e-59	0.598981	0.178	0.139	6.93416e-55	TC	LOC113806334	uncharacterized protein LOC113806334 [Penaeus vannamei]
4.85414e-65	0.597424	0.216	0.174	9.85002e-61	TC	LOC113815571	Proteasome activator complex subunit 3, partial [Penaeus vannamei]
1.75642e-84	0.597308	0.242	0.193	3.56412e-80	TC	LOC113828090	serine/threonine-protein kinase grp-like [Penaeus vannamei]<>XP_027236832.1 serine/threonine-protein kinase grp-like [Penaeus vannamei]<>XP_027236834.1 serine/threonine-protein kinase grp-like [Penaeus vannamei]
1.07884e-35	0.596322	0.145	0.117	2.18919e-31	TC	LOC113828855	HEAT repeat-containing protein 3-like isoform X1 [Penaeus vannamei]<>ROT78977.1 putative HEAT repeat-containing protein 3-like [Penaeus vannamei]
3.46748e-88	0.595702	0.25	0.198	7.03621e-84	TC	LOC113817473	ribosomal L1 domain-containing protein 1-like [Penaeus vannamei]<>ROT67455.1 putative ribosomal L1 domain-containing protein 1-like [Penaeus vannamei]
3.08822e-240	0.594982	0.485	0.397	6.26662e-236	TC	LOC113820444	hypothetical protein C7M84_016820, partial [Penaeus vannamei]
1.54923e-56	0.594133	0.17	0.131	3.1437e-52	TC	LOC113816102	small subunit processome component 20 homolog [Penaeus vannamei]
2.50734e-49	0.594105	0.144	0.111	5.0879e-45	TC	LOC113808199	H/ACA ribonucleoprotein complex non-core subunit NAF1-like [Penaeus vannamei]
1.1704e-48	0.593766	0.184	0.149	2.37498e-44	TC	LOC113816983	protein PBDC1-like [Penaeus vannamei]
0	0.593579	0.641	0.52	0	TC	LOC113803266	nucleolar protein 56-like [Penaeus vannamei]
2.17737e-87	0.593232	0.242	0.189	4.41832e-83	TC	LOC113828657	PIN2/TERF1-interacting telomerase inhibitor 1-like [Penaeus vannamei]
4.012e-62	0.589357	0.184	0.143	8.14114e-58	TC	LOC113815934	ruvB-like 1 [Penaeus vannamei]<>ROT68591.1 hypothetical protein C7M84_013244 [Penaeus vannamei]
1.5424e-128	0.589239	0.352	0.286	3.12983e-124	TC	LOC113802334	glutamic acid-rich protein-like [Penaeus vannamei]
1.35061e-36	0.589015	0.131	0.103	2.74066e-32	TC	LOC113820733
9.13694e-40	0.588945	0.161	0.13	1.85407e-35	TC	LOC113810206	kelch domain-containing protein 4-like [Penaeus vannamei]
0	0.586688	0.638	0.518	0	TC	LOC113813302	rRNA 2'-O-methyltransferase fibrillarin-like [Penaeus japonicus]
1.18904e-37	0.586121	0.11	0.083	2.41281e-33	TC	LOC113799999	uncharacterized protein LOC113799999 isoform X1 [Penaeus vannamei]
1.31978e-67	0.585916	0.265	0.223	2.6781e-63	TC	LOC113819369	U6 snRNA-associated Sm-like protein LSm2 [Penaeus vannamei]<>XP_037781206.1 U6 snRNA-associated Sm-like protein LSm2 [Penaeus monodon]<>XP_042213307.1 U6 snRNA-associated Sm-like protein LSm2 [Homarus americanus]<>XP_042871158.1 U6 snRNA-associated Sm-like protein LSm2 [Penaeus japonicus]<>XP_045113948.1 U6 snRNA-associated Sm-like protein LSm2 [Portunus trituberculatus]<>XP_045626384.1 U6 snRNA-…
5.92843e-28	0.585849	0.111	0.089	1.203e-23	TC	LOC113806869	craniofacial development protein 1-like [Penaeus vannamei]
1.29867e-305	0.585578	0.566	0.466	2.63526e-301	TC	LOC113818191	muscle M-line assembly protein unc-89-like [Penaeus vannamei]
2.97585e-94	0.582684	0.272	0.216	6.0386e-90	TC	LOC113828611	ribosomal oxygenase 1-like [Penaeus vannamei]<>ROT84728.1 putative bifunctional lysine-specific demethylase and histidyl-hydroxylase NO66-like [Penaeus vannamei]
4.31281e-79	0.582196	0.215	0.167	8.75154e-75	TC	LOC113809522	RNA-binding protein 34-like [Penaeus vannamei]
7.33845e-29	0.580467	0.124	0.101	1.48912e-24	TC	LOC113826137
1.61917e-121	0.579328	0.35	0.29	3.28561e-117	TC	LOC113800176	RNA-binding protein PNO1-like [Penaeus vannamei]<>ROT78816.1 putative RNA-binding protein PNO1 [Penaeus vannamei]
4.79782e-29	0.579176	0.114	0.09	9.73574e-25	TC	LOC113811720	serine/threonine-protein kinase RIO1-like [Penaeus vannamei]
3.58329e-42	0.578637	0.13	0.1	7.27122e-38	TC	LOC113828994
1.63004e-88	0.578559	0.235	0.182	3.30767e-84	TC	LOC113830205	tRNA (cytosine(34)-C(5))-methyltransferase-like [Penaeus vannamei]<>ROT83451.1 tRNA (cytosine-5-)-methyltransferase [Penaeus vannamei]
5.39238e-61	0.577952	0.235	0.195	1.09422e-56	TC	LOC113812178	mitochondrial import inner membrane translocase subunit Tim10-like [Penaeus vannamei]<>XP_027219819.1 mitochondrial import inner membrane translocase subunit Tim10-like [Penaeus vannamei]<>ROT86065.1 putative mitochondrial import inner membrane translocase subunit Tim10 [Penaeus vannamei]
7.16955e-201	0.576181	0.442	0.359	1.45484e-196	TC	LOC113812758	H/ACA ribonucleoprotein complex subunit 2-like protein [Penaeus vannamei]
1.1267e-147	0.575868	0.392	0.32	2.28631e-143	TC	LOC113804709	LOW QUALITY PROTEIN: U3 small nucleolar RNA-associated protein 14 homolog A-like [Penaeus vannamei]
0	0.575712	0.886	0.812	0	TC	LOC113826188	nascent polypeptide-associated complex subunit alpha-like [Penaeus vannamei]<>XP_037775711.1 nascent polypeptide-associated complex subunit alpha-like [Penaeus monodon]<>ACJ47904.1 nascent polypeptide-associated complex alpha [Penaeus monodon]
3.67459e-76	0.574951	0.244	0.196	7.45647e-72	TC	LOC113819099	probable ATP-dependent RNA helicase DDX27 [Penaeus vannamei]<>ROT79685.1 putative ATP-dependent RNA helicase DDX27 [Penaeus vannamei]
2.714e-77	0.574116	0.231	0.182	5.50724e-73	TC	LOC113805869	PIN2/TERF1-interacting telomerase inhibitor 1-like [Penaeus vannamei]
6.40872e-22	0.573729	0.138	0.119	1.30046e-17	TC	LOC113807359	probable histone deacetylase 1-B [Penaeus vannamei]
5.09739e-24	0.57367	0.116	0.095	1.03436e-19	TC	LOC113817346	Y+L amino acid transporter 2-like isoform X1 [Penaeus vannamei]<>ROT67586.1 putative Y+L amino acid transporter 2 isoform X1 [Penaeus vannamei]
2.36042e-68	0.57336	0.265	0.223	4.78976e-64	TC	LOC113817808	DNA-directed RNA polymerases I, II, and III subunit RPABC1 [Penaeus vannamei]<>XP_037788262.1 DNA-directed RNA polymerases I, II, and III subunit RPABC1 [Penaeus monodon]<>XP_037788263.1 DNA-directed RNA polymerases I, II, and III subunit RPABC1 [Penaeus monodon]<>XP_037788264.1 DNA-directed RNA polymerases I, II, and III subunit RPABC1 [Penaeus monodon]<>XP_047483242.1 DNA-directed RNA polymeras…
2.37272e-40	0.573298	0.159	0.129	4.81473e-36	TC	LOC113823200	dnaJ homolog subfamily C member 2-like [Penaeus vannamei]
1.27398e-84	0.572112	0.255	0.204	2.58515e-80	TC	LOC113824302	protein SDA1 homolog [Penaeus vannamei]<>XP_027232851.1 protein SDA1 homolog [Penaeus vannamei]
8.80107e-17	0.571726	0.108	0.092	1.78591e-12	TC	LOC113822462	FACT complex subunit spt16-like isoform X1 [Penaeus vannamei]
4.50298e-21	0.571475	0.102	0.083	9.13745e-17	TC	LOC113821323	uncharacterized protein LOC113821323 [Penaeus vannamei]
3.35588e-31	0.570442	0.121	0.096	6.80976e-27	TC	LOC113812067
0	0.569213	0.587	0.507	0	TC	LOC113806266	small nuclear ribonucleoprotein F-like [Penaeus vannamei]<>XP_037782183.1 small nuclear ribonucleoprotein F-like [Penaeus monodon]<>XP_042872150.1 small nuclear ribonucleoprotein F-like [Penaeus japonicus]<>XP_047473653.1 small nuclear ribonucleoprotein F-like [Penaeus chinensis]
2.88248e-123	0.569107	0.352	0.288	5.84914e-119	TC	LOC113800945	ribosome biogenesis regulatory protein homolog [Penaeus vannamei]
1.24873e-93	0.569036	0.318	0.265	2.53392e-89	TC	LOC113822175	transformer-2 protein homolog alpha-like [Penaeus vannamei]<>XP_042871182.1 transformer-2 protein homolog alpha-like isoform X3 [Penaeus japonicus]<>XP_047486195.1 transformer-2 protein homolog alpha-like isoform X3 [Penaeus chinensis]
8.18585e-54	0.568585	0.216	0.178	1.66107e-49	TC	LOC113804634	U4/U6 small nuclear ribonucleoprotein Prp31-like [Penaeus vannamei]<>ROT80803.1 U4/U6 small nuclear ribonucleoprotein Prp31 [Penaeus vannamei]
4.2466e-57	0.568448	0.209	0.169	8.6172e-53	TC	LOC113812564	aldose reductase-like [Penaeus vannamei]
7.05269e-289	0.567398	0.538	0.439	1.43113e-284	TC	LOC113802117	nucleolar protein 58-like [Penaeus vannamei]
6.73139e-25	0.567176	0.101	0.08	1.36593e-20	TC	LOC113812357	uncharacterized protein LOC113812357 [Penaeus vannamei]
1.37777e-46	0.566859	0.185	0.15	2.79578e-42	TC	LOC113829183	cell wall protein DAN4-like [Penaeus vannamei]<>XP_027238088.1 cell wall protein DAN4-like [Penaeus vannamei]<>ROT84257.1 putative fork head transcription factor 1 [Penaeus vannamei]
1.97661e-85	0.566582	0.297	0.25	4.01094e-81	TC	LOC113803921	U1 small nuclear ribonucleoprotein A-like [Penaeus vannamei]<>XP_042870301.1 U1 small nuclear ribonucleoprotein A-like [Penaeus japonicus]
1.54673e-282	0.5663	0.555	0.475	3.13862e-278	TC	LOC113810842	small nuclear ribonucleoprotein Sm D1-like [Penaeus vannamei]
1.0111e-72	0.565931	0.248	0.202	2.05171e-68	TC	LOC113814737	aminoacyl tRNA synthase complex-interacting multifunctional protein 1-like isoform X1 [Penaeus vannamei]
1.05754e-288	0.565576	0.568	0.477	2.14596e-284	TC	LOC113822724	pre-rRNA processing protein FTSJ3-like [Penaeus vannamei]
1.27179e-19	0.5648	0.103	0.085	2.58072e-15	TC	LOC113825352	LOW QUALITY PROTEIN: nuclear pore complex protein Nup214-like [Penaeus vannamei]
6.70079e-39	0.564725	0.154	0.124	1.35972e-34	TC	LOC113828897	U3 small nucleolar ribonucleoprotein protein IMP3-like [Penaeus vannamei]
1.45127e-113	0.563466	0.346	0.286	2.94492e-109	TC	LOC113830022	elongation factor Tu, mitochondrial-like [Penaeus vannamei]<>ROT83583.1 Elongation factor Tu [Penaeus vannamei]
1.45513e-104	0.563165	0.324	0.268	2.95275e-100	TC	LOC113829366	U6 snRNA-associated Sm-like protein LSm7 [Penaeus vannamei]<>ROT84131.1 putative U6 snRNA-associated Sm-like protein LSm7 [Penaeus vannamei]
9.08781e-108	0.562753	0.368	0.317	1.8441e-103	TC	LOC113807004	small nuclear ribonucleoprotein Sm D2-like [Penaeus vannamei]<>XP_037791181.1 small nuclear ribonucleoprotein Sm D2-like [Penaeus monodon]<>XP_047489955.1 small nuclear ribonucleoprotein Sm D2-like isoform X1 [Penaeus chinensis]
2.98216e-27	0.561726	0.11	0.089	6.0514e-23	TC	LOC113811458	U6 small nuclear RNA (adenine-(43)-N(6))-methyltransferase-like [Penaeus vannamei]
2.705e-28	0.560437	0.128	0.105	5.48898e-24	TC	LOC113818350	nucleolar protein 14 homolog [Penaeus vannamei]
5.92933e-131	0.558833	0.344	0.276	1.20318e-126	TC	LOC113822476	uncharacterized protein LOC113822476 isoform X1 [Penaeus vannamei]
8.76593e-29	0.558327	0.135	0.11	1.77878e-24	TC	LOC113829628	uncharacterized protein C1orf131 homolog [Penaeus vannamei]
2.22335e-145	0.557333	0.398	0.333	4.51163e-141	TC	LOC113803701	mRNA turnover protein 4 homolog [Penaeus vannamei]
2.27391e-38	0.555247	0.166	0.137	4.61423e-34	TC	LOC113824578	RNA polymerase II transcriptional coactivator KIWI-like [Penaeus vannamei]<>XP_027233126.1 RNA polymerase II transcriptional coactivator KIWI-like [Penaeus vannamei]<>XP_027233127.1 RNA polymerase II transcriptional coactivator KIWI-like [Penaeus vannamei]<>XP_027233128.1 RNA polymerase II transcriptional coactivator KIWI-like [Penaeus vannamei]<>ROT62777.1 hypothetical protein C7M84_019360 [Pena…
9.91015e-112	0.554537	0.331	0.273	2.01097e-107	TC	LOC113821590	lysine--tRNA ligase-like isoform X1 [Penaeus vannamei]<>XP_027229903.1 lysine--tRNA ligase-like isoform X1 [Penaeus vannamei]
3.04613e-70	0.554348	0.25	0.205	6.18121e-66	TC	LOC113823189	RRP12-like protein [Penaeus vannamei]
2.30469e-30	0.550214	0.122	0.098	4.67668e-26	TC	LOC113827162	kinesin-related protein 4-like [Penaeus vannamei]
1.62903e-23	0.548954	0.115	0.094	3.30564e-19	TC	LOC113805409	selenide, water dikinase [Penaeus vannamei]<>XP_027227337.1 selenide, water dikinase [Penaeus vannamei]
1.2329e-71	0.547069	0.28	0.234	2.5018e-67	TC	LOC113830443	eukaryotic translation initiation factor 2A-like [Penaeus vannamei]
5.53473e-27	0.546914	0.113	0.091	1.12311e-22	TC	LOC113804775	replication protein A 14 kDa subunit-like [Penaeus vannamei]<>ROT77126.1 hypothetical protein C7M84_004233 [Penaeus vannamei]
1.00844e-33	0.545965	0.142	0.115	2.04632e-29	TC	LOC113820943	U3 small nucleolar RNA-associated protein 15 homolog [Penaeus vannamei]<>ROT79558.1 hypothetical protein C7M84_001720 [Penaeus vannamei]
0	0.543969	0.664	0.57	0	TC	LOC113820745	25S rRNA (cytosine-C(5))-methyltransferase nop2-like [Penaeus vannamei]
2.16204e-238	0.542388	0.542	0.454	4.38722e-234	TC	LOC113806303	probable serine/threonine-protein kinase kinX [Penaeus vannamei]
1.53705e-28	0.540857	0.138	0.114	3.11899e-24	TC	LOC113811786	tRNA (adenine(58)-N(1))-methyltransferase catalytic subunit TRMT61A-like [Penaeus vannamei]<>XP_027219406.1 tRNA (adenine(58)-N(1))-methyltransferase catalytic subunit TRMT61A-like [Penaeus vannamei]<>XP_027219407.1 tRNA (adenine(58)-N(1))-methyltransferase catalytic subunit TRMT61A-like [Penaeus vannamei]
9.96408e-41	0.540561	0.179	0.146	2.02191e-36	TC	LOC113819152	RNA exonuclease 4-like [Penaeus vannamei]<>XP_027227191.1 RNA exonuclease 4-like [Penaeus vannamei]<>XP_027227192.1 RNA exonuclease 4-like [Penaeus vannamei]
9.0821e-96	0.539141	0.344	0.293	1.84294e-91	TC	LOC113827328	prefoldin subunit 4-like [Penaeus vannamei]<>ROT61112.1 putative prefoldin subunit 4-like [Penaeus vannamei]
4.84819e-36	0.538848	0.188	0.159	9.83795e-32	TC	LOC113828850	rRNA-processing protein FCF1 homolog isoform X1 [Penaeus vannamei]<>ROT84576.1 putative rRNA-processing protein FCF1-like [Penaeus vannamei]
1.31262e-48	0.537524	0.21	0.173	2.66357e-44	TC	LOC113824415	ATP-dependent RNA helicase DDX51-like [Penaeus vannamei]
4.45731e-36	0.537112	0.139	0.11	9.04478e-32	TC	LOC113828140
2.63295e-17	0.536577	0.113	0.096	5.34279e-13	TC	LOC113818168	uncharacterized protein LOC113818168 [Penaeus vannamei]<>XP_027226134.1 uncharacterized protein LOC113818168 [Penaeus vannamei]<>XP_027226135.1 uncharacterized protein LOC113818168 [Penaeus vannamei]
0	0.53547	0.681	0.603	0	TC	LOC113826493	60S ribosomal protein L6-like isoform X1 [Penaeus vannamei]
1.59882e-105	0.535392	0.347	0.289	3.24432e-101	TC	LOC113803504	ATP-dependent RNA helicase HAS1-like isoform X1 [Penaeus vannamei]
1.93596e-31	0.535256	0.122	0.097	3.92846e-27	TC	LOC113801028	uncharacterized protein LOC113801028 [Penaeus vannamei]
8.90682e-97	0.533927	0.396	0.357	1.80737e-92	TC	LOC113810740
0	0.532679	0.834	0.764	0	TC	LOC113824335	skin secretory protein xP2-like [Penaeus vannamei]
4.35387e-37	0.532489	0.207	0.177	8.83487e-33	TC	LOC113804578	transcription elongation regulator 1-like [Penaeus vannamei]
1.3371e-24	0.532365	0.101	0.081	2.71325e-20	TC	LOC113811875	HEAT repeat-containing protein 1-like [Penaeus vannamei]
3.28954e-75	0.531038	0.27	0.22	6.67514e-71	TC	LOC113821645	LOW QUALITY PROTEIN: protein KRI1 homolog [Penaeus vannamei]
1.63959e-28	0.529691	0.134	0.11	3.32706e-24	TC	LOC113804464	N-alpha-acetyltransferase 20-like [Penaeus vannamei]<>XP_037803287.1 N-alpha-acetyltransferase 20-like [Penaeus monodon]<>XP_042891243.1 N-alpha-acetyltransferase 20-like [Penaeus japonicus]<>ROT77378.1 N-alpha-acetyltransferase 20 [Penaeus vannamei]
2.13854e-21	0.529466	0.116	0.096	4.33953e-17	TC	LOC113807219	peptidyl-prolyl cis-trans isomerase E-like [Penaeus vannamei]
6.31539e-54	0.529217	0.27	0.233	1.28152e-49	TC	LOC113809043	splicing factor 3A subunit 1-like [Penaeus vannamei]
6.90772e-59	0.528483	0.239	0.198	1.40171e-54	TC	LOC113803098	RRP15-like protein [Penaeus vannamei]<>XP_027209614.1 RRP15-like protein [Penaeus vannamei]<>XP_027209615.1 RRP15-like protein [Penaeus vannamei]
4.96715e-22	0.528015	0.124	0.104	1.00793e-17	TC	LOC113826749	probable glutamine--tRNA ligase [Penaeus vannamei]
5.17419e-84	0.527224	0.319	0.267	1.04995e-79	TC	LOC113814963	uncharacterized protein LOC113814963 [Penaeus vannamei]
5.44841e-76	0.5264	0.282	0.236	1.10559e-71	TC	LOC113817116	asparagine--tRNA ligase, cytoplasmic-like [Penaeus vannamei]
5.46185e-46	0.525748	0.207	0.173	1.10832e-41	TC	LOC113827731	heat shock 70 kDa protein 4-like [Penaeus vannamei]
6.76338e-22	0.524486	0.102	0.083	1.37243e-17	TC	LOC113807636	probable ATP-dependent RNA helicase DDX10 isoform X1 [Penaeus vannamei]
5.00631e-41	0.523716	0.19	0.158	1.01588e-36	TC	LOC113814809	probable assembly chaperone of rpl4 [Penaeus vannamei]
1.12928e-14	0.523006	0.108	0.094	2.29153e-10	TC	LOC113824618	WD40 repeat-containing protein SMU1-like [Penaeus vannamei]<>XP_042872924.1 WD40 repeat-containing protein SMU1-like [Penaeus japonicus]<>XP_047501697.1 WD40 repeat-containing protein SMU1-like [Penaeus chinensis]<>ROT62742.1 WD40 repeat-containing protein SMU1 [Penaeus vannamei]
1.52615e-38	0.522643	0.174	0.144	3.09685e-34	TC	LOC113823550	superoxide dismutase [Mn], mitochondrial-like isoform X1 [Penaeus vannamei]
1.28919e-294	0.52257	0.615	0.53	2.61603e-290	TC	LOC113828698	serine/arginine-rich splicing factor 4-like isoform X2 [Penaeus vannamei]
0	0.521844	0.749	0.672	0	TC	LOC113829363	elongation factor 1-gamma-like [Penaeus vannamei]
3.96035e-28	0.521785	0.178	0.154	8.03633e-24	TC	LOC113814166	transcription initiation factor TFIID subunit 10-like [Penaeus vannamei]
2.23645e-26	0.52126	0.129	0.107	4.5382e-22	TC	LOC113800932	39S ribosomal protein L4, mitochondrial-like [Penaeus vannamei]
0	0.521	0.865	0.784	0	TC	LOC113809138	nucleoside diphosphate kinase A-like [Penaeus vannamei]<>ROT73753.1 nm23 [Penaeus vannamei]
2.90741e-22	0.519873	0.124	0.104	5.89971e-18	TC	LOC113830397	exosome RNA helicase MTR4-like isoform X1 [Penaeus vannamei]
8.55264e-23	0.518986	0.153	0.131	1.7355e-18	TC	LOC113825094	LOW QUALITY PROTEIN: U4/U6.U5 tri-snRNP-associated protein 2-like [Penaeus vannamei]
3.04853e-42	0.518199	0.23	0.198	6.18608e-38	TC	LOC113812898	splicing factor U2af 38 kDa subunit-like [Penaeus vannamei]<>XP_027220622.1 splicing factor U2af 38 kDa subunit-like [Penaeus vannamei]<>XP_037774157.1 splicing factor U2af 38 kDa subunit-like [Penaeus monodon]
3.34862e-213	0.518056	0.527	0.454	6.79502e-209	TC	LOC113802760	probable ribosome biogenesis protein RLP24 [Penaeus vannamei]<>ROT81328.1 putative 60S ribosomal protein L24 [Penaeus vannamei]
1.20523e-31	0.513447	0.119	0.094	2.44565e-27	TC	LOC113827313	uncharacterized protein LOC113827313 [Penaeus vannamei]
5.59266e-33	0.513441	0.209	0.182	1.13486e-28	TC	LOC113827003	SAP30-binding protein-like [Penaeus vannamei]
1.58821e-19	0.513127	0.109	0.09	3.22281e-15	TC	LOC113800646	Sjoegren syndrome/scleroderma autoantigen 1 homolog isoform X1 [Penaeus vannamei]
6.19773e-13	0.512719	0.121	0.107	1.25764e-08	TC	LOC113828584	putative CTP synthase [Penaeus vannamei]
2.14114e-16	0.509878	0.124	0.107	4.3448e-12	TC	LOC113817899	methionine aminopeptidase 1-like [Penaeus vannamei]
9.09836e-18	0.509264	0.101	0.085	1.84624e-13	TC	LOC113820244	exosome component 10-like [Penaeus vannamei]
5.47178e-34	0.50923	0.222	0.195	1.11033e-29	TC	LOC113805521	eukaryotic translation initiation factor 3 subunit C-like [Penaeus vannamei]
3.18042e-20	0.508881	0.126	0.106	6.45372e-16	TC	LOC113816760	putative glycine--tRNA ligase [Penaeus vannamei]
1.63787e-93	0.508583	0.333	0.28	3.32357e-89	TC	LOC113826042	prohibitin-2-like [Penaeus vannamei]
2.41868e-24	0.508276	0.112	0.091	4.90798e-20	TC	LOC113827963	WD repeat-containing protein 5 [Penaeus vannamei]<>XP_037786133.1 WD repeat-containing protein 5 [Penaeus monodon]<>XP_042872074.1 WD repeat-containing protein 5 [Penaeus japonicus]<>XP_042872075.1 WD repeat-containing protein 5 [Penaeus japonicus]<>XP_047492828.1 WD repeat-containing protein 5 [Penaeus chinensis]<>QBP17578.1 will die slowly [Penaeus vannamei]<>ROT84999.1 will die slowly [Penaeus…
2.78949e-140	0.50633	0.445	0.389	5.66043e-136	TC	LOC113804587
1.47492e-35	0.506084	0.222	0.193	2.99291e-31	TC	LOC113804062	calnexin-like [Penaeus vannamei]<>XP_027210694.1 calnexin-like [Penaeus vannamei]
0	0.505786	0.982	0.955	0	TC	LOC113825738	Y-box factor homolog [Penaeus vannamei]
3.36248e-28	0.505628	0.166	0.141	6.82315e-24	TC	LOC113816485	crooked neck-like protein 1 [Penaeus vannamei]
8.78756e-55	0.503566	0.23	0.189	1.78317e-50	TC	LOC113812439	nucleolar GTP-binding protein 2-like [Penaeus vannamei]
9.14204e-126	0.503403	0.349	0.28	1.8551e-121	TC	LOC113828430	angio-associated migratory cell protein-like isoform X1 [Penaeus vannamei]<>ROT84898.1 hypothetical protein C7M84_021912 [Penaeus vannamei]
4.34346e-14	0.502191	0.105	0.09	8.81374e-10	TC	LOC113822946	ran-specific GTPase-activating protein-like [Penaeus vannamei]
8.48623e-55	0.500702	0.283	0.245	1.72203e-50	TC	LOC113818916	surfeit locus protein 6 homolog [Penaeus vannamei]
1.78973e-178	0.500418	0.489	0.414	3.63172e-174	TC	LOC113803474	protein singed-like isoform X1 [Penaeus vannamei]
3.96134e-41	0.500238	0.206	0.173	8.03835e-37	TC	LOC113829686
