# Supplementary material for: Evolutionary conservation and divergence of phagocytic and coagulation programs across bilaterian circulating immune cells
Source: Mol Biol Evol. 2026 Apr 27;43(5):msag109. doi: 10.1093/molbev/msag109 (PMC13186322; doi:10.1093/molbev/msag109)
Supplement: msag109_Supplementary_Data [file msag109_supplementary_data.zip › msag109_Supplementary_Data/Table S2.xls]

## Sheet: Supple Data 2
Table S2. Differentially expressed genes (DEGs) in oyster hemocyte populations.
p_val	avg_log2FC	pct.1	pct.2	p_val_adj	cluster	gene	NR_annotation
0	9.90313	0.713	0.005	0	PLC_01	RLOC-00019986	XP_011419309.3 uncharacterized protein [Magallana gigas]
0	9.25887	0.896	0.006	0	PLC_01	RLOC-00026341	XP_052683998.1 alpha-2C adrenergic receptor-like [Crassostrea angulata]
0	8.9343	0.102	0	0	PLC_01	RLOC-00007308	XP_052679570.1 uncharacterized protein LOC128160314 [Crassostrea angulata]
0	8.7366	0.204	0.004	0	PLC_01	RLOC-00011638	XP_052713713.1 uncharacterized protein LOC128187342 [Crassostrea angulata]
0	8.49432	0.431	0.003	0	PLC_01	RLOC-00020102	XP_011454357.3 uncharacterized protein [Magallana gigas]
0	8.22436	0.11	0.001	0	PLC_01	RLOC-00002815	XP_022289842.1 uncharacterized protein LOC111101601 isoform X1 [Crassostrea virginica]
0	8.19945	0.502	0.003	0	PLC_01	RLOC-00023077	XP_034328152.2 uncharacterized protein [Magallana gigas]
0	7.82922	0.932	0.017	0	PLC_01	RLOC-00017334	XP_052700308.1 cyclic AMP-dependent transcription factor ATF-3-like [Crassostrea angulata]
0	7.45726	0.392	0.007	0	PLC_01	RLOC-00015195	XP_052699100.1 uncharacterized protein LOC128176654 [Crassostrea angulata]
0	7.3752	0.336	0.004	0	PLC_01	RLOC-00002371	XP_052711977.1 LOW QUALITY PROTEIN: baculoviral IAP repeat-containing protein 7-B-like [Crassostrea angulata]
0	7.33766	0.501	0.005	0	PLC_01	RLOC-00011233	XP_052673804.1 alpha-2C adrenergic receptor-like [Crassostrea angulata]
0	7.28612	0.492	0.007	0	PLC_01	RLOC-00023708	XP_052690933.1 tachykinin-like peptides receptor 99D [Crassostrea angulata]
0	7.13041	0.509	0.011	0	PLC_01	RLOC-00018712	XP_052689882.1 uncharacterized protein LOC128167930 isoform X1 [Crassostrea angulata]
0	7.1162	0.48	0.011	0	PLC_01	RLOC-00009759	XP_022314688.1 histone H3.3 [Crassostrea virginica]
0	7.11486	0.104	0.001	0	PLC_01	RLOC-00013221	XP_011449484.2 dual specificity protein phosphatase 3 [Magallana gigas]
0	7.10113	0.795	0.019	0	PLC_01	RLOC-00021141	XP_052696798.1 rho GTPase-activating protein 18-like [Crassostrea angulata]
0	7.08348	0.184	0.002	0	PLC_01	RLOC-00019472	XP_065921715.1 probable G-protein coupled receptor CG31760 [Magallana gigas]
0	7.05012	0.122	0.001	0	PLC_01	RLOC-00002850	XP_065928039.1 uncharacterized protein [Magallana gigas]
0	6.99008	0.745	0.025	0	PLC_01	RLOC-00012256	XP_052712869.1 uncharacterized protein LOC128186927 [Crassostrea angulata]
0	6.96567	0.818	0.046	0	PLC_01	RLOC-00002674	XP_052709528.1 uncharacterized protein LOC128184202 isoform X1 [Crassostrea angulata]
0	6.94298	0.148	0.002	0	PLC_01	RLOC-00023573	XP_052693818.1 serine/arginine repetitive matrix protein 1-like isoform X1 [Crassostrea angulata]
0	6.93749	0.512	0.007	0	PLC_01	RLOC-00019226	XP_052689681.1 SPRY domain-containing SOCS box protein 3-like [Crassostrea angulata]
0	6.90491	0.105	0.001	0	PLC_01	RLOC-00009693	XP_052674740.1 glutamate receptor ionotropic, kainate 2-like [Crassostrea angulata]
0	6.78352	0.2	0.002	0	PLC_01	RLOC-00025644	XP_052704517.1 monocarboxylate transporter 5-like [Crassostrea angulata]
0	6.71919	0.125	0.001	0	PLC_01	RLOC-00015446	XP_011421064.3 sodium/potassium/calcium exchanger 4 [Magallana gigas]
0	6.58525	0.742	0.028	0	PLC_01	RLOC-00015650	XP_052701199.1 uncharacterized protein LOC128178193 isoform X1 [Crassostrea angulata]
0	6.56935	0.838	0.035	0	PLC_01	RLOC-00013009	XP_052714080.1 uncharacterized protein LOC128187689 [Crassostrea angulata]
0	6.55154	0.234	0.004	0	PLC_01	RLOC-00000215	XP_052711486.1 metalloproteinase inhibitor 3-like [Crassostrea angulata]
0	6.54493	0.334	0.007	0	PLC_01	RLOC-00002057	XP_065927132.1 uncharacterized protein [Magallana gigas]
0	6.36876	0.21	0.004	0	PLC_01	RLOC-00013008	XP_034339104.2 uncharacterized protein [Magallana gigas]
0	6.20222	0.467	0.011	0	PLC_01	RLOC-00011437	XP_052691081.1 baculoviral IAP repeat-containing protein 7-like [Crassostrea angulata]
0	6.09955	0.933	0.076	0	PLC_01	RLOC-00013889	XP_011434458.3 uncharacterized protein [Magallana gigas]
0	6.05019	0.329	0.007	0	PLC_01	RLOC-00023575	XP_065939949.1 ras-related protein Rab-20-like [Magallana gigas]
0	6.04654	0.982	0.138	0	PLC_01	RLOC-00007182	XP_034304601.2 uncharacterized protein [Magallana gigas]
0	5.87776	0.563	0.019	0	PLC_01	RLOC-00013249	XP_011440230.3 angiotensin-converting enzyme isoform X1 [Magallana gigas]
0	5.84703	0.363	0.01	0	PLC_01	RLOC-00013047	XP_011453425.3 uncharacterized protein [Magallana gigas]
0	5.82889	0.876	0.096	0	PLC_01	RLOC-00006649	XP_011451720.3 universal stress protein in QAH/OAS sulfhydrylase 3'region [Magallana gigas]
0	5.72771	0.324	0.008	0	PLC_01	RLOC-00023078	XP_011415433.3 uncharacterized protein [Magallana gigas]
0	5.70204	0.218	0.005	0	PLC_01	RLOC-00011117	XP_052673991.1 upstream stimulatory factor 1-like isoform X1 [Crassostrea angulata]
0	5.67404	0.859	0.061	0	PLC_01	RLOC-00017995	XP_052687524.1 succinyl-CoA:3-ketoacid coenzyme A transferase 1, mitochondrial-like [Crassostrea angulata]
0	5.64954	0.1	0.002	0	PLC_01	RLOC-00020094	XP_052688641.1 NAD-dependent protein deacetylase Sirt6-like [Crassostrea angulata]
0	5.58955	0.192	0.005	0	PLC_01	RLOC-00011301	XP_065933584.1 uncharacterized protein [Magallana gigas]
0	5.5543	0.127	0.003	0	PLC_01	RLOC-00011646	XP_011425011.3 proline-rich transmembrane protein 3 [Magallana gigas]
0	5.47967	0.187	0.005	0	PLC_01	RLOC-00013007	XP_052714080.1 uncharacterized protein LOC128187689 [Crassostrea angulata]
0	5.47815	0.124	0.003	0	PLC_01	RLOC-00006577	XP_052676575.1 alpha-(1,3)-fucosyltransferase 7-like [Crassostrea angulata]
0	5.45995	0.11	0.003	0	PLC_01	RLOC-00025156	XP_011427332.3 monocarboxylate transporter 5 isoform X1 [Magallana gigas]
0	5.34286	0.17	0.004	0	PLC_01	RLOC-00019751	XP_011454766.4 uncharacterized protein [Magallana gigas]
0	5.30526	0.68	0.045	0	PLC_01	RLOC-00006567	XP_052680749.1 phospholipid-transporting ATPase ABCA3-like [Crassostrea angulata]
0	5.30101	0.237	0.008	0	PLC_01	RLOC-00013006	XP_034339102.2 uncharacterized protein [Magallana gigas]
0	5.28465	0.294	0.011	0	PLC_01	RLOC-00003426	XP_065939275.1 uncharacterized protein [Magallana gigas]
0	5.23569	0.154	0.006	0	PLC_01	RLOC-00001352	XP_052708203.1 biliverdin reductase A-like [Crassostrea angulata]
0	5.16927	0.277	0.015	0	PLC_01	RLOC-00018529	XP_011430517.2 serine/threonine-protein kinase 31 isoform X1 [Magallana gigas]
0	5.16687	0.215	0.007	0	PLC_01	RLOC-00024157	XP_011455717.4 receptor for retinol uptake stra6 [Magallana gigas]
0	5.13538	0.101	0.003	0	PLC_01	RLOC-00004360	XP_052694319.1 neurotrypsin-like [Crassostrea angulata]
0	5.11339	0.139	0.004	0	PLC_01	RLOC-00015016	XP_065943458.1 basic leucine zipper transcriptional factor ATF-like isoform X1 [Magallana gigas]
0	5.06883	0.669	0.043	0	PLC_01	RLOC-00004361	XP_052695383.1 prostaglandin E2 receptor EP4 subtype-like [Crassostrea angulata]
0	4.99073	0.62	0.036	0	PLC_01	RLOC-00019987	XP_011419339.3 uncharacterized protein [Magallana gigas]
0	4.9784	0.988	0.274	0	PLC_01	RLOC-00015347	XP_052699697.1 DBH-like monooxygenase protein 1 [Crassostrea angulata]
0	4.9305	0.446	0.051	0	PLC_01	RLOC-00014591	XP_052712748.1 probable RNA-binding protein 19 isoform X1 [Crassostrea angulata]
0	4.86218	0.336	0.014	0	PLC_01	RLOC-00018833	XP_052687717.1 uncharacterized protein LOC128166520 [Crassostrea angulata]
0	4.85775	0.548	0.033	0	PLC_01	RLOC-00001708	XP_052711839.1 calcipressin-2-like [Crassostrea angulata]
0	4.85467	0.178	0.008	0	PLC_01	RLOC-00012173	XP_011448242.2 ATP-dependent translocase ABCB1 isoform X1 [Magallana gigas]
0	4.83172	0.282	0.015	0	PLC_01	RLOC-00018649	XP_011441461.3 uncharacterized protein [Magallana gigas]
0	4.81517	0.749	0.08	0	PLC_01	RLOC-00018125	XP_052689894.1 ectonucleotide pyrophosphatase/phosphodiesterase family member 5-like [Crassostrea angulata]
0	4.79429	0.29	0.014	0	PLC_01	RLOC-00023713	XP_011440372.3 uncharacterized protein [Magallana gigas]
0	4.76399	0.457	0.028	0	PLC_01	RLOC-00009764	XP_052721642.1 proton-coupled amino acid transporter 4-like [Crassostrea angulata]
0	4.72542	0.277	0.028	0	PLC_01	RLOC-00012231	XP_011412339.3 ubiquitin carboxyl-terminal hydrolase 5 [Magallana gigas]
0	4.71129	0.496	0.032	0	PLC_01	RLOC-00000186	XP_052711508.1 alcohol dehydrogenase [acceptor]-like isoform X1 [Crassostrea angulata]
0	4.7101	0.547	0.037	0	PLC_01	RLOC-00009357	XP_052719657.1 autophagy-related protein 13-like [Crassostrea angulata]
0	4.70529	0.929	0.185	0	PLC_01	RLOC-00023534	XP_011412438.3 vitellogenin-2 [Magallana gigas]
0	4.62383	0.546	0.052	0	PLC_01	RLOC-00009320	XP_052676057.1 sodium- and chloride-dependent GABA transporter 1-like isoform X1 [Crassostrea angulata]
0	4.58229	0.114	0.007	0	PLC_01	RLOC-00026464	XP_052681891.1 uncharacterized protein LOC128162677 [Crassostrea angulata]
0	4.55563	0.18	0.01	0	PLC_01	RLOC-00024560	XP_048746796.1 proton channel OtopLc-like [Ostrea edulis]
0	4.5102	0.41	0.028	0	PLC_01	RLOC-00016926	XP_052697919.1 disheveled-associated activator of morphogenesis 1-A-like [Crassostrea angulata]
0	4.49316	0.389	0.029	0	PLC_01	RLOC-00001707	XP_011448761.3 TBC1 domain family member 15 isoform X2 [Magallana gigas]
0	4.4875	0.265	0.017	0	PLC_01	RLOC-00011349	XP_052675976.1 protein Dr1-like [Crassostrea angulata]
0	4.47818	0.109	0.005	0	PLC_01	RLOC-00000744	XP_052709198.1 toll-like receptor Tollo [Crassostrea angulata]
0	4.47768	0.309	0.016	0	PLC_01	RLOC-00000873	XP_065927082.1 galanin receptor type 1-like [Magallana gigas]
0	4.45333	0.624	0.061	0	PLC_01	RLOC-00022868	XP_065942140.1 uncharacterized protein [Magallana gigas]
0	4.44794	0.518	0.048	0	PLC_01	RLOC-00026405	XP_034318419.2 cytochrome P450 3A11 [Magallana gigas]
0	4.43612	0.127	0.007	0	PLC_01	RLOC-00010168	XP_011423876.3 uncharacterized protein [Magallana gigas]
0	4.43159	0.802	0.101	0	PLC_01	RLOC-00014473	XP_065936497.1 rap1 GTPase-activating protein 1 isoform X2 [Magallana gigas]
0	4.40224	0.239	0.026	0	PLC_01	RLOC-00014498	XP_062611122.1 uncharacterized protein LOC134272970 [Saccostrea cucullata]
0	4.39925	0.222	0.018	0	PLC_01	RLOC-00025766	XP_052707034.1 XK-related protein 6-like [Crassostrea angulata]
0	4.38438	0.552	0.052	0	PLC_01	RLOC-00024552	XP_052703596.1 uncharacterized protein LOC128179944 [Crassostrea angulata]
0	4.33754	0.621	0.086	0	PLC_01	RLOC-00019212	XP_052687404.1 apolipophorins-like [Crassostrea angulata]
0	4.33534	0.54	0.082	0	PLC_01	RLOC-00007301	XP_065939516.1 uncharacterized protein [Magallana gigas]
0	4.31578	0.694	0.093	0	PLC_01	RLOC-00003423	XP_052677412.1 uncharacterized protein LOC128158571 [Crassostrea angulata]
0	4.27945	0.125	0.007	0	PLC_01	RLOC-00012230	XP_011412341.3 uncharacterized protein [Magallana gigas]
0	4.27776	0.145	0.008	0	PLC_01	RLOC-00018822	XP_052687638.1 choline transporter-like protein 1 isoform X1 [Crassostrea angulata]
0	4.26037	0.257	0.018	0	PLC_01	RLOC-00019471	XP_019919810.3 uncharacterized protein [Magallana gigas]
0	4.22165	0.341	0.028	0	PLC_01	RLOC-00020469	XP_011438843.3 probable alpha-ketoglutarate-dependent hypophosphite dioxygenase [Magallana gigas]
0	4.21851	0.113	0.005	0	PLC_01	RLOC-00009489	XP_052719643.1 protein mono-ADP-ribosyltransferase PARP15-like isoform X1 [Crassostrea angulata]
0	4.15671	0.522	0.049	0	PLC_01	RLOC-00018420	XP_052690613.1 growth arrest and DNA damage-inducible protein GADD45 gamma-like [Crassostrea angulata]
7.23e-285	4.06151	0.103	0.009	1.83e-280	PLC_01	RLOC-00014606	XP_065933713.1 toll-like receptor 4 isoform X1 [Magallana gigas]
0	4.02725	0.288	0.021	0	PLC_01	RLOC-00026974	XP_065928850.1 mucin-22 isoform X1 [Magallana gigas]
0	4.00518	0.406	0.037	0	PLC_01	RLOC-00007903	XP_011447558.3 transcription factor EC isoform X1 [Magallana gigas]
0	3.96937	0.995	0.485	0	PLC_01	RLOC-00010875	XP_052720769.1 uncharacterized protein LOC128192253 [Crassostrea angulata]
0	3.93417	0.999	0.809	0	PLC_01	RLOC-00000178	XP_052709424.1 procathepsin L-like [Crassostrea angulata]
0	3.91603	0.488	0.049	0	PLC_01	RLOC-00024086	XP_011435083.3 LOW QUALITY PROTEIN: coiled-coil domain-containing protein 186 [Magallana gigas]
0	3.91399	0.243	0.019	0	PLC_01	RLOC-00000495	XP_052709589.1 rho GTPase-activating protein 8-like isoform X8 [Crassostrea angulata]
0	3.87086	0.148	0.013	0	PLC_01	RLOC-00018554	XP_052689209.1 transcription factor SOX-11-like [Crassostrea angulata]
0	3.86642	0.231	0.015	0	PLC_01	RLOC-00026975	XP_052683143.1 uncharacterized protein LOC128163554 [Crassostrea angulata]
0	3.8495	0.19	0.017	0	PLC_01	RLOC-00013539	XP_011445048.3 meiotic nuclear division protein 1 homolog [Magallana gigas]
0	3.8442	0.107	0.008	0	PLC_01	RLOC-00001351	XP_052708206.1 E3 ubiquitin-protein ligase Mdm2-like isoform X1 [Crassostrea angulata]
0	3.83032	0.468	0.052	0	PLC_01	RLOC-00007941	XP_052678347.1 ERC protein 2-like isoform X1 [Crassostrea angulata]
0	3.81292	0.185	0.02	0	PLC_01	RLOC-00021318	XP_052693766.1 uncharacterized protein LOC128172033 [Crassostrea angulata]
0	3.80439	0.139	0.012	0	PLC_01	RLOC-00017424	XP_034323288.2 uncharacterized protein [Magallana gigas]
0	3.76842	0.42	0.045	0	PLC_01	RLOC-00013654	XP_052715505.1 kinesin-like protein KIF20B [Crassostrea angulata]
2.13e-278	3.75244	0.142	0.018	5.38e-274	PLC_01	RLOC-00023805	XP_052681270.1 uncharacterized protein LOC128162108 [Crassostrea angulata]
0	3.74444	0.234	0.022	0	PLC_01	RLOC-00012532	XP_052715646.1 ras-related protein Rab-35-like isoform X1 [Crassostrea angulata]
0	3.71257	0.103	0.008	0	PLC_01	RLOC-00005654	XP_048742908.2 uncharacterized protein LOC125656340 [Ostrea edulis]
1.63e-284	3.71248	0.1	0.009	4.12e-280	PLC_01	RLOC-00019735	XP_052685976.1 pro-neuregulin-3, membrane-bound isoform-like isoform X1 [Crassostrea angulata]
0	3.71177	0.533	0.066	0	PLC_01	RLOC-00010229	XP_052674999.1 protein diaphanous homolog 2-like isoform X1 [Crassostrea angulata]
0	3.67967	0.146	0.017	0	PLC_01	RLOC-00007893	XP_052680938.1 hibernation-associated plasma protein HP-20-like [Crassostrea angulata]
0	3.67232	0.637	0.123	0	PLC_01	RLOC-00013183
0	3.64996	0.29	0.032	0	PLC_01	RLOC-00021753	XP_052721086.1 procathepsin L-like, partial [Crassostrea angulata]
0	3.63046	0.638	0.095	0	PLC_01	RLOC-00017340	XP_011457021.3 dynein light chain Tctex-type protein 2B [Magallana gigas]
0	3.61226	0.526	0.074	0	PLC_01	RLOC-00011218	XP_065933496.1 TBC1 domain family member 1-like isoform X1 [Magallana gigas]
0	3.60018	0.205	0.024	0	PLC_01	RLOC-00028404	XP_052673911.1 hemicentin-1-like [Crassostrea angulata]
0	3.58799	0.523	0.07	0	PLC_01	RLOC-00021522	XP_052697867.1 uncharacterized protein LOC128175966 [Crassostrea angulata]
0	3.58669	0.79	0.152	0	PLC_01	RLOC-00019656	XP_011430224.3 uncharacterized protein [Magallana gigas]
2.36e-196	3.55792	0.147	0.026	5.95e-192	PLC_01	RLOC-00024527
0	3.5505	0.618	0.088	0	PLC_01	RLOC-00008393	XP_065930639.1 serine-rich adhesin for platelets isoform X1 [Magallana gigas]
2.46e-282	3.54371	0.107	0.01	6.22e-278	PLC_01	RLOC-00003361	XP_052692511.1 uncharacterized protein LOC128170781 isoform X1 [Crassostrea angulata]
0	3.49374	0.224	0.023	0	PLC_01	RLOC-00011202	XP_052674150.1 uncharacterized protein LOC128156156 isoform X1 [Crassostrea angulata]
0	3.49121	0.207	0.021	0	PLC_01	RLOC-00013830	XP_052715901.1 pleckstrin homology domain-containing family M member 2-like [Crassostrea angulata]
0	3.48786	0.36	0.043	0	PLC_01	RLOC-00001805	XP_011425298.1 alpha-galactosidase A [Magallana gigas]
0	3.47477	0.784	0.128	0	PLC_01	RLOC-00013900	XP_052718414.1 zinc metalloproteinase nas-14-like [Crassostrea angulata]
0	3.47441	0.219	0.024	0	PLC_01	RLOC-00021523	XP_011443810.3 SAM pointed domain-containing Ets transcription factor isoform X1 [Magallana gigas]
0	3.45261	1	0.89	0	PLC_01	RLOC-00005650	XP_052680578.1 somatostatin receptor type 1-like [Crassostrea angulata]
0	3.44387	0.161	0.02	0	PLC_01	RLOC-00007054	XP_052677119.1 uncharacterized protein LOC128158365 [Crassostrea angulata]
0	3.43714	0.267	0.034	0	PLC_01	RLOC-00020436	XP_011438026.3 uncharacterized protein [Magallana gigas]
0	3.42768	0.292	0.037	0	PLC_01	RLOC-00011303	XP_052722410.1 uncharacterized protein LOC128193163 isoform X4 [Crassostrea angulata]
0	3.41035	0.314	0.062	0	PLC_01	RLOC-00025123	XP_052704585.1 steroid 17-alpha-hydroxylase/17,20 lyase-like isoform X1 [Crassostrea angulata]
0	3.38886	0.259	0.034	0	PLC_01	RLOC-00023619	XP_034305490.2 tumor protein p53-inducible protein 11 isoform X1 [Magallana gigas]
0	3.37218	0.173	0.018	0	PLC_01	RLOC-00011350	XP_011456169.3 centromere-associated protein E [Magallana gigas]
0	3.3594	0.412	0.055	0	PLC_01	RLOC-00013851	XP_011438489.3 zinc finger protein 142 [Magallana gigas]
0	3.34397	0.162	0.018	0	PLC_01	RLOC-00020120	XP_052690545.1 uncharacterized protein LOC128168350 [Crassostrea angulata]
0	3.32688	0.26	0.03	0	PLC_01	RLOC-00022109	XP_052702803.1 serine/threonine-protein kinase 38-like isoform X1 [Crassostrea angulata]
6.54e-275	3.29895	0.207	0.037	1.65e-270	PLC_01	RLOC-00025584	XP_065925734.1 serine-rich adhesin for platelets isoform X5 [Magallana gigas]
0	3.29416	0.27	0.034	0	PLC_01	RLOC-00005598	XP_052678519.1 macrophage-expressed gene 1 protein-like [Crassostrea angulata]
0	3.27732	0.196	0.022	0	PLC_01	RLOC-00011204	XP_011443596.3 kelch-like protein 24 [Magallana gigas]
0	3.27083	0.375	0.055	0	PLC_01	RLOC-00012934	XP_052716878.1 vesicular inhibitory amino acid transporter-like [Crassostrea angulata]
2.56e-306	3.25905	0.131	0.014	6.47e-302	PLC_01	RLOC-00015852	XP_011420790.1 uncharacterized protein [Magallana gigas]
0	3.25524	0.248	0.034	0	PLC_01	RLOC-00017249	XP_065942908.1 lysosomal-trafficking regulator isoform X2 [Magallana gigas]
2.3e-233	3.23718	0.1	0.011	5.8e-229	PLC_01	RLOC-00005542	XP_052676833.1 6-phosphofructo-2-kinase/fructose-2,6-bisphosphatase-like isoform X6 [Crassostrea angulata]
0	3.21165	0.159	0.019	0	PLC_01	RLOC-00006596	XP_034306634.1 uncharacterized protein [Magallana gigas]
0	3.17453	0.315	0.04	0	PLC_01	RLOC-00010521	XP_052722241.1 DNA-directed RNA polymerases I, II, and III subunit RPABC3-like [Crassostrea angulata]
0	3.17313	0.507	0.081	0	PLC_01	RLOC-00018832	XP_052687637.1 uncharacterized protein LOC128166487 [Crassostrea angulata]
4.25e-258	3.14728	0.148	0.021	1.07e-253	PLC_01	RLOC-00019543	XP_052686939.1 kinesin-like protein KIF2A [Crassostrea angulata]
0	3.14443	0.426	0.081	0	PLC_01	RLOC-00022867	XP_052691045.1 uncharacterized protein LOC128168919 [Crassostrea angulata]
0	3.13009	0.689	0.151	0	PLC_01	RLOC-00014371	XP_052716838.1 CCAAT/enhancer-binding protein gamma-like [Crassostrea angulata]
0	3.10599	0.681	0.141	0	PLC_01	RLOC-00014847	XP_034325855.2 uncharacterized protein [Magallana gigas]
0	3.00672	0.267	0.042	0	PLC_01	RLOC-00026571	XP_034310826.2 E3 ubiquitin-protein ligase TRIM71-like [Magallana gigas]
0	2.97773	0.624	0.182	0	PLC_01	RLOC-00005917	XP_052679731.1 gelsolin-like protein 2 [Crassostrea angulata]
4.74e-225	2.97516	0.114	0.014	1.2e-220	PLC_01	RLOC-00015259	XP_011442465.3 leucine-rich repeat-containing protein 15 isoform X2 [Magallana gigas]
6e-262	2.97095	0.155	0.022	1.52e-257	PLC_01	RLOC-00008396	XP_052720002.1 innexin unc-9-like isoform X1 [Crassostrea angulata]
3.03e-206	2.96127	0.109	0.014	7.64e-202	PLC_01	RLOC-00013535	XP_011427448.1 phosphatidylserine decarboxylase proenzyme, mitochondrial isoform X1 [Magallana gigas]
0	2.94617	0.19	0.026	0	PLC_01	RLOC-00024147	XP_052705309.1 casein kinase I-like isoform X2 [Crassostrea angulata]
3.38e-184	2.93809	0.113	0.017	8.55e-180	PLC_01	RLOC-00017384	XP_065942859.1 metalloprotease mig-17 [Magallana gigas]
1.61e-170	2.91682	0.465	0.219	4.07e-166	PLC_01	RLOC-00011359	XP_034303464.2 uncharacterized protein [Magallana gigas]
2.63e-189	2.90778	0.11	0.016	6.63e-185	PLC_01	RLOC-00015680	XP_034326208.1 protein MEMO1 [Magallana gigas]
1e-265	2.90626	0.156	0.022	2.53e-261	PLC_01	RLOC-00013588	XP_052715752.1 E3 ubiquitin-protein ligase MYLIP-like [Crassostrea angulata]
0	2.89778	0.283	0.048	0	PLC_01	RLOC-00012203	XP_034337870.2 scavenger receptor class B member 1 [Magallana gigas]
0	2.87715	0.328	0.057	0	PLC_01	RLOC-00020709	XP_011422475.4 uncharacterized protein [Magallana gigas]
0	2.86797	0.946	0.467	0	PLC_01	RLOC-00003232	XP_052694743.1 receptor-type tyrosine-protein phosphatase alpha-like [Crassostrea angulata]
0	2.85105	0.615	0.147	0	PLC_01	RLOC-00019659	XP_052684134.1 zinc finger SWIM domain-containing protein 4-like [Crassostrea angulata]
0	2.8475	0.58	0.132	0	PLC_01	RLOC-00016099	XP_052698749.1 tyrosine-protein kinase CSK-like isoform X1 [Crassostrea angulata]
0	2.81596	0.533	0.118	0	PLC_01	RLOC-00008011	XP_052678467.1 SLIT-ROBO Rho GTPase-activating protein 1-like isoform X1 [Crassostrea angulata]
3.7e-296	2.76701	0.198	0.032	9.33e-292	PLC_01	RLOC-00017146	XP_011421969.3 WD repeat-containing protein 41 [Magallana gigas]
0	2.75829	0.332	0.061	0	PLC_01	RLOC-00001422	XP_065928407.1 syntaxin-binding protein 5 isoform X2 [Magallana gigas]
8.33e-280	2.74701	0.204	0.035	2.1e-275	PLC_01	RLOC-00027100	XP_052682734.1 E3 ubiquitin-protein ligase HECW2-like isoform X1 [Crassostrea angulata]
3.34e-247	2.74693	0.161	0.025	8.43e-243	PLC_01	RLOC-00012097	XP_052715421.1 endonuclease/exonuclease/phosphatase family domain-containing protein 1-like [Crassostrea angulata]
1.91e-165	2.71738	0.139	0.027	4.82e-161	PLC_01	RLOC-00017275	XP_052697393.1 ras-specific guanine nucleotide-releasing factor 2-like isoform X3 [Crassostrea angulata]
6.14e-210	2.7165	0.166	0.03	1.55e-205	PLC_01	RLOC-00017175	XP_011457061.4 uncharacterized protein [Magallana gigas]
7.66e-178	2.71181	0.124	0.02	1.93e-173	PLC_01	RLOC-00013813	XP_022340719.1 uncharacterized protein LOC111135180 [Crassostrea virginica]
0	2.71001	0.289	0.058	0	PLC_01	RLOC-00009901	XP_052675227.1 uncharacterized protein LOC128156931 [Crassostrea angulata]
0	2.69867	0.913	0.386	0	PLC_01	RLOC-00021073	XP_052701298.1 ras-related protein Rab-32-like isoform X1 [Crassostrea angulata]
6.06e-183	2.67659	0.116	0.018	1.53e-178	PLC_01	RLOC-00025791	XP_052704953.1 LITAF domain-containing protein-like [Crassostrea angulata]
5.39e-258	2.67269	0.185	0.031	1.36e-253	PLC_01	RLOC-00013286	XP_052718820.1 perlucin-like protein [Crassostrea angulata]
0	2.66532	0.359	0.08	0	PLC_01	RLOC-00004161	XP_065921950.1 receptor-type tyrosine-protein phosphatase mu isoform X1 [Magallana gigas]
8.97e-107	2.66023	0.113	0.025	2.26e-102	PLC_01	RLOC-00005044	XP_065943201.1 multiple epidermal growth factor-like domains protein 10 isoform X1 [Magallana gigas]
0	2.64476	0.342	0.072	0	PLC_01	RLOC-00028870	XP_062615865.1 protein kinase C-binding protein NELL2-like [Saccostrea cucullata]
0	2.63004	0.75	0.258	0	PLC_01	RLOC-00011741	XP_052717833.1 tripartite motif-containing protein 2-like isoform X1 [Crassostrea angulata]
2.78e-171	2.62697	0.121	0.02	7.02e-167	PLC_01	RLOC-00017254	XP_034324724.2 junction-mediating and -regulatory protein [Magallana gigas]
2.51e-188	2.62539	0.151	0.028	6.35e-184	PLC_01	RLOC-00020877	XP_065922218.1 digestive cysteine proteinase 1 [Magallana gigas]
0	2.61279	0.293	0.056	0	PLC_01	RLOC-00017719	XP_052700627.1 mucin-5AC-like isoform X1 [Crassostrea angulata]
8.47e-213	2.60817	0.187	0.037	2.14e-208	PLC_01	RLOC-00012998	XP_052715257.1 myotubularin-related protein 3-like isoform X1 [Crassostrea angulata]
0	2.60463	0.28	0.057	0	PLC_01	RLOC-00026612	XP_052683113.1 integrin alpha-4-like [Crassostrea angulata]
3.43e-179	2.58741	0.134	0.023	8.67e-175	PLC_01	RLOC-00026282	XP_034304914.2 protein cordon-bleu isoform X1 [Magallana gigas]
1.92e-221	2.57018	0.165	0.028	4.84e-217	PLC_01	RLOC-00020980	XP_065942423.1 sodium-dependent glucose transporter 1 isoform X2 [Magallana gigas]
0	2.56239	0.941	0.636	0	PLC_01	RLOC-00006553	XP_052677705.1 uncharacterized protein LOC128158786 [Crassostrea angulata]
2.43e-215	2.5615	0.276	0.074	6.13e-211	PLC_01	RLOC-00014480	XP_052719092.1 uncharacterized protein LOC128190893 [Crassostrea angulata]
2.11e-148	2.5474	0.113	0.02	5.33e-144	PLC_01	RLOC-00021300	XP_052698443.1 uncharacterized protein LOC128176268 [Crassostrea angulata]
0	2.52518	0.565	0.147	0	PLC_01	RLOC-00016936	XP_034323853.2 protein c-Fos [Magallana gigas]
0	2.5169	0.723	0.23	0	PLC_01	RLOC-00006281	XP_052679702.1 dipeptidyl peptidase 1-like [Crassostrea angulata]
0	2.51473	0.412	0.104	0	PLC_01	RLOC-00013854	XP_019926092.3 adenylate cyclase type 2 isoform X1 [Magallana gigas]
1.96e-157	2.48697	0.135	0.026	4.95e-153	PLC_01	RLOC-00020735	XP_052685911.1 folliculin-interacting protein 1-like [Crassostrea angulata]
2.57e-219	2.48509	0.191	0.037	6.48e-215	PLC_01	RLOC-00020795	XP_052687123.1 post-GPI attachment to proteins factor 6-like isoform X1 [Crassostrea angulata]
3.55e-137	2.46239	0.119	0.023	8.96e-133	PLC_01	RLOC-00011138	XP_052673911.1 hemicentin-1-like [Crassostrea angulata]
0	2.46149	0.654	0.148	0	PLC_01	RLOC-00016533	XP_052699885.1 uncharacterized protein LOC128177270 [Crassostrea angulata]
0	2.45664	0.917	0.497	0	PLC_01	RLOC-00017196	XP_052700443.1 vasodilator-stimulated phosphoprotein-like isoform X2 [Crassostrea angulata]
2.13e-247	2.43945	0.339	0.096	5.37e-243	PLC_01	RLOC-00004157	XP_052692730.1 perlucin-like protein [Crassostrea angulata]
0	2.43357	0.323	0.069	0	PLC_01	RLOC-00016702	XP_052698588.1 ribonuclease Oy [Crassostrea angulata]
3.57e-204	2.42587	0.176	0.034	9.02e-200	PLC_01	RLOC-00015857	XP_011431398.3 SHC-transforming protein 1 isoform X1 [Magallana gigas]
4.08e-178	2.42141	0.19	0.043	1.03e-173	PLC_01	RLOC-00024864	XP_052703786.1 tumor necrosis factor ligand superfamily member 10-like [Crassostrea angulata]
1.56e-137	2.42011	0.108	0.02	3.94e-133	PLC_01	RLOC-00024985	XP_011423593.3 monocarboxylate transporter 12 isoform X1 [Magallana gigas]
2.84e-92	2.39704	0.104	0.024	7.18e-88	PLC_01	RLOC-00027735	XP_034310362.2 pyridoxal phosphate phosphatase PHOSPHO2 [Magallana gigas]
0	2.38126	0.44	0.109	0	PLC_01	RLOC-00025327	XP_052703803.1 disintegrin and metalloproteinase domain-containing protein 12-like isoform X1 [Crassostrea angulata]
0	2.36735	0.644	0.196	0	PLC_01	RLOC-00002373	XP_052691081.1 baculoviral IAP repeat-containing protein 7-like [Crassostrea angulata]
5.16e-180	2.35174	0.18	0.039	1.3e-175	PLC_01	RLOC-00020066	XP_052685986.1 coiled-coil domain-containing protein 6-like [Crassostrea angulata]
6.16e-240	2.35044	0.235	0.05	1.56e-235	PLC_01	RLOC-00018418	XP_052684341.1 growth arrest and DNA damage-inducible protein GADD45 gamma-like [Crassostrea angulata]
1.95e-108	2.34886	0.205	0.068	4.92e-104	PLC_01	RLOC-00021412	XP_034318031.2 cysteine--tRNA ligase, cytoplasmic isoform X1 [Magallana gigas]
2.08e-276	2.3436	0.323	0.081	5.26e-272	PLC_01	RLOC-00001128	XP_034315613.2 synapse-associated protein 1 isoform X1 [Magallana gigas]
0	2.33661	0.833	0.341	0	PLC_01	RLOC-00010744	XP_065932941.1 galanin receptor 2b-like [Magallana gigas]
4.95e-166	2.33585	0.121	0.02	1.25e-161	PLC_01	RLOC-00023703	XP_052687052.1 proline rich transmembrane protein 1B-like [Crassostrea angulata]
0	2.33411	0.548	0.162	0	PLC_01	RLOC-00020846	XP_052688076.1 transitional endoplasmic reticulum ATPase [Crassostrea angulata]
0	2.33293	0.427	0.109	0	PLC_01	RLOC-00003873	XP_052693393.1 probable serine carboxypeptidase CPVL isoform X2 [Crassostrea angulata]
4.52e-67	2.32388	0.114	0.035	1.14e-62	PLC_01	RLOC-00011914	XP_052718689.1 citron rho-interacting kinase-like isoform X3 [Crassostrea angulata]
0	2.31952	0.826	0.501	0	PLC_01	RLOC-00005864	XP_052679119.1 uncharacterized protein LOC128159933 [Crassostrea angulata]
0	2.31388	0.394	0.1	0	PLC_01	RLOC-00012588	XP_052714049.1 VPS9 domain-containing protein 1-like [Crassostrea angulata]
0	2.31096	0.526	0.152	0	PLC_01	RLOC-00008110	XP_052691284.1 uncharacterized protein LOC128169161 [Crassostrea angulata]
2.03e-270	2.30907	0.466	0.165	5.13e-266	PLC_01	RLOC-00028984	XP_052685705.1 uncharacterized protein LOC128165327 [Crassostrea angulata]
0	2.30728	0.927	0.51	0	PLC_01	RLOC-00017111	XP_052696756.1 neurofilament heavy polypeptide-like isoform X1 [Crassostrea angulata]
2.56e-110	2.30621	0.12	0.027	6.46e-106	PLC_01	RLOC-00018258	XP_052689670.1 ubiquitin domain-containing protein UBFD1-like [Crassostrea angulata]
0	2.30514	0.744	0.266	0	PLC_01	RLOC-00013520	XP_052716406.1 uncharacterized protein LOC128189039 [Crassostrea angulata]
0	2.30019	0.78	0.377	0	PLC_01	RLOC-00002643	XP_052709541.1 organic cation transporter protein-like [Crassostrea angulata]
7.31e-157	2.28584	0.148	0.03	1.85e-152	PLC_01	RLOC-00017761	XP_011421707.3 membrane protein FAM174 [Magallana gigas]
7.22e-124	2.28435	0.125	0.027	1.82e-119	PLC_01	RLOC-00017240	XP_052700948.1 anoctamin-8-like isoform X2 [Crassostrea angulata]
3.2e-304	2.27605	0.497	0.172	8.08e-300	PLC_01	RLOC-00015417	XP_052700758.1 calmodulin-beta-like [Crassostrea angulata]
0	2.26923	0.654	0.188	0	PLC_01	RLOC-00014317	XP_034317908.2 uncharacterized protein [Magallana gigas]
5.21e-295	2.26642	0.34	0.084	1.31e-290	PLC_01	RLOC-00008673	XP_034302321.2 dixin isoform X1 [Magallana gigas]
8.4e-98	2.21683	0.113	0.027	2.12e-93	PLC_01	RLOC-00025221	XP_052703900.1 monocarboxylate transporter 12-like [Crassostrea angulata]
0	2.21282	0.63	0.222	0	PLC_01	RLOC-00017333	XP_052700306.1 cyclic AMP-dependent transcription factor ATF-3-like [Crassostrea angulata]
1.63e-195	2.2068	0.24	0.061	4.12e-191	PLC_01	RLOC-00017198	XP_052700462.1 signal recognition particle 9 kDa protein-like isoform X1 [Crassostrea angulata]
3.3e-304	2.19911	0.392	0.106	8.34e-300	PLC_01	RLOC-00018869	XP_034310887.2 syntenin-1 [Magallana gigas]
5.94e-173	2.19867	0.17	0.036	1.5e-168	PLC_01	RLOC-00006364	XP_034305266.2 TBC1 domain family member 25 isoform X1 [Magallana gigas]
9.96e-306	2.19581	0.359	0.09	2.51e-301	PLC_01	RLOC-00021113	XP_065939735.1 disks large-associated protein 4 [Magallana gigas]
3.49e-93	2.19489	0.104	0.024	8.8e-89	PLC_01	RLOC-00007430	XP_065937410.1 serine/threonine-protein kinase TBK1 isoform X1 [Magallana gigas]
2.32e-254	2.17797	0.32	0.084	5.85e-250	PLC_01	RLOC-00026459	XP_052681905.1 proteasome subunit beta type-3-like [Crassostrea angulata]
1.64e-103	2.15996	0.104	0.022	4.14e-99	PLC_01	RLOC-00003986	XP_065945289.1 receptor-type tyrosine-protein phosphatase epsilon [Magallana gigas]
8.37e-131	2.15883	0.176	0.047	2.11e-126	PLC_01	RLOC-00023110	XP_052716780.1 E3 ubiquitin-protein ligase TRIM33-like isoform X1 [Crassostrea angulata]
1.38e-119	2.15798	0.153	0.039	3.5e-115	PLC_01	RLOC-00012260	XP_011431805.3 diacylglycerol O-acyltransferase 1 isoform X1 [Magallana gigas]
0	2.15631	0.49	0.152	0	PLC_01	RLOC-00017736	XP_065944030.1 rho guanine nucleotide exchange factor 28 isoform X3 [Magallana gigas]
0	2.1487	0.444	0.127	0	PLC_01	RLOC-00007723	XP_052678189.1 ras-related protein rab7 [Crassostrea angulata]
0	2.11568	0.588	0.212	0	PLC_01	RLOC-00014156	XP_022341795.1 LOW QUALITY PROTEIN: group XV phospholipase A2-like [Crassostrea virginica]
2.13e-177	2.09958	0.216	0.054	5.39e-173	PLC_01	RLOC-00010449	XP_052719872.1 protein Shroom3-like isoform X1 [Crassostrea angulata]
0	2.09443	0.574	0.203	0	PLC_01	RLOC-00022096	XP_052715588.1 lysosomal aspartic protease-like isoform X1 [Crassostrea angulata]
0	2.08782	0.763	0.336	0	PLC_01	RLOC-00017475	XP_052699864.1 26S proteasome regulatory subunit 4 [Crassostrea angulata]
2.07e-263	2.07826	0.366	0.103	5.22e-259	PLC_01	RLOC-00022739	XP_052689941.1 tumor protein D54-like isoform X1 [Crassostrea angulata]
3.43e-80	2.07663	0.102	0.026	8.66e-76	PLC_01	RLOC-00017900	XP_052685705.1 uncharacterized protein LOC128165327 [Crassostrea angulata]
4.87e-304	2.07069	0.421	0.119	1.23e-299	PLC_01	RLOC-00008878	XP_011447337.3 neuromedin-U receptor 2 [Magallana gigas]
3.8e-94	2.06885	0.104	0.024	9.6e-90	PLC_01	RLOC-00014512	XP_065936573.1 LIM domain-containing protein ajuba isoform X1 [Magallana gigas]
2.6e-142	2.05897	0.169	0.041	6.58e-138	PLC_01	RLOC-00000162	XP_052709920.1 translocator protein-like [Crassostrea angulata]
5.05e-145	2.05567	0.227	0.066	1.28e-140	PLC_01	RLOC-00019737	XP_061185840.1 uncharacterized protein K02A2.6-like [Saccostrea echinata]
0	2.05246	0.904	0.541	0	PLC_01	RLOC-00012522	XP_052673908.1 uncharacterized protein LOC128155995 [Crassostrea angulata]
2.59e-192	2.04552	0.294	0.087	6.53e-188	PLC_01	RLOC-00008601	XP_052721984.1 uncharacterized protein LOC128192934 isoform X2 [Crassostrea angulata]
4.37e-285	2.03858	0.621	0.278	1.1e-280	PLC_01	RLOC-00004160	XP_065942008.1 uncharacterized protein [Magallana gigas]
1.75e-180	2.03329	0.205	0.048	4.43e-176	PLC_01	RLOC-00005842	XP_052677787.1 uncharacterized protein LOC128158854 [Crassostrea angulata]
1.88e-227	2.0227	0.563	0.245	4.76e-223	PLC_01	RLOC-00007872	XP_065937058.1 heat shock 70 kDa protein 12A [Magallana gigas]
2.08e-266	2.02172	0.419	0.131	5.26e-262	PLC_01	RLOC-00019808	XP_052685855.1 arf-GAP with dual PH domain-containing protein 1-like isoform X1 [Crassostrea angulata]
4.23e-126	2.00536	0.141	0.033	1.07e-121	PLC_01	RLOC-00024469	XP_065924351.1 uncharacterized protein [Magallana gigas]
3.19e-201	2.00325	0.291	0.082	8.05e-197	PLC_01	RLOC-00017807	XP_052697289.1 clumping factor A-like isoform X1 [Crassostrea angulata]
3.39e-150	1.99945	0.188	0.047	8.55e-146	PLC_01	RLOC-00028228	XP_011444116.2 serine/threonine-protein kinase PAK 1 isoform X1 [Magallana gigas]
5.67e-92	1.98599	0.142	0.04	1.43e-87	PLC_01	RLOC-00010846	XP_052673492.1 uncharacterized protein LOC128155696 [Crassostrea angulata]
4.29e-173	1.9823	0.219	0.056	1.08e-168	PLC_01	RLOC-00014683	XP_052717428.1 uncharacterized protein LOC128189731 [Crassostrea angulata]
2.56e-304	1.97703	0.735	0.388	6.47e-300	PLC_01	RLOC-00019598	XP_052688805.1 cell cycle checkpoint protein RAD17-like isoform X6 [Crassostrea angulata]
4.34e-69	1.97645	0.107	0.03	1.1e-64	PLC_01	RLOC-00016077	XP_022329812.1 monoacylglycerol lipase ABHD12-like [Crassostrea virginica]
7.24e-267	1.9701	0.478	0.167	1.83e-262	PLC_01	RLOC-00011743	XP_052713354.1 uncharacterized protein LOC128187153 isoform X2 [Crassostrea angulata]
6.68e-106	1.96561	0.159	0.045	1.69e-101	PLC_01	RLOC-00019213	XP_011452068.2 hydroxymethylglutaryl-CoA synthase 1 [Magallana gigas]
1.13e-99	1.95867	0.126	0.032	2.84e-95	PLC_01	RLOC-00000599	XP_022292262.1 charged multivesicular body protein 1b-like [Crassostrea virginica]
3.55e-91	1.95601	0.131	0.036	8.96e-87	PLC_01	RLOC-00006027	XP_052678744.1 interleukin-17 receptor D-like [Crassostrea angulata]
5.34e-93	1.94669	0.136	0.038	1.35e-88	PLC_01	RLOC-00009189	XP_019920563.3 uncharacterized protein [Magallana gigas]
2.05e-137	1.93977	0.225	0.068	5.19e-133	PLC_01	RLOC-00020085	XP_052689738.1 beta-lactamase domain-containing protein 2-like [Crassostrea angulata]
1.32e-114	1.93069	0.146	0.037	3.33e-110	PLC_01	RLOC-00017812	XP_052696924.1 casein kinase I-like isoform X1 [Crassostrea angulata]
3.36e-33	1.92748	0.139	0.066	8.48e-29	PLC_01	RLOC-00020468	XP_052690220.1 cis-aconitate decarboxylase-like [Crassostrea angulata]
2.47e-181	1.91841	0.286	0.085	6.24e-177	PLC_01	RLOC-00010966	XP_034303233.1 selenoprotein S [Magallana gigas]
2.17e-102	1.89851	0.153	0.043	5.48e-98	PLC_01	RLOC-00010414	XP_011442818.3 etoposide-induced protein 2.4 homolog [Magallana gigas]
1.21e-139	1.89491	0.211	0.06	3.05e-135	PLC_01	RLOC-00019267	XP_052687286.1 rho GTPase-activating protein 24-like isoform X2 [Crassostrea angulata]
9.57e-209	1.89269	0.388	0.133	2.42e-204	PLC_01	RLOC-00023598	XP_052693211.1 uncharacterized protein LOC128171482 isoform X1 [Crassostrea angulata]
9.54e-107	1.89268	0.151	0.041	2.41e-102	PLC_01	RLOC-00022382	XP_034312144.1 serine/threonine-protein kinase 3 isoform X1 [Magallana gigas]
1.81e-212	1.88581	0.405	0.141	4.58e-208	PLC_01	RLOC-00007357	XP_065938381.1 uncharacterized protein [Magallana gigas]
2.96e-254	1.87365	0.489	0.177	7.47e-250	PLC_01	RLOC-00026326	XP_034309811.2 integrin beta-3 [Magallana gigas]
4.42e-188	1.8612	0.349	0.117	1.12e-183	PLC_01	RLOC-00023905	XP_022291036.1 uncharacterized protein LOC111102535 [Crassostrea virginica]
3.16e-93	1.85761	0.154	0.046	7.97e-89	PLC_01	RLOC-00023757	XP_052697238.1 cholecystokinin receptor type A-like [Crassostrea angulata]
6.28e-161	1.85266	0.27	0.083	1.59e-156	PLC_01	RLOC-00027036	XP_034308828.2 carboxylesterase 1C isoform X1 [Magallana gigas]
4.67e-81	1.84573	0.137	0.041	1.18e-76	PLC_01	RLOC-00009671	XP_011444170.2 uncharacterized protein [Magallana gigas]
2.09e-108	1.84517	0.209	0.069	5.27e-104	PLC_01	RLOC-00022343	XP_052700085.1 diacylglycerol kinase beta-like isoform X6 [Crassostrea angulata]
8.87e-192	1.84144	0.503	0.229	2.24e-187	PLC_01	RLOC-00024639	XP_052705124.1 rhodopsin-like [Crassostrea angulata]
1.68e-227	1.83698	0.399	0.13	4.24e-223	PLC_01	RLOC-00007322	XP_052676998.1 protein kinase C delta type-like isoform X1 [Crassostrea angulata]
3e-265	1.83622	0.511	0.186	7.58e-261	PLC_01	RLOC-00012402	XP_011450062.3 uncharacterized protein [Magallana gigas]
1.44e-76	1.82305	0.129	0.039	3.65e-72	PLC_01	RLOC-00004492	XP_052687367.1 26S proteasome non-ATPase regulatory subunit 14 [Crassostrea angulata]
1.5e-95	1.81339	0.163	0.049	3.78e-91	PLC_01	RLOC-00020601	XP_052688085.1 ABC transporter F family member 4-like isoform X1 [Crassostrea angulata]
1.55e-55	1.81222	0.1	0.031	3.92e-51	PLC_01	RLOC-00014499	XP_052716770.1 uncharacterized protein LOC128189260 [Crassostrea angulata]
1.53e-278	1.80462	0.615	0.274	3.87e-274	PLC_01	RLOC-00019369	XP_052688097.1 ornithine decarboxylase-like [Crassostrea angulata]
0	1.80138	0.864	0.486	0	PLC_01	RLOC-00017735	XP_052699192.1 uncharacterized protein LOC128176718 [Crassostrea angulata]
1.99e-88	1.7978	0.146	0.043	5.03e-84	PLC_01	RLOC-00017567	XP_011424514.3 ankyrin repeat and SOCS box protein 13 isoform X1 [Magallana gigas]
6.18e-98	1.7918	0.167	0.05	1.56e-93	PLC_01	RLOC-00014131	XP_052716346.1 B-cell CLL/lymphoma 7 protein family member A-like [Crassostrea angulata]
6.81e-72	1.78757	0.128	0.04	1.72e-67	PLC_01	RLOC-00018169	XP_065922923.1 protein N-terminal asparagine amidohydrolase [Magallana gigas]
2.87e-62	1.77967	0.127	0.043	7.25e-58	PLC_01	RLOC-00009397	XP_052721487.1 uncharacterized protein LOC128192659 [Crassostrea angulata]
1.16e-79	1.77551	0.139	0.043	2.93e-75	PLC_01	RLOC-00024625	XP_011427714.3 peroxisome proliferator-activated receptor gamma coactivator-related protein 1 [Magallana gigas]
1.2e-91	1.77243	0.199	0.07	3.02e-87	PLC_01	RLOC-00014980	XP_052699834.1 bromodomain adjacent to zinc finger domain protein 1A-like isoform X1 [Crassostrea angulata]
0	1.77181	0.812	0.45	0	PLC_01	RLOC-00009909	XP_052721912.1 CD63 antigen-like [Crassostrea angulata]
2.1e-76	1.75606	0.128	0.038	5.31e-72	PLC_01	RLOC-00013532	XP_052716958.1 NADPH--cytochrome P450 reductase-like [Crassostrea angulata]
1.39e-140	1.75328	0.301	0.108	3.51e-136	PLC_01	RLOC-00020741	XP_022316668.1 LOW QUALITY PROTEIN: ATPase family AAA domain-containing protein 2-like [Crassostrea virginica]
8.31e-208	1.74645	0.406	0.142	2.1e-203	PLC_01	RLOC-00008796	XP_052674046.1 kalirin-like isoform X1 [Crassostrea angulata]
9.19e-69	1.74511	0.118	0.036	2.32e-64	PLC_01	RLOC-00017223	XP_052700802.1 kxDL motif-containing protein 1-like [Crassostrea angulata]
5.51e-156	1.74457	0.222	0.061	1.39e-151	PLC_01	RLOC-00008042	XP_052677220.1 uncharacterized protein LOC128158433 [Crassostrea angulata]
1.89e-222	1.7445	0.508	0.207	4.77e-218	PLC_01	RLOC-00017751	XP_011417331.2 uncharacterized protein [Magallana gigas]
0	1.74408	0.896	0.529	0	PLC_01	RLOC-00016782	XP_052698479.1 universal stress protein YxiE-like [Crassostrea angulata]
4.9e-70	1.73883	0.118	0.035	1.24e-65	PLC_01	RLOC-00019125	XP_052685685.1 AP-1 complex-associated regulatory protein-like [Crassostrea angulata]
2.89e-76	1.73523	0.13	0.039	7.29e-72	PLC_01	RLOC-00018288	XP_052686497.1 S-adenosylmethionine synthase-like [Crassostrea angulata]
2.74e-78	1.7338	0.161	0.054	6.92e-74	PLC_01	RLOC-00009691	XP_065932117.1 rho GTPase-activating protein 7 isoform X1 [Magallana gigas]
3.59e-70	1.72801	0.142	0.047	9.06e-66	PLC_01	RLOC-00013705	XP_052718527.1 allantoinase, mitochondrial-like [Crassostrea angulata]
1.28e-86	1.72296	0.162	0.051	3.24e-82	PLC_01	RLOC-00018351	XP_052687768.1 serine/arginine repetitive matrix protein 2-like isoform X1 [Crassostrea angulata]
2.96e-132	1.71791	0.259	0.086	7.47e-128	PLC_01	RLOC-00006651	XP_011451716.2 beta-1,3-galactosyltransferase 1 [Magallana gigas]
5.11e-200	1.71378	0.46	0.18	1.29e-195	PLC_01	RLOC-00010126	XP_052722209.1 rho guanine nucleotide exchange factor 11-like isoform X2 [Crassostrea angulata]
8.04e-57	1.71288	0.12	0.041	2.03e-52	PLC_01	RLOC-00028366	XP_052674980.1 stimulator of interferon genes protein-like [Crassostrea angulata]
2.65e-237	1.71196	0.485	0.179	6.7e-233	PLC_01	RLOC-00011208	XP_052720082.1 rap guanine nucleotide exchange factor 1-like isoform X1 [Crassostrea angulata]
1.56e-138	1.70958	0.285	0.098	3.95e-134	PLC_01	RLOC-00000339	XP_052707364.1 IST1 homolog [Crassostrea angulata]
0	1.69789	0.932	0.675	0	PLC_01	RLOC-00000827	XP_052710679.1 cystatin-A2-like [Crassostrea angulata]
1.38e-72	1.69476	0.131	0.041	3.49e-68	PLC_01	RLOC-00025345	XP_022288484.1 ras-related protein Rap-2c-like [Crassostrea virginica]
3.26e-59	1.6915	0.11	0.035	8.24e-55	PLC_01	RLOC-00008751	XP_052673960.1 transcription factor AP-4-like [Crassostrea angulata]
1.18e-155	1.68918	0.248	0.073	2.97e-151	PLC_01	RLOC-00008041	XP_052677212.1 uncharacterized protein LOC128158430 isoform X1 [Crassostrea angulata]
3.88e-142	1.68537	0.268	0.087	9.79e-138	PLC_01	RLOC-00000461	XP_052707426.1 uncharacterized protein LOC128182732 [Crassostrea angulata]
2.91e-99	1.68348	0.165	0.049	7.35e-95	PLC_01	RLOC-00013832	XP_052713247.1 autism susceptibility gene 2 protein-like isoform X1 [Crassostrea angulata]
1.13e-289	1.67904	0.712	0.349	2.86e-285	PLC_01	RLOC-00013095	XP_052714403.1 nucleolar protein dao-5-like isoform X3 [Crassostrea angulata]
5.2e-82	1.66855	0.181	0.064	1.31e-77	PLC_01	RLOC-00000726	XP_022294915.1 LOW QUALITY PROTEIN: uncharacterized protein LOC111105030 [Crassostrea virginica]
1.54e-44	1.6632	0.209	0.105	3.9e-40	PLC_01	RLOC-00019073	XP_052688721.1 paladin-like isoform X1 [Crassostrea angulata]
6.14e-60	1.65835	0.131	0.046	1.55e-55	PLC_01	RLOC-00012206	XP_052716952.1 gamma-aminobutyric acid receptor-associated protein-like 2 [Crassostrea angulata]
1.28e-99	1.65586	0.192	0.063	3.24e-95	PLC_01	RLOC-00013509	XP_034335817.2 craniofacial development protein 1 isoform X1 [Magallana gigas]
2.97e-70	1.64933	0.119	0.036	7.5e-66	PLC_01	RLOC-00005803	XP_011447684.3 protein SSUH2 homolog isoform X1 [Magallana gigas]
5.08e-65	1.63165	0.101	0.029	1.28e-60	PLC_01	RLOC-00020018	XP_052687382.1 cysteine-rich and transmembrane domain-containing protein 1-like [Crassostrea angulata]
9.02e-143	1.63064	0.359	0.141	2.28e-138	PLC_01	RLOC-00019206	XP_052685215.1 stromal membrane-associated protein 1-like isoform X2 [Crassostrea angulata]
2.13e-115	1.627	0.25	0.088	5.39e-111	PLC_01	RLOC-00019509	XP_052688525.1 charged multivesicular body protein 5-like [Crassostrea angulata]
2.19e-44	1.62347	0.118	0.045	5.53e-40	PLC_01	RLOC-00013547	XP_065935767.1 GMP synthase [glutamine-hydrolyzing] isoform X1 [Magallana gigas]
1.57e-202	1.61879	0.506	0.215	3.96e-198	PLC_01	RLOC-00002766	XP_052711909.1 E3 ubiquitin-protein ligase TRIM71-like [Crassostrea angulata]
1.4e-81	1.61834	0.207	0.079	3.52e-77	PLC_01	RLOC-00003544	XP_052695054.1 pyruvate kinase PKM-like isoform X1 [Crassostrea angulata]
2.71e-109	1.60891	0.235	0.082	6.84e-105	PLC_01	RLOC-00008792	XP_011423013.3 sodium- and chloride-dependent taurine transporter-like isoform X1 [Magallana gigas]
1.94e-57	1.60646	0.108	0.035	4.89e-53	PLC_01	RLOC-00014694	XP_065924922.1 integrase/recombinase xerD homolog isoform X2 [Magallana gigas]
5.3e-198	1.60324	0.455	0.177	1.34e-193	PLC_01	RLOC-00016704	XP_065942958.1 uncharacterized protein [Magallana gigas]
9.81e-75	1.59989	0.215	0.087	2.48e-70	PLC_01	RLOC-00001601	XP_052712040.1 caspase-8-like [Crassostrea angulata]
3.41e-232	1.59921	0.595	0.265	8.6e-228	PLC_01	RLOC-00019838	XP_011434072.3 long-chain-fatty-acid--CoA ligase 1 isoform X1 [Magallana gigas]
2.37e-223	1.59919	0.58	0.258	5.98e-219	PLC_01	RLOC-00000575	XP_052709609.1 uncharacterized protein LOC128184240 isoform X1 [Crassostrea angulata]
7.52e-68	1.58948	0.164	0.06	1.9e-63	PLC_01	RLOC-00012507	XP_052716774.1 26S proteasome non-ATPase regulatory subunit 7-like [Crassostrea angulata]
2.31e-39	1.58774	0.131	0.056	5.84e-35	PLC_01	RLOC-00013139	XP_052715542.1 uncharacterized protein LOC128188495 [Crassostrea angulata]
1.03e-172	1.5871	0.386	0.144	2.59e-168	PLC_01	RLOC-00013028	XP_062613680.1 ankyrin repeat domain-containing protein SOWAHC-like isoform X2 [Saccostrea cucullata]
3.03e-101	1.57008	0.253	0.096	7.66e-97	PLC_01	RLOC-00023380	XP_034337130.2 tubulin-specific chaperone cofactor E-like protein isoform X2 [Magallana gigas]
0	1.55737	0.987	0.89	0	PLC_01	RLOC-00005583	XP_034305525.2 uncharacterized protein [Magallana gigas]
2.73e-132	1.55578	0.278	0.096	6.9e-128	PLC_01	RLOC-00011837	XP_052717338.1 cytochrome b-245 light chain-like [Crassostrea angulata]
1.16e-113	1.55213	0.31	0.125	2.93e-109	PLC_01	RLOC-00012706	XP_056009701.1 coiled-coil-helix-coiled-coil-helix domain-containing protein 2-like isoform X1 [Ostrea edulis]
1.2e-201	1.53742	0.597	0.29	3.04e-197	PLC_01	RLOC-00011770	XP_052718022.1 hemocyte protein-glutamine gamma-glutamyltransferase-like [Crassostrea angulata]
1.85e-75	1.5166	0.151	0.05	4.66e-71	PLC_01	RLOC-00012658	XP_052718196.1 unconventional myosin-XVIIIa-like isoform X2 [Crassostrea angulata]
1.15e-84	1.5151	0.222	0.086	2.9e-80	PLC_01	RLOC-00011633	XP_052717998.1 uncharacterized protein LOC128190127 isoform X2 [Crassostrea angulata]
0	1.51301	0.981	0.835	0	PLC_01	RLOC-00007684	XP_062574688.1 uncharacterized protein LOC134236529 [Saccostrea cucullata]
4.69e-122	1.50901	0.26	0.09	1.18e-117	PLC_01	RLOC-00010100	XP_052719853.1 uncharacterized protein LOC128191688 isoform X1 [Crassostrea angulata]
4.02e-94	1.50637	0.177	0.057	1.02e-89	PLC_01	RLOC-00017337	XP_052701571.1 protein c-Fos-like isoform X1 [Crassostrea angulata]
2.76e-65	1.50628	0.15	0.053	6.96e-61	PLC_01	RLOC-00010809	XP_011438001.3 histone acetyltransferase p300 [Magallana gigas]
5.86e-88	1.50192	0.243	0.097	1.48e-83	PLC_01	RLOC-00014830	XP_061184438.1 LOW QUALITY PROTEIN: uncharacterized protein LOC133192449 [Saccostrea echinata]
1.69e-91	1.50052	0.216	0.079	4.27e-87	PLC_01	RLOC-00012789	XP_052715856.1 phosphorylase b kinase gamma catalytic chain, skeletal muscle/heart isoform-like isoform X1 [Crassostrea angulata]
1.82e-129	1.49821	0.386	0.168	4.61e-125	PLC_01	RLOC-00015648	XP_062583081.1 uncharacterized protein LOC134244847 [Saccostrea cucullata]
3.57e-54	1.49007	0.169	0.07	9.02e-50	PLC_01	RLOC-00016442	XP_022333103.1 TNF receptor-associated factor 3-like isoform X2 [Crassostrea virginica]
5.74e-190	1.48519	0.627	0.327	1.45e-185	PLC_01	RLOC-00000454	XP_052709270.1 inner centromere protein A-like [Crassostrea angulata]
1.72e-64	1.48297	0.164	0.061	4.34e-60	PLC_01	RLOC-00000387	XP_052709831.1 cystatin-B-like [Crassostrea angulata]
3.62e-83	1.48234	0.216	0.083	9.14e-79	PLC_01	RLOC-00020034	XP_052684659.1 26S proteasome non-ATPase regulatory subunit 12-like [Crassostrea angulata]
6.7e-302	1.48	0.898	0.666	1.69e-297	PLC_01	RLOC-00011337	XP_052674425.1 uncharacterized protein LOC128156362 isoform X1 [Crassostrea angulata]
1.94e-59	1.47155	0.163	0.063	4.9e-55	PLC_01	RLOC-00020827	XP_052689111.1 PITH domain-containing protein GA19395-like [Crassostrea angulata]
6.32e-58	1.46998	0.101	0.03	1.6e-53	PLC_01	RLOC-00012126	XP_011433138.3 glucose-6-phosphate isomerase [Magallana gigas]
9.06e-78	1.46926	0.194	0.073	2.29e-73	PLC_01	RLOC-00013769	XP_052712967.1 ras-related protein Rab-35-like [Crassostrea angulata]
2.05e-116	1.46194	0.376	0.168	5.16e-112	PLC_01	RLOC-00025805	XP_052704803.1 peptide methionine sulfoxide reductase MsrB-like isoform X1 [Crassostrea angulata]
1.32e-159	1.46083	0.469	0.208	3.33e-155	PLC_01	RLOC-00022278	XP_052696336.1 N-chimaerin-like isoform X1 [Crassostrea angulata]
7.84e-75	1.45399	0.222	0.091	1.98e-70	PLC_01	RLOC-00013114	XP_052714159.1 26S proteasome regulatory subunit 7 isoform X1 [Crassostrea angulata]
5.8e-64	1.45212	0.187	0.075	1.46e-59	PLC_01	RLOC-00005246	XP_065931142.1 uncharacterized protein [Magallana gigas]
6.89e-86	1.44389	0.248	0.1	1.74e-81	PLC_01	RLOC-00012560	XP_011437866.2 calcium/calmodulin-dependent protein kinase kinase 1 isoform X1 [Magallana gigas]
1.03e-48	1.44068	0.138	0.055	2.6e-44	PLC_01	RLOC-00016360	XP_052697685.1 isoleucine--tRNA ligase, mitochondrial-like [Crassostrea angulata]
1.68e-61	1.43807	0.165	0.064	4.25e-57	PLC_01	RLOC-00026381	XP_052683366.1 retinol dehydrogenase 12-like [Crassostrea angulata]
2.99e-84	1.42167	0.248	0.102	7.56e-80	PLC_01	RLOC-00013670	XP_052712648.1 eukaryotic translation initiation factor 4 gamma 3-like isoform X1 [Crassostrea angulata]
6.61e-93	1.41572	0.293	0.126	1.67e-88	PLC_01	RLOC-00009623	XP_052672739.1 mucin-5AC-like isoform X1 [Crassostrea angulata]
9.31e-47	1.41275	0.123	0.047	2.35e-42	PLC_01	RLOC-00022122	XP_034305052.2 uncharacterized protein [Magallana gigas]
1.83e-101	1.4077	0.319	0.138	4.62e-97	PLC_01	RLOC-00029166	XP_052690728.1 coiled-coil-helix-coiled-coil-helix domain-containing protein 10, mitochondrial-like [Crassostrea angulata]
1.4e-126	1.40311	0.386	0.168	3.54e-122	PLC_01	RLOC-00010775	XP_011417409.3 uncharacterized protein [Magallana gigas]
4.77e-59	1.40088	0.157	0.06	1.2e-54	PLC_01	RLOC-00026884	XP_052681842.1 biogenesis of lysosome-related organelles complex 1 subunit 1-like [Crassostrea angulata]
1.2e-105	1.40049	0.29	0.115	3.04e-101	PLC_01	RLOC-00011851	XP_052713140.1 beta-adrenergic receptor kinase 2-like isoform X3 [Crassostrea angulata]
2.07e-177	1.39428	0.38	0.137	5.23e-173	PLC_01	RLOC-00010207	XP_011446491.3 cathepsin K isoform X1 [Magallana gigas]
1.21e-31	1.38585	0.133	0.062	3.05e-27	PLC_01	RLOC-00007558
2.56e-43	1.38357	0.104	0.037	6.47e-39	PLC_01	RLOC-00012411	XP_052717185.1 uncharacterized protein LOC128189568 isoform X1 [Crassostrea angulata]
6.69e-51	1.38289	0.173	0.075	1.69e-46	PLC_01	RLOC-00018803	XP_052686743.1 ras-related protein Rab-10-like [Crassostrea angulata]
7.65e-44	1.38137	0.196	0.096	1.93e-39	PLC_01	RLOC-00020567	XP_052688441.1 target of rapamycin complex subunit lst8-like [Crassostrea angulata]
2.25e-55	1.38074	0.131	0.047	5.67e-51	PLC_01	RLOC-00021677	XP_065941630.1 programmed cell death 6-interacting protein isoform X2 [Magallana gigas]
7.96e-56	1.37733	0.155	0.061	2.01e-51	PLC_01	RLOC-00006280	XP_052678800.1 ADP-ribosylation factor-like protein 8A [Crassostrea angulata]
6.28e-58	1.37476	0.167	0.067	1.59e-53	PLC_01	RLOC-00019362	XP_052686776.1 cAMP-dependent protein kinase catalytic subunit 1 isoform X1 [Crassostrea angulata]
1.43e-131	1.36822	0.564	0.314	3.6e-127	PLC_01	RLOC-00013292	XP_011412005.1 adenosylhomocysteinase A [Magallana gigas]
1.24e-42	1.36124	0.102	0.037	3.13e-38	PLC_01	RLOC-00009447	XP_052674192.1 dual specificity tyrosine-phosphorylation-regulated kinase 1B-like isoform X1 [Crassostrea angulata]
2.95e-81	1.35752	0.216	0.083	7.44e-77	PLC_01	RLOC-00014159	XP_052718458.1 charged multivesicular body protein 4b-like [Crassostrea angulata]
1.21e-51	1.35462	0.159	0.065	3.07e-47	PLC_01	RLOC-00001531	XP_065927329.1 uncharacterized protein [Magallana gigas]
1.31e-22	1.35396	0.106	0.052	3.3e-18	PLC_01	RLOC-00020815	XP_052685878.1 mediator of RNA polymerase II transcription subunit 23-like [Crassostrea angulata]
3.19e-55	1.35192	0.164	0.066	8.06e-51	PLC_01	RLOC-00028639	XP_052688865.1 helicase with zinc finger domain 2-like [Crassostrea angulata]
3.33e-81	1.34748	0.243	0.1	8.4e-77	PLC_01	RLOC-00027557	XP_052683914.1 26S proteasome regulatory subunit 8 [Crassostrea angulata]
3.38e-97	1.34673	0.345	0.158	8.54e-93	PLC_01	RLOC-00016199	XP_052699821.1 LOW QUALITY PROTEIN: dual specificity protein phosphatase 10-like [Crassostrea angulata]
1.29e-85	1.34025	0.233	0.091	3.26e-81	PLC_01	RLOC-00015686	XP_052699205.1 galectin-4-like isoform X2 [Crassostrea angulata]
2.86e-49	1.33731	0.145	0.058	7.21e-45	PLC_01	RLOC-00011332	XP_052673024.1 uncharacterized protein LOC128155377 [Crassostrea angulata]
6.19e-63	1.32953	0.185	0.074	1.56e-58	PLC_01	RLOC-00006249	XP_052677067.1 uncharacterized protein LOC128158327 isoform X2 [Crassostrea angulata]
1.56e-69	1.32852	0.275	0.13	3.94e-65	PLC_01	RLOC-00016916	XP_052697724.1 protein pellino-like [Crassostrea angulata]
2.22e-66	1.32302	0.342	0.186	5.6e-62	PLC_01	RLOC-00013819	XP_052714574.1 nucleolar complex protein 2 homolog [Crassostrea angulata]
1.87e-56	1.3133	0.226	0.106	4.72e-52	PLC_01	RLOC-00016755	XP_052698592.1 proteasome subunit alpha type-4-like [Crassostrea angulata]
1.2e-38	1.30956	0.124	0.051	3.04e-34	PLC_01	RLOC-00009156	XP_052675882.1 choline transporter-like protein 2 isoform X1 [Crassostrea angulata]
1.85e-170	1.30905	0.465	0.193	4.67e-166	PLC_01	RLOC-00016467	XP_052698006.1 dual oxidase 2-like [Crassostrea angulata]
3.74e-114	1.30518	0.412	0.194	9.45e-110	PLC_01	RLOC-00026478	XP_011425476.3 pituitary tumor-transforming gene 1 protein-interacting protein isoform X1 [Magallana gigas]
6.65e-57	1.3037	0.193	0.084	1.68e-52	PLC_01	RLOC-00010629	XP_011414949.3 uncharacterized protein [Magallana gigas]
3.79e-49	1.29426	0.144	0.058	9.58e-45	PLC_01	RLOC-00006734	XP_034307157.2 uncharacterized protein [Magallana gigas]
6.86e-67	1.29184	0.237	0.105	1.73e-62	PLC_01	RLOC-00014333	XP_052716306.1 DNA topoisomerase I, mitochondrial-like isoform X1 [Crassostrea angulata]
3.29e-51	1.28873	0.164	0.068	8.3e-47	PLC_01	RLOC-00020515	XP_052688714.1 ubiquitin-conjugating enzyme E2 2 [Crassostrea angulata]
5.94e-76	1.28726	0.256	0.111	1.5e-71	PLC_01	RLOC-00013131	XP_022343829.1 guanine nucleotide-binding protein subunit beta [Crassostrea virginica]
2.08e-91	1.28658	0.437	0.238	5.24e-87	PLC_01	RLOC-00020212	XP_011427450.3 neurocalcin homolog [Magallana gigas]
8.89e-85	1.28537	0.309	0.141	2.24e-80	PLC_01	RLOC-00000355	XP_052711117.1 activating signal cointegrator 1 complex subunit 3-like isoform X2 [Crassostrea angulata]
9.93e-58	1.27684	0.207	0.091	2.51e-53	PLC_01	RLOC-00024664	XP_011417320.3 protein mono-ADP-ribosyltransferase PARP14 isoform X1 [Magallana gigas]
2.56e-55	1.2746	0.158	0.062	6.45e-51	PLC_01	RLOC-00016076	XP_052696600.1 uncharacterized protein LOC128175195 isoform X1 [Crassostrea angulata]
1.58e-123	1.27026	0.454	0.218	3.99e-119	PLC_01	RLOC-00022612	XP_052712316.1 signal transducing adapter molecule 2-like isoform X2 [Crassostrea angulata]
1.34e-89	1.26712	0.368	0.18	3.38e-85	PLC_01	RLOC-00009020	XP_034317514.1 E3 ubiquitin-protein ligase RBX1 [Magallana gigas]
2.87e-104	1.26658	0.379	0.176	7.25e-100	PLC_01	RLOC-00001852	XP_052708947.1 charged multivesicular body protein 2a-like [Crassostrea angulata]
1.96e-53	1.26484	0.156	0.062	4.95e-49	PLC_01	RLOC-00008892	XP_065931216.1 tyrosine-protein phosphatase non-receptor type 23-like isoform X1 [Magallana gigas]
2.1e-111	1.26274	0.377	0.168	5.31e-107	PLC_01	RLOC-00011200	XP_065933438.1 nucleolar and coiled-body phosphoprotein 1 [Magallana gigas]
5.17e-104	1.26179	0.395	0.188	1.3e-99	PLC_01	RLOC-00006733	XP_052680355.1 uncharacterized protein LOC128161169 [Crassostrea angulata]
1.93e-142	1.24832	0.624	0.356	4.87e-138	PLC_01	RLOC-00020084	XP_052689738.1 beta-lactamase domain-containing protein 2-like [Crassostrea angulata]
2.58e-93	1.24388	0.385	0.189	6.52e-89	PLC_01	RLOC-00009235	XP_052720036.1 electroneutral sodium bicarbonate exchanger 1-like isoform X1 [Crassostrea angulata]
6.71e-49	1.23891	0.147	0.059	1.69e-44	PLC_01	RLOC-00017942	XP_011445933.3 WW domain binding protein 1-like isoform X2 [Magallana gigas]
7.22e-33	1.23575	0.102	0.042	1.82e-28	PLC_01	RLOC-00008243	XP_052719810.1 uncharacterized protein LOC128191666 isoform X2 [Crassostrea angulata]
2.31e-52	1.23426	0.19	0.084	5.84e-48	PLC_01	RLOC-00014474	XP_011452159.3 uncharacterized protein [Magallana gigas]
4.57e-33	1.22779	0.112	0.048	1.15e-28	PLC_01	RLOC-00005750	XP_052676652.1 S-adenosylhomocysteine hydrolase-like protein 1 isoform X3 [Crassostrea angulata]
3.3e-142	1.22427	0.537	0.272	8.32e-138	PLC_01	RLOC-00020432	XP_022317218.1 uncharacterized protein LOC111120643 [Crassostrea virginica]
1.07e-95	1.22416	0.37	0.175	2.69e-91	PLC_01	RLOC-00026061	XP_052690690.1 BTB/POZ domain-containing protein 2-like isoform X2 [Crassostrea angulata]
4.8e-67	1.21766	0.254	0.116	1.21e-62	PLC_01	RLOC-00006368	XP_052677202.1 guanine nucleotide-binding protein G(i) subunit alpha isoform X1 [Crassostrea angulata]
2.53e-205	1.21577	0.798	0.542	6.4e-201	PLC_01	RLOC-00019134	XP_011439353.1 regucalcin [Magallana gigas]
1.95e-37	1.21322	0.154	0.072	4.92e-33	PLC_01	RLOC-00009587	XP_052720149.1 tryptophan--tRNA ligase, cytoplasmic-like [Crassostrea angulata]
3.16e-24	1.20412	0.304	0.21	7.99e-20	PLC_01	RLOC-00002517	XP_065929676.1 uncharacterized protein [Magallana gigas]
8.84e-82	1.20361	0.348	0.174	2.23e-77	PLC_01	RLOC-00010246	XP_022327159.1 LIM domain-containing protein WLIM2b-like [Crassostrea virginica]
3.01e-45	1.20273	0.135	0.054	7.59e-41	PLC_01	RLOC-00010925	XP_011438371.3 cathepsin O [Magallana gigas]
1.12e-55	1.19531	0.237	0.113	2.84e-51	PLC_01	RLOC-00019493	XP_022317713.1 ubiquitin-conjugating enzyme E2-17 kDa-like [Crassostrea virginica]
6.51e-90	1.17571	0.402	0.205	1.65e-85	PLC_01	RLOC-00007641	XP_011424081.1 ras-related protein Rab-43 [Magallana gigas]
6.09e-72	1.17328	0.258	0.114	1.54e-67	PLC_01	RLOC-00000555	XP_052711453.1 uncharacterized protein LOC128185822 [Crassostrea angulata]
9.96e-41	1.16417	0.126	0.051	2.51e-36	PLC_01	RLOC-00012909	XP_011445163.2 uncharacterized protein [Magallana gigas]
2.99e-43	1.16147	0.188	0.089	7.56e-39	PLC_01	RLOC-00006329	XP_052679782.1 proteasome subunit alpha type-5-like [Crassostrea angulata]
4.69e-79	1.15628	0.418	0.229	1.18e-74	PLC_01	RLOC-00019242	XP_052688944.1 ribosome biogenesis regulatory protein homolog [Crassostrea angulata]
6.06e-51	1.15204	0.253	0.13	1.53e-46	PLC_01	RLOC-00013494	XP_052718270.1 proteasome subunit beta type-6-like [Crassostrea angulata]
1.76e-111	1.14838	0.491	0.254	4.45e-107	PLC_01	RLOC-00014324	XP_011441793.3 uncharacterized protein [Magallana gigas]
2.19e-60	1.14061	0.26	0.125	5.53e-56	PLC_01	RLOC-00024752	XP_052703207.1 uncharacterized protein LOC128179712 [Crassostrea angulata]
5.52e-60	1.1282	0.247	0.116	1.39e-55	PLC_01	RLOC-00022765	XP_052678075.1 26S proteasome non-ATPase regulatory subunit 2-like [Crassostrea angulata]
1.42e-48	1.12517	0.202	0.094	3.59e-44	PLC_01	RLOC-00009392	XP_052721481.1 pirin-like isoform X2 [Crassostrea angulata]
1.63e-44	1.11806	0.16	0.07	4.11e-40	PLC_01	RLOC-00000499	XP_052711992.1 cGMP-inhibited 3',5'-cyclic phosphodiesterase 3A-like isoform X1 [Crassostrea angulata]
2.01e-221	1.11247	0.91	0.673	5.08e-217	PLC_01	RLOC-00002354	XP_034335613.2 baculoviral IAP repeat-containing protein 2 isoform X3 [Magallana gigas]
1.32e-34	1.11208	0.175	0.088	3.35e-30	PLC_01	RLOC-00011962	XP_052717538.1 uncharacterized protein LOC128189813 [Crassostrea angulata]
3.91e-47	1.11116	0.265	0.142	9.88e-43	PLC_01	RLOC-00010489	XP_011422410.1 proteasome subunit beta type-7 [Magallana gigas]
1.64e-64	1.10948	0.258	0.12	4.15e-60	PLC_01	RLOC-00026046	XP_011443605.3 attractin-like protein 1 isoform X1 [Magallana gigas]
2.96e-162	1.10867	0.773	0.543	7.47e-158	PLC_01	RLOC-00019535	XP_065921898.1 tripartite motif-containing protein 2-like [Magallana gigas]
7.13e-65	1.10849	0.28	0.134	1.8e-60	PLC_01	RLOC-00018868	XP_052688484.1 tyrosine-protein kinase SRK2-like isoform X2 [Crassostrea angulata]
2.6e-43	1.10244	0.159	0.071	6.57e-39	PLC_01	RLOC-00019975	XP_052684241.1 uncharacterized protein LOC128164457 isoform X5 [Crassostrea angulata]
5.62e-69	1.10174	0.561	0.392	1.42e-64	PLC_01	RLOC-00026007	XP_052703071.1 unconventional myosin-XVI-like isoform X2 [Crassostrea angulata]
8.4e-39	1.0938	0.295	0.176	2.12e-34	PLC_01	RLOC-00017467	XP_052697252.1 uncharacterized protein LOC128175545 [Crassostrea angulata]
3.34e-56	1.09234	0.253	0.123	8.45e-52	PLC_01	RLOC-00024809	XP_052703484.1 leucine-rich repeat and calponin homology domain-containing protein 2-like isoform X1 [Crassostrea angulata]
1.38e-74	1.08662	0.331	0.163	3.48e-70	PLC_01	RLOC-00025274	XP_065926498.1 lysosome-associated membrane glycoprotein 1 isoform X1 [Magallana gigas]
8.96e-109	1.0845	0.406	0.187	2.26e-104	PLC_01	RLOC-00012322	XP_052717397.1 oxidative stress-induced growth inhibitor 2-like [Crassostrea angulata]
8.5e-95	1.08314	0.511	0.288	2.15e-90	PLC_01	RLOC-00014043	XP_061163189.1 casein kinase I [Saccostrea echinata]
2.91e-49	1.07883	0.224	0.109	7.36e-45	PLC_01	RLOC-00022807	XP_011430127.3 MKI67 FHA domain-interacting nucleolar phosphoprotein-like [Magallana gigas]
8.09e-63	1.0742	0.31	0.157	2.04e-58	PLC_01	RLOC-00006357	XP_052678113.1 actin-related protein 2/3 complex subunit 4 [Crassostrea angulata]
4.61e-134	1.06985	0.649	0.38	1.16e-129	PLC_01	RLOC-00020001	XP_052690546.1 RNA binding protein fox-1 homolog 3-like isoform X1 [Crassostrea angulata]
1.3e-45	1.06578	0.23	0.117	3.28e-41	PLC_01	RLOC-00013593	XP_022343354.1 E3 ubiquitin-protein ligase TRIM56-like isoform X2 [Crassostrea virginica]
8.49e-36	1.06259	0.147	0.068	2.14e-31	PLC_01	RLOC-00011542	XP_052716345.1 PRKR-interacting protein 1 homolog [Crassostrea angulata]
8.86e-43	1.06031	0.549	0.407	2.24e-38	PLC_01	RLOC-00003283	XP_065938257.1 uncharacterized protein [Magallana gigas]
1.07e-20	1.06005	0.112	0.058	2.71e-16	PLC_01	RLOC-00012606	XP_052712641.1 zinc finger SWIM domain-containing protein 7-like [Crassostrea angulata]
4.3e-78	1.059	0.345	0.169	1.09e-73	PLC_01	RLOC-00018207	XP_011423531.2 trinucleotide repeat-containing gene 6C protein isoform X3 [Magallana gigas]
1.41e-158	1.05631	0.536	0.246	3.56e-154	PLC_01	RLOC-00022654	XP_052685872.1 myb-like protein X [Crassostrea angulata]
4.81e-50	1.0497	0.238	0.118	1.21e-45	PLC_01	RLOC-00019585	XP_052690372.1 proteasome subunit beta type-2-like [Crassostrea angulata]
1.03e-28	1.04727	0.147	0.074	2.6e-24	PLC_01	RLOC-00021205	XP_052700176.1 midasin-like [Crassostrea angulata]
9.86e-47	1.04316	0.17	0.075	2.49e-42	PLC_01	RLOC-00028640	XP_052688863.1 helicase with zinc finger domain 2-like isoform X1 [Crassostrea angulata]
7.91e-78	1.04313	0.448	0.253	2e-73	PLC_01	RLOC-00013463	XP_052714387.1 chloride intracellular channel protein 4-like [Crassostrea angulata]
1.63e-43	1.03904	0.193	0.092	4.12e-39	PLC_01	RLOC-00015685	XP_034326203.2 inositol-trisphosphate 3-kinase B [Magallana gigas]
7.95e-34	1.0323	0.16	0.078	2.01e-29	PLC_01	RLOC-00012748	XP_052716472.1 vacuolar protein sorting-associated protein 29 [Crassostrea angulata]
1.51e-17	1.02572	0.138	0.08	3.8e-13	PLC_01	RLOC-00014983	XP_052700163.1 uncharacterized protein LOC128177486 [Crassostrea angulata]
1.59e-35	1.01997	0.156	0.074	4.01e-31	PLC_01	RLOC-00002421	XP_052708217.1 major facilitator superfamily domain-containing protein 9-like [Crassostrea angulata]
8.54e-64	1.01844	0.316	0.161	2.16e-59	PLC_01	RLOC-00020917	XP_011418303.3 lysosomal-associated transmembrane protein 4A [Magallana gigas]
5.18e-38	1.01233	0.185	0.092	1.31e-33	PLC_01	RLOC-00017201	XP_052698512.1 uncharacterized protein LOC128176303 [Crassostrea angulata]
2.17e-24	1.00252	0.114	0.055	5.49e-20	PLC_01	RLOC-00002508	XP_065928562.1 deoxynucleoside triphosphate triphosphohydrolase SAMHD1-like [Magallana gigas]
2.08e-22	1.00033	0.227	0.144	5.25e-18	PLC_01	RLOC-00026438	XP_052683959.1 stimulated by retinoic acid gene 6 protein-like isoform X1 [Crassostrea angulata]
1.43e-37	1.00029	0.148	0.067	3.62e-33	PLC_01	RLOC-00017483	XP_052701733.1 sorting nexin-2-like [Crassostrea angulata]
3.03e-182	0.99878	0.879	0.698	7.66e-178	PLC_01	RLOC-00014892	XP_052698568.1 uncharacterized protein LOC128176350 [Crassostrea angulata]
3.59e-118	0.99499	0.638	0.385	9.08e-114	PLC_01	RLOC-00017274	XP_052697247.1 semaphorin-2A-like isoform X2 [Crassostrea angulata]
1.63e-55	0.993827	0.269	0.134	4.11e-51	PLC_01	RLOC-00027133	XP_052682602.1 ADP-ribosylation factor 2 [Crassostrea angulata]
2.53e-16	0.993759	0.544	0.481	6.39e-12	PLC_01	RLOC-00025540	XP_052702957.1 LOW QUALITY PROTEIN: uncharacterized protein LOC128179554 [Crassostrea angulata]
2.44e-40	0.991506	0.279	0.16	6.15e-36	PLC_01	RLOC-00027217	XP_052681358.1 fibrinogen-like protein A [Crassostrea angulata]
1.23e-89	0.987517	0.422	0.214	3.11e-85	PLC_01	RLOC-00000651	XP_052709140.1 SWI/SNF-related matrix-associated actin-dependent regulator of chromatin subfamily E member 1-like isoform X4 [Crassostrea angulata]
3.88e-47	0.986679	0.277	0.149	9.79e-43	PLC_01	RLOC-00019380	XP_034312553.1 probable global transcription activator SNF2L2 isoform X2 [Magallana gigas]
9.75e-64	0.98458	0.311	0.157	2.46e-59	PLC_01	RLOC-00022477	XP_022335323.1 uncharacterized protein LOC111131869 [Crassostrea virginica]
2.48e-234	0.982586	0.904	0.7	6.26e-230	PLC_01	RLOC-00020912	XP_052685618.1 S-phase kinase-associated protein 2-like [Crassostrea angulata]
3.17e-61	0.978029	0.342	0.183	8e-57	PLC_01	RLOC-00021728	XP_052686140.1 gamma-secretase subunit Aph-1-like [Crassostrea angulata]
2.67e-44	0.97656	0.223	0.112	6.75e-40	PLC_01	RLOC-00017185	XP_011456321.3 insulin-like peptide receptor isoform X1 [Magallana gigas]
1.35e-41	0.97614	0.204	0.101	3.41e-37	PLC_01	RLOC-00020924	XP_052685894.1 polypyrimidine tract-binding protein 3-like isoform X1 [Crassostrea angulata]
7.33e-53	0.967825	0.311	0.169	1.85e-48	PLC_01	RLOC-00018356	XP_034311016.1 zinc finger protein ubi-d4 isoform X6 [Magallana gigas]
6.12e-304	0.966537	0.953	0.782	1.55e-299	PLC_01	RLOC-00013555	XP_052712927.1 uncharacterized protein LOC128186969 [Crassostrea angulata]
2.76e-42	0.964325	0.32	0.19	6.96e-38	PLC_01	RLOC-00010647	XP_052720849.1 ER membrane protein complex subunit 6-like [Crassostrea angulata]
1.77e-118	0.961984	0.671	0.426	4.46e-114	PLC_01	RLOC-00020380	XP_052687615.1 polycomb protein suz12-like [Crassostrea angulata]
1.09e-35	0.95854	0.175	0.086	2.74e-31	PLC_01	RLOC-00010976	XP_052719935.1 protein CNPPD1-like [Crassostrea angulata]
0	0.957998	0.999	0.928	0	PLC_01	RLOC-00009313	XP_011418673.3 uncharacterized protein [Magallana gigas]
2.33e-19	0.957822	0.105	0.054	5.89e-15	PLC_01	RLOC-00022613	XP_011449053.3 dentin sialophosphoprotein isoform X1 [Magallana gigas]
1.72e-32	0.955868	0.165	0.082	4.34e-28	PLC_01	RLOC-00014896	XP_052702508.1 SH2 domain-containing adapter protein E-like isoform X1 [Crassostrea angulata]
4.66e-35	0.944104	0.199	0.104	1.18e-30	PLC_01	RLOC-00008979	XP_052720438.1 uncharacterized protein LOC128192064 isoform X1 [Crassostrea angulata]
9.76e-38	0.942155	0.239	0.132	2.46e-33	PLC_01	RLOC-00018110	XP_011451906.3 protein Njmu-R1 [Magallana gigas]
5.1e-19	0.93828	0.109	0.057	1.29e-14	PLC_01	RLOC-00019223	XP_052686503.1 transcription elongation factor A protein 1-like [Crassostrea angulata]
5.71e-26	0.934142	0.211	0.126	1.44e-21	PLC_01	RLOC-00024204	XP_052703882.1 26S proteasome non-ATPase regulatory subunit 4-like [Crassostrea angulata]
2.12e-55	0.933177	0.411	0.252	5.34e-51	PLC_01	RLOC-00025050	XP_052705770.1 uncharacterized protein LOC128181412 [Crassostrea angulata]
3.49e-21	0.931205	0.108	0.054	8.82e-17	PLC_01	RLOC-00020867	XP_011422089.3 syntaxin-7 isoform X2 [Magallana gigas]
3.48e-22	0.927894	0.17	0.098	8.78e-18	PLC_01	RLOC-00025780	XP_065924341.1 regulator of G-protein signaling 12 isoform X1 [Magallana gigas]
4.86e-22	0.922457	0.125	0.065	1.23e-17	PLC_01	RLOC-00011116	XP_011422630.3 signal recognition particle receptor subunit alpha [Magallana gigas]
1.05e-26	0.922219	0.177	0.097	2.66e-22	PLC_01	RLOC-00017101	XP_052701567.1 uncharacterized protein LOC128178444 isoform X1 [Crassostrea angulata]
6.17e-17	0.917622	0.107	0.058	1.56e-12	PLC_01	RLOC-00015570	XP_052700991.1 fumarate hydratase, mitochondrial-like [Crassostrea angulata]
1.9e-31	0.917554	0.181	0.095	4.81e-27	PLC_01	RLOC-00024543	XP_052704274.1 dedicator of cytokinesis protein 9-like isoform X3 [Crassostrea angulata]
1.7e-130	0.915545	0.767	0.552	4.29e-126	PLC_01	RLOC-00002324	XP_052684427.1 tripartite motif-containing protein 3-like [Crassostrea angulata]
1.1e-44	0.914302	0.309	0.177	2.78e-40	PLC_01	RLOC-00009707	XP_011454138.3 uncharacterized protein [Magallana gigas]
1.25e-69	0.912163	0.482	0.29	3.15e-65	PLC_01	RLOC-00017286	XP_034323518.2 pleckstrin homology domain-containing family D member 1 isoform X1 [Magallana gigas]
2.08e-23	0.907924	0.12	0.06	5.25e-19	PLC_01	RLOC-00023906	XP_052711185.1 uncharacterized protein LOC128185624 [Crassostrea angulata]
7.48e-23	0.906354	0.17	0.097	1.89e-18	PLC_01	RLOC-00014859	XP_048738261.1 uncharacterized protein LOC125652862 [Ostrea edulis]
6.12e-38	0.902669	0.228	0.122	1.55e-33	PLC_01	RLOC-00016661	XP_052697828.1 sorting nexin-6-like [Crassostrea angulata]
6.73e-19	0.901438	0.108	0.057	1.7e-14	PLC_01	RLOC-00007151	XP_052676993.1 PX domain-containing protein kinase-like protein [Crassostrea angulata]
5.82e-32	0.894575	0.207	0.114	1.47e-27	PLC_01	RLOC-00024094	XP_052703278.1 GRIP and coiled-coil domain-containing protein 2-like isoform X1 [Crassostrea angulata]
2.65e-31	0.883325	0.148	0.072	6.7e-27	PLC_01	RLOC-00023358	XP_011412248.3 serine-rich adhesin for platelets isoform X1 [Magallana gigas]
3.2e-56	0.882791	0.303	0.157	8.08e-52	PLC_01	RLOC-00018567	XP_034314915.2 uncharacterized protein [Magallana gigas]
2.51e-25	0.882127	0.159	0.086	6.35e-21	PLC_01	RLOC-00015836	XP_052700364.1 proteasome subunit alpha type-3-like [Crassostrea angulata]
1.81e-19	0.881417	0.114	0.06	4.58e-15	PLC_01	RLOC-00020290	XP_052684761.1 uncharacterized protein LOC128164800 [Crassostrea angulata]
5.28e-38	0.881157	0.254	0.141	1.33e-33	PLC_01	RLOC-00021756	XP_011420678.2 uncharacterized protein [Magallana gigas]
2.45e-30	0.878377	0.179	0.094	6.19e-26	PLC_01	RLOC-00001207	XP_022292410.1 transcription initiation factor TFIID subunit 13-like [Crassostrea virginica]
1.85e-24	0.87601	0.137	0.071	4.67e-20	PLC_01	RLOC-00010811	XP_052720510.1 CREB-binding protein-like isoform X1 [Crassostrea angulata]
3.08e-18	0.865816	0.101	0.052	7.79e-14	PLC_01	RLOC-00018508	XP_052685060.1 transcription initiation factor IIE subunit beta-like [Crassostrea angulata]
3.57e-25	0.861472	0.153	0.081	9.02e-21	PLC_01	RLOC-00010036	XP_052722341.1 ubiquitin-conjugating enzyme E2-17 kDa isoform X2 [Crassostrea angulata]
5.78e-43	0.860194	0.299	0.171	1.46e-38	PLC_01	RLOC-00023636	XP_052702213.1 SWI/SNF complex subunit SMARCC2-like isoform X1 [Crassostrea angulata]
1.76e-135	0.856916	0.858	0.685	4.45e-131	PLC_01	RLOC-00016169	XP_022320235.1 LOW QUALITY PROTEIN: uncharacterized protein LOC111122668 [Crassostrea virginica]
3.85e-20	0.854995	0.17	0.102	9.71e-16	PLC_01	RLOC-00016274	XP_034326433.2 von Willebrand factor D and EGF domain-containing protein isoform X1 [Magallana gigas]
2.58e-18	0.847965	0.138	0.079	6.5e-14	PLC_01	RLOC-00024701	XP_034329015.1 mannose-P-dolichol utilization defect 1 protein [Magallana gigas]
1.17e-83	0.847518	0.617	0.41	2.96e-79	PLC_01	RLOC-00003542	XP_062615776.1 uncharacterized protein LOC134277454 [Saccostrea cucullata]
1.27e-19	0.842989	0.113	0.059	3.22e-15	PLC_01	RLOC-00018377	XP_052685526.1 exportin-6-like isoform X1 [Crassostrea angulata]
2.88e-08	0.842094	0.114	0.078	0.000726997	PLC_01	RLOC-00026918	XP_065929182.1 protein AF-10 [Magallana gigas]
1.85e-26	0.841821	0.174	0.095	4.66e-22	PLC_01	RLOC-00015450	XP_011421060.3 probable serine/threonine-protein kinase dyrk2 isoform X1 [Magallana gigas]
2.86e-40	0.841535	0.298	0.172	7.23e-36	PLC_01	RLOC-00005762	XP_052679116.1 protein HEXIM1-like [Crassostrea angulata]
8.24e-76	0.841523	0.451	0.252	2.08e-71	PLC_01	RLOC-00009162	XP_052720384.1 caspase-7-like [Crassostrea angulata]
6.07e-17	0.838995	0.118	0.065	1.53e-12	PLC_01	RLOC-00020201	XP_022314313.1 LOW QUALITY PROTEIN: uncharacterized protein LOC111118904 [Crassostrea virginica]
8.22e-121	0.838757	0.816	0.637	2.07e-116	PLC_01	RLOC-00017244	XP_052699409.1 hemicentin-1-like [Crassostrea angulata]
3.02e-17	0.830676	0.11	0.06	7.62e-13	PLC_01	RLOC-00009187	XP_011440171.3 G-protein-signaling modulator 2 [Magallana gigas]
8.95e-83	0.830465	0.81	0.66	2.26e-78	PLC_01	RLOC-00007014	XP_052679131.1 uncharacterized protein LOC128159939 isoform X3 [Crassostrea angulata]
2.37e-20	0.825182	0.116	0.06	5.98e-16	PLC_01	RLOC-00019088	XP_052686315.1 uncharacterized protein LOC128165630 [Crassostrea angulata]
9.87e-52	0.823286	0.379	0.223	2.49e-47	PLC_01	RLOC-00002261	XP_011434710.3 uncharacterized protein [Magallana gigas]
1e-50	0.82197	0.648	0.512	2.53e-46	PLC_01	RLOC-00001086	XP_052710505.1 placenta-specific gene 8 protein-like [Crassostrea angulata]
2.24e-17	0.820252	0.121	0.068	5.65e-13	PLC_01	RLOC-00012145	XP_022335749.1 macrophage mannose receptor 1-like [Crassostrea virginica]
2.22e-37	0.81931	0.303	0.181	5.61e-33	PLC_01	RLOC-00012716	XP_052716032.1 tyrosine-protein phosphatase non-receptor type 2-like [Crassostrea angulata]
6.48e-25	0.816118	0.156	0.084	1.64e-20	PLC_01	RLOC-00007417	XP_034305656.2 peregrin-like isoform X2 [Magallana gigas]
1.03e-27	0.815824	0.205	0.117	2.6e-23	PLC_01	RLOC-00022395	XP_052686546.1 cholecystokinin receptor type A-like [Crassostrea angulata]
1.11e-17	0.815594	0.522	0.451	2.81e-13	PLC_01	RLOC-00001078	XP_052707757.1 multiple epidermal growth factor-like domains protein 10 [Crassostrea angulata]
2.31e-33	0.814631	0.284	0.171	5.84e-29	PLC_01	RLOC-00000704	XP_052710609.1 baculoviral IAP repeat-containing protein 3-like isoform X2 [Crassostrea angulata]
8.16e-42	0.813527	0.359	0.221	2.06e-37	PLC_01	RLOC-00005775	XP_052677061.1 uncharacterized protein LOC128158324 isoform X1 [Crassostrea angulata]
7.48e-46	0.809219	0.342	0.198	1.89e-41	PLC_01	RLOC-00010032	XP_011444713.3 tyrosine-protein kinase Tec [Magallana gigas]
3.29e-36	0.808353	0.546	0.423	8.3e-32	PLC_01	RLOC-00021701	XP_065941553.1 enolase-phosphatase E1 isoform X6 [Magallana gigas]
9.91e-23	0.807803	0.146	0.079	2.5e-18	PLC_01	RLOC-00001202	XP_034335182.2 trithorax group protein osa isoform X1 [Magallana gigas]
5.53e-22	0.803437	0.119	0.061	1.4e-17	PLC_01	RLOC-00009222	XP_052721830.1 mediator of RNA polymerase II transcription subunit 22-like [Crassostrea angulata]
3.86e-39	0.802624	0.251	0.136	9.74e-35	PLC_01	RLOC-00024587	XP_052703270.1 phosphatidylinositol 3,4,5-trisphosphate 5-phosphatase 2-like isoform X1 [Crassostrea angulata]
6.67e-45	0.79847	0.368	0.222	1.68e-40	PLC_01	RLOC-00004077	XP_052692870.1 ras-related protein Rab-11A isoform X1 [Crassostrea angulata]
6.76e-30	0.792794	0.199	0.109	1.71e-25	PLC_01	RLOC-00000164	XP_052708180.1 uncharacterized protein LOC128183275 isoform X1 [Crassostrea angulata]
1.81e-180	0.792421	0.942	0.825	4.56e-176	PLC_01	RLOC-00003892	XP_052714488.1 uncharacterized protein LOC128187869 isoform X2 [Crassostrea angulata]
4.93e-70	0.790671	0.619	0.433	1.25e-65	PLC_01	RLOC-00019516	XP_052690518.1 actin-related protein 2/3 complex subunit 1A-like [Crassostrea angulata]
2.45e-25	0.788725	0.144	0.074	6.18e-21	PLC_01	RLOC-00021358	XP_011415838.2 neuropeptide receptor npr-1 [Magallana gigas]
1.45e-30	0.787697	0.217	0.122	3.66e-26	PLC_01	RLOC-00012868	XP_011420095.2 active breakpoint cluster region-related protein isoform X1 [Magallana gigas]
1.76e-23	0.784929	0.221	0.136	4.45e-19	PLC_01	RLOC-00018457	XP_052687068.1 huntingtin-interacting protein K-like [Crassostrea angulata]
1.04e-50	0.782649	0.526	0.361	2.64e-46	PLC_01	RLOC-00009039	XP_034304124.1 mechanosensory protein 2 isoform X3 [Magallana gigas]
2.6e-31	0.776677	0.248	0.144	6.55e-27	PLC_01	RLOC-00007968	XP_052677917.1 uncharacterized protein LOC128158963 isoform X1 [Crassostrea angulata]
2.31e-40	0.773818	0.295	0.169	5.84e-36	PLC_01	RLOC-00020566	XP_052688442.1 cytosolic Fe-S cluster assembly factor narfl-like [Crassostrea angulata]
2.46e-15	0.770081	0.107	0.06	6.22e-11	PLC_01	RLOC-00021518	XP_011425942.3 uncharacterized protein [Magallana gigas]
5.96e-16	0.769601	0.119	0.067	1.51e-11	PLC_01	RLOC-00012731	XP_034338503.2 vesicle-associated membrane protein 3 isoform X1 [Magallana gigas]
4.76e-24	0.768408	0.241	0.152	1.2e-19	PLC_01	RLOC-00017803	XP_052698239.1 sacsin-like [Crassostrea angulata]
6.92e-14	0.758696	0.104	0.06	1.75e-09	PLC_01	RLOC-00027634	XP_052682331.1 ras-related protein Ral-A-like isoform X1 [Crassostrea angulata]
7.36e-111	0.754923	0.771	0.561	1.86e-106	PLC_01	RLOC-00019504	XP_052686201.1 ras-related C3 botulinum toxin substrate 1 [Crassostrea angulata]
2.34e-31	0.754645	0.228	0.129	5.9e-27	PLC_01	RLOC-00017338	XP_052701179.1 fos-related antigen 1-like [Crassostrea angulata]
1.31e-157	0.753354	0.476	0.2	3.31e-153	PLC_01	RLOC-00015909	XP_011455178.3 galectin-4 [Magallana gigas]
2.35e-25	0.752044	0.208	0.123	5.92e-21	PLC_01	RLOC-00026477	XP_052682192.1 tenascin-R-like [Crassostrea angulata]
6.86e-15	0.751515	0.542	0.471	1.73e-10	PLC_01	RLOC-00005427	XP_052692733.1 uncharacterized protein LOC128171010 isoform X2 [Crassostrea angulata]
8.07e-15	0.749601	0.103	0.057	2.04e-10	PLC_01	RLOC-00022936	XP_065940720.1 uncharacterized protein [Magallana gigas]
1.8e-20	0.749566	0.136	0.074	4.54e-16	PLC_01	RLOC-00022897
4.77e-64	0.749534	0.634	0.445	1.21e-59	PLC_01	RLOC-00011028	XP_052672707.1 next to BRCA1 gene 1 protein-like isoform X1 [Crassostrea angulata]
3.26e-55	0.746179	0.545	0.378	8.24e-51	PLC_01	RLOC-00008951	XP_052672714.1 uncharacterized protein LOC128155172 [Crassostrea angulata]
5.78e-14	0.745861	0.101	0.057	1.46e-09	PLC_01	RLOC-00011285	XP_052672781.1 ras-related protein Rab-5C-like [Crassostrea angulata]
7.07e-26	0.740621	0.163	0.087	1.79e-21	PLC_01	RLOC-00021526	XP_011443807.3 opioid growth factor receptor-like protein 1 [Magallana gigas]
6.42e-19	0.740269	0.175	0.107	1.62e-14	PLC_01	RLOC-00009092	XP_065931370.1 uncharacterized protein [Magallana gigas]
1.28e-16	0.738906	0.101	0.054	3.24e-12	PLC_01	RLOC-00024756	XP_034329657.2 histone acetyltransferase KAT7 [Magallana gigas]
5.48e-29	0.73196	0.181	0.097	1.38e-24	PLC_01	RLOC-00018246	XP_052688538.1 neurofilament heavy polypeptide-like isoform X1 [Crassostrea angulata]
2.39e-22	0.730784	0.137	0.073	6.03e-18	PLC_01	RLOC-00013548	XP_052714163.1 coronin-6-like isoform X1 [Crassostrea angulata]
1.53e-12	0.728759	0.111	0.067	3.86e-08	PLC_01	RLOC-00024830	XP_011426001.3 ankyrin-2 [Magallana gigas]
2.45e-33	0.727833	0.331	0.206	6.2e-29	PLC_01	RLOC-00000500	XP_052708865.1 src substrate cortactin-like isoform X2 [Crassostrea angulata]
3.97e-17	0.716974	0.187	0.118	1e-12	PLC_01	RLOC-00016368	XP_052701421.1 proteasome subunit alpha type-6-like [Crassostrea angulata]
2.13e-11	0.716134	0.122	0.078	5.37e-07	PLC_01	RLOC-00020312	XP_011436292.3 heat shock protein 68-like [Magallana gigas]
2.1e-16	0.714512	0.122	0.069	5.3e-12	PLC_01	RLOC-00019613	XP_052690473.1 HUWE1-associated protein modifying stress responses-like [Crassostrea angulata]
9.77e-79	0.707478	0.71	0.538	2.47e-74	PLC_01	RLOC-00013523	XP_052715759.1 gamma-aminobutyric acid receptor-associated protein [Crassostrea angulata]
8.51e-32	0.707027	0.284	0.172	2.15e-27	PLC_01	RLOC-00018267	XP_011456880.2 uncharacterized protein [Magallana gigas]
1.3e-33	0.705281	0.21	0.112	3.27e-29	PLC_01	RLOC-00021921	XP_052682222.1 guanine nucleotide-binding protein G(s) subunit alpha-like [Crassostrea angulata]
2.24e-51	0.700778	0.553	0.382	5.65e-47	PLC_01	RLOC-00011723	XP_034336919.2 src kinase-associated phosphoprotein 2 [Magallana gigas]
2.24e-12	0.698817	0.118	0.072	5.66e-08	PLC_01	RLOC-00004476	XP_052693767.1 ubiquitin carboxyl-terminal hydrolase 8-like [Crassostrea angulata]
3.33e-33	0.698347	0.313	0.193	8.4e-29	PLC_01	RLOC-00015068	XP_011441079.2 presenilin-1 [Magallana gigas]
8.68e-44	0.695931	0.424	0.268	2.19e-39	PLC_01	RLOC-00010632	XP_052721858.1 cytoplasmic FMR1-interacting protein-like isoform X1 [Crassostrea angulata]
6.12e-238	0.690671	0.989	0.934	1.54e-233	PLC_01	RLOC-00013506	XP_052715063.1 multidrug and toxin extrusion protein 1-like isoform X1 [Crassostrea angulata]
2.48e-08	0.687451	0.137	0.095	0.000625826	PLC_01	RLOC-00004840	XP_052721782.1 uncharacterized protein LOC128192835 [Crassostrea angulata]
4.41e-34	0.685305	0.431	0.296	1.11e-29	PLC_01	RLOC-00007999	XP_052681125.1 ragulator complex protein LAMTOR5 homolog [Crassostrea angulata]
1.3e-11	0.685105	0.129	0.083	3.29e-07	PLC_01	RLOC-00008427	XP_052675855.1 uncharacterized protein LOC128157379 [Crassostrea angulata]
2.28e-16	0.677631	0.141	0.083	5.77e-12	PLC_01	RLOC-00016977	XP_052699062.1 secretory carrier-associated membrane protein 1-like isoform X1 [Crassostrea angulata]
2.55e-34	0.675784	0.345	0.216	6.43e-30	PLC_01	RLOC-00019890	XP_065922385.1 uncharacterized protein [Magallana gigas]
1.68e-30	0.674709	0.348	0.228	4.24e-26	PLC_01	RLOC-00009264	XP_052719738.1 monocarboxylate transporter 14-like [Crassostrea angulata]
1.48e-53	0.674406	0.522	0.341	3.74e-49	PLC_01	RLOC-00020167	XP_034313428.1 cell death-inducing p53-target protein 1 homolog isoform X6 [Magallana gigas]
2.24e-24	0.672863	0.254	0.16	5.66e-20	PLC_01	RLOC-00021997	XP_052680224.1 protein tyrosine phosphatase type IVA 2-like [Crassostrea angulata]
2.59e-13	0.672594	0.148	0.094	6.55e-09	PLC_01	RLOC-00019209	XP_011435139.3 beta-1,3-galactosyltransferase 5 [Magallana gigas]
8.72e-34	0.669248	0.292	0.175	2.2e-29	PLC_01	RLOC-00007111	XP_052680808.1 uncharacterized protein LOC128161541 isoform X1 [Crassostrea angulata]
9.51e-15	0.666704	0.113	0.065	2.4e-10	PLC_01	RLOC-00016323	XP_052699762.1 E3 SUMO-protein ligase PIAS2-like isoform X1 [Crassostrea angulata]
7.61e-18	0.665294	0.276	0.194	1.92e-13	PLC_01	RLOC-00020026	XP_052684660.1 26S proteasome regulatory subunit 6A-B [Crassostrea angulata]
2.72e-33	0.664906	0.383	0.254	6.87e-29	PLC_01	RLOC-00023291	XP_011425386.2 proteasomal ubiquitin receptor ADRM1-B [Magallana gigas]
5.18e-39	0.662189	0.489	0.346	1.31e-34	PLC_01	RLOC-00019804	XP_022317373.1 store-operated calcium entry-associated regulatory factor-like [Crassostrea virginica]
1.36e-24	0.661115	0.247	0.153	3.44e-20	PLC_01	RLOC-00014322	XP_052716786.1 rab5 GDP/GTP exchange factor-like isoform X1 [Crassostrea angulata]
1.17e-15	0.658804	0.15	0.091	2.96e-11	PLC_01	RLOC-00026965	XP_065929137.1 interferon alpha-inducible protein 27-like protein 2B isoform X1 [Magallana gigas]
3.38e-13	0.653673	0.105	0.061	8.52e-09	PLC_01	RLOC-00010845	XP_065933082.1 integrator complex subunit 5 [Magallana gigas]
1.47e-14	0.651169	0.139	0.085	3.7e-10	PLC_01	RLOC-00025498	XP_052705002.1 cullin-3-B-like [Crassostrea angulata]
5.47e-34	0.638334	0.396	0.261	1.38e-29	PLC_01	RLOC-00009803	XP_052675028.1 actin-related protein 3 isoform X1 [Crassostrea angulata]
8.55e-10	0.635792	0.16	0.112	2.16e-05	PLC_01	RLOC-00010550	XP_034301285.1 phosphonoacetaldehyde hydrolase [Magallana gigas]
1.34e-20	0.631128	0.186	0.111	3.37e-16	PLC_01	RLOC-00023275	XP_052715382.1 nck-associated protein 1-like isoform X6 [Crassostrea angulata]
7.62e-15	0.63035	0.133	0.08	1.92e-10	PLC_01	RLOC-00024900	XP_052705166.1 eukaryotic peptide chain release factor subunit 1 [Crassostrea angulata]
7.39e-24	0.628687	0.294	0.193	1.87e-19	PLC_01	RLOC-00001579	XP_011439919.1 actin-binding protein WASF2 [Magallana gigas]
1.2e-33	0.624595	0.396	0.26	3.04e-29	PLC_01	RLOC-00013268	XP_052718073.1 sin3 histone deacetylase corepressor complex component SDS3-like isoform X3 [Crassostrea angulata]
5.93e-26	0.622299	0.285	0.181	1.5e-21	PLC_01	RLOC-00025044	XP_065925057.1 heat shock 70 kDa protein 12A-like [Magallana gigas]
3.03e-14	0.62215	0.146	0.091	7.64e-10	PLC_01	RLOC-00018178	XP_011444729.3 probable E3 ubiquitin-protein ligase HERC4 isoform X1 [Magallana gigas]
6.8e-15	0.621325	0.108	0.061	1.72e-10	PLC_01	RLOC-00021295	XP_052695720.1 protein ABHD13-like [Crassostrea angulata]
1.06e-16	0.614153	0.176	0.11	2.67e-12	PLC_01	RLOC-00009903	XP_022324621.1 protein transport protein Sec61 subunit beta-like [Crassostrea virginica]
1.34e-55	0.612461	0.819	0.721	3.4e-51	PLC_01	RLOC-00002786	XP_052678261.1 uncharacterized protein LOC128159236 [Crassostrea angulata]
1.31e-14	0.611691	0.195	0.13	3.3e-10	PLC_01	RLOC-00008749	XP_034300755.2 transient receptor potential cation channel subfamily M member-like 2 isoform X1 [Magallana gigas]
3.45e-18	0.611222	0.191	0.119	8.72e-14	PLC_01	RLOC-00000265	XP_052709986.1 rab-like protein 3 isoform X1 [Crassostrea angulata]
1.34e-07	0.608032	0.102	0.068	0.00338958	PLC_01	RLOC-00020742	XP_052685383.1 trifunctional enzyme subunit beta, mitochondrial-like [Crassostrea angulata]
7.15e-47	0.60638	0.608	0.451	1.81e-42	PLC_01	RLOC-00021698	XP_034303534.2 SET and MYND domain-containing protein 4 isoform X1 [Magallana gigas]
5.3e-27	0.605995	0.357	0.24	1.34e-22	PLC_01	RLOC-00007963	XP_052676698.1 V-type proton ATPase subunit S1-like [Crassostrea angulata]
3.55e-13	0.604886	0.134	0.083	8.96e-09	PLC_01	RLOC-00024091	XP_034328787.2 WD repeat-containing protein 44 isoform X1 [Magallana gigas]
4.67e-12	0.60261	0.11	0.066	1.18e-07	PLC_01	RLOC-00016444	XP_052702194.1 39S ribosomal protein L4, mitochondrial-like [Crassostrea angulata]
4.63e-14	0.60204	0.148	0.093	1.17e-09	PLC_01	RLOC-00020236	XP_052685436.1 probable methyltransferase-like protein 24 isoform X1 [Crassostrea angulata]
5.1e-18	0.597964	0.212	0.137	1.29e-13	PLC_01	RLOC-00024326	XP_052702834.1 26S proteasome non-ATPase regulatory subunit 1-like [Crassostrea angulata]
9.42e-30	0.59674	0.374	0.247	2.38e-25	PLC_01	RLOC-00013499	XP_052714920.1 cdc42 homolog [Crassostrea angulata]
2.98e-69	0.594235	0.775	0.622	7.51e-65	PLC_01	RLOC-00027680	XP_065929561.1 uncharacterized protein [Magallana gigas]
1.39e-40	0.590286	0.643	0.492	3.5e-36	PLC_01	RLOC-00015370	XP_052702536.1 protein asteroid homolog 1-like [Crassostrea angulata]
1.92e-25	0.584608	0.275	0.173	4.84e-21	PLC_01	RLOC-00019621	XP_034312408.2 tripartite motif-containing protein 2-like [Magallana gigas]
2.22e-11	0.582765	0.122	0.077	5.6e-07	PLC_01	RLOC-00011121	XP_052721094.1 LOW QUALITY PROTEIN: uncharacterized protein LOC128192457 [Crassostrea angulata]
2.53e-08	0.580296	0.102	0.067	0.000639972	PLC_01	RLOC-00011519	XP_052713339.1 engulfment and cell motility protein 2-like isoform X1 [Crassostrea angulata]
1.29e-14	0.579849	0.105	0.058	3.27e-10	PLC_01	RLOC-00013134	XP_052717818.1 6-phosphogluconate dehydrogenase, decarboxylating-like [Crassostrea angulata]
5.92e-10	0.579545	0.122	0.08	1.49e-05	PLC_01	RLOC-00019820	XP_052690131.1 uncharacterized protein LOC128168079 [Crassostrea angulata]
6.21e-11	0.579433	0.167	0.115	1.57e-06	PLC_01	RLOC-00023360	XP_052703548.1 eukaryotic translation initiation factor 4 gamma 2-like [Crassostrea angulata]
1.38e-17	0.578915	0.203	0.128	3.48e-13	PLC_01	RLOC-00022769	XP_052717011.1 uncharacterized protein LOC128189438 [Crassostrea angulata]
3.97e-11	0.577746	0.159	0.108	1e-06	PLC_01	RLOC-00008034	XP_052677650.1 class E basic helix-loop-helix protein 40-like [Crassostrea angulata]
2.41e-19	0.57651	0.251	0.166	6.08e-15	PLC_01	RLOC-00017371	XP_052699235.1 protein FAM177A1-like [Crassostrea angulata]
6.68e-52	0.569264	0.643	0.464	1.69e-47	PLC_01	RLOC-00021147	XP_065939790.1 uncharacterized protein [Magallana gigas]
5.28e-146	0.568818	0.451	0.186	1.33e-141	PLC_01	RLOC-00011057	XP_052721061.1 alpha-N-acetylgalactosaminidase-like [Crassostrea angulata]
1.71e-10	0.568393	0.108	0.067	4.31e-06	PLC_01	RLOC-00021730	XP_052690133.1 zinc finger CCCH domain-containing protein 6-like [Crassostrea angulata]
1.49e-31	0.565719	0.475	0.339	3.76e-27	PLC_01	RLOC-00001901	XP_034334941.2 uncharacterized protein [Magallana gigas]
7.47e-16	0.564832	0.191	0.123	1.89e-11	PLC_01	RLOC-00019592	XP_034312098.2 probable histone deacetylase 1-B [Magallana gigas]
4.13e-19	0.564265	0.289	0.198	1.04e-14	PLC_01	RLOC-00015928	XP_034324432.2 SNW domain-containing protein 1 [Magallana gigas]
4.08e-16	0.560624	0.196	0.127	1.03e-11	PLC_01	RLOC-00019329	XP_052686487.1 E3 ubiquitin-protein ligase RBBP6-like [Crassostrea angulata]
1.71e-31	0.557898	0.431	0.297	4.32e-27	PLC_01	RLOC-00015091	XP_065945133.1 serine/threonine-protein phosphatase 4 regulatory subunit 4 isoform X2 [Magallana gigas]
7.28e-20	0.556794	0.271	0.181	1.84e-15	PLC_01	RLOC-00005630	XP_034304841.1 ras-related protein Rap-1b isoform X1 [Magallana gigas]
2.06e-15	0.556435	0.216	0.144	5.2e-11	PLC_01	RLOC-00017881	XP_065921322.1 receptor-type tyrosine-protein phosphatase epsilon-like [Magallana gigas]
1.15e-20	0.55616	0.263	0.171	2.89e-16	PLC_01	RLOC-00016464	XP_052699343.1 uncharacterized protein LOC128176836 [Crassostrea angulata]
1.27e-11	0.555278	0.12	0.075	3.21e-07	PLC_01	RLOC-00010226	XP_022325538.1 uncharacterized protein LOC111125747 [Crassostrea virginica]
3.67e-11	0.555155	0.244	0.182	9.27e-07	PLC_01	RLOC-00008130	XP_052710638.1 E3 ubiquitin-protein ligase XIAP-like [Crassostrea angulata]
4.69e-09	0.553781	0.138	0.094	0.000118368	PLC_01	RLOC-00015918	XP_065945220.1 tRNA (guanine(37)-N1)-methyltransferase [Magallana gigas]
4.45e-15	0.552664	0.227	0.155	1.12e-10	PLC_01	RLOC-00021436	XP_052710474.1 26S proteasome complex subunit SEM1-like [Crassostrea angulata]
1.85e-13	0.550562	0.164	0.106	4.68e-09	PLC_01	RLOC-00003143	XP_052693093.1 ralA-binding protein 1-like isoform X1 [Crassostrea angulata]
1.52e-14	0.547253	0.25	0.177	3.85e-10	PLC_01	RLOC-00019036	XP_052685704.1 uncharacterized protein LOC128165326 isoform X2 [Crassostrea angulata]
2.12e-17	0.545148	0.251	0.17	5.35e-13	PLC_01	RLOC-00011766	XP_052718528.1 translocation protein SEC62-like isoform X1 [Crassostrea angulata]
3.91e-100	0.544171	0.985	0.962	9.86e-96	PLC_01	RLOC-00001053	XP_052711498.1 soma ferritin-like [Crassostrea angulata]
2.85e-24	0.54329	0.348	0.238	7.2e-20	PLC_01	RLOC-00009643	XP_065932066.1 formin-binding protein 1-like isoform X10 [Magallana gigas]
2.81e-27	0.543106	0.385	0.263	7.1e-23	PLC_01	RLOC-00011158	XP_034300479.2 uncharacterized protein [Magallana gigas]
2.13e-12	0.543062	0.194	0.133	5.39e-08	PLC_01	RLOC-00017372	XP_052700630.1 protein max-like isoform X1 [Crassostrea angulata]
7.72e-33	0.539506	0.551	0.41	1.95e-28	PLC_01	RLOC-00006408	XP_065938172.1 FYVE, RhoGEF and PH domain-containing protein 4 isoform X1 [Magallana gigas]
7.49e-123	0.534444	0.977	0.939	1.89e-118	PLC_01	RLOC-00010767	XP_052675576.1 nucleoside diphosphate kinase A-like [Crassostrea angulata]
2.05e-09	0.534042	0.101	0.064	5.17e-05	PLC_01	RLOC-00016253	XP_052700070.1 E3 ubiquitin-protein ligase arih1-like [Crassostrea angulata]
8.07e-13	0.532608	0.138	0.086	2.04e-08	PLC_01	RLOC-00006441	XP_011436030.3 beta-1,3-galactosyltransferase 1 isoform X1 [Magallana gigas]
6.12e-32	0.532031	0.537	0.402	1.54e-27	PLC_01	RLOC-00018416	XP_022318060.1 cytochrome c oxidase subunit 6B-like [Crassostrea virginica]
1.87e-11	0.530455	0.187	0.13	4.72e-07	PLC_01	RLOC-00020736	XP_052685910.1 deoxynucleotidyltransferase terminal-interacting protein 2-like [Crassostrea angulata]
4.46e-12	0.530442	0.204	0.143	1.13e-07	PLC_01	RLOC-00012715	XP_061163526.1 proteasome subunit alpha type-7-like [Saccostrea echinata]
2.96e-08	0.52767	0.118	0.08	0.000746851	PLC_01	RLOC-00019774	XP_034314414.2 transformer-2 protein homolog alpha isoform X1 [Magallana gigas]
1.02e-10	0.525678	0.129	0.083	2.58e-06	PLC_01	RLOC-00002442	XP_011416423.3 baculoviral IAP repeat-containing protein 7-B [Magallana gigas]
8.73e-09	0.524875	0.108	0.07	0.000220392	PLC_01	RLOC-00021256	XP_011422903.3 arylsulfatase B [Magallana gigas]
8.1e-237	0.524625	0.999	0.999	2.05e-232	PLC_01	RLOC-00001003
2.32e-09	0.519302	0.115	0.075	5.87e-05	PLC_01	RLOC-00024101	XP_052703133.1 complement C1q-like protein 2 [Crassostrea angulata]
8.09e-11	0.516035	0.103	0.063	2.04e-06	PLC_01	RLOC-00015032	XP_052698294.1 glia maturation factor beta-like [Crassostrea angulata]
1.97e-17	0.514057	0.205	0.131	4.99e-13	PLC_01	RLOC-00013005	XP_065935228.1 tyrosine-protein phosphatase non-receptor type 11 isoform X1 [Magallana gigas]
1.08e-21	0.513808	0.42	0.311	2.72e-17	PLC_01	RLOC-00000161	XP_022294610.1 uncharacterized protein LOC111104779 [Crassostrea virginica]
2.06e-11	0.505347	0.168	0.114	5.2e-07	PLC_01	RLOC-00020295	XP_052685240.1 COP9 signalosome complex subunit 5 [Crassostrea angulata]
1.18e-15	0.505218	0.352	0.262	2.97e-11	PLC_01	RLOC-00025981	XP_052705541.1 ras-related protein Rab6 isoform X1 [Crassostrea angulata]
1.18e-06	0.505097	0.101	0.07	0.0297153	PLC_01	RLOC-00005774	XP_052678948.1 uncharacterized protein LOC128159787 [Crassostrea angulata]
3.91e-07	0.504022	0.147	0.107	0.00986472	PLC_01	RLOC-00013156	XP_052713567.1 A disintegrin and metalloproteinase with thrombospondin motifs 1-like [Crassostrea angulata]
2.64e-10	0.500175	0.118	0.075	6.67e-06	PLC_01	RLOC-00010879	XP_011438080.3 pre-mRNA-splicing factor 38B isoform X1 [Magallana gigas]
0	5.96027	0.168	0.004	0	PLC_08	RLOC-00025806	XP_052703878.1 matrix metalloproteinase-24-like [Crassostrea angulata]
0	5.68456	0.269	0.009	0	PLC_08	RLOC-00025505	XP_011411982.3 uncharacterized protein [Magallana gigas]
0	5.55007	0.859	0.133	0	PLC_08	RLOC-00006918	XP_052680410.1 perlucin-like protein [Crassostrea angulata]
0	4.97876	0.243	0.016	0	PLC_08	RLOC-00001154	XP_052709949.1 uncharacterized protein LOC128184485 [Crassostrea angulata]
0	4.82267	0.269	0.013	0	PLC_08	RLOC-00013287	XP_052717400.1 angiopoietin-4-like isoform X2 [Crassostrea angulata]
0	4.51596	0.207	0.011	0	PLC_08	RLOC-00007731	XP_011432364.3 fibropellin-1 [Magallana gigas]
0	4.5102	0.172	0.011	0	PLC_08	RLOC-00004339	XP_052692510.1 uncharacterized protein LOC128170778 [Crassostrea angulata]
0	4.45653	0.372	0.026	0	PLC_08	RLOC-00000478	XP_052707406.1 deleted in malignant brain tumors 1 protein-like [Crassostrea angulata]
0	4.44216	0.582	0.052	0	PLC_08	RLOC-00013324	XP_065935496.1 low affinity immunoglobulin epsilon Fc receptor isoform X1 [Magallana gigas]
0	4.37204	0.814	0.077	0	PLC_08	RLOC-00019212	XP_052687404.1 apolipophorins-like [Crassostrea angulata]
0	4.26665	0.108	0.007	0	PLC_08	RLOC-00006916	XP_052681129.1 complement C1q tumor necrosis factor-related protein 3-like [Crassostrea angulata]
0	4.09716	0.838	0.122	0	PLC_08	RLOC-00018963	XP_011419215.3 transforming growth factor-beta-induced protein ig-h3 [Magallana gigas]
0	4.01647	0.176	0.016	0	PLC_08	RLOC-00018833	XP_052687717.1 uncharacterized protein LOC128166520 [Crassostrea angulata]
0	4.00434	0.176	0.014	0	PLC_08	RLOC-00004439	XP_065923236.1 IgGFc-binding protein [Magallana gigas]
0	3.99548	0.36	0.028	0	PLC_08	RLOC-00012670	XP_034337054.2 low-density lipoprotein receptor-related protein 4 [Magallana gigas]
0	3.99187	0.252	0.033	0	PLC_08	RLOC-00019419	XP_011411885.3 PDZ and LIM domain protein 7 isoform X1 [Magallana gigas]
0	3.88012	0.452	0.043	0	PLC_08	RLOC-00012909	XP_011445163.2 uncharacterized protein [Magallana gigas]
0	3.86673	0.14	0.011	0	PLC_08	RLOC-00001683	XP_052710569.1 uncharacterized protein LOC128184958 [Crassostrea angulata]
0	3.86198	0.257	0.02	0	PLC_08	RLOC-00010189	XP_034300161.2 sodium/glucose cotransporter 4 [Magallana gigas]
0	3.82092	0.22	0.02	0	PLC_08	RLOC-00011138	XP_052673911.1 hemicentin-1-like [Crassostrea angulata]
0	3.65994	0.18	0.018	0	PLC_08	RLOC-00021777	XP_052690074.1 excitatory amino acid transporter 1-like [Crassostrea angulata]
0	3.65128	0.315	0.039	0	PLC_08	RLOC-00001685	XP_065928482.1 uncharacterized protein [Magallana gigas]
0	3.60008	0.103	0.011	0	PLC_08	RLOC-00007490	XP_052679204.1 PHD finger protein 24-like [Crassostrea angulata]
0	3.59002	0.19	0.034	0	PLC_08	RLOC-00020973	XP_019926227.3 structural maintenance of chromosomes protein 2 [Magallana gigas]
0	3.44678	0.123	0.012	0	PLC_08	RLOC-00017577	XP_034324833.2 sex peptide receptor-related protein 2-like [Magallana gigas]
0	3.41183	0.235	0.025	0	PLC_08	RLOC-00024947	XP_011428686.3 uncharacterized protein [Magallana gigas]
0	3.40726	0.227	0.024	0	PLC_08	RLOC-00007812	XP_034305996.2 plasminogen [Magallana gigas]
0	3.40264	0.3	0.04	0	PLC_08	RLOC-00026571	XP_034310826.2 E3 ubiquitin-protein ligase TRIM71-like [Magallana gigas]
0	3.39373	0.449	0.061	0	PLC_08	RLOC-00015373	XP_052697363.1 uncharacterized protein LOC128175631 [Crassostrea angulata]
0	3.36358	0.295	0.039	0	PLC_08	RLOC-00015044	XP_011448466.3 uncharacterized protein [Magallana gigas]
0	3.33578	0.344	0.041	0	PLC_08	RLOC-00013705	XP_052718527.1 allantoinase, mitochondrial-like [Crassostrea angulata]
0	3.30036	0.862	0.174	0	PLC_08	RLOC-00011057	XP_052721061.1 alpha-N-acetylgalactosaminidase-like [Crassostrea angulata]
0	3.29181	0.389	0.052	0	PLC_08	RLOC-00009301	XP_034302035.2 uncharacterized protein [Magallana gigas]
0	3.27299	0.157	0.021	0	PLC_08	RLOC-00006260	XP_052677432.1 UDP-N-acetylglucosamine transporter-like isoform X1 [Crassostrea angulata]
0	3.24484	0.328	0.041	0	PLC_08	RLOC-00021184	XP_052706333.1 uncharacterized protein LOC128181829 [Crassostrea angulata]
0	3.19737	0.644	0.125	0	PLC_08	RLOC-00027304	XP_052683046.1 caspase-2-like [Crassostrea angulata]
0	3.14199	0.214	0.028	0	PLC_08	RLOC-00014499	XP_052716770.1 uncharacterized protein LOC128189260 [Crassostrea angulata]
0	3.09592	0.487	0.079	0	PLC_08	RLOC-00004332	XP_065923164.1 hepatic lectin isoform X2 [Magallana gigas]
0	3.08281	0.282	0.031	0	PLC_08	RLOC-00025504	XP_052704700.1 centromere protein F-like isoform X1 [Crassostrea angulata]
0	3.05947	0.15	0.02	0	PLC_08	RLOC-00007940	XP_022300940.1 LOW QUALITY PROTEIN: uncharacterized protein LOC111109147 [Crassostrea virginica]
0	3.05821	0.187	0.025	0	PLC_08	RLOC-00012697	XP_052715262.1 pancreatic secretory granule membrane major glycoprotein GP2-like [Crassostrea angulata]
1.27e-262	2.95982	0.108	0.015	3.2e-258	PLC_08	RLOC-00025004	XP_052706769.1 uncharacterized protein LOC128182208 [Crassostrea angulata]
0	2.94143	0.173	0.03	0	PLC_08	RLOC-00020469	XP_011438843.3 probable alpha-ketoglutarate-dependent hypophosphite dioxygenase [Magallana gigas]
0	2.8763	0.984	0.507	0	PLC_08	RLOC-00010310	XP_052672715.1 uncharacterized protein LOC128155173 [Crassostrea angulata]
0	2.85398	0.573	0.157	0	PLC_08	RLOC-00007673	XP_065944267.1 uncharacterized protein [Magallana gigas]
6.09e-196	2.83973	0.123	0.024	1.54e-191	PLC_08	RLOC-00011102	XP_065933382.1 serum amyloid A-5 protein [Magallana gigas]
1.33e-202	2.82677	0.123	0.023	3.35e-198	PLC_08	RLOC-00006401	XP_052680167.1 uncharacterized protein LOC128160914 [Crassostrea angulata]
0	2.80745	0.157	0.024	0	PLC_08	RLOC-00028404	XP_052673911.1 hemicentin-1-like [Crassostrea angulata]
0	2.74632	0.426	0.067	0	PLC_08	RLOC-00013314	XP_052715908.1 macrophage mannose receptor 1-like [Crassostrea angulata]
0	2.72259	0.234	0.033	0	PLC_08	RLOC-00016298	XP_034326420.2 arrestin domain-containing protein 3 [Magallana gigas]
0	2.72043	0.663	0.144	0	PLC_08	RLOC-00012648	XP_052715471.1 SCO-spondin-like [Crassostrea angulata]
5.8e-167	2.72027	0.116	0.024	1.47e-162	PLC_08	RLOC-00011859	XP_011456335.3 transcription factor HES-1-B [Magallana gigas]
0	2.70507	0.345	0.059	0	PLC_08	RLOC-00024946	XP_065926223.1 uncharacterized protein [Magallana gigas]
1.01e-243	2.70492	0.13	0.022	2.56e-239	PLC_08	RLOC-00008396	XP_052720002.1 innexin unc-9-like isoform X1 [Crassostrea angulata]
6.58e-244	2.6976	0.137	0.024	1.66e-239	PLC_08	RLOC-00026801	XP_065929316.1 uncharacterized protein [Magallana gigas]
0	2.69233	0.448	0.093	0	PLC_08	RLOC-00008215	XP_065930459.1 low-density lipoprotein receptor-related protein 2 isoform X9 [Magallana gigas]
0	2.68324	0.818	0.473	0	PLC_08	RLOC-00017186	XP_011456319.2 perilipin-2 isoform X1 [Magallana gigas]
0	2.68056	0.369	0.046	0	PLC_08	RLOC-00010260	XP_052720267.1 sushi, von Willebrand factor type A, EGF and pentraxin domain-containing protein 1-like [Crassostrea angulata]
1.04e-190	2.66521	0.111	0.02	2.63e-186	PLC_08	RLOC-00006186	XP_052679737.1 cytochrome P450 7A1-like [Crassostrea angulata]
0	2.64189	0.679	0.2	0	PLC_08	RLOC-00019765	XP_052687347.1 lysosomal alpha-mannosidase-like [Crassostrea angulata]
0	2.61212	0.996	0.66	0	PLC_08	RLOC-00018597	XP_052688036.1 very low-density lipoprotein receptor-like isoform X1 [Crassostrea angulata]
0	2.59808	0.384	0.081	0	PLC_08	RLOC-00018832	XP_052687637.1 uncharacterized protein LOC128166487 [Crassostrea angulata]
1.1e-297	2.55252	0.176	0.033	2.77e-293	PLC_08	RLOC-00021753	XP_052721086.1 procathepsin L-like, partial [Crassostrea angulata]
0	2.53052	0.314	0.039	0	PLC_08	RLOC-00010259	XP_052720261.1 sushi, von Willebrand factor type A, EGF and pentraxin domain-containing protein 1-like [Crassostrea angulata]
0	2.51276	0.221	0.041	0	PLC_08	RLOC-00020208	XP_019923274.3 receptor-type tyrosine-protein phosphatase delta isoform X5 [Magallana gigas]
3.27e-247	2.44999	0.155	0.03	8.27e-243	PLC_08	RLOC-00013686	XP_052713516.1 pantetheinase-like [Crassostrea angulata]
1.8e-285	2.43148	0.197	0.041	4.54e-281	PLC_08	RLOC-00017567	XP_011424514.3 ankyrin repeat and SOCS box protein 13 isoform X1 [Magallana gigas]
0	2.4103	0.265	0.059	0	PLC_08	RLOC-00011113	XP_052674003.1 frizzled-7-A-like [Crassostrea angulata]
0	2.40473	0.527	0.114	0	PLC_08	RLOC-00025150	XP_052705647.1 uncharacterized protein LOC128181327 [Crassostrea angulata]
9.01e-156	2.38867	0.106	0.022	2.27e-151	PLC_08	RLOC-00007502	XP_034306070.2 mannan-binding lectin serine protease 1 isoform X1 [Magallana gigas]
5.21e-159	2.36945	0.113	0.024	1.31e-154	PLC_08	RLOC-00018614	XP_052685838.1 uridine-cytidine kinase-like 1 isoform X4 [Crassostrea angulata]
0	2.27388	0.348	0.081	0	PLC_08	RLOC-00024352	XP_052705957.1 sarcoplasmic calcium-binding protein-like [Crassostrea angulata]
4.92e-184	2.24142	0.152	0.036	1.24e-179	PLC_08	RLOC-00001383	XP_052710025.1 monocarboxylate transporter 10-like [Crassostrea angulata]
1.29e-119	2.23695	0.117	0.031	3.27e-115	PLC_08	RLOC-00000761	XP_052710722.1 multimerin-2-like [Crassostrea angulata]
0	2.17353	0.699	0.255	0	PLC_08	RLOC-00012306	XP_052718432.1 stromelysin-3-like [Crassostrea angulata]
0	2.13172	0.419	0.129	0	PLC_08	RLOC-00002235	XP_052691144.1 uncharacterized protein LOC128169012 [Crassostrea angulata]
0	2.13036	0.836	0.351	0	PLC_08	RLOC-00026521	XP_052681502.1 alpha-2-macroglobulin-P-like [Crassostrea angulata]
0	2.10025	0.756	0.332	0	PLC_08	RLOC-00020693	XP_052686800.1 FMRFamide receptor-like [Crassostrea angulata]
1.92e-190	2.0782	0.215	0.063	4.86e-186	PLC_08	RLOC-00018561	XP_052689245.1 uncharacterized protein LOC128167520 isoform X1 [Crassostrea angulata]
8.3e-146	2.05469	0.129	0.032	2.1e-141	PLC_08	RLOC-00019648	XP_052686245.1 adhesion G protein-coupled receptor L3-like [Crassostrea angulata]
1.04e-133	2.03133	0.112	0.026	2.62e-129	PLC_08	RLOC-00006905	XP_052679141.1 transcription factor Sp9-like [Crassostrea angulata]
1.5e-109	2.0308	0.172	0.061	3.8e-105	PLC_08	RLOC-00007558
3.49e-261	1.98444	0.435	0.172	8.82e-257	PLC_08	RLOC-00017467	XP_052697252.1 uncharacterized protein LOC128175545 [Crassostrea angulata]
0	1.92344	0.479	0.105	0	PLC_08	RLOC-00025529	XP_052706244.1 uncharacterized protein LOC128181767 isoform X1 [Crassostrea angulata]
8.5e-178	1.91912	0.166	0.042	2.15e-173	PLC_08	RLOC-00023029	XP_052705880.1 microtubule-associated protein 2-like isoform X1 [Crassostrea angulata]
1.14e-166	1.89735	0.19	0.055	2.89e-162	PLC_08	RLOC-00015649	XP_052701201.1 universal stress protein in QAH/OAS sulfhydrylase 3'region-like isoform X1 [Crassostrea angulata]
8.45e-156	1.89133	0.17	0.048	2.13e-151	PLC_08	RLOC-00008383	XP_034302917.2 uncharacterized protein [Magallana gigas]
5.18e-180	1.88748	0.269	0.094	1.31e-175	PLC_08	RLOC-00021537	XP_022333812.1 LOW QUALITY PROTEIN: uncharacterized protein LOC111130848 [Crassostrea virginica]
2.22e-114	1.88685	0.118	0.032	5.61e-110	PLC_08	RLOC-00019168	XP_052687371.1 ras-GEF domain-containing family member 1B-like isoform X1 [Crassostrea angulata]
2.25e-160	1.84086	0.213	0.069	5.67e-156	PLC_08	RLOC-00009090	XP_034302450.2 uncharacterized protein [Magallana gigas]
7.79e-188	1.82916	0.261	0.087	1.97e-183	PLC_08	RLOC-00024618	XP_034329907.2 ninjurin-A isoform X2 [Magallana gigas]
8.68e-161	1.80601	0.173	0.048	2.19e-156	PLC_08	RLOC-00020601	XP_052688085.1 ABC transporter F family member 4-like isoform X1 [Crassostrea angulata]
0	1.77103	0.496	0.145	0	PLC_08	RLOC-00011147	XP_052675396.1 collagen alpha-5(IV) chain-like isoform X5 [Crassostrea angulata]
9.36e-121	1.76849	0.196	0.07	2.36e-116	PLC_08	RLOC-00009466	XP_065931888.1 uncharacterized protein [Magallana gigas]
1.1e-106	1.75565	0.127	0.038	2.79e-102	PLC_08	RLOC-00030390	XP_052713334.1 uncharacterized protein LOC128187146 [Crassostrea angulata]
1.83e-275	1.70593	0.452	0.175	4.63e-271	PLC_08	RLOC-00012759	XP_011414186.1 sodium/calcium exchanger regulatory protein 1 [Magallana gigas]
3.15e-79	1.69666	0.118	0.04	7.95e-75	PLC_08	RLOC-00000498	XP_052709017.1 LOW QUALITY PROTEIN: excitatory amino acid transporter-like [Crassostrea angulata]
5.92e-195	1.66344	0.292	0.101	1.5e-190	PLC_08	RLOC-00008979	XP_052720438.1 uncharacterized protein LOC128192064 isoform X1 [Crassostrea angulata]
3.8e-84	1.64037	0.108	0.033	9.59e-80	PLC_08	RLOC-00029293	XP_065928753.1 uncharacterized protein [Magallana gigas]
3.09e-105	1.63684	0.106	0.028	7.8e-101	PLC_08	RLOC-00014498	XP_062611122.1 uncharacterized protein LOC134272970 [Saccostrea cucullata]
0	1.6278	0.949	0.731	0	PLC_08	RLOC-00000308	XP_022292448.1 uncharacterized protein LOC111103455 [Crassostrea virginica]
0	1.62332	0.47	0.139	0	PLC_08	RLOC-00026681	XP_065930287.1 uncharacterized protein [Magallana gigas]
2.15e-89	1.59657	0.132	0.044	5.43e-85	PLC_08	RLOC-00007511	XP_052676742.1 cystinosin homolog [Crassostrea angulata]
0	1.58483	0.656	0.238	0	PLC_08	RLOC-00021468	XP_052708916.1 uncharacterized protein LOC128183796 [Crassostrea angulata]
3.63e-165	1.57836	0.271	0.098	9.17e-161	PLC_08	RLOC-00000214	XP_052708894.1 thymidine phosphorylase-like [Crassostrea angulata]
8.39e-110	1.56572	0.149	0.048	2.12e-105	PLC_08	RLOC-00002761	XP_052708062.1 ribonuclease Oy-like isoform X1 [Crassostrea angulata]
8.57e-77	1.54954	0.127	0.045	2.17e-72	PLC_08	RLOC-00011009	XP_052675442.1 neurogenic locus notch homolog protein 1-like isoform X1 [Crassostrea angulata]
4.23e-120	1.52543	0.133	0.037	1.07e-115	PLC_08	RLOC-00026669	XP_052682672.1 peptidoglycan recognition protein-like [Crassostrea angulata]
2.75e-152	1.5192	0.267	0.1	6.95e-148	PLC_08	RLOC-00006282	XP_052677972.1 uncharacterized protein LOC128158990 [Crassostrea angulata]
0	1.51909	0.995	0.944	0	PLC_08	RLOC-00012426	XP_052715201.1 soma ferritin-like [Crassostrea angulata]
5.53e-65	1.51772	0.119	0.044	1.4e-60	PLC_08	RLOC-00020038	XP_022314459.1 uncharacterized protein LOC111118999 [Crassostrea virginica]
1.32e-248	1.51553	0.515	0.231	3.34e-244	PLC_08	RLOC-00006281	XP_052679702.1 dipeptidyl peptidase 1-like [Crassostrea angulata]
1.28e-240	1.50225	0.65	0.365	3.23e-236	PLC_08	RLOC-00026751	XP_065930224.1 uncharacterized protein [Magallana gigas]
6e-109	1.49837	0.313	0.151	1.51e-104	PLC_08	RLOC-00000320	XP_052708276.1 tumor necrosis factor alpha-induced protein 3-like isoform X1 [Crassostrea angulata]
8.68e-73	1.49061	0.112	0.038	2.19e-68	PLC_08	RLOC-00019797	XP_052690033.1 uncharacterized protein LOC128168018 isoform X1 [Crassostrea angulata]
0	1.48079	0.99	0.859	0	PLC_08	RLOC-00011890	XP_052714493.1 uncharacterized protein LOC128187882 isoform X3 [Crassostrea angulata]
6.8e-66	1.42236	0.11	0.039	1.72e-61	PLC_08	RLOC-00005570	XP_011419762.3 uncharacterized protein [Magallana gigas]
2.32e-77	1.41567	0.152	0.059	5.87e-73	PLC_08	RLOC-00009852	XP_052719636.1 uncharacterized protein LOC128191546 [Crassostrea angulata]
5.52e-135	1.40961	0.251	0.096	1.39e-130	PLC_08	RLOC-00020719	XP_052684277.1 LOW QUALITY PROTEIN: uncharacterized protein PF3D7_1120600-like [Crassostrea angulata]
9.74e-126	1.40684	0.113	0.028	2.46e-121	PLC_08	RLOC-00025506	XP_052704698.1 uncharacterized protein LOC128180609 [Crassostrea angulata]
3.6e-80	1.40589	0.131	0.046	9.09e-76	PLC_08	RLOC-00023757	XP_052697238.1 cholecystokinin receptor type A-like [Crassostrea angulata]
0	1.40551	0.983	0.858	0	PLC_08	RLOC-00006535	XP_052677705.1 uncharacterized protein LOC128158786 [Crassostrea angulata]
0	1.40106	0.218	0.045	0	PLC_08	RLOC-00013009	XP_052714080.1 uncharacterized protein LOC128187689 [Crassostrea angulata]
0	1.40034	0.742	0.404	0	PLC_08	RLOC-00026080	XP_052690651.1 protein CREBRF homolog isoform X1 [Crassostrea angulata]
6.49e-104	1.39522	0.361	0.19	1.64e-99	PLC_08	RLOC-00008528	XP_052672809.1 uncharacterized protein LOC128155239 [Crassostrea angulata]
6.82e-114	1.38048	0.226	0.089	1.72e-109	PLC_08	RLOC-00026965	XP_065929137.1 interferon alpha-inducible protein 27-like protein 2B isoform X1 [Magallana gigas]
8.73e-204	1.37971	0.514	0.251	2.21e-199	PLC_08	RLOC-00009745	XP_052721641.1 Krueppel-like factor 10 [Crassostrea angulata]
2.09e-70	1.36579	0.126	0.046	5.27e-66	PLC_08	RLOC-00001805	XP_011425298.1 alpha-galactosidase A [Magallana gigas]
1.5e-86	1.36308	0.155	0.057	3.79e-82	PLC_08	RLOC-00024824	XP_011452497.3 amine oxidase [flavin-containing] A isoform X1 [Magallana gigas]
1.42e-223	1.35819	0.493	0.226	3.59e-219	PLC_08	RLOC-00022527	XP_052690208.1 collagen alpha-1(I) chain-like [Crassostrea angulata]
0	1.35305	0.798	0.495	0	PLC_08	RLOC-00009511	XP_052672946.1 E3 ubiquitin-protein ligase XIAP-like [Crassostrea angulata]
1.53e-85	1.34558	0.184	0.074	3.87e-81	PLC_08	RLOC-00017148	XP_034325789.2 beta-hexosaminidase subunit beta isoform X4 [Magallana gigas]
1.36e-162	1.33121	0.338	0.139	3.44e-158	PLC_08	RLOC-00015610	XP_011439615.3 mRNA decay activator protein ZFP36L1 [Magallana gigas]
4.91e-126	1.32612	0.246	0.096	1.24e-121	PLC_08	RLOC-00014830	XP_061184438.1 LOW QUALITY PROTEIN: uncharacterized protein LOC133192449 [Saccostrea echinata]
2.75e-60	1.3058	0.126	0.05	6.95e-56	PLC_08	RLOC-00012203	XP_034337870.2 scavenger receptor class B member 1 [Magallana gigas]
3.1e-106	1.26809	0.16	0.053	7.82e-102	PLC_08	RLOC-00026405	XP_034318419.2 cytochrome P450 3A11 [Magallana gigas]
3.68e-116	1.25565	0.204	0.075	9.29e-112	PLC_08	RLOC-00009706	XP_011424971.3 neural cell adhesion molecule 2 isoform X2 [Magallana gigas]
1.8e-149	1.25103	0.324	0.134	4.53e-145	PLC_08	RLOC-00025183	XP_052704236.1 uncharacterized protein LOC128180297 [Crassostrea angulata]
9.98e-52	1.24191	0.127	0.054	2.52e-47	PLC_08	RLOC-00022047	XP_011435005.3 enolase-phosphatase E1 isoform X1 [Magallana gigas]
4.83e-59	1.20705	0.143	0.06	1.22e-54	PLC_08	RLOC-00010166	XP_011413892.3 microsomal glutathione S-transferase 1 [Magallana gigas]
4.09e-71	1.20415	0.194	0.087	1.03e-66	PLC_08	RLOC-00012886	XP_022342767.1 uncharacterized protein LOC111136303 [Crassostrea virginica]
3.74e-57	1.20233	0.141	0.06	9.44e-53	PLC_08	RLOC-00003972	XP_052695746.1 receptor-type tyrosine-protein phosphatase kappa-like [Crassostrea angulata]
0	1.20099	0.901	0.661	0	PLC_08	RLOC-00021360	XP_034310853.1 uncharacterized protein [Magallana gigas]
7.4e-61	1.19676	0.225	0.115	1.87e-56	PLC_08	RLOC-00003891	XP_052693420.1 multiple epidermal growth factor-like domains protein 10 [Crassostrea angulata]
2.55e-75	1.19168	0.184	0.078	6.43e-71	PLC_08	RLOC-00020472	XP_052688025.1 glyoxalase domain-containing protein 5-like isoform X2 [Crassostrea angulata]
1.22e-57	1.19157	0.156	0.069	3.09e-53	PLC_08	RLOC-00028717	XP_065941158.1 cytosolic non-specific dipeptidase [Magallana gigas]
3.9e-53	1.19156	0.193	0.097	9.84e-49	PLC_08	RLOC-00011382	XP_065933676.1 uncharacterized protein [Magallana gigas]
2.81e-145	1.18571	0.496	0.272	7.1e-141	PLC_08	RLOC-00014508	XP_011424185.2 phosphoenolpyruvate carboxykinase, cytosolic [GTP] isoform X1 [Magallana gigas]
6.66e-75	1.18053	0.167	0.068	1.68e-70	PLC_08	RLOC-00024988	XP_052703182.1 uncharacterized protein LOC128179699 [Crassostrea angulata]
1.08e-58	1.17557	0.123	0.049	2.72e-54	PLC_08	RLOC-00002762	XP_052708061.1 secretin receptor-like [Crassostrea angulata]
4.57e-106	1.16106	0.229	0.093	1.15e-101	PLC_08	RLOC-00023916	XP_052704119.1 uncharacterized protein LOC128180231 [Crassostrea angulata]
8.2e-69	1.15442	0.198	0.091	2.07e-64	PLC_08	RLOC-00017201	XP_052698512.1 uncharacterized protein LOC128176303 [Crassostrea angulata]
1.27e-51	1.15349	0.138	0.061	3.21e-47	PLC_08	RLOC-00022618	XP_052685774.1 isocitrate dehydrogenase [NADP], mitochondrial-like [Crassostrea angulata]
1.04e-136	1.15269	0.413	0.204	2.62e-132	PLC_08	RLOC-00022096	XP_052715588.1 lysosomal aspartic protease-like isoform X1 [Crassostrea angulata]
2.01e-58	1.1504	0.146	0.062	5.06e-54	PLC_08	RLOC-00007398	XP_052679111.1 glutathione S-transferase Y1-like [Crassostrea angulata]
2.97e-54	1.13968	0.212	0.11	7.49e-50	PLC_08	RLOC-00022207	XP_011414416.3 epithelial membrane protein 2 [Magallana gigas]
1.45e-57	1.13488	0.151	0.066	3.65e-53	PLC_08	RLOC-00007196	XP_052678979.1 metalloproteinase inhibitor 3-like [Crassostrea angulata]
5.2e-152	1.13472	0.539	0.299	1.31e-147	PLC_08	RLOC-00024803	XP_052705635.1 early growth response protein 1-B-like [Crassostrea angulata]
2.3e-63	1.13329	0.136	0.054	5.81e-59	PLC_08	RLOC-00011325	XP_011445512.3 fibrillin-2 [Magallana gigas]
4.16e-67	1.11609	0.12	0.044	1.05e-62	PLC_08	RLOC-00009155	XP_052720782.1 uncharacterized protein LOC128192265 isoform X2 [Crassostrea angulata]
5.1e-203	1.10964	0.709	0.446	1.29e-198	PLC_08	RLOC-00001078	XP_052707757.1 multiple epidermal growth factor-like domains protein 10 [Crassostrea angulata]
1.29e-45	1.10173	0.127	0.057	3.25e-41	PLC_08	RLOC-00017337	XP_052701571.1 protein c-Fos-like isoform X1 [Crassostrea angulata]
2.94e-57	1.078	0.165	0.075	7.43e-53	PLC_08	RLOC-00002332	XP_034331294.2 snake venom 5'-nucleotidase [Magallana gigas]
4.09e-105	1.07354	0.339	0.168	1.03e-100	PLC_08	RLOC-00015648	XP_062583081.1 uncharacterized protein LOC134244847 [Saccostrea cucullata]
2.91e-65	1.07147	0.194	0.09	7.35e-61	PLC_08	RLOC-00007183	XP_065937557.1 uncharacterized protein [Magallana gigas]
3.91e-55	1.06378	0.182	0.087	9.87e-51	PLC_08	RLOC-00017147	XP_011421971.3 uncharacterized protein [Magallana gigas]
1.75e-38	1.04483	0.115	0.053	4.43e-34	PLC_08	RLOC-00009026	XP_011446889.3 uncharacterized protein [Magallana gigas]
9.25e-53	1.04416	0.155	0.071	2.34e-48	PLC_08	RLOC-00027576	XP_052682545.1 uncharacterized protein LOC128163097 isoform X1 [Crassostrea angulata]
1.24e-132	1.04383	0.65	0.436	3.14e-128	PLC_08	RLOC-00008401	XP_052721841.1 cytochrome P450 2C31-like isoform X1 [Crassostrea angulata]
2.96e-74	1.04259	0.253	0.125	7.48e-70	PLC_08	RLOC-00006352	XP_052679794.1 heat shock 70 kDa protein 14-like [Crassostrea angulata]
1.61e-41	1.03984	0.1	0.042	4.06e-37	PLC_08	RLOC-00000162	XP_052709920.1 translocator protein-like [Crassostrea angulata]
4.49e-97	1.01745	0.299	0.142	1.13e-92	PLC_08	RLOC-00008655	XP_052673163.1 uncharacterized protein LOC128155482 [Crassostrea angulata]
4.17e-236	1.01686	0.777	0.508	1.05e-231	PLC_08	RLOC-00001086	XP_052710505.1 placenta-specific gene 8 protein-like [Crassostrea angulata]
9.27e-47	1.01443	0.115	0.049	2.34e-42	PLC_08	RLOC-00017232	XP_065944497.1 uncharacterized protein [Magallana gigas]
2.23e-160	1.01031	0.255	0.088	5.63e-156	PLC_08	RLOC-00007169	XP_019927173.2 macrophage-expressed gene 1 protein [Magallana gigas]
5.44e-37	1.00715	0.112	0.052	1.37e-32	PLC_08	RLOC-00018418	XP_052684341.1 growth arrest and DNA damage-inducible protein GADD45 gamma-like [Crassostrea angulata]
3.21e-148	1.00329	0.585	0.343	8.1e-144	PLC_08	RLOC-00010744	XP_065932941.1 galanin receptor 2b-like [Magallana gigas]
2.01e-59	0.992784	0.183	0.086	5.08e-55	PLC_08	RLOC-00000494	XP_052709578.1 cyclic AMP-responsive element-binding protein 3-like protein 1 isoform X1 [Crassostrea angulata]
7.14e-31	0.987984	0.111	0.055	1.8e-26	PLC_08	RLOC-00010449	XP_052719872.1 protein Shroom3-like isoform X1 [Crassostrea angulata]
8.54e-82	0.986867	0.438	0.268	2.16e-77	PLC_08	RLOC-00018271	XP_052688579.1 uncharacterized protein LOC128167093 [Crassostrea angulata]
4.56e-28	0.981841	0.106	0.054	1.15e-23	PLC_08	RLOC-00010809	XP_011438001.3 histone acetyltransferase p300 [Magallana gigas]
3.96e-51	0.969614	0.168	0.08	1e-46	PLC_08	RLOC-00016426	XP_065944310.1 uncharacterized protein [Magallana gigas]
1.78e-47	0.961037	0.14	0.064	4.49e-43	PLC_08	RLOC-00026384	XP_065929405.1 uncharacterized protein [Magallana gigas]
1.94e-45	0.957051	0.293	0.18	4.9e-41	PLC_08	RLOC-00008130	XP_052710638.1 E3 ubiquitin-protein ligase XIAP-like [Crassostrea angulata]
8.29e-39	0.954124	0.135	0.066	2.09e-34	PLC_08	RLOC-00027472	XP_052682070.1 histone deacetylase 4-like isoform X1 [Crassostrea angulata]
1.65e-35	0.952393	0.126	0.062	4.16e-31	PLC_08	RLOC-00007198	NP_001292265.1 metalloproteinase inhibitor 2-like precursor [Magallana gigas]
3.85e-53	0.946298	0.173	0.083	9.72e-49	PLC_08	RLOC-00008792	XP_011423013.3 sodium- and chloride-dependent taurine transporter-like isoform X1 [Magallana gigas]
4.98e-32	0.931845	0.146	0.079	1.26e-27	PLC_08	RLOC-00002068	XP_052709717.1 baculoviral IAP repeat-containing protein 2-like [Crassostrea angulata]
2.03e-27	0.922022	0.111	0.057	5.11e-23	PLC_08	RLOC-00009290	XP_052674852.1 vascular endothelial growth factor A-like [Crassostrea angulata]
8.36e-38	0.913158	0.152	0.078	2.11e-33	PLC_08	RLOC-00021303	XP_052695373.1 TPR and ankyrin repeat-containing protein 1-like [Crassostrea angulata]
3.71e-53	0.912449	0.233	0.125	9.37e-49	PLC_08	RLOC-00016484	XP_065942640.1 arrestin domain-containing protein 17 isoform X3 [Magallana gigas]
2.91e-55	0.894233	0.262	0.144	7.35e-51	PLC_08	RLOC-00008796	XP_052674046.1 kalirin-like isoform X1 [Crassostrea angulata]
7.21e-25	0.879278	0.133	0.076	1.82e-20	PLC_08	RLOC-00000217	XP_052710443.1 prostaglandin E2 receptor EP4 subtype-like [Crassostrea angulata]
4.91e-49	0.874832	0.202	0.105	1.24e-44	PLC_08	RLOC-00009092	XP_065931370.1 uncharacterized protein [Magallana gigas]
2.74e-57	0.871156	0.231	0.119	6.93e-53	PLC_08	RLOC-00024589	XP_011423328.3 retinol dehydrogenase 11 [Magallana gigas]
2.04e-57	0.870082	0.292	0.166	5.15e-53	PLC_08	RLOC-00019865	XP_052687907.1 protein disulfide-isomerase-like [Crassostrea angulata]
3.45e-122	0.862129	0.696	0.488	8.7e-118	PLC_08	RLOC-00008468	XP_065930785.1 titin [Magallana gigas]
1.12e-29	0.857787	0.138	0.074	2.83e-25	PLC_08	RLOC-00025974	XP_011412100.2 lysine-specific demethylase 6A isoform X1 [Magallana gigas]
4.82e-24	0.849081	0.157	0.095	1.22e-19	PLC_08	RLOC-00016961	XP_052696509.1 collagen alpha-1(XII) chain-like [Crassostrea angulata]
7.89e-27	0.846706	0.136	0.076	1.99e-22	PLC_08	RLOC-00006350	XP_052677564.1 plexin-A2-like isoform X1 [Crassostrea angulata]
3.8e-58	0.846313	0.297	0.168	9.59e-54	PLC_08	RLOC-00020566	XP_052688442.1 cytosolic Fe-S cluster assembly factor narfl-like [Crassostrea angulata]
3.75e-26	0.842816	0.109	0.057	9.46e-22	PLC_08	RLOC-00008983	XP_011436090.2 monocarboxylate transporter 9 [Magallana gigas]
4.42e-81	0.837628	0.223	0.1	1.12e-76	PLC_08	RLOC-00003423	XP_052677412.1 uncharacterized protein LOC128158571 [Crassostrea angulata]
1.31e-100	0.829853	0.59	0.387	3.31e-96	PLC_08	RLOC-00011385	XP_052719438.1 immediate early response gene 5-like protein [Crassostrea angulata]
1.39e-63	0.828023	0.333	0.192	3.5e-59	PLC_08	RLOC-00017578	XP_011436817.3 aldehyde dehydrogenase 1A1 [Magallana gigas]
1.81e-43	0.808567	0.167	0.084	4.57e-39	PLC_08	RLOC-00027036	XP_034308828.2 carboxylesterase 1C isoform X1 [Magallana gigas]
8.43e-41	0.797679	0.237	0.138	2.13e-36	PLC_08	RLOC-00008866	XP_052720116.1 uncharacterized protein LOC128191834 [Crassostrea angulata]
1.05e-29	0.797307	0.113	0.057	2.65e-25	PLC_08	RLOC-00024391	XP_052704390.1 cysteine-rich venom protein latisemin-like isoform X1 [Crassostrea angulata]
4.93e-47	0.792925	0.211	0.112	1.25e-42	PLC_08	RLOC-00003873	XP_052693393.1 probable serine carboxypeptidase CPVL isoform X2 [Crassostrea angulata]
4.22e-35	0.792197	0.16	0.085	1.06e-30	PLC_08	RLOC-00013873	XP_052717553.1 complement C3-like [Crassostrea angulata]
9.44e-33	0.791686	0.143	0.075	2.38e-28	PLC_08	RLOC-00001587	XP_052710884.1 eukaryotic translation initiation factor 2-alpha kinase 3-like [Crassostrea angulata]
2.49e-40	0.790739	0.207	0.116	6.28e-36	PLC_08	RLOC-00026686	XP_052682388.1 uncharacterized protein LOC128162977 [Crassostrea angulata]
1.68e-133	0.790444	0.782	0.598	4.24e-129	PLC_08	RLOC-00014370	XP_052716837.1 CCAAT/enhancer-binding protein beta-like [Crassostrea angulata]
1.68e-230	0.787558	0.941	0.809	4.23e-226	PLC_08	RLOC-00000178	XP_052709424.1 procathepsin L-like [Crassostrea angulata]
9.01e-31	0.783024	0.182	0.106	2.27e-26	PLC_08	RLOC-00013156	XP_052713567.1 A disintegrin and metalloproteinase with thrombospondin motifs 1-like [Crassostrea angulata]
9.81e-20	0.779541	0.105	0.059	2.48e-15	PLC_08	RLOC-00017863	XP_052702921.1 LOW QUALITY PROTEIN: uncharacterized protein LOC128179519 [Crassostrea angulata]
2.84e-59	0.77868	0.37	0.227	7.16e-55	PLC_08	RLOC-00009264	XP_052719738.1 monocarboxylate transporter 14-like [Crassostrea angulata]
1.6e-35	0.765153	0.193	0.109	4.04e-31	PLC_08	RLOC-00009903	XP_022324621.1 protein transport protein Sec61 subunit beta-like [Crassostrea virginica]
2.19e-74	0.762413	0.53	0.352	5.52e-70	PLC_08	RLOC-00014817	XP_052701875.1 LOW QUALITY PROTEIN: uncharacterized protein LOC128178651 [Crassostrea angulata]
7.53e-37	0.761748	0.157	0.082	1.9e-32	PLC_08	RLOC-00020687	XP_011429212.3 TATA element modulatory factor isoform X1 [Magallana gigas]
1.52e-79	0.75653	0.587	0.402	3.84e-75	PLC_08	RLOC-00023006	XP_061178318.1 uncharacterized protein LOC133186947 [Saccostrea echinata]
7.07e-91	0.754731	0.814	0.674	1.79e-86	PLC_08	RLOC-00002354	XP_034335613.2 baculoviral IAP repeat-containing protein 2 isoform X3 [Magallana gigas]
3.53e-58	0.75224	0.285	0.158	8.91e-54	PLC_08	RLOC-00001125	XP_034315610.2 headcase protein [Magallana gigas]
9.45e-27	0.751176	0.19	0.117	2.39e-22	PLC_08	RLOC-00029703	XP_034335613.2 baculoviral IAP repeat-containing protein 2 isoform X3 [Magallana gigas]
2.35e-31	0.735036	0.19	0.111	5.93e-27	PLC_08	RLOC-00001586	XP_052711424.1 interferon-induced, double-stranded RNA-activated protein kinase-like [Crassostrea angulata]
1.03e-36	0.726038	0.186	0.103	2.59e-32	PLC_08	RLOC-00026333	XP_065929730.1 uncharacterized protein [Magallana gigas]
1.57e-20	0.714514	0.118	0.068	3.96e-16	PLC_08	RLOC-00021180	XP_052703938.1 uncharacterized protein LOC128180112 [Crassostrea angulata]
2.52e-19	0.713857	0.111	0.064	6.37e-15	PLC_08	RLOC-00026381	XP_052683366.1 retinol dehydrogenase 12-like [Crassostrea angulata]
1.31e-18	0.710582	0.559	0.48	3.31e-14	PLC_08	RLOC-00025540	XP_052702957.1 LOW QUALITY PROTEIN: uncharacterized protein LOC128179554 [Crassostrea angulata]
2.23e-26	0.709546	0.169	0.1	5.63e-22	PLC_08	RLOC-00007200	XP_052678702.1 metalloproteinase inhibitor 1-like [Crassostrea angulata]
6.53e-20	0.707277	0.101	0.056	1.65e-15	PLC_08	RLOC-00028338	XP_052677302.1 uncharacterized protein LOC128158475 isoform X1 [Crassostrea angulata]
5.22e-81	0.703937	0.566	0.377	1.32e-76	PLC_08	RLOC-00008951	XP_052672714.1 uncharacterized protein LOC128155172 [Crassostrea angulata]
5.59e-33	0.700087	0.205	0.121	1.41e-28	PLC_08	RLOC-00013810	XP_052713098.1 uncharacterized protein LOC128187061 [Crassostrea angulata]
8.18e-12	0.698611	0.106	0.069	2.07e-07	PLC_08	RLOC-00021412	XP_034318031.2 cysteine--tRNA ligase, cytoplasmic isoform X1 [Magallana gigas]
1.46e-49	0.690963	0.374	0.239	3.69e-45	PLC_08	RLOC-00016780	XP_052698398.1 cartilage matrix protein-like [Crassostrea angulata]
1.72e-121	0.685568	0.848	0.697	4.34e-117	PLC_08	RLOC-00014892	XP_052698568.1 uncharacterized protein LOC128176350 [Crassostrea angulata]
1.13e-18	0.683163	0.113	0.066	2.86e-14	PLC_08	RLOC-00020468	XP_052690220.1 cis-aconitate decarboxylase-like [Crassostrea angulata]
8.6e-257	0.677038	0.887	0.64	2.17e-252	PLC_08	RLOC-00013696	XP_052718381.1 programmed cell death protein 6-like isoform X2 [Crassostrea angulata]
1.55e-51	0.671616	0.213	0.111	3.93e-47	PLC_08	RLOC-00014473	XP_065936497.1 rap1 GTPase-activating protein 1 isoform X2 [Magallana gigas]
7.2e-20	0.669129	0.136	0.083	1.82e-15	PLC_08	RLOC-00014896	XP_052702508.1 SH2 domain-containing adapter protein E-like isoform X1 [Crassostrea angulata]
9.67e-47	0.659022	0.33	0.203	2.44e-42	PLC_08	RLOC-00015301	XP_052702498.1 stress response protein NhaX-like [Crassostrea angulata]
8.17e-55	0.652342	0.535	0.379	2.06e-50	PLC_08	RLOC-00015994	XP_052698321.1 uncharacterized protein PF3D7_1120600-like isoform X2 [Crassostrea angulata]
5.76e-35	0.639885	0.234	0.141	1.45e-30	PLC_08	RLOC-00007567	XP_052681083.1 FERM domain-containing protein 4A-like isoform X1 [Crassostrea angulata]
4.44e-32	0.63746	0.213	0.127	1.12e-27	PLC_08	RLOC-00010388	XP_011416171.3 hsc70-interacting protein isoform X1 [Magallana gigas]
3.17e-43	0.632031	0.163	0.081	8.01e-39	PLC_08	RLOC-00022579	XP_034311315.2 uncharacterized [Magallana gigas]
1.82e-26	0.629838	0.154	0.088	4.58e-22	PLC_08	RLOC-00011962	XP_052717538.1 uncharacterized protein LOC128189813 [Crassostrea angulata]
4.53e-87	0.626388	0.798	0.66	1.14e-82	PLC_08	RLOC-00004406	XP_034321845.2 serine-rich adhesin for platelets [Magallana gigas]
2.61e-26	0.62298	0.181	0.109	6.6e-22	PLC_08	RLOC-00017378	XP_052698927.1 uncharacterized protein LOC128176555 [Crassostrea angulata]
5.47e-58	0.608589	0.527	0.365	1.38e-53	PLC_08	RLOC-00005223	XP_065931354.1 uncharacterized protein [Magallana gigas]
4.88e-46	0.602569	0.395	0.26	1.23e-41	PLC_08	RLOC-00002478	XP_052710638.1 E3 ubiquitin-protein ligase XIAP-like [Crassostrea angulata]
1.77e-23	0.598255	0.104	0.055	4.48e-19	PLC_08	RLOC-00024987	XP_052703185.1 uncharacterized protein LOC128179700 isoform X2 [Crassostrea angulata]
2.3e-54	0.598227	0.495	0.338	5.82e-50	PLC_08	RLOC-00001901	XP_034334941.2 uncharacterized protein [Magallana gigas]
5.48e-25	0.596782	0.156	0.092	1.38e-20	PLC_08	RLOC-00015686	XP_052699205.1 galectin-4-like isoform X2 [Crassostrea angulata]
4.33e-32	0.595966	0.205	0.122	1.09e-27	PLC_08	RLOC-00024797	XP_011450616.3 uncharacterized protein [Magallana gigas]
1.12e-22	0.589511	0.13	0.074	2.83e-18	PLC_08	RLOC-00008041	XP_052677212.1 uncharacterized protein LOC128158430 isoform X1 [Crassostrea angulata]
3.79e-11	0.585798	0.1	0.066	9.58e-07	PLC_08	RLOC-00021912	XP_011440342.3 uncharacterized protein [Magallana gigas]
1.29e-16	0.582588	0.106	0.063	3.27e-12	PLC_08	RLOC-00014864	XP_011443011.3 galactose mutarotase [Magallana gigas]
9.51e-25	0.579549	0.67	0.562	2.4e-20	PLC_08	RLOC-00019504	XP_052686201.1 ras-related C3 botulinum toxin substrate 1 [Crassostrea angulata]
2.65e-21	0.577539	0.108	0.06	6.7e-17	PLC_08	RLOC-00024676	XP_065925138.1 palmitoyltransferase ZDHHC16 isoform X1 [Magallana gigas]
4.53e-41	0.575367	0.452	0.317	1.14e-36	PLC_08	RLOC-00019442	XP_052684648.1 cysteine-rich protein 1-like [Crassostrea angulata]
1.48e-90	0.572956	0.372	0.193	3.74e-86	PLC_08	RLOC-00016467	XP_052698006.1 dual oxidase 2-like [Crassostrea angulata]
8.68e-20	0.569989	0.105	0.059	2.19e-15	PLC_08	RLOC-00015435	XP_052701080.1 probable methylmalonate-semialdehyde dehydrogenase [acylating], mitochondrial [Crassostrea angulata]
2.58e-17	0.565278	0.135	0.084	6.52e-13	PLC_08	RLOC-00017807	XP_052697289.1 clumping factor A-like isoform X1 [Crassostrea angulata]
3.58e-20	0.565238	0.12	0.07	9.05e-16	PLC_08	RLOC-00010376	XP_034300988.2 breast cancer anti-estrogen resistance protein 3 homolog isoform X1 [Magallana gigas]
1.35e-32	0.564969	0.275	0.176	3.41e-28	PLC_08	RLOC-00026061	XP_052690690.1 BTB/POZ domain-containing protein 2-like isoform X2 [Crassostrea angulata]
5.05e-14	0.564874	0.116	0.074	1.27e-09	PLC_08	RLOC-00008469	XP_052720341.1 uncharacterized protein LOC128191989 [Crassostrea angulata]
4.85e-17	0.564485	0.101	0.059	1.22e-12	PLC_08	RLOC-00014309	XP_052712423.1 uncharacterized protein LOC128186629 isoform X3 [Crassostrea angulata]
6.77e-37	0.562714	0.134	0.066	1.71e-32	PLC_08	RLOC-00020107	XP_011417947.1 EF-hand calcium-binding domain-containing protein 1 [Magallana gigas]
1.58e-17	0.558212	0.172	0.114	3.98e-13	PLC_08	RLOC-00026587	XP_052683445.1 low-density lipoprotein receptor-related protein 5-like [Crassostrea angulata]
1.97e-55	0.555141	0.373	0.226	4.98e-51	PLC_08	RLOC-00012673	XP_052712457.1 uncharacterized protein LOC128186660 [Crassostrea angulata]
2.76e-38	0.553003	0.394	0.268	6.98e-34	PLC_08	RLOC-00020450	XP_011416239.3 prostaglandin E2 receptor EP4 subtype [Magallana gigas]
4.2e-26	0.551905	0.286	0.195	1.06e-21	PLC_08	RLOC-00003140	XP_065936984.1 talin-1 isoform X1 [Magallana gigas]
3.65e-36	0.551083	0.286	0.179	9.21e-32	PLC_08	RLOC-00026326	XP_034309811.2 integrin beta-3 [Magallana gigas]
2.26e-23	0.550917	0.181	0.112	5.71e-19	PLC_08	RLOC-00011758	XP_011432156.3 genetic suppressor element 1 isoform X1 [Magallana gigas]
2.16e-36	0.547852	0.324	0.209	5.45e-32	PLC_08	RLOC-00011075	XP_052720202.1 tubulin alpha chain, testis-specific [Crassostrea angulata]
2.33e-15	0.543363	0.118	0.074	5.88e-11	PLC_08	RLOC-00024572	XP_052703475.1 H/ACA ribonucleoprotein complex subunit 2-like protein [Crassostrea angulata]
1.65e-25	0.538628	0.229	0.148	4.16e-21	PLC_08	RLOC-00022321	XP_052710238.1 extracellular sulfatase Sulf-1-like isoform X1 [Crassostrea angulata]
2.14e-18	0.538541	0.118	0.07	5.39e-14	PLC_08	RLOC-00007031	XP_052679853.1 mediator of RNA polymerase II transcription subunit 20-like [Crassostrea angulata]
2e-20	0.528574	0.153	0.094	5.06e-16	PLC_08	RLOC-00019209	XP_011435139.3 beta-1,3-galactosyltransferase 5 [Magallana gigas]
9.68e-13	0.516809	0.11	0.071	2.45e-08	PLC_08	RLOC-00017928	XP_052688846.1 F-BAR domain only protein 2-like isoform X1 [Crassostrea angulata]
1.48e-30	0.514171	0.249	0.158	3.73e-26	PLC_08	RLOC-00018567	XP_034314915.2 uncharacterized protein [Magallana gigas]
1.49e-18	0.511908	0.194	0.129	3.75e-14	PLC_08	RLOC-00017338	XP_052701179.1 fos-related antigen 1-like [Crassostrea angulata]
1.4e-23	0.508942	0.297	0.208	3.53e-19	PLC_08	RLOC-00026068	XP_052691210.1 probable JmjC domain-containing histone demethylation protein 2C isoform X1 [Crassostrea angulata]
3.08e-20	0.503892	0.175	0.111	7.78e-16	PLC_08	RLOC-00014028	XP_065936075.1 carbonyl reductase [NADPH] 1-like isoform X1 [Magallana gigas]
0	2.78864	0.279	0.111	0	HM_01	RLOC-00012239	XP_052718140.1 uncharacterized protein LOC128190231 [Crassostrea angulata]
0	2.61927	0.357	0.162	0	HM_01	RLOC-00012236	XP_052718151.1 myo-inositol 2-dehydrogenase-like [Crassostrea angulata]
0	1.9937	0.339	0.149	0	HM_01	RLOC-00030442	XP_065922771.1 kappaPI-actitoxin-Avd3e-like [Magallana gigas]
0	1.74039	0.426	0.17	0	HM_01	RLOC-00022211	XP_052714214.1 epithelial membrane protein 3-like isoform X1 [Crassostrea angulata]
0	1.72405	0.967	0.822	0	HM_01	RLOC-00007998	XP_011439766.3 cystatin-B [Magallana gigas]
0	1.62317	0.19	0.073	0	HM_01	RLOC-00010930	XP_052719703.1 sodium/glucose cotransporter 5-like [Crassostrea angulata]
0	1.61061	0.112	0.042	0	HM_01	RLOC-00014224	XP_011436182.3 uncharacterized protein [Magallana gigas]
0	1.60492	0.781	0.376	0	HM_01	RLOC-00006366	XP_052679088.1 uncharacterized protein LOC128159904 [Crassostrea angulata]
0	1.60017	0.371	0.168	0	HM_01	RLOC-00001295	XP_052708049.1 melatonin receptor type 1B-A-like [Crassostrea angulata]
0	1.58716	0.417	0.177	0	HM_01	RLOC-00026300	XP_065929090.1 receptor-type tyrosine-protein phosphatase alpha isoform X1 [Magallana gigas]
0	1.57877	0.896	0.478	0	HM_01	RLOC-00018887	XP_062607929.1 probable chitinase 10 [Saccostrea cucullata]
0	1.57672	0.885	0.649	0	HM_01	RLOC-00025499	XP_052706464.1 zinc metalloproteinase nas-13-like [Crassostrea angulata]
0	1.5716	0.769	0.405	0	HM_01	RLOC-00002525	XP_052711128.1 calcium-binding protein P-like [Crassostrea angulata]
0	1.57112	0.161	0.065	0	HM_01	RLOC-00016935	XP_052699712.1 leucine-rich repeat-containing protein 74B-like [Crassostrea angulata]
0	1.57111	0.714	0.367	0	HM_01	RLOC-00005460	XP_052678952.1 uncharacterized protein LOC128159792 [Crassostrea angulata]
0	1.56905	0.235	0.095	0	HM_01	RLOC-00005109	XP_034318865.2 sodium-dependent multivitamin transporter [Magallana gigas]
0	1.55648	0.137	0.055	0	HM_01	RLOC-00004521	XP_034321846.2 potassium voltage-gated channel unc-103 isoform X1 [Magallana gigas]
0	1.55391	0.841	0.453	0	HM_01	RLOC-00014656	XP_011436182.3 uncharacterized protein [Magallana gigas]
0	1.55282	0.943	0.588	0	HM_01	RLOC-00017576	XP_052701898.1 sex peptide receptor-like [Crassostrea angulata]
0	1.54402	0.543	0.249	0	HM_01	RLOC-00022783	XP_065940110.1 neural cell adhesion molecule L1-like isoform X2 [Magallana gigas]
0	1.53726	0.987	0.815	0	HM_01	RLOC-00015688	XP_011439384.4 galectin-9 [Magallana gigas]
0	1.53024	0.135	0.054	0	HM_01	RLOC-00007610	XP_065937303.1 uncharacterized protein [Magallana gigas]
0	1.52774	0.734	0.363	0	HM_01	RLOC-00025649	XP_011433346.2 monocarboxylate transporter 12 [Magallana gigas]
0	1.52686	0.694	0.336	0	HM_01	RLOC-00016344	XP_011430417.3 vesicular glutamate transporter 3 isoform X1 [Magallana gigas]
0	1.5189	0.139	0.059	0	HM_01	RLOC-00026701	XP_052683715.1 uncharacterized protein LOC128164041 [Crassostrea angulata]
0	1.51216	0.416	0.207	0	HM_01	RLOC-00020372	XP_052688711.1 cytochrome P450 2C3-like [Crassostrea angulata]
0	1.51057	0.122	0.05	0	HM_01	RLOC-00025295	XP_052707204.1 cyclic AMP receptor-like protein A [Crassostrea angulata]
0	1.49634	0.278	0.122	0	HM_01	RLOC-00012240	XP_065933794.1 uncharacterized protein [Magallana gigas]
0	1.48598	0.27	0.12	0	HM_01	RLOC-00012237	XP_052718153.1 uncharacterized protein LOC128190237 [Crassostrea angulata]
0	1.48212	0.278	0.122	0	HM_01	RLOC-00013313	XP_052713834.1 uncharacterized protein LOC128187430 [Crassostrea angulata]
0	1.478	0.455	0.206	0	HM_01	RLOC-00009428	XP_011417787.3 fibroblast growth factor receptor 2 isoform X3 [Magallana gigas]
0	1.47696	0.75	0.388	0	HM_01	RLOC-00003883	XP_052693815.1 NADPH oxidase 5-like [Crassostrea angulata]
0	1.47694	0.777	0.403	0	HM_01	RLOC-00023801	XP_052685480.1 solute carrier family 23 member 1-like isoform X4 [Crassostrea angulata]
0	1.47441	0.328	0.145	0	HM_01	RLOC-00000398	XP_052710578.1 serine protease inhibitor dipetalogastin-like [Crassostrea angulata]
6.06e-182	1.47363	0.104	0.055	1.53e-177	HM_01	RLOC-00030249	XP_052695472.1 uncharacterized protein LOC128173838 [Crassostrea angulata]
0	1.47018	0.247	0.107	0	HM_01	RLOC-00022938	XP_052676535.1 uncharacterized protein LOC128157913 [Crassostrea angulata]
0	1.46423	0.885	0.568	0	HM_01	RLOC-00002746	XP_034334594.2 uncharacterized protein [Magallana gigas]
0	1.45986	0.897	0.664	0	HM_01	RLOC-00002530	XP_034333579.2 proline-rich transmembrane protein 1 [Magallana gigas]
0	1.44914	0.348	0.192	0	HM_01	RLOC-00025189	XP_052704235.1 uncharacterized protein LOC128180296 [Crassostrea angulata]
0	1.44257	0.824	0.513	0	HM_01	RLOC-00024942	XP_011419719.3 VPS10 domain-containing receptor SorCS1 [Magallana gigas]
0	1.43793	0.172	0.076	0	HM_01	RLOC-00009622	XP_052720387.1 uncharacterized protein LOC128192030 [Crassostrea angulata]
0	1.43679	0.919	0.553	0	HM_01	RLOC-00020830	XP_052686035.1 geranylgeranyl transferase type-2 subunit alpha-like [Crassostrea angulata]
0	1.43676	0.982	0.752	0	HM_01	RLOC-00019880	XP_011445684.3 uncharacterized protein [Magallana gigas]
0	1.4286	1	0.998	0	HM_01	RLOC-00007982	XP_052677124.1 uncharacterized protein LOC128158373 [Crassostrea angulata]
0	1.42534	0.119	0.052	0	HM_01	RLOC-00014163	XP_052712365.1 amphoterin-induced protein 3-like [Crassostrea angulata]
0	1.41705	0.69	0.382	0	HM_01	RLOC-00022105	XP_052694300.1 solute carrier organic anion transporter family member 5A1-like [Crassostrea angulata]
0	1.41285	0.57	0.287	0	HM_01	RLOC-00018476	XP_052686977.1 phospholipid phosphatase 1-like isoform X1 [Crassostrea angulata]
1.2e-267	1.41195	0.106	0.048	3.02e-263	HM_01	RLOC-00009556	XP_052719314.1 uncharacterized protein LOC128191271 [Crassostrea angulata]
0	1.40926	1	0.987	0	HM_01	RLOC-00007545	XP_052676666.1 fucolectin-like [Crassostrea angulata]
1.39e-280	1.40471	0.107	0.047	3.51e-276	HM_01	RLOC-00007804	XP_034305977.2 uncharacterized protein [Magallana gigas]
0	1.40379	0.382	0.178	0	HM_01	RLOC-00015337	XP_011432323.3 thiosulfate transporter TsuA [Magallana gigas]
0	1.40179	0.318	0.145	0	HM_01	RLOC-00018309	XP_052687152.1 sodium-coupled monocarboxylate transporter 2-like [Crassostrea angulata]
0	1.39825	0.167	0.075	0	HM_01	RLOC-00010877	XP_052720758.1 high affinity copper uptake protein 1-like isoform X2 [Crassostrea angulata]
0	1.39667	0.61	0.308	0	HM_01	RLOC-00021203	XP_052676618.1 uncharacterized protein LOC128157984 [Crassostrea angulata]
0	1.39388	0.838	0.477	0	HM_01	RLOC-00015626	XP_052700397.1 cholecystokinin receptor-like [Crassostrea angulata]
0	1.39211	0.423	0.199	0	HM_01	RLOC-00021249	XP_011416888.3 multiple epidermal growth factor-like domains protein 10 isoform X1 [Magallana gigas]
0	1.3876	0.235	0.108	0	HM_01	RLOC-00003555	XP_034321090.2 receptor-type tyrosine-protein phosphatase epsilon [Magallana gigas]
0	1.3856	0.259	0.123	0	HM_01	RLOC-00025098	XP_052705440.1 uncharacterized protein LOC128181179 isoform X1 [Crassostrea angulata]
0	1.38275	0.366	0.169	0	HM_01	RLOC-00023702	XP_052679249.1 protein draper-like isoform X1 [Crassostrea angulata]
0	1.38253	1	0.878	0	HM_01	RLOC-00011923	XP_052715406.1 uncharacterized protein LOC128188407 [Crassostrea angulata]
0	1.37813	0.738	0.397	0	HM_01	RLOC-00013374	XP_052712613.1 protein-glutamine gamma-glutamyltransferase 4-like isoform X1 [Crassostrea angulata]
0	1.3766	0.232	0.105	0	HM_01	RLOC-00009285	XP_052720387.1 uncharacterized protein LOC128192030 [Crassostrea angulata]
0	1.37385	0.151	0.068	0	HM_01	RLOC-00021964	XP_019927587.3 zinc transporter ZIP10 isoform X1 [Magallana gigas]
0	1.37029	0.159	0.072	0	HM_01	RLOC-00017692	XP_011430359.2 E3 ubiquitin-protein ligase TRIM63 [Magallana gigas]
0	1.36619	0.917	0.58	0	HM_01	RLOC-00009484	XP_019920275.3 glutamate decarboxylase 1 [Magallana gigas]
0	1.36447	0.126	0.056	0	HM_01	RLOC-00024068	XP_019928150.3 adhesion G protein-coupled receptor L4 [Magallana gigas]
0	1.36355	0.232	0.109	0	HM_01	RLOC-00004660	XP_052693360.1 uncharacterized protein LOC128171608 [Crassostrea angulata]
9.4e-257	1.35975	0.106	0.049	2.37e-252	HM_01	RLOC-00012394	XP_011420001.1 uncharacterized protein [Magallana gigas]
0	1.35871	0.944	0.631	0	HM_01	RLOC-00011877	XP_052717459.1 TRPL translocation defect protein 14-like isoform X1 [Crassostrea angulata]
0	1.35621	0.571	0.288	0	HM_01	RLOC-00022790	XP_052703869.1 zinc transporter 2-like [Crassostrea angulata]
0	1.34682	0.522	0.261	0	HM_01	RLOC-00020033	XP_065945429.1 prominin-1 isoform X1 [Magallana gigas]
6.23e-281	1.34566	0.119	0.056	1.57e-276	HM_01	RLOC-00011599	XP_011416320.2 solute carrier family 2, facilitated glucose transporter member 1 isoform X2 [Magallana gigas]
0	1.34548	0.241	0.124	0	HM_01	RLOC-00009580	XP_052673880.1 uncharacterized protein LOC128155981 [Crassostrea angulata]
0	1.34238	0.932	0.618	0	HM_01	RLOC-00006682	XP_065937814.1 uncharacterized protein [Magallana gigas]
0	1.33745	0.927	0.598	0	HM_01	RLOC-00002647	XP_052709862.1 uncharacterized protein LOC128184447 [Crassostrea angulata]
0	1.32864	0.52	0.272	0	HM_01	RLOC-00020165	XP_011444613.3 LITAF domain-containing protein-like [Magallana gigas]
0	1.32754	0.176	0.081	0	HM_01	RLOC-00002707	XP_011424155.3 orexin receptor type 2 [Magallana gigas]
0	1.32742	0.236	0.111	0	HM_01	RLOC-00020453	XP_019920812.3 prostaglandin E2 receptor EP4 subtype [Magallana gigas]
0	1.32729	0.475	0.236	0	HM_01	RLOC-00014321	XP_052715181.1 proline-serine-threonine phosphatase-interacting protein 2-like isoform X1 [Crassostrea angulata]
0	1.32328	0.55	0.277	0	HM_01	RLOC-00021309	XP_034314050.1 transient receptor potential cation channel subfamily M member-like 2 isoform X2 [Magallana gigas]
0	1.32105	0.66	0.365	0	HM_01	RLOC-00002701	XP_034334594.2 uncharacterized protein [Magallana gigas]
0	1.31575	0.985	0.893	0	HM_01	RLOC-00007548	XP_022300565.1 metallothionein-like [Crassostrea virginica]
0	1.31351	0.561	0.294	0	HM_01	RLOC-00001294	XP_065926517.1 melatonin receptor type 1A-like isoform X1 [Magallana gigas]
0	1.30748	0.61	0.317	0	HM_01	RLOC-00007990	XP_052679991.1 uncharacterized protein LOC128160666 [Crassostrea angulata]
0	1.3064	0.147	0.07	0	HM_01	RLOC-00013450	XP_065935542.1 glyoxylate reductase/hydroxypyruvate reductase isoform X1 [Magallana gigas]
0	1.2943	0.453	0.229	0	HM_01	RLOC-00018062	XP_065922319.1 galanin receptor type 2-like [Magallana gigas]
0	1.29309	0.78	0.457	0	HM_01	RLOC-00010940	XP_052675955.1 G-protein coupled receptor dmsr-1-like [Crassostrea angulata]
0	1.29143	0.88	0.555	0	HM_01	RLOC-00020451	XP_011420893.3 prostaglandin E2 receptor EP4 subtype [Magallana gigas]
0	1.28828	0.892	0.57	0	HM_01	RLOC-00019354	XP_065921065.1 L-threonine 3-dehydrogenase, mitochondrial isoform X1 [Magallana gigas]
0	1.28458	0.167	0.083	0	HM_01	RLOC-00013158	XP_011415262.3 collagen alpha-1(IX) chain [Magallana gigas]
0	1.28236	0.288	0.141	0	HM_01	RLOC-00023586	XP_065940526.1 synapse differentiation-inducing gene protein 1-like [Magallana gigas]
0	1.28222	0.705	0.41	0	HM_01	RLOC-00013319	XP_052715919.1 synaptic vesicle membrane protein VAT-1 homolog-like [Crassostrea angulata]
0	1.28146	0.438	0.242	0	HM_01	RLOC-00012266	XP_052717357.1 apolipoprotein D-like [Crassostrea angulata]
0	1.28096	0.442	0.223	0	HM_01	RLOC-00007448	XP_052680486.1 neurocalcin homolog [Crassostrea angulata]
1.25e-307	1.27597	0.134	0.064	3.15e-303	HM_01	RLOC-00024909	XP_052702703.1 5-hydroxytryptamine receptor 4-like [Crassostrea angulata]
1.19e-225	1.27265	0.103	0.05	3e-221	HM_01	RLOC-00001702	XP_011448744.4 methyltransferase-like protein 27 [Magallana gigas]
0	1.27006	0.291	0.142	0	HM_01	RLOC-00018307	XP_052687792.1 uncharacterized protein LOC128166568 [Crassostrea angulata]
0	1.26872	0.377	0.192	0	HM_01	RLOC-00014173	XP_052714873.1 phosphoenolpyruvate phosphomutase [Crassostrea angulata]
0	1.26732	0.491	0.265	0	HM_01	RLOC-00013302	XP_061196481.1 uncharacterized protein LOC133204755 [Saccostrea echinata]
1.22e-200	1.26729	0.198	0.131	3.09e-196	HM_01	RLOC-00009473	XP_052720260.1 ganglioside GM2 activator-like isoform X2 [Crassostrea angulata]
0	1.26603	0.185	0.087	0	HM_01	RLOC-00011166	XP_011413188.3 tumor necrosis factor receptor superfamily member 11A [Magallana gigas]
0	1.26552	0.178	0.09	0	HM_01	RLOC-00018363	XP_034310994.2 UPF0489 protein C5orf22 homolog isoform X1 [Magallana gigas]
0	1.26041	0.345	0.181	0	HM_01	RLOC-00021005	XP_034336078.2 uncharacterized protein [Magallana gigas]
0	1.25899	0.925	0.62	0	HM_01	RLOC-00008837	XP_052674648.1 uncharacterized protein LOC128156521 [Crassostrea angulata]
0	1.24367	0.848	0.529	0	HM_01	RLOC-00021566	XP_065941741.1 uncharacterized protein [Magallana gigas]
0	1.23078	0.182	0.09	0	HM_01	RLOC-00007845
0	1.22885	0.969	0.715	0	HM_01	RLOC-00011553	XP_052714745.1 switch-associated protein 70-like isoform X1 [Crassostrea angulata]
0	1.22477	0.713	0.418	0	HM_01	RLOC-00025789	XP_065924719.1 beta-arrestin-1 isoform X1 [Magallana gigas]
0	1.2245	0.45	0.237	0	HM_01	RLOC-00025535	XP_052704100.1 SH3 and PX domain-containing protein 2A-like isoform X1 [Crassostrea angulata]
0	1.22239	0.216	0.11	0	HM_01	RLOC-00010372	XP_065932747.1 carnitine O-acetyltransferase isoform X1 [Magallana gigas]
4.68e-269	1.22202	0.132	0.067	1.18e-264	HM_01	RLOC-00020991	XP_034302964.2 uncharacterized protein [Magallana gigas]
0	1.22117	0.593	0.334	0	HM_01	RLOC-00009332	XP_052675375.1 uncharacterized protein LOC128157059 [Crassostrea angulata]
0	1.21935	0.738	0.488	0	HM_01	RLOC-00010502	XP_052719232.1 peroxiredoxin-6-like [Crassostrea angulata]
0	1.21628	0.221	0.116	0	HM_01	RLOC-00027261	XP_065930173.1 tripartite motif-containing protein 3-like [Magallana gigas]
0	1.21575	0.215	0.111	0	HM_01	RLOC-00018063	XP_052689401.1 kyphoscoliosis peptidase-like [Crassostrea angulata]
0	1.21415	0.569	0.314	0	HM_01	RLOC-00008397	XP_052720009.1 anion exchange protein 3-like [Crassostrea angulata]
0	1.21021	0.91	0.695	0	HM_01	RLOC-00009151	NP_001295770.1 glutamine synthetase 2 cytoplasmic-like [Magallana gigas]
0	1.20868	0.181	0.092	0	HM_01	RLOC-00026356	XP_052682295.1 bcl-2-like protein 1 isoform X1 [Crassostrea angulata]
0	1.20393	0.859	0.546	0	HM_01	RLOC-00006732	XP_052676196.1 uncharacterized protein LOC128157663 isoform X1 [Crassostrea angulata]
0	1.1956	0.659	0.385	0	HM_01	RLOC-00023543	XP_034334318.2 uncharacterized protein [Magallana gigas]
3.64e-225	1.19435	0.127	0.068	9.2e-221	HM_01	RLOC-00027069	XP_052682440.1 sodium-coupled monocarboxylate transporter 1-like [Crassostrea angulata]
0	1.19357	0.796	0.49	0	HM_01	RLOC-00009329	XP_052721124.1 uncharacterized protein LOC128192469 isoform X6 [Crassostrea angulata]
1.6e-232	1.19326	0.112	0.055	4.03e-228	HM_01	RLOC-00021063	XP_011423822.3 kynureninase [Magallana gigas]
0	1.18824	0.161	0.082	0	HM_01	RLOC-00024861	XP_052706227.1 tetraspanin-33-like [Crassostrea angulata]
0	1.18612	0.178	0.093	0	HM_01	RLOC-00009343	XP_065931758.1 uncharacterized protein [Magallana gigas]
0	1.18456	0.332	0.176	0	HM_01	RLOC-00021246	XP_052706411.1 phosphatidate phosphatase LPIN2-like [Crassostrea angulata]
0	1.18392	0.725	0.443	0	HM_01	RLOC-00022390	XP_022295342.1 uncharacterized protein LOC111105370 [Crassostrea virginica]
0	1.18326	0.157	0.073	0	HM_01	RLOC-00013854	XP_019926092.3 adenylate cyclase type 2 isoform X1 [Magallana gigas]
8.13e-241	1.18125	0.178	0.108	2.05e-236	HM_01	RLOC-00008370	XP_052721603.1 retrograde protein of 51 kDa-like isoform X2 [Crassostrea angulata]
0	1.17583	0.259	0.129	0	HM_01	RLOC-00027317	XP_011426131.3 calcitonin gene-related peptide type 1 receptor [Magallana gigas]
6.12e-245	1.17563	0.131	0.068	1.55e-240	HM_01	RLOC-00019181	XP_019918392.3 uncharacterized protein [Magallana gigas]
0	1.17088	0.297	0.153	0	HM_01	RLOC-00028697	XP_052695267.1 kynurenine--oxoglutarate transaminase 3-like [Crassostrea angulata]
0	1.1695	0.189	0.1	0	HM_01	RLOC-00009344	XP_019918987.3 tripartite motif-containing protein 2 isoform X1 [Magallana gigas]
0	1.16901	0.692	0.413	0	HM_01	RLOC-00020118	XP_052687273.1 uncharacterized protein LOC128166261 isoform X2 [Crassostrea angulata]
6.83e-218	1.16882	0.11	0.056	1.73e-213	HM_01	RLOC-00027508	XP_052682201.1 insulin-induced gene 2 protein-like [Crassostrea angulata]
1.77e-274	1.16702	0.138	0.071	4.48e-270	HM_01	RLOC-00009280	XP_052721232.1 low-density lipoprotein receptor class A domain-containing protein 3-like [Crassostrea angulata]
0	1.16589	0.498	0.276	0	HM_01	RLOC-00009885	XP_065932292.1 ecotropic viral integration site 5 ortholog isoform X2 [Magallana gigas]
2.86e-267	1.16468	0.133	0.067	7.22e-263	HM_01	RLOC-00025609	XP_011415870.3 rho-related BTB domain-containing protein 1 [Magallana gigas]
2.39e-281	1.16172	0.148	0.077	6.04e-277	HM_01	RLOC-00003190	XP_052693731.1 disintegrin and metalloproteinase domain-containing protein 10-like isoform X2 [Crassostrea angulata]
0	1.15962	0.773	0.532	0	HM_01	RLOC-00001195	XP_052708876.1 major egg antigen-like [Crassostrea angulata]
0	1.15672	0.541	0.296	0	HM_01	RLOC-00026786	XP_065928855.1 uncharacterized protein [Magallana gigas]
0	1.15579	0.485	0.3	0	HM_01	RLOC-00018223	XP_011423505.3 TNFAIP3-interacting protein 1 [Magallana gigas]
0	1.15494	0.566	0.325	0	HM_01	RLOC-00006145	XP_052678233.1 uncharacterized protein LOC128159211 [Crassostrea angulata]
3.98e-288	1.14992	0.159	0.085	1.01e-283	HM_01	RLOC-00002077	XP_052710674.1 steroid 17-alpha-hydroxylase/17,20 lyase-like [Crassostrea angulata]
5.81e-300	1.14976	0.152	0.078	1.47e-295	HM_01	RLOC-00021965	XP_022287157.1 uncharacterized protein LOC111099928 [Crassostrea virginica]
8.45e-289	1.1453	0.151	0.079	2.13e-284	HM_01	RLOC-00024806	XP_052704400.1 protein FAM53A-like [Crassostrea angulata]
0	1.14326	0.193	0.1	0	HM_01	RLOC-00013953	XP_011438100.3 Na(+)/citrate cotransporter [Magallana gigas]
0	1.1431	0.191	0.102	0	HM_01	RLOC-00008866	XP_052720116.1 uncharacterized protein LOC128191834 [Crassostrea angulata]
0	1.14294	0.164	0.085	0	HM_01	RLOC-00012956	XP_065935185.1 uncharacterized protein [Magallana gigas]
0	1.13524	0.639	0.364	0	HM_01	RLOC-00018539	XP_052688745.1 uncharacterized protein LOC128167209 isoform X1 [Crassostrea angulata]
0	1.13458	0.184	0.1	0	HM_01	RLOC-00020790	XP_052687142.1 inositol hexakisphosphate kinase 1-like [Crassostrea angulata]
0	1.13283	0.162	0.084	0	HM_01	RLOC-00019551	XP_052689355.1 transcription factor Sox-8-like [Crassostrea angulata]
0	1.13245	0.943	0.717	0	HM_01	RLOC-00018219	XP_052686182.1 mitochondrial glycine transporter-like [Crassostrea angulata]
4.12e-222	1.12935	0.131	0.071	1.04e-217	HM_01	RLOC-00014189	XP_065936210.1 activated Cdc42 kinase-like isoform X6 [Magallana gigas]
0	1.12608	0.594	0.347	0	HM_01	RLOC-00009753	XP_052721662.1 CD63 antigen-like isoform X1 [Crassostrea angulata]
5.36e-202	1.12137	0.107	0.055	1.35e-197	HM_01	RLOC-00027144	XP_052683629.1 alpha-1,3-mannosyl-glycoprotein 4-beta-N-acetylglucosaminyltransferase C-like isoform X3 [Crassostrea angulata]
4.8e-304	1.11047	0.169	0.092	1.21e-299	HM_01	RLOC-00008456	XP_052675296.1 cell division control protein 6 homolog [Crassostrea angulata]
0	1.10855	0.857	0.596	0	HM_01	RLOC-00020196	XP_052688982.1 uncharacterized protein LOC128167346 [Crassostrea angulata]
0	1.10291	0.359	0.201	0	HM_01	RLOC-00018970	XP_011439784.3 disabled homolog 1 isoform X1 [Magallana gigas]
0	1.10094	0.644	0.396	0	HM_01	RLOC-00015371	XP_011439447.3 tyrosine-protein phosphatase non-receptor type 9 isoform X1 [Magallana gigas]
0	1.09756	0.963	0.747	0	HM_01	RLOC-00008633	XP_052721693.1 sodium- and chloride-dependent glycine transporter 1-like [Crassostrea angulata]
0	1.09722	0.363	0.2	0	HM_01	RLOC-00020450	XP_011416239.3 prostaglandin E2 receptor EP4 subtype [Magallana gigas]
0	1.09595	0.284	0.152	0	HM_01	RLOC-00005896	XP_034305829.2 uncharacterized protein [Magallana gigas]
2.64e-192	1.09394	0.111	0.059	6.66e-188	HM_01	RLOC-00020370	XP_022315309.1 collagen alpha-1(XIII) chain-like isoform X2 [Crassostrea virginica]
1.64e-249	1.08828	0.135	0.07	4.15e-245	HM_01	RLOC-00017101	XP_052701567.1 uncharacterized protein LOC128178444 isoform X1 [Crassostrea angulata]
0	1.08767	0.277	0.152	0	HM_01	RLOC-00001298	XP_052708045.1 gastric triacylglycerol lipase-like isoform X2 [Crassostrea angulata]
4.1e-203	1.08651	0.115	0.061	1.03e-198	HM_01	RLOC-00015184	XP_034326852.2 zinc finger FYVE domain-containing protein 21 isoform X2 [Magallana gigas]
3.43e-55	1.08598	0.76	0.803	8.65e-51	HM_01	RLOC-00004202	XP_052692525.1 multiple epidermal growth factor-like domains protein 10 [Crassostrea angulata]
4.53e-182	1.08554	0.113	0.062	1.14e-177	HM_01	RLOC-00011257	XP_052720474.1 GTPase-activating protein and VPS9 domain-containing protein 1-like isoform X1 [Crassostrea angulata]
4.91e-252	1.08216	0.151	0.083	1.24e-247	HM_01	RLOC-00022995	XP_052699224.1 transmembrane and coiled-coil domains protein 2-like isoform X1 [Crassostrea angulata]
0	1.0821	0.882	0.633	0	HM_01	RLOC-00020590	XP_052686627.1 acyl-CoA desaturase-like [Crassostrea angulata]
0	1.07837	0.276	0.159	0	HM_01	RLOC-00023294	XP_065939726.1 deoxyribonuclease-1 isoform X2 [Magallana gigas]
0	1.0777	0.254	0.143	0	HM_01	RLOC-00020220	XP_052684842.1 CAP-Gly domain-containing linker protein 3-like isoform X1 [Crassostrea angulata]
9.58e-289	1.07645	0.168	0.092	2.42e-284	HM_01	RLOC-00014126	XP_052715128.1 ARF GTPase-activating protein GIT2-like isoform X1 [Crassostrea angulata]
0	1.07239	0.862	0.587	0	HM_01	RLOC-00016308	XP_052698786.1 uncharacterized protein LOC128176459 [Crassostrea angulata]
0	1.0719	0.369	0.213	0	HM_01	RLOC-00015427	XP_052699936.1 hemicentin-2-like [Crassostrea angulata]
0	1.06803	0.341	0.193	0	HM_01	RLOC-00000870	XP_052709641.1 sestrin-1-like isoform X1 [Crassostrea angulata]
1.07e-275	1.0669	0.168	0.094	2.69e-271	HM_01	RLOC-00015355	XP_052696991.1 tubulin-specific chaperone A-like [Crassostrea angulata]
0	1.06634	0.218	0.118	0	HM_01	RLOC-00011778	XP_052713793.1 uncharacterized protein LOC128187388 isoform X2 [Crassostrea angulata]
0	1.06479	0.26	0.145	0	HM_01	RLOC-00013213	XP_011449469.3 serine/threonine-protein kinase unc-51 isoform X1 [Magallana gigas]
0	1.06307	0.342	0.191	0	HM_01	RLOC-00021958	XP_065941036.1 cytochrome P450 2B4 isoform X2 [Magallana gigas]
0	1.06156	0.2	0.114	0	HM_01	RLOC-00009578	XP_052674793.1 uncharacterized protein LOC128156621 [Crassostrea angulata]
1.12e-188	1.06081	0.128	0.073	2.84e-184	HM_01	RLOC-00005031	XP_052693902.1 methionyl-tRNA formyltransferase, mitochondrial-like [Crassostrea angulata]
0	1.05723	0.217	0.12	0	HM_01	RLOC-00022457	XP_052673432.1 ETS homologous factor-like [Crassostrea angulata]
0	1.05639	0.611	0.38	0	HM_01	RLOC-00024858	XP_052704467.1 hexokinase-2-like isoform X1 [Crassostrea angulata]
0	1.05614	0.484	0.292	0	HM_01	RLOC-00006748	XP_052677760.1 universal stress protein in QAH/OAS sulfhydrylase 3'region-like [Crassostrea angulata]
0	1.05559	0.463	0.271	0	HM_01	RLOC-00008836	XP_052674648.1 uncharacterized protein LOC128156521 [Crassostrea angulata]
0	1.04981	0.68	0.423	0	HM_01	RLOC-00029350	XP_052676340.1 uncharacterized protein LOC128157762 [Crassostrea angulata]
1.47e-228	1.04923	0.14	0.077	3.72e-224	HM_01	RLOC-00023796	XP_052685262.1 uncharacterized protein LOC128165087 [Crassostrea angulata]
0	1.04776	0.932	0.772	0	HM_01	RLOC-00007546	XP_052678319.1 fucolectin-like [Crassostrea angulata]
0	1.0473	0.873	0.599	0	HM_01	RLOC-00000224	XP_052711883.1 allograft inflammatory factor 1-like [Crassostrea angulata]
0	1.04715	0.32	0.182	0	HM_01	RLOC-00024113	XP_052703501.1 muscleblind-like protein 2 isoform X1 [Crassostrea angulata]
0	1.04629	0.218	0.113	0	HM_01	RLOC-00008110	XP_052691284.1 uncharacterized protein LOC128169161 [Crassostrea angulata]
0	1.04528	0.233	0.129	0	HM_01	RLOC-00018267	XP_011456880.2 uncharacterized protein [Magallana gigas]
0	1.03873	0.242	0.138	0	HM_01	RLOC-00016331	XP_011453184.3 leucine-rich repeat serine/threonine-protein kinase 1 isoform X4 [Magallana gigas]
0	1.03853	0.329	0.188	0	HM_01	RLOC-00018669	XP_052688634.1 tyrosine-protein kinase SRK2-like [Crassostrea angulata]
4.57e-192	1.03125	0.151	0.091	1.15e-187	HM_01	RLOC-00022213	XP_052715834.1 lens fiber membrane intrinsic protein-like [Crassostrea angulata]
0	1.02448	0.278	0.161	0	HM_01	RLOC-00015196	XP_011446036.1 cdc42 homolog [Magallana gigas]
0	1.02389	0.389	0.231	0	HM_01	RLOC-00006745	XP_052677736.1 uncharacterized protein LOC128158817 [Crassostrea angulata]
0	1.02379	0.29	0.172	0	HM_01	RLOC-00017718	XP_052701543.1 uncharacterized protein LOC128178430 [Crassostrea angulata]
7.28e-175	1.02213	0.12	0.068	1.84e-170	HM_01	RLOC-00000461	XP_052707426.1 uncharacterized protein LOC128182732 [Crassostrea angulata]
0	1.01741	0.537	0.331	0	HM_01	RLOC-00005834	XP_011414392.3 haloacid dehalogenase-like hydrolase domain-containing 5 [Magallana gigas]
6.84e-227	1.00768	0.163	0.097	1.73e-222	HM_01	RLOC-00015293	XP_011444262.3 uncharacterized protein [Magallana gigas]
0	1.0045	0.456	0.279	0	HM_01	RLOC-00015500	XP_052699007.1 la-related protein 6-like [Crassostrea angulata]
4.26e-266	1.00127	0.17	0.096	1.08e-261	HM_01	RLOC-00023736	XP_052704551.1 uncharacterized protein LOC128180463 [Crassostrea angulata]
5.82e-167	0.995154	0.104	0.057	1.47e-162	HM_01	RLOC-00013233	XP_011440266.2 protein unc-93 homolog A isoform X1 [Magallana gigas]
0	0.993748	0.399	0.252	0	HM_01	RLOC-00015463	XP_052700754.1 glutathione-specific gamma-glutamylcyclotransferase 1-like [Crassostrea angulata]
8.61e-163	0.993363	0.12	0.07	2.17e-158	HM_01	RLOC-00015549	XP_052700146.1 uncharacterized protein LOC128177473 [Crassostrea angulata]
0	0.991969	0.639	0.412	0	HM_01	RLOC-00009634	XP_052672732.1 GTPase-activating Rap/Ran-GAP domain-like protein 3 isoform X2 [Crassostrea angulata]
0	0.988839	0.496	0.31	0	HM_01	RLOC-00026037	XP_065924817.1 myoferlin isoform X2 [Magallana gigas]
1.41e-190	0.985062	0.133	0.076	3.57e-186	HM_01	RLOC-00001212	XP_011457079.3 glutamate carboxypeptidase 2 isoform X1 [Magallana gigas]
0	0.980511	0.415	0.262	0	HM_01	RLOC-00023167	XP_052686546.1 cholecystokinin receptor type A-like [Crassostrea angulata]
0	0.979847	0.968	0.814	0	HM_01	RLOC-00018175	XP_065921943.1 annexin A6 [Magallana gigas]
1.41e-176	0.978991	0.12	0.068	3.55e-172	HM_01	RLOC-00009938	XP_052672838.1 WAS/WASL-interacting protein family member 3-like isoform X1 [Crassostrea angulata]
7.56e-207	0.974742	0.147	0.086	1.91e-202	HM_01	RLOC-00022207	XP_011414416.3 epithelial membrane protein 2 [Magallana gigas]
0	0.97344	0.464	0.282	0	HM_01	RLOC-00020084	XP_052689738.1 beta-lactamase domain-containing protein 2-like [Crassostrea angulata]
0	0.968524	0.335	0.202	0	HM_01	RLOC-00015144	XP_052698274.1 endophilin-A3-like isoform X2 [Crassostrea angulata]
6.13e-194	0.966162	0.144	0.085	1.55e-189	HM_01	RLOC-00023715	XP_052710676.1 ubiquitin carboxyl-terminal hydrolase MINDY-2-like isoform X3 [Crassostrea angulata]
0	0.962438	0.342	0.203	0	HM_01	RLOC-00023730	XP_052692080.1 VWFA and cache domain-containing protein 1-like isoform X1 [Crassostrea angulata]
0	0.962069	0.21	0.121	0	HM_01	RLOC-00005898	XP_034305829.2 uncharacterized protein [Magallana gigas]
0	0.959962	0.318	0.202	0	HM_01	RLOC-00019521	XP_052687735.1 intraflagellar transport protein 27 homolog [Crassostrea angulata]
6.05e-166	0.954281	0.127	0.075	1.53e-161	HM_01	RLOC-00015165	XP_052699238.1 E3 ubiquitin-protein ligase RNF115-like [Crassostrea angulata]
4.87e-234	0.949035	0.179	0.108	1.23e-229	HM_01	RLOC-00025663	XP_052706531.1 protein FAM204A-like [Crassostrea angulata]
4.33e-159	0.946687	0.124	0.074	1.09e-154	HM_01	RLOC-00017346	XP_065944562.1 lysosomal proton-coupled steroid conjugate and bile acid symporter SLC46A3-like [Magallana gigas]
2.57e-176	0.946293	0.134	0.079	6.48e-172	HM_01	RLOC-00018976	XP_052685613.1 BSD domain-containing protein 1-like [Crassostrea angulata]
0	0.943769	0.237	0.14	0	HM_01	RLOC-00013116	XP_052712221.1 uncharacterized protein LOC128186484 [Crassostrea angulata]
0	0.936731	0.783	0.54	0	HM_01	RLOC-00009498	XP_052673568.1 sterol regulatory element-binding protein 1-like [Crassostrea angulata]
0	0.935643	0.494	0.31	0	HM_01	RLOC-00017274	XP_052697247.1 semaphorin-2A-like isoform X2 [Crassostrea angulata]
0	0.933509	0.307	0.191	0	HM_01	RLOC-00015070	XP_052697799.1 uncharacterized protein LOC128175926 [Crassostrea angulata]
1.26e-125	0.93105	0.12	0.076	3.17e-121	HM_01	RLOC-00024286	XP_022336178.1 LOW QUALITY PROTEIN: uncharacterized protein LOC111132644 [Crassostrea virginica]
1.06e-169	0.926357	0.142	0.087	2.68e-165	HM_01	RLOC-00015710	XP_011433991.3 bifunctional peptidase and arginyl-hydroxylase JMJD5 [Magallana gigas]
0	0.920245	0.738	0.52	0	HM_01	RLOC-00007846	XP_022300268.1 proline-rich protein HaeIII subfamily 1-like [Crassostrea virginica]
4.68e-219	0.913115	0.18	0.111	1.18e-214	HM_01	RLOC-00002743	XP_052711900.1 uncharacterized protein LOC128186179 [Crassostrea angulata]
1.12e-254	0.902866	0.205	0.127	2.83e-250	HM_01	RLOC-00022329	XP_052717023.1 retinoic acid receptor gamma-like [Crassostrea angulata]
1.74e-305	0.901711	0.244	0.154	4.39e-301	HM_01	RLOC-00021010	XP_052675601.1 pyridoxal 5'-phosphate synthase subunit SNZERR-like [Crassostrea angulata]
8.84e-189	0.899802	0.153	0.093	2.23e-184	HM_01	RLOC-00016629	XP_052696444.1 son of sevenless homolog 2-like [Crassostrea angulata]
0	0.894428	0.292	0.183	0	HM_01	RLOC-00013343	XP_052718040.1 uncharacterized protein LOC128190161 [Crassostrea angulata]
0	0.894403	0.316	0.198	0	HM_01	RLOC-00013499	XP_052714920.1 cdc42 homolog [Crassostrea angulata]
9.83e-125	0.892167	0.107	0.065	2.48e-120	HM_01	RLOC-00012604	XP_011433617.1 ceramide glucosyltransferase [Magallana gigas]
1.64e-126	0.878604	0.115	0.071	4.13e-122	HM_01	RLOC-00006645	XP_052677326.1 toll-like receptor 4 [Crassostrea angulata]
0	0.876639	0.294	0.2	0	HM_01	RLOC-00010661	XP_011442669.3 copper-transporting ATPase 1 isoform X1 [Magallana gigas]
0	0.876549	0.39	0.255	0	HM_01	RLOC-00015331	XP_052696910.1 putative glutathione-specific gamma-glutamylcyclotransferase 2 [Crassostrea angulata]
5.54e-189	0.870741	0.165	0.103	1.4e-184	HM_01	RLOC-00000776	XP_052708801.1 phospholipase D2-like isoform X1 [Crassostrea angulata]
0	0.868127	0.322	0.205	0	HM_01	RLOC-00006014	XP_011429863.3 5-aminolevulinate synthase isoform X1 [Magallana gigas]
0	0.86599	0.792	0.583	0	HM_01	RLOC-00001822	XP_052711557.1 S-adenosylmethionine-dependent methyltransferase Rv2258c-like [Crassostrea angulata]
1.26e-121	0.86453	0.124	0.08	3.19e-117	HM_01	RLOC-00026610	XP_022306616.1 tubulin alpha-1A chain [Crassostrea virginica]
0	0.863535	0.881	0.645	0	HM_01	RLOC-00005130	XP_011453614.3 uncharacterized protein [Magallana gigas]
9.96e-276	0.857408	0.238	0.153	2.51e-271	HM_01	RLOC-00016088	XP_052697775.1 EH domain-containing protein 3-like [Crassostrea angulata]
0	0.848518	0.372	0.244	0	HM_01	RLOC-00013060	XP_052714156.1 guanine nucleotide-binding protein G(o) subunit alpha [Crassostrea angulata]
0	0.846519	0.634	0.445	0	HM_01	RLOC-00008976	XP_052720321.1 tubulin beta chain-like [Crassostrea angulata]
4.66e-144	0.844193	0.142	0.091	1.18e-139	HM_01	RLOC-00027140	XP_065929610.1 alpha-1,3-mannosyl-glycoprotein 4-beta-N-acetylglucosaminyltransferase C isoform X1 [Magallana gigas]
6.45e-32	0.843466	0.43	0.433	1.63e-27	HM_01	RLOC-00021341	XP_011448781.1 heat shock protein Hsp-16.48/Hsp-16.49 [Magallana gigas]
6.05e-229	0.841144	0.181	0.109	1.53e-224	HM_01	RLOC-00018503	XP_011437732.2 beta-1,3-galactosyltransferase 5 isoform X2 [Magallana gigas]
0	0.840155	0.433	0.323	0	HM_01	RLOC-00025066	XP_052704764.1 kidney mitochondrial carrier protein 1-like isoform X1 [Crassostrea angulata]
0	0.83998	0.331	0.218	0	HM_01	RLOC-00027308	XP_034309279.2 polycomb complex protein BMI-1-A isoform X2 [Magallana gigas]
3.25e-277	0.839746	0.255	0.167	8.21e-273	HM_01	RLOC-00009291	XP_052720610.1 cyclin-G1-like [Crassostrea angulata]
2.34e-96	0.838233	0.101	0.065	5.92e-92	HM_01	RLOC-00000157	XP_052690862.1 uncharacterized protein LOC128168765 [Crassostrea angulata]
0	0.832769	0.99	0.942	0	HM_01	RLOC-00024320	XP_065923965.1 ankyrin repeat and KH domain-containing protein 1-like isoform X1 [Magallana gigas]
0	0.831864	0.598	0.415	0	HM_01	RLOC-00015370	XP_052702536.1 protein asteroid homolog 1-like [Crassostrea angulata]
0	0.831693	0.34	0.229	0	HM_01	RLOC-00020432	XP_022317218.1 uncharacterized protein LOC111120643 [Crassostrea virginica]
0	0.830477	0.402	0.277	0	HM_01	RLOC-00019315	XP_011455694.3 calcium homeostasis endoplasmic reticulum protein isoform X2 [Magallana gigas]
0	0.82622	0.337	0.207	0	HM_01	RLOC-00000575	XP_052709609.1 uncharacterized protein LOC128184240 isoform X1 [Crassostrea angulata]
1.81e-279	0.822263	0.265	0.176	4.56e-275	HM_01	RLOC-00019725	XP_034314461.2 cyclin-G-associated kinase isoform X1 [Magallana gigas]
0	0.821262	0.291	0.182	0	HM_01	RLOC-00017333	XP_052700306.1 cyclic AMP-dependent transcription factor ATF-3-like [Crassostrea angulata]
0	0.821143	0.734	0.537	0	HM_01	RLOC-00003185	XP_052677964.1 uncharacterized protein LOC128158981 isoform X2 [Crassostrea angulata]
7.9e-307	0.815195	0.284	0.19	2e-302	HM_01	RLOC-00018512	XP_052689671.1 uncharacterized protein LOC128167800 isoform X1 [Crassostrea angulata]
0	0.815152	0.51	0.337	0	HM_01	RLOC-00006408	XP_065938172.1 FYVE, RhoGEF and PH domain-containing protein 4 isoform X1 [Magallana gigas]
3.14e-110	0.814889	0.112	0.072	7.92e-106	HM_01	RLOC-00015562	NP_001306898.1 suppressor of cytokine signaling 5-like [Magallana gigas]
6.36e-98	0.808599	0.103	0.066	1.61e-93	HM_01	RLOC-00019522	XP_052686251.1 inhibitor of nuclear factor kappa-B kinase subunit alpha-like isoform X1 [Crassostrea angulata]
0	0.803139	0.347	0.227	0	HM_01	RLOC-00018952	XP_052686135.1 mucin-22-like isoform X1 [Crassostrea angulata]
1.87e-129	0.801906	0.137	0.089	4.73e-125	HM_01	RLOC-00008289	XP_034300416.2 neurabin-1 isoform X2 [Magallana gigas]
0	0.794328	0.415	0.289	0	HM_01	RLOC-00022713	XP_052689091.1 thyrotropin-releasing hormone receptor-like isoform X2 [Crassostrea angulata]
9.55e-108	0.790147	0.121	0.08	2.41e-103	HM_01	RLOC-00014383	XP_052712575.1 maestro heat-like repeat-containing protein family member 1 isoform X3 [Crassostrea angulata]
0	0.784155	0.856	0.643	0	HM_01	RLOC-00024089	XP_052704006.1 uncharacterized protein LOC128180155 [Crassostrea angulata]
1.68e-245	0.782518	0.243	0.161	4.25e-241	HM_01	RLOC-00027301	XP_052682329.1 phosphatidylinositol 5-phosphate 4-kinase type-2 alpha-like [Crassostrea angulata]
0	0.779357	0.84	0.668	0	HM_01	RLOC-00003792	XP_052676974.1 uncharacterized protein LOC128158254 [Crassostrea angulata]
9.5e-292	0.775501	0.273	0.18	2.4e-287	HM_01	RLOC-00027066	XP_052681458.1 formin-like protein isoform X12 [Crassostrea angulata]
0	0.774333	1	0.991	0	HM_01	ND4
0	0.770861	0.47	0.33	0	HM_01	RLOC-00002351	XP_065927049.1 baculoviral IAP repeat-containing protein 2 isoform X1 [Magallana gigas]
5.68e-247	0.769393	0.262	0.178	1.43e-242	HM_01	RLOC-00023288	XP_011425377.1 transcription factor SOX-5 isoform X1 [Magallana gigas]
1.25e-113	0.76637	0.139	0.094	3.15e-109	HM_01	RLOC-00023305	XP_065940350.1 Golgi SNAP receptor complex member 2 isoform X1 [Magallana gigas]
1.41e-305	0.765376	0.295	0.199	3.56e-301	HM_01	RLOC-00016571	XP_052697306.1 transducin-like enhancer protein 4 isoform X4 [Crassostrea angulata]
9.85e-166	0.764419	0.171	0.112	2.49e-161	HM_01	RLOC-00013026	XP_052714325.1 AP-1 complex subunit gamma-1-like isoform X2 [Crassostrea angulata]
3.96e-167	0.762966	0.176	0.116	9.99e-163	HM_01	RLOC-00012607	XP_052712639.1 cytospin-A-like isoform X1 [Crassostrea angulata]
1.14e-94	0.755288	0.111	0.074	2.88e-90	HM_01	RLOC-00008598	XP_011456601.3 ATPase family gene 2 protein homolog A isoform X1 [Magallana gigas]
0	0.754077	0.398	0.227	0	HM_01	RLOC-00012159	XP_052712944.1 endothelin-converting enzyme homolog isoform X1 [Crassostrea angulata]
0	0.752901	0.625	0.449	0	HM_01	RLOC-00018360	XP_011456479.3 diacylglycerol lipase-beta isoform X1 [Magallana gigas]
1.45e-166	0.752119	0.18	0.12	3.65e-162	HM_01	RLOC-00007968	XP_052677917.1 uncharacterized protein LOC128158963 isoform X1 [Crassostrea angulata]
0	0.746591	0.439	0.331	0	HM_01	RLOC-00006744	XP_034307164.1 universal stress protein in QAH/OAS sulfhydrylase 3'region isoform X1 [Magallana gigas]
1.44e-155	0.745579	0.226	0.164	3.65e-151	HM_01	RLOC-00012322	XP_052717397.1 oxidative stress-induced growth inhibitor 2-like [Crassostrea angulata]
4.65e-85	0.742788	0.107	0.072	1.17e-80	HM_01	RLOC-00013873	XP_052717553.1 complement C3-like [Crassostrea angulata]
2.19e-87	0.742275	0.123	0.086	5.54e-83	HM_01	RLOC-00013121	XP_052715244.1 nucleolar protein 10-like [Crassostrea angulata]
4.16e-107	0.739515	0.14	0.097	1.05e-102	HM_01	RLOC-00016312	XP_052698492.1 myotubularin-related protein 10-B-like isoform X3 [Crassostrea angulata]
2e-91	0.734869	0.133	0.094	5.05e-87	HM_01	RLOC-00000164	XP_052708180.1 uncharacterized protein LOC128183275 isoform X1 [Crassostrea angulata]
2.96e-254	0.730607	0.265	0.18	7.47e-250	HM_01	RLOC-00025788	XP_052702981.1 trafficking protein particle complex subunit 1-like [Crassostrea angulata]
9.06e-71	0.728472	0.105	0.074	2.29e-66	HM_01	RLOC-00010702	XP_052721878.1 galectin-4-like [Crassostrea angulata]
3.11e-92	0.727853	0.125	0.086	7.86e-88	HM_01	RLOC-00013969	XP_052714675.1 myb-binding protein 1A-like protein [Crassostrea angulata]
1.15e-190	0.719327	0.226	0.156	2.92e-186	HM_01	RLOC-00014454	XP_011445963.3 transmembrane and coiled-coil domain-containing protein 4 [Magallana gigas]
1.55e-254	0.719008	0.231	0.149	3.9e-250	HM_01	RLOC-00027225	XP_065929344.1 uncharacterized protein [Magallana gigas]
0	0.718116	0.543	0.392	0	HM_01	RLOC-00007733	XP_034307400.2 sarcolemmal membrane-associated protein isoform X6 [Magallana gigas]
5.36e-77	0.716176	0.1	0.068	1.35e-72	HM_01	RLOC-00005761	XP_034305396.1 interferon-related developmental regulator 2 [Magallana gigas]
0	0.715286	0.391	0.285	0	HM_01	RLOC-00023717	XP_034309245.2 uncharacterized protein [Magallana gigas]
2.16e-32	0.714412	0.126	0.104	5.45e-28	HM_01	RLOC-00022693	XP_065939952.1 peptide methionine sulfoxide reductase MsrA isoform X1 [Magallana gigas]
3.49e-281	0.714224	0.27	0.178	8.81e-277	HM_01	RLOC-00001581	XP_065927261.1 NADP-dependent malic enzyme [Magallana gigas]
8.93e-276	0.712826	0.315	0.223	2.25e-271	HM_01	RLOC-00013125	XP_011419285.3 uncharacterized protein [Magallana gigas]
0	0.711343	0.571	0.421	0	HM_01	RLOC-00020177	XP_052684754.1 uncharacterized protein LOC128164796 [Crassostrea angulata]
2.85e-78	0.701082	0.106	0.073	7.19e-74	HM_01	RLOC-00006441	XP_011436030.3 beta-1,3-galactosyltransferase 1 isoform X1 [Magallana gigas]
7.42e-131	0.700527	0.137	0.089	1.87e-126	HM_01	RLOC-00004973	XP_065941283.1 receptor-type tyrosine-protein phosphatase alpha [Magallana gigas]
6.38e-171	0.69715	0.225	0.159	1.61e-166	HM_01	RLOC-00021778	XP_034335405.2 CCR4-NOT transcription complex subunit 4 isoform X1 [Magallana gigas]
1.42e-113	0.697027	0.172	0.124	3.59e-109	HM_01	RLOC-00027029	XP_065929415.1 corepressor interacting with RBPJ 1 [Magallana gigas]
2.08e-121	0.69371	0.162	0.112	5.24e-117	HM_01	RLOC-00003623	XP_052681673.1 uncharacterized protein LOC128162484 isoform X1 [Crassostrea angulata]
5.15e-259	0.678049	0.278	0.188	1.3e-254	HM_01	RLOC-00021230	XP_052711727.1 uncharacterized protein LOC128186040 [Crassostrea angulata]
0	0.675362	0.402	0.29	0	HM_01	RLOC-00015413	XP_022330673.1 uncharacterized protein LOC111128977 isoform X7 [Crassostrea virginica]
8.9e-170	0.673912	0.258	0.192	2.25e-165	HM_01	RLOC-00025814	XP_052706117.1 eukaryotic initiation factor 4A-I-like [Crassostrea angulata]
0	0.669422	0.342	0.224	0	HM_01	RLOC-00013520	XP_052716406.1 uncharacterized protein LOC128189039 [Crassostrea angulata]
8.88e-63	0.669371	0.106	0.076	2.24e-58	HM_01	RLOC-00016595	XP_052697648.1 protein AF-9-like isoform X2 [Crassostrea angulata]
3.08e-94	0.6675	0.142	0.101	7.78e-90	HM_01	RLOC-00029703	XP_034335613.2 baculoviral IAP repeat-containing protein 2 isoform X3 [Magallana gigas]
3.84e-65	0.666528	0.1	0.07	9.69e-61	HM_01	RLOC-00000733	XP_052708420.1 vesicle transport protein SFT2B-like [Crassostrea angulata]
2.74e-103	0.663915	0.15	0.106	6.93e-99	HM_01	RLOC-00016922	XP_065942540.1 transmembrane protein 87A isoform X2 [Magallana gigas]
2.96e-66	0.660536	0.111	0.08	7.48e-62	HM_01	RLOC-00024664	XP_011417320.3 protein mono-ADP-ribosyltransferase PARP14 isoform X1 [Magallana gigas]
5.28e-126	0.657303	0.176	0.124	1.33e-121	HM_01	RLOC-00019913	XP_011418526.3 glutaryl-CoA dehydrogenase, mitochondrial [Magallana gigas]
0	0.656887	0.609	0.47	0	HM_01	RLOC-00014161	XP_052716329.1 core-binding factor subunit beta-like isoform X1 [Crassostrea angulata]
3.27e-220	0.656408	0.3	0.22	8.25e-216	HM_01	RLOC-00025050	XP_052705770.1 uncharacterized protein LOC128181412 [Crassostrea angulata]
0	0.656284	0.983	0.904	0	HM_01	RLOC-00025631	XP_052705568.1 protein mono-ADP-ribosyltransferase PARP14-like isoform X1 [Crassostrea angulata]
6.61e-214	0.652862	0.308	0.23	1.67e-209	HM_01	RLOC-00015040	XP_022332857.1 26S proteasome regulatory subunit 10B [Crassostrea virginica]
7.33e-236	0.650652	0.336	0.251	1.85e-231	HM_01	RLOC-00010986	XP_065933271.1 uncharacterized protein [Magallana gigas]
1.93e-107	0.650281	0.14	0.095	4.86e-103	HM_01	RLOC-00025327	XP_052703803.1 disintegrin and metalloproteinase domain-containing protein 12-like isoform X1 [Crassostrea angulata]
0	0.645873	0.731	0.57	0	HM_01	RLOC-00017244	XP_052699409.1 hemicentin-1-like [Crassostrea angulata]
6.12e-77	0.645379	0.115	0.081	1.55e-72	HM_01	RLOC-00013827	XP_052713245.1 NAD kinase-like isoform X9 [Crassostrea angulata]
3.77e-204	0.645207	0.246	0.171	9.52e-200	HM_01	RLOC-00002373	XP_052691081.1 baculoviral IAP repeat-containing protein 7-like [Crassostrea angulata]
4.19e-282	0.642149	0.378	0.283	1.06e-277	HM_01	RLOC-00014509	XP_052715905.1 phosphoenolpyruvate carboxykinase [GTP]-like [Crassostrea angulata]
5.88e-58	0.641769	0.106	0.077	1.48e-53	HM_01	RLOC-00020762	XP_052689724.1 ATPase ASNA1 homolog [Crassostrea angulata]
1.41e-134	0.640448	0.195	0.139	3.56e-130	HM_01	RLOC-00025803	XP_052702595.1 phospholipid-transporting ATPase IF-like isoform X10 [Crassostrea angulata]
7.97e-147	0.635874	0.216	0.155	2.01e-142	HM_01	RLOC-00025643	XP_052704545.1 max dimerization protein 1-like [Crassostrea angulata]
5.19e-110	0.633515	0.187	0.138	1.31e-105	HM_01	RLOC-00004738	XP_022317734.1 uncharacterized protein LOC111120958 [Crassostrea virginica]
1.59e-195	0.630891	0.291	0.216	4.03e-191	HM_01	RLOC-00021275	XP_052718254.1 sorting nexin-17-like [Crassostrea angulata]
2.61e-68	0.630655	0.134	0.1	6.58e-64	HM_01	RLOC-00025770	XP_011422899.3 uncharacterized protein [Magallana gigas]
4.72e-128	0.629507	0.215	0.159	1.19e-123	HM_01	RLOC-00022850	XP_052715708.1 tribbles homolog 2-like [Crassostrea angulata]
8.93e-66	0.629404	0.115	0.083	2.25e-61	HM_01	RLOC-00023739	XP_052711191.1 vinculin-like isoform X1 [Crassostrea angulata]
3.6e-95	0.625686	0.171	0.127	9.1e-91	HM_01	RLOC-00007357	XP_065938381.1 uncharacterized protein [Magallana gigas]
6.21e-58	0.619947	0.109	0.08	1.57e-53	HM_01	RLOC-00010265	XP_052673934.1 uncharacterized protein LOC128156020 [Crassostrea angulata]
1.46e-59	0.617727	0.117	0.087	3.68e-55	HM_01	RLOC-00027641	XP_052683120.1 ras-associated and pleckstrin homology domains-containing protein 1-like isoform X1 [Crassostrea angulata]
6.22e-74	0.617644	0.131	0.095	1.57e-69	HM_01	RLOC-00009292	XP_052720611.1 cyclin-I-like [Crassostrea angulata]
1.01e-62	0.615143	0.149	0.115	2.54e-58	HM_01	RLOC-00008717	XP_011426676.3 jupiter microtubule associated homolog 1 isoform X5 [Magallana gigas]
8.14e-82	0.60986	0.153	0.113	2.06e-77	HM_01	RLOC-00028698	XP_011423086.2 uncharacterized protein [Magallana gigas]
0	0.603797	0.554	0.417	0	HM_01	RLOC-00013820	XP_056022265.1 uncharacterized protein LOC125673815 [Ostrea edulis]
9.96e-49	0.601964	0.107	0.081	2.51e-44	HM_01	RLOC-00020289	XP_052687870.1 NADH dehydrogenase [ubiquinone] 1 alpha subcomplex assembly factor 2-like [Crassostrea angulata]
8.18e-123	0.600963	0.219	0.164	2.06e-118	HM_01	RLOC-00016911	XP_052698901.1 uncharacterized protein LOC128176532 [Crassostrea angulata]
1.68e-54	0.598464	0.1	0.073	4.24e-50	HM_01	RLOC-00000625	XP_052710005.1 transaldolase-like isoform X1 [Crassostrea angulata]
5.34e-69	0.597851	0.126	0.092	1.35e-64	HM_01	RLOC-00023219	XP_011446210.3 uncharacterized protein [Magallana gigas]
0	0.588411	1	0.994	0	HM_01	ND6
6.41e-240	0.586041	0.318	0.232	1.62e-235	HM_01	RLOC-00011635	XP_052716733.1 proline dehydrogenase 1, mitochondrial-like isoform X2 [Crassostrea angulata]
1.63e-273	0.582178	0.403	0.308	4.13e-269	HM_01	RLOC-00010037	XP_034303346.2 uncharacterized protein [Magallana gigas]
5.73e-93	0.578961	0.183	0.137	1.45e-88	HM_01	RLOC-00022015	XP_052692172.1 adenylyl cyclase-associated protein 1-like isoform X1 [Crassostrea angulata]
8.67e-160	0.575853	0.305	0.238	2.19e-155	HM_01	RLOC-00008238	XP_065930469.1 THO complex subunit 2 [Magallana gigas]
4.43e-151	0.574187	0.231	0.167	1.12e-146	HM_01	RLOC-00008528	XP_052672809.1 uncharacterized protein LOC128155239 [Crassostrea angulata]
4.64e-190	0.566294	0.321	0.244	1.17e-185	HM_01	RLOC-00027461	XP_034310864.2 integrin alpha-8 [Magallana gigas]
0	0.564868	0.967	0.863	0	HM_01	RLOC-00006718	XP_065937804.1 uncharacterized protein [Magallana gigas]
5.16e-52	0.562269	0.103	0.076	1.3e-47	HM_01	RLOC-00005852	XP_052679999.1 metalloproteinase inhibitor 3-like [Crassostrea angulata]
3.22e-117	0.559528	0.226	0.171	8.14e-113	HM_01	RLOC-00010377	XP_052721576.1 flotillin-1-like isoform X4 [Crassostrea angulata]
4.47e-118	0.559521	0.212	0.158	1.13e-113	HM_01	RLOC-00012759	XP_011414186.1 sodium/calcium exchanger regulatory protein 1 [Magallana gigas]
1.13e-90	0.556705	0.195	0.15	2.85e-86	HM_01	RLOC-00018550	XP_052686127.1 mediator of RNA polymerase II transcription subunit 26-like [Crassostrea angulata]
3.18e-47	0.554303	0.103	0.078	8.03e-43	HM_01	RLOC-00025812	XP_052703174.1 diacylglycerol kinase delta-like isoform X4 [Crassostrea angulata]
0	0.551305	0.925	0.85	0	HM_01	RLOC-00029443	XP_052701152.1 heat shock 70 kDa protein cognate 4 [Crassostrea angulata]
3.06e-237	0.549726	0.406	0.319	7.73e-233	HM_01	RLOC-00002251	XP_052709764.1 myophilin-like [Crassostrea angulata]
3.73e-53	0.546747	0.116	0.087	9.42e-49	HM_01	RLOC-00020719	XP_052684277.1 LOW QUALITY PROTEIN: uncharacterized protein PF3D7_1120600-like [Crassostrea angulata]
1.07e-75	0.543456	0.16	0.121	2.69e-71	HM_01	RLOC-00023598	XP_052693211.1 uncharacterized protein LOC128171482 isoform X1 [Crassostrea angulata]
0	0.542945	0.416	0.286	0	HM_01	RLOC-00020693	XP_052686800.1 FMRFamide receptor-like [Crassostrea angulata]
5.17e-86	0.541527	0.189	0.145	1.31e-81	HM_01	RLOC-00021770	XP_011419089.3 Na(+)/H(+) exchange regulatory cofactor NHE-RF2 isoform X1 [Magallana gigas]
1.49e-192	0.538914	0.395	0.32	3.75e-188	HM_01	RLOC-00007501	XP_034306043.2 plasma membrane calcium-transporting ATPase 2 isoform X1 [Magallana gigas]
0	0.534396	0.882	0.724	0	HM_01	RLOC-00024862	XP_052705548.1 ceruloplasmin-like [Crassostrea angulata]
6.34e-69	0.532459	0.161	0.124	1.6e-64	HM_01	RLOC-00014854	XP_034326513.2 myosin-I heavy chain isoform X1 [Magallana gigas]
4.29e-12	0.525051	0.194	0.184	1.08e-07	HM_01	RLOC-00009481	XP_011418688.3 uncharacterized protein [Magallana gigas]
0	0.524444	0.999	0.985	0	HM_01	RLOC-00019339	XP_065923253.1 tripartite motif-containing protein 2-like [Magallana gigas]
1.33e-179	0.52405	0.337	0.261	3.35e-175	HM_01	RLOC-00025242	XP_052704810.1 uncharacterized protein LOC128180718 isoform X1 [Crassostrea angulata]
6.56e-69	0.52343	0.153	0.117	1.66e-64	HM_01	RLOC-00016916	XP_052697724.1 protein pellino-like [Crassostrea angulata]
0	0.52337	0.848	0.728	0	HM_01	ND1
4.24e-202	0.5196	0.373	0.292	1.07e-197	HM_01	RLOC-00007820	XP_052679862.1 universal stress protein MSMEG_3950/MSMEI_3859-like [Crassostrea angulata]
0	0.515867	0.742	0.627	0	HM_01	RLOC-00002354	XP_034335613.2 baculoviral IAP repeat-containing protein 2 isoform X3 [Magallana gigas]
1.89e-71	0.512799	0.183	0.144	4.77e-67	HM_01	RLOC-00010999	XP_011439186.3 stromal interaction molecule 1 isoform X2 [Magallana gigas]
8.15e-41	0.51271	0.124	0.099	2.06e-36	HM_01	RLOC-00018696	XP_052687943.1 uncharacterized protein LOC128166681 [Crassostrea angulata]
1.65e-122	0.511381	0.265	0.208	4.16e-118	HM_01	RLOC-00019242	XP_052688944.1 ribosome biogenesis regulatory protein homolog [Crassostrea angulata]
8.19e-87	0.50978	0.161	0.118	2.07e-82	HM_01	RLOC-00005045	XP_052693930.1 uncharacterized protein LOC128172187 [Crassostrea angulata]
6.36e-105	0.509198	0.239	0.186	1.61e-100	HM_01	RLOC-00024827	XP_011425989.1 alpha-adducin isoform X3 [Magallana gigas]
1.18e-203	0.508089	0.39	0.309	2.98e-199	HM_01	RLOC-00020167	XP_034313428.1 cell death-inducing p53-target protein 1 homolog isoform X6 [Magallana gigas]
5.99e-41	0.506526	0.12	0.095	1.51e-36	HM_01	RLOC-00021714	XP_052697673.1 uncharacterized protein LOC128175855 [Crassostrea angulata]
0	0.506502	0.506	0.4	0	HM_01	RLOC-00020153	XP_065923062.1 ankyrin-2 isoform X45 [Magallana gigas]
3.04e-41	0.504854	0.112	0.087	7.67e-37	HM_01	RLOC-00000933	XP_011455948.3 serine/threonine-protein phosphatase 6 regulatory subunit 3 isoform X1 [Magallana gigas]
0	0.502149	0.971	0.871	0	HM_01	RLOC-00025511	XP_065925670.1 tenascin [Magallana gigas]
0	8.05977	0.367	0.019	0	PLC_07	RLOC-00018586	XP_052687393.1 big defensin-like [Crassostrea angulata]
0	7.85359	0.705	0.009	0	PLC_07	RLOC-00020657	XP_052686597.1 uncharacterized protein LOC128165802 isoform X1 [Crassostrea angulata]
0	7.84775	0.889	0.06	0	PLC_07	RLOC-00018585	XP_052687393.1 big defensin-like [Crassostrea angulata]
0	7.80601	0.978	0.251	0	PLC_07	RLOC-00026366	XP_022307231.1 extracellular superoxide dismutase [Cu-Zn]-like [Crassostrea virginica]
0	7.53805	0.658	0.095	0	PLC_07	RLOC-00026379	XP_022307231.1 extracellular superoxide dismutase [Cu-Zn]-like [Crassostrea virginica]
0	7.47801	0.948	0.11	0	PLC_07	RLOC-00012071	XP_011434938.3 carbonic anhydrase 2 [Magallana gigas]
0	7.46709	0.993	0.144	0	PLC_07	RLOC-00026365	XP_052684068.1 uncharacterized protein LOC128164316 [Crassostrea angulata]
0	7.40109	0.999	0.566	0	PLC_07	RLOC-00026367	NP_001295817.2 superoxide dismutase [Cu-Zn]-like precursor [Magallana gigas]
0	7.23963	0.135	0.002	0	PLC_07	RLOC-00009790	XP_052674691.1 laminin subunit gamma-1-like [Crassostrea angulata]
0	6.93692	0.358	0.004	0	PLC_07	RLOC-00021420	XP_019924684.3 uncharacterized protein [Magallana gigas]
0	6.62113	0.506	0.008	0	PLC_07	RLOC-00000343	XP_052707359.1 neuronal acetylcholine receptor subunit beta-3-like [Crassostrea angulata]
0	6.60026	0.47	0.008	0	PLC_07	RLOC-00021578	XP_052677829.1 aquaporin-1-like [Crassostrea angulata]
0	6.56847	0.934	0.066	0	PLC_07	RLOC-00020908	XP_019920174.3 rho GTPase-activating protein gacV [Magallana gigas]
0	6.42001	0.113	0.004	0	PLC_07	RLOC-00002511	XP_052704120.1 short-chain collagen C4-like [Crassostrea angulata]
0	6.22151	0.173	0.002	0	PLC_07	RLOC-00007233	XP_011444388.3 stabilin-2 [Magallana gigas]
0	6.15087	0.348	0.006	0	PLC_07	RLOC-00006602	XP_052677392.1 inter-alpha-trypsin inhibitor heavy chain H3-like isoform X1 [Crassostrea angulata]
0	6.10759	0.292	0.005	0	PLC_07	RLOC-00022300	XP_052711386.1 carboxypeptidase N subunit 2-like [Crassostrea angulata]
0	6.08905	0.435	0.008	0	PLC_07	RLOC-00021781	XP_052688205.1 mucin-5AC-like [Crassostrea angulata]
0	5.8567	0.162	0.003	0	PLC_07	RLOC-00006603	XP_011428480.4 inter-alpha-trypsin inhibitor heavy chain H3 [Magallana gigas]
0	5.47721	0.284	0.009	0	PLC_07	RLOC-00000759	XP_052710154.1 stimulator of interferon genes protein-like [Crassostrea angulata]
0	5.00201	0.399	0.012	0	PLC_07	RLOC-00011103	XP_065933382.1 serum amyloid A-5 protein [Magallana gigas]
0	4.88027	0.274	0.01	0	PLC_07	RLOC-00016600	XP_065944133.1 macrophage mannose receptor 1 [Magallana gigas]
0	4.83758	0.246	0.009	0	PLC_07	RLOC-00005907	XP_065938623.1 reelin isoform X1 [Magallana gigas]
0	4.83396	0.23	0.009	0	PLC_07	RLOC-00027157	XP_052683512.1 uncharacterized protein LOC128163876 [Crassostrea angulata]
0	4.6966	0.124	0.005	0	PLC_07	RLOC-00008772	XP_011422985.3 extracellular matrix protein 3 [Magallana gigas]
0	4.38239	0.331	0.019	0	PLC_07	RLOC-00012697	XP_052715262.1 pancreatic secretory granule membrane major glycoprotein GP2-like [Crassostrea angulata]
0	4.34469	0.549	0.069	0	PLC_07	RLOC-00017030	XP_052699033.1 neural cell adhesion molecule 1-A-like isoform X2 [Crassostrea angulata]
0	4.32498	0.125	0.007	0	PLC_07	RLOC-00005412	XP_052678703.1 inter-alpha-trypsin inhibitor heavy chain H3-like [Crassostrea angulata]
0	4.29667	0.199	0.012	0	PLC_07	RLOC-00000954	XP_011441225.3 uncharacterized protein [Magallana gigas]
0	4.20805	0.156	0.009	0	PLC_07	RLOC-00002763	XP_052708059.1 secretin receptor-like [Crassostrea angulata]
0	4.15763	0.631	0.057	0	PLC_07	RLOC-00013314	XP_052715908.1 macrophage mannose receptor 1-like [Crassostrea angulata]
0	4.01975	0.921	0.166	0	PLC_07	RLOC-00011057	XP_052721061.1 alpha-N-acetylgalactosaminidase-like [Crassostrea angulata]
0	4.01703	0.131	0.008	0	PLC_07	RLOC-00025467	XP_052705693.1 low-density lipoprotein receptor-related protein 4-like [Crassostrea angulata]
0	3.86676	0.129	0.009	0	PLC_07	RLOC-00007490	XP_052679204.1 PHD finger protein 24-like [Crassostrea angulata]
0	3.85759	0.139	0.01	0	PLC_07	RLOC-00001683	XP_052710569.1 uncharacterized protein LOC128184958 [Crassostrea angulata]
0	3.79645	0.315	0.016	0	PLC_07	RLOC-00011102	XP_065933382.1 serum amyloid A-5 protein [Magallana gigas]
0	3.63625	0.215	0.017	0	PLC_07	RLOC-00000301	XP_052709633.1 catalase-like isoform X1 [Crassostrea angulata]
0	3.6223	0.298	0.029	0	PLC_07	RLOC-00011157	XP_052722326.1 uncharacterized protein LOC128193112 isoform X1 [Crassostrea angulata]
0	3.49672	0.129	0.011	0	PLC_07	RLOC-00017577	XP_034324833.2 sex peptide receptor-related protein 2-like [Magallana gigas]
0	3.47802	0.248	0.022	0	PLC_07	RLOC-00014498	XP_062611122.1 uncharacterized protein LOC134272970 [Saccostrea cucullata]
0	3.38572	0.137	0.012	0	PLC_07	RLOC-00022684	XP_052714353.1 poly(rC)-binding protein 3-like isoform X3 [Crassostrea angulata]
0	3.37181	0.111	0.01	0	PLC_07	RLOC-00018966	XP_019920413.3 uncharacterized protein [Magallana gigas]
0	3.36438	0.994	0.916	0	PLC_07	RLOC-00011968	XP_052716109.1 DNA ligase-like [Crassostrea angulata]
0	3.36346	0.753	0.133	0	PLC_07	RLOC-00011147	XP_052675396.1 collagen alpha-5(IV) chain-like isoform X5 [Crassostrea angulata]
0	3.1408	0.207	0.022	0	PLC_07	RLOC-00006905	XP_052679141.1 transcription factor Sp9-like [Crassostrea angulata]
0	2.98563	0.223	0.028	0	PLC_07	RLOC-00019757	XP_052684371.1 uncharacterized protein LOC128164515 isoform X1 [Crassostrea angulata]
0	2.87144	0.153	0.022	0	PLC_07	RLOC-00011859	XP_011456335.3 transcription factor HES-1-B [Magallana gigas]
0	2.84403	0.174	0.028	0	PLC_07	RLOC-00000761	XP_052710722.1 multimerin-2-like [Crassostrea angulata]
0	2.7983	0.955	0.504	0	PLC_07	RLOC-00010310	XP_052672715.1 uncharacterized protein LOC128155173 [Crassostrea angulata]
0	2.78003	0.504	0.09	0	PLC_07	RLOC-00006282	XP_052677972.1 uncharacterized protein LOC128158990 [Crassostrea angulata]
5.56e-279	2.56511	0.103	0.016	1.4e-274	PLC_07	RLOC-00009149	XP_052676046.1 LIM/homeobox protein Lhx9-like [Crassostrea angulata]
0	2.52433	0.995	0.886	0	PLC_07	RLOC-00020844	XP_052686918.1 uncharacterized protein LOC128166053 [Crassostrea angulata]
0	2.50838	0.166	0.03	0	PLC_07	RLOC-00019168	XP_052687371.1 ras-GEF domain-containing family member 1B-like isoform X1 [Crassostrea angulata]
0	2.48507	0.178	0.029	0	PLC_07	RLOC-00019648	XP_052686245.1 adhesion G protein-coupled receptor L3-like [Crassostrea angulata]
4.47e-306	2.40893	0.139	0.025	1.13e-301	PLC_07	RLOC-00015456	XP_052698823.1 galanin receptor 2b-like [Crassostrea angulata]
6.01e-249	2.359	0.116	0.022	1.52e-244	PLC_07	RLOC-00008396	XP_052720002.1 innexin unc-9-like isoform X1 [Crassostrea angulata]
0	2.35235	0.18	0.037	0	PLC_07	RLOC-00016550	XP_065943901.1 uncharacterized protein [Magallana gigas]
0	2.20554	0.99	0.657	0	PLC_07	RLOC-00018597	XP_052688036.1 very low-density lipoprotein receptor-like isoform X1 [Crassostrea angulata]
0	2.19441	0.376	0.077	0	PLC_07	RLOC-00024352	XP_052705957.1 sarcoplasmic calcium-binding protein-like [Crassostrea angulata]
0	2.12751	0.231	0.039	0	PLC_07	RLOC-00001685	XP_065928482.1 uncharacterized protein [Magallana gigas]
0	2.05748	0.209	0.043	0	PLC_07	RLOC-00013705	XP_052718527.1 allantoinase, mitochondrial-like [Crassostrea angulata]
0	1.9686	0.295	0.064	0	PLC_07	RLOC-00009090	XP_034302450.2 uncharacterized protein [Magallana gigas]
7.18e-261	1.82113	0.196	0.051	1.81e-256	PLC_07	RLOC-00011325	XP_011445512.3 fibrillin-2 [Magallana gigas]
0	1.81931	0.219	0.054	0	PLC_07	RLOC-00009301	XP_034302035.2 uncharacterized protein [Magallana gigas]
3.49e-168	1.81197	0.118	0.029	8.8e-164	PLC_07	RLOC-00014499	XP_052716770.1 uncharacterized protein LOC128189260 [Crassostrea angulata]
0	1.75641	0.404	0.135	0	PLC_07	RLOC-00015610	XP_011439615.3 mRNA decay activator protein ZFP36L1 [Magallana gigas]
3.96e-138	1.72709	0.105	0.027	9.99e-134	PLC_07	RLOC-00024947	XP_011428686.3 uncharacterized protein [Magallana gigas]
1.06e-128	1.66399	0.108	0.03	2.66e-124	PLC_07	RLOC-00013686	XP_052713516.1 pantetheinase-like [Crassostrea angulata]
1.41e-146	1.64383	0.151	0.048	3.56e-142	PLC_07	RLOC-00017675	XP_022331723.1 uncharacterized protein LOC111129561 [Crassostrea virginica]
1.74e-98	1.62754	0.156	0.062	4.39e-94	PLC_07	RLOC-00020314	XP_011436292.3 heat shock protein 68-like [Magallana gigas]
2.71e-169	1.50979	0.135	0.036	6.84e-165	PLC_07	RLOC-00026669	XP_052682672.1 peptidoglycan recognition protein-like [Crassostrea angulata]
7.33e-69	1.44213	0.127	0.054	1.85e-64	PLC_07	RLOC-00020313	XP_011436292.3 heat shock protein 68-like [Magallana gigas]
1.14e-131	1.44208	0.151	0.05	2.87e-127	PLC_07	RLOC-00018418	XP_052684341.1 growth arrest and DNA damage-inducible protein GADD45 gamma-like [Crassostrea angulata]
2.82e-155	1.41103	0.18	0.06	7.13e-151	PLC_07	RLOC-00000289	XP_052709657.1 terminal nucleotidyltransferase 5C-like [Crassostrea angulata]
4.68e-152	1.35747	0.152	0.047	1.18e-147	PLC_07	RLOC-00002762	XP_052708061.1 secretin receptor-like [Crassostrea angulata]
3.55e-132	1.29305	0.171	0.061	8.97e-128	PLC_07	RLOC-00007398	XP_052679111.1 glutathione S-transferase Y1-like [Crassostrea angulata]
2.65e-103	1.28549	0.258	0.127	6.69e-99	PLC_07	RLOC-00017338	XP_052701179.1 fos-related antigen 1-like [Crassostrea angulata]
3.36e-149	1.25139	0.237	0.095	8.49e-145	PLC_07	RLOC-00014830	XP_061184438.1 LOW QUALITY PROTEIN: uncharacterized protein LOC133192449 [Saccostrea echinata]
3.38e-145	1.1628	0.371	0.188	8.54e-141	PLC_07	RLOC-00008528	XP_052672809.1 uncharacterized protein LOC128155239 [Crassostrea angulata]
8.65e-142	1.15436	0.179	0.063	2.19e-137	PLC_07	RLOC-00024946	XP_065926223.1 uncharacterized protein [Magallana gigas]
1.08e-81	1.12947	0.596	0.477	2.72e-77	PLC_07	RLOC-00017186	XP_011456319.2 perilipin-2 isoform X1 [Magallana gigas]
0	1.1286	0.462	0.146	0	PLC_07	RLOC-00012648	XP_052715471.1 SCO-spondin-like [Crassostrea angulata]
0	1.12413	0.601	0.236	0	PLC_07	RLOC-00021468	XP_052708916.1 uncharacterized protein LOC128183796 [Crassostrea angulata]
4.57e-65	1.11303	0.104	0.041	1.15e-60	PLC_07	RLOC-00009740	XP_052674779.1 histidine--tRNA ligase, cytoplasmic-like isoform X1 [Crassostrea angulata]
1.57e-246	0.998631	0.351	0.133	3.97e-242	PLC_07	RLOC-00018963	XP_011419215.3 transforming growth factor-beta-induced protein ig-h3 [Magallana gigas]
0	0.986582	0.832	0.595	0	PLC_07	RLOC-00014370	XP_052716837.1 CCAAT/enhancer-binding protein beta-like [Crassostrea angulata]
4.12e-98	0.977571	0.136	0.05	1.04e-93	PLC_07	RLOC-00012909	XP_011445163.2 uncharacterized protein [Magallana gigas]
3.22e-121	0.968592	0.326	0.163	8.14e-117	PLC_07	RLOC-00019865	XP_052687907.1 protein disulfide-isomerase-like [Crassostrea angulata]
3.45e-67	0.954917	0.118	0.048	8.7e-63	PLC_07	RLOC-00017232	XP_065944497.1 uncharacterized protein [Magallana gigas]
6.95e-98	0.93551	0.195	0.084	1.76e-93	PLC_07	RLOC-00000494	XP_052709578.1 cyclic AMP-responsive element-binding protein 3-like protein 1 isoform X1 [Crassostrea angulata]
1.58e-89	0.888886	0.226	0.108	3.99e-85	PLC_07	RLOC-00009903	XP_022324621.1 protein transport protein Sec61 subunit beta-like [Crassostrea virginica]
2.47e-57	0.884309	0.104	0.043	6.24e-53	PLC_07	RLOC-00015044	XP_011448466.3 uncharacterized protein [Magallana gigas]
4.1e-32	0.878154	0.135	0.076	1.03e-27	PLC_07	RLOC-00020312	XP_011436292.3 heat shock protein 68-like [Magallana gigas]
6.01e-63	0.842317	0.127	0.055	1.52e-58	PLC_07	RLOC-00017001	XP_011423718.3 ERO1-like protein beta isoform X2 [Magallana gigas]
1.76e-306	0.818001	0.903	0.73	4.43e-302	PLC_07	RLOC-00000308	XP_022292448.1 uncharacterized protein LOC111103455 [Crassostrea virginica]
6.28e-250	0.799985	0.19	0.049	1.59e-245	PLC_07	RLOC-00010260	XP_052720267.1 sushi, von Willebrand factor type A, EGF and pentraxin domain-containing protein 1-like [Crassostrea angulata]
9.28e-58	0.763754	0.164	0.081	2.34e-53	PLC_07	RLOC-00014896	XP_052702508.1 SH2 domain-containing adapter protein E-like isoform X1 [Crassostrea angulata]
9.93e-44	0.740164	0.1	0.045	2.51e-39	PLC_07	RLOC-00011009	XP_052675442.1 neurogenic locus notch homolog protein 1-like isoform X1 [Crassostrea angulata]
1.54e-45	0.72882	0.14	0.071	3.89e-41	PLC_07	RLOC-00025843	XP_056005857.1 stress-associated endoplasmic reticulum protein 2-like [Ostrea edulis]
7.32e-298	0.70072	0.967	0.859	1.85e-293	PLC_07	RLOC-00011890	XP_052714493.1 uncharacterized protein LOC128187882 isoform X3 [Crassostrea angulata]
2.15e-143	0.658417	0.28	0.118	5.42e-139	PLC_07	RLOC-00025150	XP_052705647.1 uncharacterized protein LOC128181327 [Crassostrea angulata]
6.1e-24	0.624184	0.11	0.063	1.54e-19	PLC_07	RLOC-00000378	XP_052712135.1 uncharacterized protein LOC128186373 [Crassostrea angulata]
5.66e-129	0.612239	0.518	0.297	1.43e-124	PLC_07	RLOC-00006769	XP_065921909.1 uncharacterized protein [Magallana gigas]
6.76e-37	0.598774	0.112	0.057	1.71e-32	PLC_07	RLOC-00017337	XP_052701571.1 protein c-Fos-like isoform X1 [Crassostrea angulata]
1.7e-52	0.558283	0.567	0.437	4.29e-48	PLC_07	RLOC-00022532	XP_052700381.1 uncharacterized protein LOC128177621 [Crassostrea angulata]
6.64e-130	0.535491	0.137	0.043	1.68e-125	PLC_07	RLOC-00010259	XP_052720261.1 sushi, von Willebrand factor type A, EGF and pentraxin domain-containing protein 1-like [Crassostrea angulata]
7.54e-118	0.52157	0.932	0.859	1.9e-113	PLC_07	RLOC-00006535	XP_052677705.1 uncharacterized protein LOC128158786 [Crassostrea angulata]
1.2e-26	0.504984	0.109	0.061	3.03e-22	PLC_07	RLOC-00022618	XP_052685774.1 isocitrate dehydrogenase [NADP], mitochondrial-like [Crassostrea angulata]
7.73e-54	0.500105	0.628	0.489	1.95e-49	PLC_07	RLOC-00008468	XP_065930785.1 titin [Magallana gigas]
0	5.96932	0.111	0.003	0	PLC_03	RLOC-00006066	XP_052677389.1 multiple epidermal growth factor-like domains protein 10 [Crassostrea angulata]
0	5.40678	0.212	0.007	0	PLC_03	RLOC-00030009	XP_052712810.1 uncharacterized protein LOC128186890 [Crassostrea angulata]
0	5.36622	0.11	0.004	0	PLC_03	RLOC-00023232	XP_052716953.1 uncharacterized protein LOC128189394 isoform X1 [Crassostrea angulata]
0	5.26332	0.156	0.006	0	PLC_03	RLOC-00000177	XP_052710533.1 procathepsin L-like [Crassostrea angulata]
0	5.24411	0.157	0.005	0	PLC_03	RLOC-00013641	XP_052712810.1 uncharacterized protein LOC128186890 [Crassostrea angulata]
0	5.01548	0.406	0.017	0	PLC_03	RLOC-00030010	XP_034337443.2 uncharacterized protein [Magallana gigas]
0	5.01443	0.839	0.058	0	PLC_03	RLOC-00013699	XP_034318114.1 uncharacterized protein [Magallana gigas]
0	5.0136	0.139	0.009	0	PLC_03	RLOC-00006122	XP_034307485.2 GTPase IMAP family member 4 [Magallana gigas]
0	4.98951	0.19	0.007	0	PLC_03	RLOC-00023237	XP_052716976.1 uncharacterized protein LOC128189394 isoform X4 [Crassostrea angulata]
0	4.94332	0.206	0.009	0	PLC_03	RLOC-00030011	XP_034337443.2 uncharacterized protein [Magallana gigas]
0	4.93163	0.156	0.006	0	PLC_03	RLOC-00009674	XP_052673629.1 lysosomal thioesterase PPT2-A-like isoform X1 [Crassostrea angulata]
0	4.68679	0.146	0.006	0	PLC_03	RLOC-00001332	XP_065928133.1 toll-like receptor 2 [Magallana gigas]
0	4.66862	0.309	0.016	0	PLC_03	RLOC-00021501	XP_052719384.1 uncharacterized protein LOC128191352 [Crassostrea angulata]
0	4.66673	0.458	0.026	0	PLC_03	RLOC-00024918	XP_052705975.1 uncharacterized protein LOC128181566 [Crassostrea angulata]
0	4.65696	0.221	0.01	0	PLC_03	RLOC-00024919	XP_011428415.3 uncharacterized protein [Magallana gigas]
0	4.63605	0.119	0.005	0	PLC_03	RLOC-00002169	XP_052710037.1 uncharacterized protein LOC128184542 [Crassostrea angulata]
0	4.62686	0.138	0.006	0	PLC_03	RLOC-00020670	XP_052689486.1 uncharacterized protein LOC128167675 [Crassostrea angulata]
0	4.6123	0.157	0.007	0	PLC_03	RLOC-00029940	XP_052681035.1 transmembrane cell adhesion receptor mua-3-like [Crassostrea angulata]
0	4.51372	0.601	0.041	0	PLC_03	RLOC-00009587	XP_052720149.1 tryptophan--tRNA ligase, cytoplasmic-like [Crassostrea angulata]
0	4.463	0.125	0.006	0	PLC_03	RLOC-00005053	XP_065922279.1 toll-like receptor 4 isoform X1 [Magallana gigas]
0	4.4522	0.765	0.07	0	PLC_03	RLOC-00012611	XP_011433631.3 fatty acid-binding protein, heart [Magallana gigas]
0	4.4247	0.257	0.014	0	PLC_03	RLOC-00019983	XP_011419223.3 uncharacterized protein [Magallana gigas]
0	4.39702	0.197	0.011	0	PLC_03	RLOC-00014724	XP_052718241.1 multiple epidermal growth factor-like domains protein 10 [Crassostrea angulata]
0	4.37187	0.816	0.1	0	PLC_03	RLOC-00010207	XP_011446491.3 cathepsin K isoform X1 [Magallana gigas]
0	4.313	0.645	0.058	0	PLC_03	RLOC-00007169	XP_019927173.2 macrophage-expressed gene 1 protein [Magallana gigas]
0	4.22937	0.169	0.01	0	PLC_03	RLOC-00013629	XP_011435993.3 uncharacterized protein [Magallana gigas]
0	4.18091	0.18	0.011	0	PLC_03	RLOC-00012365	XP_052718441.1 lipopolysaccharide-binding protein-like [Crassostrea angulata]
0	4.18065	0.116	0.008	0	PLC_03	RLOC-00001648	XP_052710872.1 uncharacterized protein LOC128185278 [Crassostrea angulata]
0	4.09212	0.297	0.021	0	PLC_03	RLOC-00001787	XP_065928122.1 uncharacterized protein [Magallana gigas]
0	4.07944	0.978	0.375	0	PLC_03	RLOC-00008404	XP_034302973.2 uncharacterized protein [Magallana gigas]
0	4.07416	0.335	0.025	0	PLC_03	RLOC-00024380	XP_052705059.1 uncharacterized protein LOC128180907 [Crassostrea angulata]
0	4.07196	0.127	0.008	0	PLC_03	RLOC-00001786	XP_011447599.3 uncharacterized protein [Magallana gigas]
0	4.06812	0.101	0.006	0	PLC_03	RLOC-00021825	XP_065941639.1 uncharacterized protein [Magallana gigas]
0	4.03062	0.186	0.013	0	PLC_03	RLOC-00013248	XP_011440238.3 Na(+)/citrate cotransporter [Magallana gigas]
0	3.96896	0.175	0.012	0	PLC_03	RLOC-00014269	XP_052712377.1 uncharacterized protein LOC128186589 [Crassostrea angulata]
0	3.94693	0.1	0.007	0	PLC_03	RLOC-00015893	XP_052701734.1 uncharacterized protein LOC128178542 [Crassostrea angulata]
0	3.94475	0.503	0.041	0	PLC_03	RLOC-00020468	XP_052690220.1 cis-aconitate decarboxylase-like [Crassostrea angulata]
0	3.88302	0.174	0.013	0	PLC_03	RLOC-00019471	XP_019919810.3 uncharacterized protein [Magallana gigas]
0	3.86683	0.115	0.009	0	PLC_03	RLOC-00007380	XP_052679296.1 uncharacterized protein LOC128160071 [Crassostrea angulata]
0	3.80401	0.122	0.009	0	PLC_03	RLOC-00008299	XP_034300433.2 Fc receptor-like protein 2 [Magallana gigas]
0	3.77784	0.232	0.017	0	PLC_03	RLOC-00001717	XP_034334297.2 uncharacterized protein [Magallana gigas]
0	3.74267	0.278	0.023	0	PLC_03	RLOC-00005598	XP_052678519.1 macrophage-expressed gene 1 protein-like [Crassostrea angulata]
0	3.71718	0.186	0.016	0	PLC_03	RLOC-00022163	XP_052708989.1 1-phosphatidylinositol 4,5-bisphosphate phosphodiesterase eta-2-like isoform X4 [Crassostrea angulata]
0	3.6842	0.139	0.012	0	PLC_03	RLOC-00014083	XP_052714642.1 uncharacterized protein LOC128187959 isoform X1 [Crassostrea angulata]
0	3.6054	0.341	0.035	0	PLC_03	RLOC-00010857	XP_052689564.1 MAM domain-containing glycosylphosphatidylinositol anchor protein 1-like isoform X1 [Crassostrea angulata]
0	3.49231	0.111	0.01	0	PLC_03	RLOC-00025736	XP_065925954.1 platelet endothelial aggregation receptor 1-like isoform X2 [Magallana gigas]
0	3.48136	0.248	0.023	0	PLC_03	RLOC-00009589	XP_052689749.1 uncharacterized protein LOC128167850 [Crassostrea angulata]
0	3.45616	0.177	0.019	0	PLC_03	RLOC-00029332	XP_052697302.1 natterin-4-like [Crassostrea angulata]
0	3.45355	0.102	0.009	0	PLC_03	RLOC-00010822	XP_052691740.1 synaptogenesis protein syg-2-like [Crassostrea angulata]
0	3.4508	0.195	0.019	0	PLC_03	RLOC-00006468	XP_052679471.1 uncharacterized protein LOC128160218 isoform X1 [Crassostrea angulata]
0	3.44169	0.227	0.022	0	PLC_03	RLOC-00014689	XP_052717421.1 uncharacterized protein LOC128189725 [Crassostrea angulata]
0	3.34259	0.469	0.06	0	PLC_03	RLOC-00022579	XP_034311315.2 uncharacterized [Magallana gigas]
0	3.29978	0.219	0.02	0	PLC_03	RLOC-00021900	XP_061183332.1 uncharacterized protein LOC133191602 [Saccostrea echinata]
0	3.29589	0.238	0.027	0	PLC_03	RLOC-00012364	XP_052718441.1 lipopolysaccharide-binding protein-like [Crassostrea angulata]
0	3.18823	0.34	0.044	0	PLC_03	RLOC-00020709	XP_011422475.4 uncharacterized protein [Magallana gigas]
0	3.16699	0.448	0.058	0	PLC_03	RLOC-00006053	XP_052680454.1 uncharacterized protein LOC128161252 [Crassostrea angulata]
0	3.13965	0.332	0.04	0	PLC_03	RLOC-00005760	XP_052679738.1 hepatocyte growth factor receptor-like isoform X1 [Crassostrea angulata]
0	3.10152	0.128	0.014	0	PLC_03	RLOC-00017594	XP_052696794.1 uncharacterized protein LOC128175305 [Crassostrea angulata]
0	3.03323	0.537	0.079	0	PLC_03	RLOC-00021502	XP_052679191.1 uncharacterized protein LOC128159988 isoform X1 [Crassostrea angulata]
0	3.01513	0.442	0.062	0	PLC_03	RLOC-00015870	XP_052699569.1 uncharacterized protein LOC128177080 isoform X1 [Crassostrea angulata]
0	3.0066	0.217	0.025	0	PLC_03	RLOC-00021753	XP_052721086.1 procathepsin L-like, partial [Crassostrea angulata]
0	2.99364	0.169	0.021	0	PLC_03	RLOC-00025254	XP_052704484.1 platelet endothelial aggregation receptor 1-like isoform X1 [Crassostrea angulata]
0	2.97753	0.272	0.037	0	PLC_03	RLOC-00002761	XP_052708062.1 ribonuclease Oy-like isoform X1 [Crassostrea angulata]
0	2.97293	0.105	0.012	0	PLC_03	RLOC-00014133	XP_062569202.1 uncharacterized protein LOC134231279 [Saccostrea cucullata]
0	2.94344	0.216	0.03	0	PLC_03	RLOC-00001536	XP_052710337.1 cell death abnormality protein 1-like [Crassostrea angulata]
0	2.93212	0.111	0.015	0	PLC_03	RLOC-00007420	XP_052678805.1 prion-like-(Q/N-rich) domain-bearing protein 25 [Crassostrea angulata]
0	2.91152	0.188	0.023	0	PLC_03	RLOC-00025205	XP_052703407.1 uncharacterized protein LOC128179818 isoform X1 [Crassostrea angulata]
0	2.90804	0.148	0.017	0	PLC_03	RLOC-00001785	XP_052707762.1 uncharacterized protein LOC128183017 [Crassostrea angulata]
0	2.90139	0.193	0.024	0	PLC_03	RLOC-00020925	XP_052689983.1 uncharacterized protein LOC128167988 [Crassostrea angulata]
0	2.84123	0.126	0.016	0	PLC_03	RLOC-00009672	XP_052675253.1 lysosomal thioesterase PPT2-A-like [Crassostrea angulata]
0	2.83352	0.149	0.02	0	PLC_03	RLOC-00021523	XP_011443810.3 SAM pointed domain-containing Ets transcription factor isoform X1 [Magallana gigas]
0	2.83076	0.2	0.023	0	PLC_03	RLOC-00020469	XP_011438843.3 probable alpha-ketoglutarate-dependent hypophosphite dioxygenase [Magallana gigas]
0	2.78349	0.158	0.025	0	PLC_03	RLOC-00007374	XP_052681035.1 transmembrane cell adhesion receptor mua-3-like [Crassostrea angulata]
0	2.77122	0.132	0.02	0	PLC_03	RLOC-00021839	XP_052720967.1 protein draper-like [Crassostrea angulata]
0	2.73887	0.462	0.081	0	PLC_03	RLOC-00017420	XP_052699272.1 uncharacterized protein LOC128176779 isoform X1 [Crassostrea angulata]
0	2.73041	0.159	0.022	0	PLC_03	RLOC-00013872	XP_034298888.1 neuropilin-1 [Magallana gigas]
0	2.71793	0.111	0.016	0	PLC_03	RLOC-00027313	XP_011419534.3 integrin beta-1-B isoform X1 [Magallana gigas]
0	2.71735	0.186	0.027	0	PLC_03	RLOC-00013410	XP_034336084.2 uncharacterized protein [Magallana gigas]
0	2.71476	0.988	0.626	0	PLC_03	RLOC-00013696	XP_052718381.1 programmed cell death protein 6-like isoform X2 [Crassostrea angulata]
0	2.70799	0.363	0.053	0	PLC_03	RLOC-00010281	XP_052673888.1 uncharacterized protein LOC128155985 [Crassostrea angulata]
0	2.69352	0.224	0.031	0	PLC_03	RLOC-00015008	XP_034324626.2 transmembrane protein 179B isoform X1 [Magallana gigas]
0	2.6546	0.105	0.015	0	PLC_03	RLOC-00010826	XP_065933044.1 B-cell receptor CD22 isoform X2 [Magallana gigas]
0	2.6526	0.158	0.023	0	PLC_03	RLOC-00010244	XP_052675290.1 uncharacterized protein LOC128156982 [Crassostrea angulata]
0	2.64349	0.223	0.038	0	PLC_03	RLOC-00001452	XP_052711512.1 multiple epidermal growth factor-like domains protein 10 isoform X2 [Crassostrea angulata]
0	2.63877	0.146	0.023	0	PLC_03	RLOC-00007176	XP_052680047.1 uncharacterized protein LOC128160744 [Crassostrea angulata]
0	2.63513	0.642	0.117	0	PLC_03	RLOC-00026681	XP_065930287.1 uncharacterized protein [Magallana gigas]
0	2.62577	0.131	0.018	0	PLC_03	RLOC-00012628	XP_052716797.1 multiple epidermal growth factor-like domains protein 10 [Crassostrea angulata]
0	2.53769	0.373	0.067	0	PLC_03	RLOC-00014696	XP_011446289.3 uncharacterized protein [Magallana gigas]
0	2.50572	0.114	0.023	0	PLC_03	RLOC-00006913	XP_052676501.1 complement C1q-like protein 3 isoform X1 [Crassostrea angulata]
0	2.4907	0.284	0.056	0	PLC_03	RLOC-00001649	XP_052709735.1 uncharacterized protein LOC128184331 [Crassostrea angulata]
0	2.48673	0.105	0.016	0	PLC_03	RLOC-00012406	XP_052718472.1 uncharacterized protein LOC128190456 [Crassostrea angulata]
0	2.44508	0.458	0.094	0	PLC_03	RLOC-00003873	XP_052693393.1 probable serine carboxypeptidase CPVL isoform X2 [Crassostrea angulata]
0	2.41659	0.138	0.023	0	PLC_03	RLOC-00016591	XP_034324906.1 long-chain fatty acid transport protein 6 isoform X2 [Magallana gigas]
0	2.41213	0.121	0.021	0	PLC_03	RLOC-00030236	XP_065942763.1 uncharacterized protein [Magallana gigas]
0	2.39938	0.131	0.021	0	PLC_03	RLOC-00028404	XP_052673911.1 hemicentin-1-like [Crassostrea angulata]
0	2.39881	0.265	0.046	0	PLC_03	RLOC-00014683	XP_052717428.1 uncharacterized protein LOC128189731 [Crassostrea angulata]
0	2.38505	0.188	0.033	0	PLC_03	RLOC-00000869	XP_022292178.1 uncharacterized protein LOC111103299 [Crassostrea virginica]
0	2.38203	0.288	0.05	0	PLC_03	RLOC-00020603	XP_065922590.1 receptor-type tyrosine-protein phosphatase epsilon [Magallana gigas]
0	2.36474	0.12	0.021	0	PLC_03	RLOC-00026801	XP_065929316.1 uncharacterized protein [Magallana gigas]
0	2.3586	0.113	0.019	0	PLC_03	RLOC-00002181	XP_034333417.2 uncharacterized protein [Magallana gigas]
0	2.35494	0.302	0.051	0	PLC_03	RLOC-00013324	XP_065935496.1 low affinity immunoglobulin epsilon Fc receptor isoform X1 [Magallana gigas]
0	2.34553	0.282	0.065	0	PLC_03	RLOC-00009706	XP_011424971.3 neural cell adhesion molecule 2 isoform X2 [Magallana gigas]
0	2.34348	0.172	0.031	0	PLC_03	RLOC-00028255	XP_052680155.1 uncharacterized protein LOC128160898 [Crassostrea angulata]
0	2.34255	0.241	0.04	0	PLC_03	RLOC-00000503	XP_052711967.1 C-type lectin mannose-binding isoform-like isoform X1 [Crassostrea angulata]
0	2.33068	0.181	0.032	0	PLC_03	RLOC-00005570	XP_011419762.3 uncharacterized protein [Magallana gigas]
0	2.31486	0.212	0.038	0	PLC_03	RLOC-00023757	XP_052697238.1 cholecystokinin receptor type A-like [Crassostrea angulata]
0	2.31279	0.148	0.026	0	PLC_03	RLOC-00012250	XP_052715615.1 G-protein coupled receptor 157-like [Crassostrea angulata]
0	2.31244	0.12	0.021	0	PLC_03	RLOC-00001092	XP_052710338.1 uncharacterized protein LOC128184790 [Crassostrea angulata]
0	2.29057	0.486	0.14	0	PLC_03	RLOC-00018567	XP_034314915.2 uncharacterized protein [Magallana gigas]
0	2.29055	0.117	0.02	0	PLC_03	RLOC-00030281	XP_052690848.1 scavenger receptor class F member 2-like [Crassostrea angulata]
0	2.28519	0.12	0.022	0	PLC_03	RLOC-00027529	XP_065930198.1 fibrillin-1 isoform X4 [Magallana gigas]
0	2.26727	0.143	0.026	0	PLC_03	RLOC-00013671	XP_052713516.1 pantetheinase-like [Crassostrea angulata]
0	2.25513	0.157	0.029	0	PLC_03	RLOC-00027052	XP_052682244.1 glycoprotein 3-alpha-L-fucosyltransferase A-like isoform X1 [Crassostrea angulata]
0	2.22971	0.108	0.02	0	PLC_03	RLOC-00011138	XP_052673911.1 hemicentin-1-like [Crassostrea angulata]
0	2.2156	0.108	0.021	0	PLC_03	RLOC-00007572	XP_052677631.1 leucine-rich repeats and immunoglobulin-like domains protein 2 [Crassostrea angulata]
0	2.20559	0.146	0.033	0	PLC_03	RLOC-00021740	XP_052679363.1 uncharacterized protein LOC128160129 [Crassostrea angulata]
0	2.19524	0.205	0.044	0	PLC_03	RLOC-00003728	XP_052693498.1 uncharacterized protein LOC128171760 [Crassostrea angulata]
0	2.19321	0.19	0.033	0	PLC_03	RLOC-00015587	XP_052696583.1 contactin-2-like [Crassostrea angulata]
0	2.16505	0.27	0.043	0	PLC_03	RLOC-00006567	XP_052680749.1 phospholipid-transporting ATPase ABCA3-like [Crassostrea angulata]
0	2.15603	0.332	0.074	0	PLC_03	RLOC-00011069	XP_052673662.1 voltage-dependent R-type calcium channel subunit alpha-1E-like [Crassostrea angulata]
0	2.15589	0.122	0.024	0	PLC_03	RLOC-00020643	XP_052688129.1 uncharacterized protein LOC128166788 [Crassostrea angulata]
0	2.15536	0.337	0.076	0	PLC_03	RLOC-00009267	XP_065931654.1 hemicentin-2 [Magallana gigas]
0	2.13206	0.337	0.073	0	PLC_03	RLOC-00024911	XP_011428398.3 rhotekin isoform X1 [Magallana gigas]
0	2.12371	0.156	0.031	0	PLC_03	RLOC-00020436	XP_011438026.3 uncharacterized protein [Magallana gigas]
0	2.09655	0.136	0.025	0	PLC_03	RLOC-00007050	XP_052680932.1 uncharacterized protein LOC128161652 isoform X1 [Crassostrea angulata]
0	2.07593	0.224	0.048	0	PLC_03	RLOC-00002227	XP_065926905.1 uncharacterized protein [Magallana gigas]
0	2.07105	0.774	0.216	0	PLC_03	RLOC-00021468	XP_052708916.1 uncharacterized protein LOC128183796 [Crassostrea angulata]
0	2.05447	0.378	0.095	0	PLC_03	RLOC-00000413	XP_052708749.1 uncharacterized protein LOC128183678 isoform X1 [Crassostrea angulata]
0	2.05105	0.178	0.035	0	PLC_03	RLOC-00022576	XP_052673171.1 protein odd-skipped-related 2-like isoform X1 [Crassostrea angulata]
0	2.01944	0.211	0.054	0	PLC_03	RLOC-00007558
0	2.00941	0.158	0.037	0	PLC_03	RLOC-00005059	XP_052694909.1 toll-like receptor 4 [Crassostrea angulata]
0	2.00278	0.508	0.065	0	PLC_03	RLOC-00013889	XP_011434458.3 uncharacterized protein [Magallana gigas]
0	1.9926	0.185	0.044	0	PLC_03	RLOC-00008790	XP_011423132.3 uncharacterized protein [Magallana gigas]
0	1.98258	0.742	0.172	0	PLC_03	RLOC-00015909	XP_011455178.3 galectin-4 [Magallana gigas]
0	1.97724	0.274	0.063	0	PLC_03	RLOC-00021358	XP_011415838.2 neuropeptide receptor npr-1 [Magallana gigas]
0	1.96105	0.127	0.027	0	PLC_03	RLOC-00013429	XP_062592008.1 uncharacterized protein LOC134253498 [Saccostrea cucullata]
0	1.95166	0.153	0.029	0	PLC_03	RLOC-00012670	XP_034337054.2 low-density lipoprotein receptor-related protein 4 [Magallana gigas]
0	1.94295	0.155	0.031	0	PLC_03	RLOC-00020973	XP_019926227.3 structural maintenance of chromosomes protein 2 [Magallana gigas]
0	1.93412	0.203	0.05	0	PLC_03	RLOC-00010457	XP_034301151.2 rho GTPase-activating protein 26 isoform X2 [Magallana gigas]
1.39e-305	1.93085	0.133	0.033	3.5e-301	PLC_03	RLOC-00017363	XP_052698502.1 putative oxidoreductase YteT isoform X2 [Crassostrea angulata]
0	1.91342	0.151	0.034	0	PLC_03	RLOC-00007659	XP_052678267.1 prion-like-(Q/N-rich) domain-bearing protein 25 [Crassostrea angulata]
0	1.91205	0.184	0.044	0	PLC_03	RLOC-00012203	XP_034337870.2 scavenger receptor class B member 1 [Magallana gigas]
1.1e-293	1.91175	0.157	0.044	2.79e-289	PLC_03	RLOC-00007257	XP_052676644.1 uncharacterized protein LOC128158019 [Crassostrea angulata]
0	1.91158	0.696	0.223	0	PLC_03	RLOC-00007872	XP_065937058.1 heat shock 70 kDa protein 12A [Magallana gigas]
1.07e-256	1.89994	0.102	0.024	2.71e-252	PLC_03	RLOC-00019914	XP_052690432.1 uncharacterized protein LOC128168272 [Crassostrea angulata]
0	1.88671	0.209	0.05	0	PLC_03	RLOC-00012281	XP_065934705.1 uncharacterized protein [Magallana gigas]
0	1.88468	0.361	0.101	0	PLC_03	RLOC-00001608	XP_065928218.1 cell adhesion molecule DSCAM-like isoform X3 [Magallana gigas]
2.82e-287	1.87964	0.12	0.028	7.12e-283	PLC_03	RLOC-00002385	XP_052709939.1 protein quaking-A-like isoform X1 [Crassostrea angulata]
0	1.87791	0.175	0.043	0	PLC_03	RLOC-00012301	XP_052717918.1 bifunctional polynucleotide phosphatase/kinase-like [Crassostrea angulata]
0	1.87715	0.157	0.04	0	PLC_03	RLOC-00013547	XP_065935767.1 GMP synthase [glutamine-hydrolyzing] isoform X1 [Magallana gigas]
0	1.87693	0.167	0.041	0	PLC_03	RLOC-00010825	XP_052674270.1 uncharacterized protein LOC128156254 [Crassostrea angulata]
3.55e-228	1.87096	0.1	0.025	8.97e-224	PLC_03	RLOC-00024008	XP_011432038.3 uncharacterized protein [Magallana gigas]
0	1.866	0.126	0.023	0	PLC_03	RLOC-00013249	XP_011440230.3 angiotensin-converting enzyme isoform X1 [Magallana gigas]
2.99e-262	1.86238	0.102	0.023	7.55e-258	PLC_03	RLOC-00010295	XP_065939399.1 uncharacterized protein [Magallana gigas]
9.54e-272	1.8531	0.133	0.036	2.41e-267	PLC_03	RLOC-00001448	XP_019930843.3 uncharacterized protein [Magallana gigas]
5.1e-292	1.83235	0.121	0.029	1.29e-287	PLC_03	RLOC-00019648	XP_052686245.1 adhesion G protein-coupled receptor L3-like [Crassostrea angulata]
0	1.82543	0.45	0.118	0	PLC_03	RLOC-00027304	XP_052683046.1 caspase-2-like [Crassostrea angulata]
5.69e-297	1.80959	0.137	0.035	1.44e-292	PLC_03	RLOC-00004453	XP_065923796.1 uncharacterized protein [Magallana gigas]
0	1.8008	0.302	0.076	0	PLC_03	RLOC-00018832	XP_052687637.1 uncharacterized protein LOC128166487 [Crassostrea angulata]
0	1.76344	0.476	0.144	0	PLC_03	RLOC-00019656	XP_011430224.3 uncharacterized protein [Magallana gigas]
2.12e-301	1.75671	0.134	0.034	5.34e-297	PLC_03	RLOC-00017423	XP_052696796.1 uncharacterized protein LOC128175309 [Crassostrea angulata]
0	1.75125	0.525	0.19	0	PLC_03	RLOC-00022096	XP_052715588.1 lysosomal aspartic protease-like isoform X1 [Crassostrea angulata]
0	1.74103	0.351	0.138	0	PLC_03	RLOC-00006918	XP_052680410.1 perlucin-like protein [Crassostrea angulata]
0	1.74055	0.284	0.065	0	PLC_03	RLOC-00016569	XP_052701030.1 uncharacterized protein LOC128178073 [Crassostrea angulata]
0	1.70883	0.305	0.085	0	PLC_03	RLOC-00018246	XP_052688538.1 neurofilament heavy polypeptide-like isoform X1 [Crassostrea angulata]
2.48e-200	1.70852	0.108	0.031	6.26e-196	PLC_03	RLOC-00007314	XP_065937456.1 uncharacterized protein [Magallana gigas]
0	1.70626	0.288	0.073	0	PLC_03	RLOC-00026094	XP_065924662.1 scavenger receptor class F member 2 isoform X2 [Magallana gigas]
4.58e-214	1.69195	0.102	0.026	1.16e-209	PLC_03	RLOC-00012408	XP_052717184.1 uncharacterized protein LOC128189567 [Crassostrea angulata]
9.3e-218	1.68324	0.102	0.026	2.35e-213	PLC_03	RLOC-00016026	XP_052699838.1 epoxide hydrolase 4-like [Crassostrea angulata]
0	1.68114	0.551	0.191	0	PLC_03	RLOC-00019765	XP_052687347.1 lysosomal alpha-mannosidase-like [Crassostrea angulata]
0	1.66811	0.423	0.129	0	PLC_03	RLOC-00008655	XP_052673163.1 uncharacterized protein LOC128155482 [Crassostrea angulata]
0	1.65802	0.367	0.101	0	PLC_03	RLOC-00014995	XP_034324654.2 uncharacterized protein [Magallana gigas]
0	1.6548	0.26	0.076	0	PLC_03	RLOC-00027036	XP_034308828.2 carboxylesterase 1C isoform X1 [Magallana gigas]
0	1.65147	0.262	0.079	0	PLC_03	RLOC-00012886	XP_022342767.1 uncharacterized protein LOC111136303 [Crassostrea virginica]
0	1.65079	0.173	0.039	0	PLC_03	RLOC-00019987	XP_011419339.3 uncharacterized protein [Magallana gigas]
0	1.64842	0.241	0.061	0	PLC_03	RLOC-00008838	XP_052675781.1 uncharacterized protein LOC128157323 [Crassostrea angulata]
0	1.64693	0.184	0.05	0	PLC_03	RLOC-00021290	XP_065941341.1 carcinoembryonic antigen-related cell adhesion molecule 5-like [Magallana gigas]
0	1.64278	0.221	0.068	0	PLC_03	RLOC-00014480	XP_052719092.1 uncharacterized protein LOC128190893 [Crassostrea angulata]
6.24e-292	1.63111	0.144	0.038	1.58e-287	PLC_03	RLOC-00018411	XP_052689063.1 GTPase IMAP family member 8-like [Crassostrea angulata]
0	1.63054	0.242	0.074	0	PLC_03	RLOC-00016209	XP_061166449.1 serine/threonine-protein phosphatase 2A 56 kDa regulatory subunit gamma isoform-like isoform X2 [Saccostrea echinata]
0	1.61616	0.515	0.159	0	PLC_03	RLOC-00017628	XP_065943768.1 uncharacterized protein [Magallana gigas]
5.18e-238	1.59729	0.113	0.029	1.31e-233	PLC_03	RLOC-00013286	XP_052718820.1 perlucin-like protein [Crassostrea angulata]
0	1.59557	0.584	0.163	0	PLC_03	RLOC-00023256	XP_065940151.1 low affinity immunoglobulin epsilon Fc receptor isoform X4 [Magallana gigas]
0	1.59437	0.349	0.115	0	PLC_03	RLOC-00006352	XP_052679794.1 heat shock 70 kDa protein 14-like [Crassostrea angulata]
0	1.58055	0.225	0.064	0	PLC_03	RLOC-00027576	XP_052682545.1 uncharacterized protein LOC128163097 isoform X1 [Crassostrea angulata]
0	1.56779	0.24	0.075	0	PLC_03	RLOC-00024799	XP_065926474.1 uncharacterized protein [Magallana gigas]
0	1.55857	0.213	0.056	0	PLC_03	RLOC-00020314	XP_011436292.3 heat shock protein 68-like [Magallana gigas]
1.23e-297	1.54248	0.174	0.052	3.11e-293	PLC_03	RLOC-00015649	XP_052701201.1 universal stress protein in QAH/OAS sulfhydrylase 3'region-like isoform X1 [Crassostrea angulata]
2.59e-250	1.53506	0.132	0.036	6.54e-246	PLC_03	RLOC-00022251	XP_052690368.1 uncharacterized protein LOC128168221 [Crassostrea angulata]
7.4e-204	1.53064	0.123	0.037	1.87e-199	PLC_03	RLOC-00010846	XP_052673492.1 uncharacterized protein LOC128155696 [Crassostrea angulata]
2.69e-208	1.51273	0.105	0.028	6.79e-204	PLC_03	RLOC-00007887	XP_011417961.3 slit homolog 1 protein [Magallana gigas]
6.55e-227	1.50476	0.156	0.051	1.65e-222	PLC_03	RLOC-00017001	XP_011423718.3 ERO1-like protein beta isoform X2 [Magallana gigas]
7.78e-222	1.49401	0.126	0.037	1.96e-217	PLC_03	RLOC-00001474	XP_065927891.1 neuron navigator 3 isoform X1 [Magallana gigas]
0	1.48834	0.303	0.091	0	PLC_03	RLOC-00003423	XP_052677412.1 uncharacterized protein LOC128158571 [Crassostrea angulata]
4.38e-203	1.47302	0.107	0.03	1.11e-198	PLC_03	RLOC-00000478	XP_052707406.1 deleted in malignant brain tumors 1 protein-like [Crassostrea angulata]
0	1.46356	0.272	0.085	0	PLC_03	RLOC-00023916	XP_052704119.1 uncharacterized protein LOC128180231 [Crassostrea angulata]
8.66e-303	1.45527	0.169	0.049	2.19e-298	PLC_03	RLOC-00020313	XP_011436292.3 heat shock protein 68-like [Magallana gigas]
0	1.45071	0.643	0.187	0	PLC_03	RLOC-00007847	XP_052680878.1 GTPase IMAP family member 7-like [Crassostrea angulata]
0	1.44948	0.589	0.112	0	PLC_03	RLOC-00013900	XP_052718414.1 zinc metalloproteinase nas-14-like [Crassostrea angulata]
0	1.43409	0.534	0.21	0	PLC_03	RLOC-00016510	XP_022329428.1 uncharacterized protein LOC111128217 [Crassostrea virginica]
0	1.42956	0.724	0.36	0	PLC_03	RLOC-00008951	XP_052672714.1 uncharacterized protein LOC128155172 [Crassostrea angulata]
3.7e-164	1.41856	0.1	0.03	9.35e-160	PLC_03	RLOC-00019168	XP_052687371.1 ras-GEF domain-containing family member 1B-like isoform X1 [Crassostrea angulata]
0	1.4141	0.991	0.886	0	PLC_03	RLOC-00005583	XP_034305525.2 uncharacterized protein [Magallana gigas]
0	1.40471	0.259	0.083	0	PLC_03	RLOC-00015686	XP_052699205.1 galectin-4-like isoform X2 [Crassostrea angulata]
1.33e-253	1.40465	0.164	0.052	3.37e-249	PLC_03	RLOC-00024391	XP_052704390.1 cysteine-rich venom protein latisemin-like isoform X1 [Crassostrea angulata]
3.79e-305	1.40215	0.159	0.044	9.58e-301	PLC_03	RLOC-00010278	XP_011436759.3 uncharacterized protein [Magallana gigas]
2.88e-206	1.39561	0.128	0.039	7.28e-202	PLC_03	RLOC-00007777	XP_052678097.1 uncharacterized protein LOC128159087 [Crassostrea angulata]
0	1.3918	0.203	0.062	0	PLC_03	RLOC-00024988	XP_052703182.1 uncharacterized protein LOC128179699 [Crassostrea angulata]
5.15e-173	1.38716	0.113	0.036	1.3e-168	PLC_03	RLOC-00012362	XP_052718193.1 lipopolysaccharide-binding protein-like [Crassostrea angulata]
3.59e-236	1.3851	0.145	0.044	9.06e-232	PLC_03	RLOC-00013096	XP_052717129.1 uncharacterized protein LOC128189524 [Crassostrea angulata]
2.14e-237	1.36619	0.157	0.05	5.41e-233	PLC_03	RLOC-00010449	XP_052719872.1 protein Shroom3-like isoform X1 [Crassostrea angulata]
2.69e-203	1.36358	0.146	0.049	6.8e-199	PLC_03	RLOC-00009026	XP_011446889.3 uncharacterized protein [Magallana gigas]
0	1.3481	0.354	0.121	0	PLC_03	RLOC-00025014	XP_052703390.1 uncharacterized protein LOC128179812 [Crassostrea angulata]
4.17e-208	1.34471	0.15	0.05	1.05e-203	PLC_03	RLOC-00002271	XP_011434676.3 formin-E isoform X2 [Magallana gigas]
3.08e-304	1.33997	0.247	0.089	7.77e-300	PLC_03	RLOC-00021537	XP_022333812.1 LOW QUALITY PROTEIN: uncharacterized protein LOC111130848 [Crassostrea virginica]
0	1.33708	0.276	0.094	0	PLC_03	RLOC-00005895	XP_052679286.1 uncharacterized protein LOC128160061 [Crassostrea angulata]
2.2e-268	1.33475	0.209	0.074	5.55e-264	PLC_03	RLOC-00010078	XP_034302780.2 signal transducer and activator of transcription 5A isoform X1 [Magallana gigas]
2.22e-153	1.32795	0.111	0.037	5.62e-149	PLC_03	RLOC-00008407	XP_052675345.1 protein catecholamines up-like [Crassostrea angulata]
0	1.32693	0.213	0.069	0	PLC_03	RLOC-00004314	XP_034319191.2 platelet endothelial aggregation receptor 1 isoform X1 [Magallana gigas]
4.88e-187	1.31227	0.117	0.036	1.23e-182	PLC_03	RLOC-00027116	XP_052683734.1 uncharacterized protein LOC128164058 [Crassostrea angulata]
4.96e-238	1.3102	0.136	0.04	1.25e-233	PLC_03	RLOC-00015044	XP_011448466.3 uncharacterized protein [Magallana gigas]
0	1.30121	0.479	0.21	0	PLC_03	RLOC-00002261	XP_011434710.3 uncharacterized protein [Magallana gigas]
0	1.29726	0.344	0.126	0	PLC_03	RLOC-00025183	XP_052704236.1 uncharacterized protein LOC128180297 [Crassostrea angulata]
3.62e-188	1.29723	0.128	0.041	9.13e-184	PLC_03	RLOC-00012811	XP_052714897.1 uncharacterized protein LOC128188104 [Crassostrea angulata]
8.41e-237	1.2861	0.194	0.07	2.12e-232	PLC_03	RLOC-00006350	XP_052677564.1 plexin-A2-like isoform X1 [Crassostrea angulata]
5.61e-198	1.28461	0.118	0.035	1.42e-193	PLC_03	RLOC-00000186	XP_052711508.1 alcohol dehydrogenase [acceptor]-like isoform X1 [Crassostrea angulata]
2.77e-146	1.28244	0.104	0.035	7e-142	PLC_03	RLOC-00015848	XP_034323587.2 ninein-like protein isoform X1 [Magallana gigas]
0	1.27954	0.361	0.141	0	PLC_03	RLOC-00006320	XP_052676418.1 dedicator of cytokinesis protein 3-like isoform X1 [Crassostrea angulata]
9.3e-253	1.27919	0.161	0.05	2.35e-248	PLC_03	RLOC-00024987	XP_052703185.1 uncharacterized protein LOC128179700 isoform X2 [Crassostrea angulata]
0	1.27906	0.391	0.164	0	PLC_03	RLOC-00015417	XP_052700758.1 calmodulin-beta-like [Crassostrea angulata]
0	1.2764	0.574	0.247	0	PLC_03	RLOC-00009491	XP_065931898.1 cyclic nucleotide-binding domain-containing protein 2 [Magallana gigas]
0	1.26937	0.872	0.394	0	PLC_03	RLOC-00021152	XP_052677044.1 ETS-related transcription factor Elf-3-like [Crassostrea angulata]
1.02e-176	1.26578	0.141	0.05	2.58e-172	PLC_03	RLOC-00010809	XP_011438001.3 histone acetyltransferase p300 [Magallana gigas]
5.09e-216	1.26375	0.148	0.048	1.29e-211	PLC_03	RLOC-00020311	XP_011436292.3 heat shock protein 68-like [Magallana gigas]
0	1.26183	0.461	0.173	0	PLC_03	RLOC-00005917	XP_052679731.1 gelsolin-like protein 2 [Crassostrea angulata]
6.07e-293	1.26107	0.239	0.086	1.53e-288	PLC_03	RLOC-00025122	XP_034327985.2 uncharacterized protein [Magallana gigas]
0	1.25966	0.591	0.236	0	PLC_03	RLOC-00027109	XP_065928950.1 integrin alpha-9 isoform X1 [Magallana gigas]
3.55e-257	1.25499	0.221	0.082	8.97e-253	PLC_03	RLOC-00017147	XP_011421971.3 uncharacterized protein [Magallana gigas]
0	1.25321	0.446	0.181	0	PLC_03	RLOC-00011698	XP_011440459.3 uncharacterized protein [Magallana gigas]
1.22e-172	1.25175	0.124	0.042	3.07e-168	PLC_03	RLOC-00026571	XP_034310826.2 E3 ubiquitin-protein ligase TRIM71-like [Magallana gigas]
0	1.25011	0.622	0.292	0	PLC_03	RLOC-00015651	XP_052700215.1 uncharacterized protein LOC128177531 isoform X1 [Crassostrea angulata]
1.69e-157	1.24749	0.118	0.04	4.28e-153	PLC_03	RLOC-00021500	XP_052702201.1 uncharacterized protein LOC128178859 [Crassostrea angulata]
0	1.24743	0.258	0.076	0	PLC_03	RLOC-00014539	XP_052717141.1 protein draper-like isoform X2 [Crassostrea angulata]
8.26e-153	1.24688	0.115	0.039	2.09e-148	PLC_03	RLOC-00026896	XP_052702923.1 ankyrin-1-like [Crassostrea angulata]
1.55e-135	1.24595	0.107	0.038	3.9e-131	PLC_03	RLOC-00012176	XP_052717285.1 7SK snRNA methylphosphate capping enzyme-like [Crassostrea angulata]
0	1.24456	0.582	0.236	0	PLC_03	RLOC-00009162	XP_052720384.1 caspase-7-like [Crassostrea angulata]
6.53e-231	1.24187	0.142	0.043	1.65e-226	PLC_03	RLOC-00013705	XP_052718527.1 allantoinase, mitochondrial-like [Crassostrea angulata]
8.02e-267	1.23696	0.226	0.083	2.02e-262	PLC_03	RLOC-00024618	XP_034329907.2 ninjurin-A isoform X2 [Magallana gigas]
1.98e-253	1.23274	0.187	0.063	5.01e-249	PLC_03	RLOC-00024298	XP_065924415.1 golgin subfamily A member 4 isoform X5 [Magallana gigas]
7.62e-265	1.21403	0.211	0.074	1.92e-260	PLC_03	RLOC-00004381	XP_052695932.1 uncharacterized protein LOC128174409 [Crassostrea angulata]
0	1.21301	0.372	0.159	0	PLC_03	RLOC-00020566	XP_052688442.1 cytosolic Fe-S cluster assembly factor narfl-like [Crassostrea angulata]
4.56e-294	1.20309	0.324	0.138	1.15e-289	PLC_03	RLOC-00009049	XP_034304140.1 fibrinolytic enzyme, isozyme C [Magallana gigas]
9.86e-138	1.19812	0.106	0.037	2.49e-133	PLC_03	RLOC-00012260	XP_011431805.3 diacylglycerol O-acyltransferase 1 isoform X1 [Magallana gigas]
0	1.19704	0.32	0.129	0	PLC_03	RLOC-00026983	XP_052682026.1 uncharacterized protein LOC128162728 isoform X1 [Crassostrea angulata]
1.84e-218	1.19556	0.188	0.069	4.64e-214	PLC_03	RLOC-00028640	XP_052688863.1 helicase with zinc finger domain 2-like isoform X1 [Crassostrea angulata]
5.29e-252	1.19161	0.226	0.085	1.34e-247	PLC_03	RLOC-00017201	XP_052698512.1 uncharacterized protein LOC128176303 [Crassostrea angulata]
2.14e-177	1.18816	0.134	0.046	5.4e-173	PLC_03	RLOC-00008383	XP_034302917.2 uncharacterized protein [Magallana gigas]
0	1.17853	0.27	0.1	0	PLC_03	RLOC-00010946	XP_052675943.1 uncharacterized protein LOC128157434 isoform X1 [Crassostrea angulata]
4.87e-297	1.1782	0.262	0.098	1.23e-292	PLC_03	RLOC-00002294	XP_052710775.1 cell death abnormality protein 1-like [Crassostrea angulata]
8.1e-105	1.16975	0.105	0.041	2.04e-100	PLC_03	RLOC-00008406	XP_052672934.1 uncharacterized protein LOC128155329 [Crassostrea angulata]
0	1.16937	0.487	0.223	0	PLC_03	RLOC-00006281	XP_052679702.1 dipeptidyl peptidase 1-like [Crassostrea angulata]
2e-154	1.16856	0.119	0.041	5.04e-150	PLC_03	RLOC-00014858
5.09e-249	1.15677	0.224	0.084	1.29e-244	PLC_03	RLOC-00026965	XP_065929137.1 interferon alpha-inducible protein 27-like protein 2B isoform X1 [Magallana gigas]
4.93e-178	1.15516	0.148	0.053	1.24e-173	PLC_03	RLOC-00017337	XP_052701571.1 protein c-Fos-like isoform X1 [Crassostrea angulata]
1.03e-133	1.15415	0.106	0.037	2.6e-129	PLC_03	RLOC-00028318	XP_052678098.1 uncharacterized protein LOC128159088 [Crassostrea angulata]
2.24e-200	1.15268	0.153	0.053	5.65e-196	PLC_03	RLOC-00016987	XP_052696662.1 uncharacterized protein LOC128175233 isoform X2 [Crassostrea angulata]
9.67e-261	1.14946	0.202	0.07	2.44e-256	PLC_03	RLOC-00002332	XP_034331294.2 snake venom 5'-nucleotidase [Magallana gigas]
1.28e-154	1.14838	0.145	0.055	3.23e-150	PLC_03	RLOC-00023718	XP_052687548.1 uncharacterized protein LOC128166424 [Crassostrea angulata]
1.95e-252	1.14147	0.201	0.071	4.93e-248	PLC_03	RLOC-00020312	XP_011436292.3 heat shock protein 68-like [Magallana gigas]
4.89e-193	1.14132	0.183	0.07	1.24e-188	PLC_03	RLOC-00010344	XP_052719905.1 uncharacterized protein LOC128191723 [Crassostrea angulata]
2.63e-146	1.13762	0.121	0.043	6.63e-142	PLC_03	RLOC-00012012	XP_052712492.1 NF-kappa-B inhibitor epsilon-like [Crassostrea angulata]
5.37e-305	1.13397	0.264	0.098	1.36e-300	PLC_03	RLOC-00013874	XP_052716013.1 E3 ubiquitin-protein ligase MIB2-like isoform X2 [Crassostrea angulata]
3.88e-120	1.13073	0.111	0.042	9.8e-116	PLC_03	RLOC-00020038	XP_022314459.1 uncharacterized protein LOC111118999 [Crassostrea virginica]
6.04e-129	1.12931	0.106	0.038	1.52e-124	PLC_03	RLOC-00015944	XP_065943070.1 GTPase IMAP family member 4 [Magallana gigas]
3.92e-169	1.12812	0.171	0.068	9.9e-165	PLC_03	RLOC-00022573	XP_034334817.2 myc box-dependent-interacting protein 1 isoform X1 [Magallana gigas]
1.39e-150	1.12387	0.129	0.047	3.5e-146	PLC_03	RLOC-00021496	XP_034321361.2 uncharacterized protein [Magallana gigas]
3.02e-103	1.11219	0.117	0.049	7.63e-99	PLC_03	RLOC-00022365	XP_052703101.1 serine/threonine-protein kinase RIO3-like isoform X1 [Crassostrea angulata]
2.92e-216	1.11124	0.282	0.131	7.37e-212	PLC_03	RLOC-00018963	XP_011419215.3 transforming growth factor-beta-induced protein ig-h3 [Magallana gigas]
1.12e-212	1.10856	0.214	0.085	2.83e-208	PLC_03	RLOC-00008945	XP_065931277.1 uncharacterized protein [Magallana gigas]
4.15e-220	1.10713	0.188	0.068	1.05e-215	PLC_03	RLOC-00017208	XP_011431285.3 uncharacterized protein [Magallana gigas]
0	1.1045	0.325	0.134	0	PLC_03	RLOC-00024317	XP_065925020.1 uncharacterized protein [Magallana gigas]
0	1.09346	0.423	0.197	0	PLC_03	RLOC-00014145	XP_052718719.1 LOW QUALITY PROTEIN: F-actin-uncapping protein LRRC16A-like [Crassostrea angulata]
1.4e-228	1.09336	0.27	0.117	3.52e-224	PLC_03	RLOC-00007295	XP_052676631.1 uncharacterized protein LOC128158001 isoform X2 [Crassostrea angulata]
9.32e-120	1.09196	0.123	0.049	2.35e-115	PLC_03	RLOC-00009116	XP_052675825.1 guanine nucleotide-binding protein-like 1 [Crassostrea angulata]
0	1.09093	0.189	0.04	0	PLC_03	RLOC-00013009	XP_052714080.1 uncharacterized protein LOC128187689 [Crassostrea angulata]
2.1e-105	1.08273	0.102	0.039	5.3e-101	PLC_03	RLOC-00009671	XP_011444170.2 uncharacterized protein [Magallana gigas]
2.05e-120	1.07475	0.182	0.087	5.18e-116	PLC_03	RLOC-00010265	XP_052673934.1 uncharacterized protein LOC128156020 [Crassostrea angulata]
8.78e-273	1.07304	0.266	0.104	2.22e-268	PLC_03	RLOC-00021921	XP_052682222.1 guanine nucleotide-binding protein G(s) subunit alpha-like [Crassostrea angulata]
2.72e-98	1.06606	0.108	0.045	6.86e-94	PLC_03	RLOC-00010266	XP_034300312.2 uncharacterized protein [Magallana gigas]
3.91e-209	1.06427	0.201	0.078	9.88e-205	PLC_03	RLOC-00008792	XP_011423013.3 sodium- and chloride-dependent taurine transporter-like isoform X1 [Magallana gigas]
1.6e-195	1.06365	0.14	0.046	4.05e-191	PLC_03	RLOC-00010298	XP_011412950.3 uncharacterized protein [Magallana gigas]
1.37e-128	1.06281	0.127	0.05	3.45e-124	PLC_03	RLOC-00019498	XP_061182059.1 cytohesin-1-like isoform X1 [Saccostrea echinata]
3.89e-125	1.06174	0.108	0.039	9.83e-121	PLC_03	RLOC-00027371	XP_034309816.2 rho GTPase-activating protein 23 isoform X1 [Magallana gigas]
0	1.06077	0.861	0.587	0	PLC_03	RLOC-00014370	XP_052716837.1 CCAAT/enhancer-binding protein beta-like [Crassostrea angulata]
5.45e-224	1.05468	0.238	0.097	1.38e-219	PLC_03	RLOC-00008979	XP_052720438.1 uncharacterized protein LOC128192064 isoform X1 [Crassostrea angulata]
1.08e-206	1.05402	0.241	0.103	2.73e-202	PLC_03	RLOC-00017378	XP_052698927.1 uncharacterized protein LOC128176555 [Crassostrea angulata]
8.04e-94	1.04844	0.175	0.091	2.03e-89	PLC_03	RLOC-00016961	XP_052696509.1 collagen alpha-1(XII) chain-like [Crassostrea angulata]
4.97e-179	1.04802	0.164	0.062	1.26e-174	PLC_03	RLOC-00025179	XP_052705576.1 protein mono-ADP-ribosyltransferase PARP14-like isoform X1 [Crassostrea angulata]
3.82e-256	1.0439	0.319	0.142	9.64e-252	PLC_03	RLOC-00019148	XP_052685704.1 uncharacterized protein LOC128165326 isoform X2 [Crassostrea angulata]
2.77e-104	1.02873	0.11	0.044	6.98e-100	PLC_03	RLOC-00001805	XP_011425298.1 alpha-galactosidase A [Magallana gigas]
8.35e-191	1.0286	0.201	0.082	2.11e-186	PLC_03	RLOC-00021526	XP_011443807.3 opioid growth factor receptor-like protein 1 [Magallana gigas]
0	1.02621	0.466	0.228	0	PLC_03	RLOC-00016780	XP_052698398.1 cartilage matrix protein-like [Crassostrea angulata]
2.16e-179	1.02285	0.175	0.068	5.45e-175	PLC_03	RLOC-00026745	XP_052682297.1 uncharacterized protein LOC128162918 [Crassostrea angulata]
7.95e-133	1.02271	0.108	0.038	2.01e-128	PLC_03	RLOC-00021485	XP_034321361.2 uncharacterized protein [Magallana gigas]
2.84e-125	1.02131	0.132	0.053	7.16e-121	PLC_03	RLOC-00010505	XP_011449105.3 1-acyl-sn-glycerol-3-phosphate acyltransferase alpha [Magallana gigas]
0	1.01728	0.387	0.153	0	PLC_03	RLOC-00009197	XP_065930394.1 uncharacterized protein [Magallana gigas]
4.48e-141	1.01524	0.154	0.063	1.13e-136	PLC_03	RLOC-00012145	XP_022335749.1 macrophage mannose receptor 1-like [Crassostrea virginica]
2.57e-266	1.01339	0.404	0.199	6.5e-262	PLC_03	RLOC-00019732	XP_052686095.1 F-actin-monooxygenase MICAL3-like isoform X1 [Crassostrea angulata]
1.82e-305	1.01144	0.337	0.14	4.59e-301	PLC_03	RLOC-00024397	XP_034328543.2 leukocyte elastase inhibitor [Magallana gigas]
6.81e-106	1.00331	0.107	0.042	1.72e-101	PLC_03	RLOC-00024864	XP_052703786.1 tumor necrosis factor ligand superfamily member 10-like [Crassostrea angulata]
6.55e-154	1.00251	0.132	0.048	1.65e-149	PLC_03	RLOC-00012909	XP_011445163.2 uncharacterized protein [Magallana gigas]
5.51e-185	1.00056	0.223	0.096	1.39e-180	PLC_03	RLOC-00008416	XP_052673427.1 uncharacterized protein LOC128155653 [Crassostrea angulata]
2.7e-199	0.99894	0.273	0.124	6.81e-195	PLC_03	RLOC-00024002	XP_052686392.1 tripartite motif-containing protein 3-like [Crassostrea angulata]
7.64e-128	0.997849	0.155	0.067	1.93e-123	PLC_03	RLOC-00010079	XP_034302782.2 signal transducer and activator of transcription 1 [Magallana gigas]
0	0.991052	0.518	0.179	0	PLC_03	RLOC-00013990	XP_034299015.2 uncharacterized protein [Magallana gigas]
3.32e-99	0.985142	0.126	0.056	8.39e-95	PLC_03	RLOC-00026086	XP_052690699.1 antiviral innate immune response receptor RIG-I-like [Crassostrea angulata]
1.44e-84	0.984652	0.104	0.045	3.64e-80	PLC_03	RLOC-00011751	XP_052713039.1 uncharacterized protein LOC128187025 isoform X1 [Crassostrea angulata]
4.45e-182	0.981866	0.205	0.085	1.12e-177	PLC_03	RLOC-00008765	XP_011431680.4 heat shock 70 kDa protein 12A [Magallana gigas]
0	0.981394	0.593	0.326	0	PLC_03	RLOC-00001901	XP_034334941.2 uncharacterized protein [Magallana gigas]
1.04e-263	0.978946	0.315	0.137	2.63e-259	PLC_03	RLOC-00008796	XP_052674046.1 kalirin-like isoform X1 [Crassostrea angulata]
4.76e-144	0.975717	0.167	0.071	1.2e-139	PLC_03	RLOC-00007009	XP_052680932.1 uncharacterized protein LOC128161652 isoform X1 [Crassostrea angulata]
0	0.975193	0.89	0.667	0	PLC_03	RLOC-00000827	XP_052710679.1 cystatin-A2-like [Crassostrea angulata]
0	0.969137	0.912	0.711	0	PLC_03	RLOC-00002786	XP_052678261.1 uncharacterized protein LOC128159236 [Crassostrea angulata]
6.96e-129	0.955756	0.122	0.047	1.76e-124	PLC_03	RLOC-00005878	XP_052679846.1 uncharacterized protein LOC128160547 [Crassostrea angulata]
2.16e-235	0.948637	0.341	0.161	5.45e-231	PLC_03	RLOC-00015648	XP_062583081.1 uncharacterized protein LOC134244847 [Saccostrea cucullata]
1.5e-91	0.945719	0.112	0.048	3.78e-87	PLC_03	RLOC-00006174	XP_052678380.1 protein mono-ADP-ribosyltransferase PARP14-like [Crassostrea angulata]
3.26e-215	0.942942	0.278	0.123	8.24e-211	PLC_03	RLOC-00013005	XP_065935228.1 tyrosine-protein phosphatase non-receptor type 11 isoform X1 [Magallana gigas]
1.18e-171	0.939329	0.225	0.1	2.97e-167	PLC_03	RLOC-00022739	XP_052689941.1 tumor protein D54-like isoform X1 [Crassostrea angulata]
8.37e-190	0.938596	0.221	0.093	2.11e-185	PLC_03	RLOC-00014052	XP_034299104.2 nuclear receptor coactivator 5 isoform X1 [Magallana gigas]
3.71e-298	0.936507	0.4	0.185	9.36e-294	PLC_03	RLOC-00014904	XP_052698570.1 uncharacterized protein LOC128176351 isoform X2 [Crassostrea angulata]
5.46e-247	0.935935	0.375	0.182	1.38e-242	PLC_03	RLOC-00020773	XP_052721739.1 uncharacterized protein LOC128192800 [Crassostrea angulata]
9.86e-115	0.935927	0.12	0.048	2.49e-110	PLC_03	RLOC-00012922	XP_052717316.1 uncharacterized protein LOC128189660 [Crassostrea angulata]
6.77e-165	0.933256	0.182	0.075	1.71e-160	PLC_03	RLOC-00020472	XP_052688025.1 glyoxalase domain-containing protein 5-like isoform X2 [Crassostrea angulata]
1.81e-95	0.9212	0.107	0.045	4.56e-91	PLC_03	RLOC-00008672	XP_052720771.1 histone-lysine N-methyltransferase 2A-like isoform X1 [Crassostrea angulata]
2.28e-126	0.919049	0.163	0.072	5.77e-122	PLC_03	RLOC-00017148	XP_034325789.2 beta-hexosaminidase subunit beta isoform X4 [Magallana gigas]
7.87e-174	0.916154	0.247	0.113	1.99e-169	PLC_03	RLOC-00023905	XP_022291036.1 uncharacterized protein LOC111102535 [Crassostrea virginica]
3.76e-208	0.915952	0.271	0.121	9.5e-204	PLC_03	RLOC-00010388	XP_011416171.3 hsc70-interacting protein isoform X1 [Magallana gigas]
1.09e-154	0.91523	0.197	0.086	2.75e-150	PLC_03	RLOC-00007183	XP_065937557.1 uncharacterized protein [Magallana gigas]
8.3e-184	0.912961	0.272	0.128	2.09e-179	PLC_03	RLOC-00019808	XP_052685855.1 arf-GAP with dual PH domain-containing protein 1-like isoform X1 [Crassostrea angulata]
5.98e-251	0.910646	0.323	0.146	1.51e-246	PLC_03	RLOC-00012648	XP_052715471.1 SCO-spondin-like [Crassostrea angulata]
0	0.910075	0.872	0.656	0	PLC_03	RLOC-00018597	XP_052688036.1 very low-density lipoprotein receptor-like isoform X1 [Crassostrea angulata]
1.66e-168	0.90988	0.183	0.075	4.2e-164	PLC_03	RLOC-00018667	XP_011429569.1 transcription factor 7-like 2 isoform X1 [Magallana gigas]
0	0.906761	0.703	0.424	0	PLC_03	RLOC-00001104	XP_065928061.1 uncharacterized protein [Magallana gigas]
1.37e-102	0.9054	0.122	0.052	3.46e-98	PLC_03	RLOC-00026966	XP_034309925.2 E3 ubiquitin-protein ligase TRIM45 isoform X2 [Magallana gigas]
9.53e-87	0.901779	0.102	0.043	2.41e-82	PLC_03	RLOC-00023979	XP_065925456.1 uncharacterized protein [Magallana gigas]
3.59e-154	0.899842	0.161	0.064	9.06e-150	PLC_03	RLOC-00016257	XP_034326578.2 ADP-ribose glycohydrolase MACROD2 [Magallana gigas]
4.97e-93	0.898473	0.126	0.056	1.25e-88	PLC_03	RLOC-00027634	XP_052682331.1 ras-related protein Ral-A-like isoform X1 [Crassostrea angulata]
8.09e-117	0.897804	0.127	0.052	2.04e-112	PLC_03	RLOC-00022047	XP_011435005.3 enolase-phosphatase E1 isoform X1 [Magallana gigas]
4.54e-100	0.89271	0.128	0.056	1.15e-95	PLC_03	RLOC-00006370	XP_019928617.3 serine-rich adhesin for platelets [Magallana gigas]
3.91e-118	0.891857	0.119	0.047	9.86e-114	PLC_03	RLOC-00017675	XP_022331723.1 uncharacterized protein LOC111129561 [Crassostrea virginica]
7.84e-78	0.89162	0.11	0.05	1.98e-73	PLC_03	RLOC-00007002	XP_052681166.1 uncharacterized protein LOC128161803 isoform X1 [Crassostrea angulata]
5.4e-93	0.891462	0.112	0.048	1.36e-88	PLC_03	RLOC-00001315	XP_011444832.3 uncharacterized protein [Magallana gigas]
9.15e-250	0.891439	0.389	0.191	2.31e-245	PLC_03	RLOC-00016113	XP_052697804.1 RNA-binding protein 25-like [Crassostrea angulata]
4.24e-185	0.882268	0.269	0.125	1.07e-180	PLC_03	RLOC-00005935	XP_052679385.1 E3 ubiquitin-protein ligase TRIM71-like [Crassostrea angulata]
6.23e-124	0.88133	0.134	0.055	1.57e-119	PLC_03	RLOC-00024824	XP_011452497.3 amine oxidase [flavin-containing] A isoform X1 [Magallana gigas]
6.12e-170	0.879881	0.181	0.073	1.55e-165	PLC_03	RLOC-00008867	XP_034303900.2 golgin subfamily A member 6-like protein 22 [Magallana gigas]
3.37e-105	0.879828	0.131	0.057	8.51e-101	PLC_03	RLOC-00002296	XP_052708320.1 E3 ubiquitin-protein ligase TRIM71-like [Crassostrea angulata]
0	0.877588	0.802	0.475	0	PLC_03	RLOC-00010875	XP_052720769.1 uncharacterized protein LOC128192253 [Crassostrea angulata]
1.27e-103	0.87724	0.133	0.058	3.21e-99	PLC_03	RLOC-00019514	XP_065922646.1 microtubule-associated protein futsch isoform X3 [Magallana gigas]
1.41e-228	0.873035	0.176	0.06	3.57e-224	PLC_03	RLOC-00014542	XP_052717142.1 uncharacterized protein LOC128189532 [Crassostrea angulata]
0	0.872805	0.784	0.49	0	PLC_03	RLOC-00005864	XP_052679119.1 uncharacterized protein LOC128159933 [Crassostrea angulata]
9.09e-94	0.869952	0.112	0.048	2.3e-89	PLC_03	RLOC-00023137	XP_052703894.1 peptidyl-prolyl cis-trans isomerase G-like [Crassostrea angulata]
1.28e-101	0.865557	0.108	0.043	3.23e-97	PLC_03	RLOC-00011009	XP_052675442.1 neurogenic locus notch homolog protein 1-like isoform X1 [Crassostrea angulata]
2.69e-148	0.864628	0.21	0.096	6.78e-144	PLC_03	RLOC-00010466	XP_052721033.1 uncharacterized protein LOC128192425 isoform X1 [Crassostrea angulata]
2.86e-76	0.863642	0.205	0.119	7.22e-72	PLC_03	RLOC-00024797	XP_011450616.3 uncharacterized protein [Magallana gigas]
4.65e-238	0.861199	0.433	0.228	1.17e-233	PLC_03	RLOC-00009643	XP_065932066.1 formin-binding protein 1-like isoform X10 [Magallana gigas]
1.22e-133	0.858749	0.226	0.111	3.08e-129	PLC_03	RLOC-00010626	XP_052721279.1 long-chain fatty acid transport protein 4-like isoform X1 [Crassostrea angulata]
3.22e-189	0.853716	0.297	0.143	8.13e-185	PLC_03	RLOC-00011645	XP_052715034.1 uncharacterized protein LOC128188178 [Crassostrea angulata]
6.62e-83	0.851986	0.102	0.044	1.67e-78	PLC_03	RLOC-00021427	XP_052676818.1 uncharacterized protein LOC128158105 [Crassostrea angulata]
1.23e-93	0.850986	0.109	0.046	3.1e-89	PLC_03	RLOC-00008757	XP_011438885.3 uncharacterized protein [Magallana gigas]
7.75e-160	0.849439	0.153	0.059	1.96e-155	PLC_03	RLOC-00011113	XP_052674003.1 frizzled-7-A-like [Crassostrea angulata]
6.6e-100	0.846589	0.13	0.057	1.67e-95	PLC_03	RLOC-00007003	XP_065937675.1 uncharacterized protein [Magallana gigas]
5.98e-135	0.845698	0.158	0.066	1.51e-130	PLC_03	RLOC-00008902	XP_034330293.2 uncharacterized protein [Magallana gigas]
8.53e-96	0.843548	0.124	0.054	2.15e-91	PLC_03	RLOC-00005472	XP_065939186.1 tripartite motif-containing protein 2-like [Magallana gigas]
5.93e-139	0.843307	0.205	0.095	1.5e-134	PLC_03	RLOC-00005640	XP_052680545.1 RNA-binding protein 5-like [Crassostrea angulata]
1.07e-88	0.842919	0.12	0.054	2.71e-84	PLC_03	RLOC-00013139	XP_052715542.1 uncharacterized protein LOC128188495 [Crassostrea angulata]
5.85e-140	0.8424	0.182	0.08	1.48e-135	PLC_03	RLOC-00001853	XP_034331550.2 protein Son isoform X1 [Magallana gigas]
1.83e-97	0.841688	0.139	0.063	4.63e-93	PLC_03	RLOC-00011519	XP_052713339.1 engulfment and cell motility protein 2-like isoform X1 [Crassostrea angulata]
1.48e-200	0.841581	0.532	0.332	3.73e-196	PLC_03	RLOC-00017475	XP_052699864.1 26S proteasome regulatory subunit 4 [Crassostrea angulata]
3.52e-112	0.840704	0.158	0.072	8.9e-108	PLC_03	RLOC-00013339	XP_052716459.1 uncharacterized protein LOC128189069 [Crassostrea angulata]
2.16e-144	0.839894	0.183	0.08	5.46e-140	PLC_03	RLOC-00018186	XP_052688140.1 forkhead box protein K2-like [Crassostrea angulata]
2.31e-121	0.838531	0.11	0.041	5.82e-117	PLC_03	RLOC-00001685	XP_065928482.1 uncharacterized protein [Magallana gigas]
1.61e-87	0.836379	0.116	0.052	4.06e-83	PLC_03	RLOC-00010925	XP_011438371.3 cathepsin O [Magallana gigas]
3.04e-72	0.833928	0.101	0.046	7.68e-68	PLC_03	RLOC-00025990	XP_011451386.4 sodium/hydrogen exchanger 9 isoform X2 [Magallana gigas]
1.07e-162	0.832482	0.263	0.127	2.69e-158	PLC_03	RLOC-00025297	XP_034330338.2 shootin-1 isoform X3 [Magallana gigas]
2.1e-210	0.831325	0.226	0.091	5.31e-206	PLC_03	RLOC-00009490	XP_011436474.3 protein mono-ADP-ribosyltransferase PARP15 isoform X1 [Magallana gigas]
1.45e-100	0.831103	0.14	0.063	3.66e-96	PLC_03	RLOC-00025782	XP_052703884.1 protein mono-ADP-ribosyltransferase PARP14-like isoform X1 [Crassostrea angulata]
1.9e-115	0.830868	0.164	0.075	4.81e-111	PLC_03	RLOC-00002068	XP_052709717.1 baculoviral IAP repeat-containing protein 2-like [Crassostrea angulata]
3.33e-85	0.82848	0.132	0.062	8.41e-81	PLC_03	RLOC-00011116	XP_011422630.3 signal recognition particle receptor subunit alpha [Magallana gigas]
2.98e-104	0.823879	0.114	0.046	7.53e-100	PLC_03	RLOC-00017661	XP_011454975.2 46 kDa FK506-binding nuclear protein isoform X1 [Magallana gigas]
2.53e-51	0.822605	0.1	0.052	6.39e-47	PLC_03	RLOC-00010193	XP_052675674.1 toll-like receptor 13 [Crassostrea angulata]
3.12e-254	0.82258	0.554	0.324	7.88e-250	PLC_03	RLOC-00009271	XP_011444468.3 toll-like receptor 13 [Magallana gigas]
1.16e-168	0.822551	0.348	0.186	2.93e-164	PLC_03	RLOC-00017578	XP_011436817.3 aldehyde dehydrogenase 1A1 [Magallana gigas]
7.83e-123	0.822444	0.175	0.08	1.98e-118	PLC_03	RLOC-00007417	XP_034305656.2 peregrin-like isoform X2 [Magallana gigas]
1.04e-89	0.821941	0.105	0.044	2.62e-85	PLC_03	RLOC-00018181	XP_052689439.1 nucleosome-remodeling factor subunit BPTF-like isoform X1 [Crassostrea angulata]
4.03e-89	0.817757	0.115	0.051	1.02e-84	PLC_03	RLOC-00006126	XP_052680911.1 GTPase IMAP family member 4-like isoform X2 [Crassostrea angulata]
2.09e-120	0.813214	0.157	0.069	5.28e-116	PLC_03	RLOC-00025162	XP_022341850.1 ecto-NOX disulfide-thiol exchanger 2-like [Crassostrea virginica]
2.79e-100	0.812478	0.137	0.061	7.04e-96	PLC_03	RLOC-00026384	XP_065929405.1 uncharacterized protein [Magallana gigas]
1.03e-131	0.812372	0.162	0.07	2.6e-127	PLC_03	RLOC-00024572	XP_052703475.1 H/ACA ribonucleoprotein complex subunit 2-like protein [Crassostrea angulata]
9.73e-150	0.810155	0.192	0.084	2.46e-145	PLC_03	RLOC-00011962	XP_052717538.1 uncharacterized protein LOC128189813 [Crassostrea angulata]
9.38e-137	0.806493	0.159	0.067	2.37e-132	PLC_03	RLOC-00019975	XP_052684241.1 uncharacterized protein LOC128164457 isoform X5 [Crassostrea angulata]
2.1e-200	0.804736	0.276	0.125	5.3e-196	PLC_03	RLOC-00017379	XP_052698930.1 heterogeneous nuclear ribonucleoprotein U-like [Crassostrea angulata]
6.99e-131	0.803819	0.191	0.088	1.76e-126	PLC_03	RLOC-00007592	XP_052680509.1 methylglutaconyl-CoA hydratase, mitochondrial-like isoform X1 [Crassostrea angulata]
1.17e-94	0.802948	0.1	0.04	2.94e-90	PLC_03	RLOC-00007107	XP_052680805.1 transcriptional regulator ATRX-like isoform X2 [Crassostrea angulata]
4.57e-167	0.802585	0.322	0.167	1.15e-162	PLC_03	RLOC-00008872	XP_065931187.1 arf-GAP with Rho-GAP domain, ANK repeat and PH domain-containing protein 1 isoform X3 [Magallana gigas]
0	0.799587	0.536	0.225	0	PLC_03	RLOC-00008385	XP_011431200.3 uncharacterized protein [Magallana gigas]
1.65e-169	0.794454	0.293	0.146	4.18e-165	PLC_03	RLOC-00013420	XP_034335908.1 chromodomain-helicase-DNA-binding protein 8 isoform X2 [Magallana gigas]
2.81e-131	0.791723	0.205	0.097	7.1e-127	PLC_03	RLOC-00009774	XP_052721632.1 heat shock 70 kDa protein 12A-like [Crassostrea angulata]
1.13e-114	0.791488	0.148	0.065	2.86e-110	PLC_03	RLOC-00018871	XP_052687101.1 lysine-specific demethylase 4C-like [Crassostrea angulata]
2.43e-179	0.791008	0.28	0.133	6.14e-175	PLC_03	RLOC-00024123	XP_034328838.2 zinc finger CCCH domain-containing protein 13 isoform X1 [Magallana gigas]
5.8e-80	0.790377	0.113	0.051	1.46e-75	PLC_03	RLOC-00004052	XP_065921336.1 BTB/POZ domain-containing protein 3 [Magallana gigas]
1.57e-87	0.790031	0.124	0.056	3.97e-83	PLC_03	RLOC-00023221	XP_052703691.1 enhancer of polycomb homolog 1-like [Crassostrea angulata]
2.18e-219	0.788974	0.45	0.246	5.52e-215	PLC_03	RLOC-00027837	XP_065926921.1 nuclear migration protein nudC [Magallana gigas]
6.38e-173	0.788462	0.203	0.085	1.61e-168	PLC_03	RLOC-00019970	XP_011419153.3 heat shock 70 kDa protein 12A [Magallana gigas]
7.45e-212	0.788205	0.296	0.135	1.88e-207	PLC_03	RLOC-00000355	XP_052711117.1 activating signal cointegrator 1 complex subunit 3-like isoform X2 [Crassostrea angulata]
3.18e-173	0.788099	0.322	0.166	8.03e-169	PLC_03	RLOC-00005762	XP_052679116.1 protein HEXIM1-like [Crassostrea angulata]
3.32e-109	0.787906	0.149	0.067	8.39e-105	PLC_03	RLOC-00028717	XP_065941158.1 cytosolic non-specific dipeptidase [Magallana gigas]
0	0.786375	0.621	0.271	0	PLC_03	RLOC-00016890	XP_052698761.1 uncharacterized protein LOC128176447 [Crassostrea angulata]
2.15e-198	0.786334	0.221	0.092	5.42e-194	PLC_03	RLOC-00006151	XP_052678409.1 neuropeptide receptor npr-1-like [Crassostrea angulata]
2.04e-137	0.785199	0.119	0.043	5.15e-133	PLC_03	RLOC-00021184	XP_052706333.1 uncharacterized protein LOC128181829 [Crassostrea angulata]
2.29e-68	0.78437	0.102	0.047	5.78e-64	PLC_03	RLOC-00017521	XP_052696735.1 endonuclease 8-like 1 [Crassostrea angulata]
7.43e-68	0.78334	0.113	0.055	1.88e-63	PLC_03	RLOC-00021169	XP_034317511.2 ATP-dependent 6-phosphofructokinase isoform X3 [Magallana gigas]
5.6e-201	0.781001	0.316	0.151	1.42e-196	PLC_03	RLOC-00001125	XP_034315610.2 headcase protein [Magallana gigas]
3.87e-120	0.780529	0.192	0.092	9.77e-116	PLC_03	RLOC-00025058	XP_052703238.1 protein mono-ADP-ribosyltransferase PARP14-like [Crassostrea angulata]
8.43e-117	0.779431	0.144	0.062	2.13e-112	PLC_03	RLOC-00018561	XP_052689245.1 uncharacterized protein LOC128167520 isoform X1 [Crassostrea angulata]
0	0.779416	0.752	0.504	0	PLC_03	RLOC-00010310	XP_052672715.1 uncharacterized protein LOC128155173 [Crassostrea angulata]
1.03e-83	0.777482	0.108	0.048	2.61e-79	PLC_03	RLOC-00001137	XP_052710470.1 uncharacterized protein LOC128184878 [Crassostrea angulata]
5.76e-105	0.775443	0.147	0.067	1.46e-100	PLC_03	RLOC-00023280	XP_052715724.1 peptidyl-prolyl cis-trans isomerase FKBP4-like isoform X1 [Crassostrea angulata]
5.41e-191	0.773707	0.288	0.135	1.37e-186	PLC_03	RLOC-00015610	XP_011439615.3 mRNA decay activator protein ZFP36L1 [Magallana gigas]
1.34e-176	0.773421	0.346	0.181	3.39e-172	PLC_03	RLOC-00010467	XP_065932833.1 uncharacterized protein [Magallana gigas]
0	0.773413	0.992	0.931	0	PLC_03	RLOC-00013506	XP_052715063.1 multidrug and toxin extrusion protein 1-like isoform X1 [Crassostrea angulata]
7.75e-168	0.771971	0.3	0.151	1.96e-163	PLC_03	RLOC-00022477	XP_022335323.1 uncharacterized protein LOC111131869 [Crassostrea virginica]
2.44e-82	0.771722	0.114	0.051	6.15e-78	PLC_03	RLOC-00020726	XP_052686314.1 tether containing UBX domain for GLUT4-like [Crassostrea angulata]
3.36e-81	0.771638	0.112	0.05	8.48e-77	PLC_03	RLOC-00010245	XP_065932632.1 uncharacterized protein [Magallana gigas]
2.37e-107	0.770691	0.136	0.059	5.97e-103	PLC_03	RLOC-00014864	XP_011443011.3 galactose mutarotase [Magallana gigas]
1.14e-188	0.769198	0.374	0.197	2.88e-184	PLC_03	RLOC-00010251	XP_022322807.1 LOW QUALITY PROTEIN: uncharacterized protein LOC111124243 [Crassostrea virginica]
2.77e-88	0.768947	0.137	0.065	6.98e-84	PLC_03	RLOC-00011542	XP_052716345.1 PRKR-interacting protein 1 homolog [Crassostrea angulata]
6.22e-131	0.767726	0.618	0.474	1.57e-126	PLC_03	RLOC-00025540	XP_052702957.1 LOW QUALITY PROTEIN: uncharacterized protein LOC128179554 [Crassostrea angulata]
1.83e-148	0.767171	0.21	0.096	4.62e-144	PLC_03	RLOC-00000214	XP_052708894.1 thymidine phosphorylase-like [Crassostrea angulata]
3.23e-124	0.765761	0.395	0.258	8.16e-120	PLC_03	RLOC-00012306	XP_052718432.1 stromelysin-3-like [Crassostrea angulata]
2.88e-120	0.763917	0.185	0.087	7.28e-116	PLC_03	RLOC-00020298	XP_019920745.3 zinc finger ZZ-type and EF-hand domain-containing protein 1 isoform X1 [Magallana gigas]
2.21e-97	0.755911	0.158	0.076	5.58e-93	PLC_03	RLOC-00018490	XP_011437716.3 4-aminobutyrate aminotransferase, mitochondrial [Magallana gigas]
1.02e-106	0.754944	0.207	0.106	2.59e-102	PLC_03	RLOC-00023275	XP_052715382.1 nck-associated protein 1-like isoform X6 [Crassostrea angulata]
5.96e-89	0.753353	0.137	0.064	1.5e-84	PLC_03	RLOC-00027672	XP_052682533.1 zinc finger protein OZF-like [Crassostrea angulata]
2.23e-157	0.752004	0.296	0.152	5.63e-153	PLC_03	RLOC-00017596	XP_034324831.2 chromodomain-helicase-DNA-binding protein 1 isoform X1 [Magallana gigas]
1.32e-272	0.751358	0.764	0.553	3.34e-268	PLC_03	RLOC-00019504	XP_052686201.1 ras-related C3 botulinum toxin substrate 1 [Crassostrea angulata]
7.1e-74	0.749564	0.111	0.052	1.79e-69	PLC_03	RLOC-00019823	XP_052686479.1 cell division cycle and apoptosis regulator protein 1-like [Crassostrea angulata]
1.64e-133	0.748472	0.212	0.101	4.13e-129	PLC_03	RLOC-00014333	XP_052716306.1 DNA topoisomerase I, mitochondrial-like isoform X1 [Crassostrea angulata]
7.9e-247	0.747247	0.652	0.422	1.99e-242	PLC_03	RLOC-00013987	XP_011440681.3 septin-7 isoform X1 [Magallana gigas]
1.06e-164	0.742899	0.397	0.224	2.67e-160	PLC_03	RLOC-00005458	XP_052678969.1 dual specificity protein phosphatase 7-like [Crassostrea angulata]
1.89e-76	0.741936	0.123	0.059	4.77e-72	PLC_03	RLOC-00016701	XP_011416579.3 KIF-binding protein [Magallana gigas]
2.96e-85	0.741878	0.105	0.045	7.46e-81	PLC_03	RLOC-00017082	XP_022331839.1 probable ADP-dependent glucokinase [Crassostrea virginica]
0	0.740984	0.954	0.804	0	PLC_03	RLOC-00000178	XP_052709424.1 procathepsin L-like [Crassostrea angulata]
8.54e-101	0.740188	0.155	0.073	2.16e-96	PLC_03	RLOC-00024419	XP_011448351.1 long-chain-fatty-acid--CoA ligase 4 [Magallana gigas]
5.66e-136	0.738599	0.201	0.093	1.43e-131	PLC_03	RLOC-00011382	XP_065933676.1 uncharacterized protein [Magallana gigas]
3.71e-107	0.737131	0.175	0.084	9.36e-103	PLC_03	RLOC-00011008	XP_065933309.1 gamma-aminobutyric acid receptor subunit alpha-5 isoform X1 [Magallana gigas]
3.08e-90	0.73622	0.102	0.042	7.77e-86	PLC_03	RLOC-00007511	XP_052676742.1 cystinosin homolog [Crassostrea angulata]
8.43e-104	0.736136	0.189	0.095	2.13e-99	PLC_03	RLOC-00004157	XP_052692730.1 perlucin-like protein [Crassostrea angulata]
4.35e-108	0.735432	0.145	0.064	1.1e-103	PLC_03	RLOC-00023556	XP_034331371.2 uncharacterized protein [Magallana gigas]
1.34e-69	0.735026	0.114	0.055	3.38e-65	PLC_03	RLOC-00025773	XP_052705079.1 uncharacterized protein LOC128180918 [Crassostrea angulata]
3.52e-265	0.734531	0.367	0.166	8.88e-261	PLC_03	RLOC-00021445	XP_052673770.1 uncharacterized protein LOC128155922 isoform X1 [Crassostrea angulata]
2.51e-95	0.733901	0.146	0.069	6.33e-91	PLC_03	RLOC-00012904	XP_011445280.3 protein unc-93 homolog A isoform X1 [Magallana gigas]
2.57e-83	0.733876	0.116	0.052	6.48e-79	PLC_03	RLOC-00016360	XP_052697685.1 isoleucine--tRNA ligase, mitochondrial-like [Crassostrea angulata]
7.35e-93	0.731469	0.114	0.049	1.86e-88	PLC_03	RLOC-00008814	XP_052722130.1 SID1 transmembrane family member 1-like [Crassostrea angulata]
3.08e-246	0.730885	0.655	0.428	7.79e-242	PLC_03	RLOC-00022532	XP_052700381.1 uncharacterized protein LOC128177621 [Crassostrea angulata]
8.34e-93	0.729241	0.112	0.048	2.11e-88	PLC_03	RLOC-00020601	XP_052688085.1 ABC transporter F family member 4-like isoform X1 [Crassostrea angulata]
3.6e-131	0.728459	0.253	0.13	9.1e-127	PLC_03	RLOC-00018868	XP_052688484.1 tyrosine-protein kinase SRK2-like isoform X2 [Crassostrea angulata]
6.35e-87	0.728333	0.128	0.059	1.6e-82	PLC_03	RLOC-00015032	XP_052698294.1 glia maturation factor beta-like [Crassostrea angulata]
7.35e-135	0.727613	0.192	0.087	1.86e-130	PLC_03	RLOC-00010100	XP_052719853.1 uncharacterized protein LOC128191688 isoform X1 [Crassostrea angulata]
3.62e-115	0.726881	0.202	0.1	9.15e-111	PLC_03	RLOC-00027384	XP_065938638.1 uncharacterized protein [Magallana gigas]
6.57e-116	0.724957	0.191	0.092	1.66e-111	PLC_03	RLOC-00021410	XP_022299161.1 uncharacterized protein LOC111107987 [Crassostrea virginica]
1.41e-71	0.724739	0.118	0.057	3.57e-67	PLC_03	RLOC-00013851	XP_011438489.3 zinc finger protein 142 [Magallana gigas]
1.89e-73	0.723533	0.12	0.058	4.78e-69	PLC_03	RLOC-00008869	XP_052720104.1 E3 ubiquitin-protein ligase MYCBP2-like isoform X1 [Crassostrea angulata]
5.06e-126	0.722969	0.197	0.093	1.28e-121	PLC_03	RLOC-00021668	XP_052718967.1 uncharacterized protein LOC128190804 [Crassostrea angulata]
3.94e-130	0.722611	0.126	0.049	9.94e-126	PLC_03	RLOC-00014467	XP_052714804.1 interferon alpha-inducible protein 27-like protein 2B isoform X2 [Crassostrea angulata]
1.23e-91	0.721542	0.113	0.049	3.1e-87	PLC_03	RLOC-00020426	XP_011422798.3 uncharacterized protein [Magallana gigas]
8.8e-102	0.721132	0.132	0.058	2.22e-97	PLC_03	RLOC-00000859	XP_052708238.1 small acidic protein-like [Crassostrea angulata]
0	0.718632	0.83	0.633	0	PLC_03	RLOC-00020621	XP_052688997.1 perlucin-like protein [Crassostrea angulata]
2.17e-114	0.718237	0.163	0.074	5.49e-110	PLC_03	RLOC-00006959	XP_052679174.1 structural maintenance of chromosomes protein 1A-like [Crassostrea angulata]
5.83e-88	0.717483	0.13	0.06	1.47e-83	PLC_03	RLOC-00024605	XP_052704304.1 structural maintenance of chromosomes protein 3-like isoform X2 [Crassostrea angulata]
8.16e-69	0.716662	0.108	0.051	2.06e-64	PLC_03	RLOC-00023568	XP_011447107.3 PHD and RING finger domain-containing protein 1 [Magallana gigas]
1.81e-144	0.715703	0.299	0.159	4.57e-140	PLC_03	RLOC-00007673	XP_065944267.1 uncharacterized protein [Magallana gigas]
3.07e-111	0.713373	0.202	0.101	7.75e-107	PLC_03	RLOC-00025457	XP_052705453.1 arginine and glutamate-rich protein 1-like [Crassostrea angulata]
7.43e-278	0.709475	0.616	0.36	1.88e-273	PLC_03	RLOC-00007634	XP_052680861.1 universal stress protein Slr1101-like [Crassostrea angulata]
2.6e-143	0.709469	0.195	0.089	6.57e-139	PLC_03	RLOC-00019212	XP_052687404.1 apolipophorins-like [Crassostrea angulata]
6.28e-117	0.708953	0.213	0.107	1.59e-112	PLC_03	RLOC-00010550	XP_034301285.1 phosphonoacetaldehyde hydrolase [Magallana gigas]
3.15e-190	0.708492	0.258	0.116	7.95e-186	PLC_03	RLOC-00025150	XP_052705647.1 uncharacterized protein LOC128181327 [Crassostrea angulata]
2.52e-104	0.708047	0.193	0.097	6.37e-100	PLC_03	RLOC-00011507	XP_052717691.1 transcription elongation factor SPT6-like [Crassostrea angulata]
1.01e-167	0.705853	0.399	0.224	2.54e-163	PLC_03	RLOC-00024639	XP_052705124.1 rhodopsin-like [Crassostrea angulata]
1.09e-138	0.698383	0.262	0.133	2.75e-134	PLC_03	RLOC-00022182	XP_065940598.1 uncharacterized protein [Magallana gigas]
4.71e-97	0.697868	0.157	0.075	1.19e-92	PLC_03	RLOC-00021303	XP_052695373.1 TPR and ankyrin repeat-containing protein 1-like [Crassostrea angulata]
9.68e-131	0.69411	0.209	0.099	2.45e-126	PLC_03	RLOC-00023627	XP_052695800.1 LOW QUALITY PROTEIN: mucin-22-like [Crassostrea angulata]
2.07e-135	0.693391	0.178	0.078	5.23e-131	PLC_03	RLOC-00024401	XP_034328543.2 leukocyte elastase inhibitor [Magallana gigas]
1.15e-99	0.691609	0.137	0.061	2.9e-95	PLC_03	RLOC-00018482	XP_019927508.3 myelin transcription factor 1 isoform X1 [Magallana gigas]
2.85e-98	0.690414	0.14	0.064	7.21e-94	PLC_03	RLOC-00021730	XP_052690133.1 zinc finger CCCH domain-containing protein 6-like [Crassostrea angulata]
1.72e-129	0.688602	0.225	0.111	4.35e-125	PLC_03	RLOC-00012039	XP_034337784.2 uncharacterized protein [Magallana gigas]
2.3e-154	0.688595	0.25	0.119	5.8e-150	PLC_03	RLOC-00013608	XP_062609128.1 small nuclear ribonucleoprotein-associated protein B-like [Saccostrea cucullata]
6.93e-282	0.688123	0.385	0.179	1.75e-277	PLC_03	RLOC-00011057	XP_052721061.1 alpha-N-acetylgalactosaminidase-like [Crassostrea angulata]
1.53e-92	0.687357	0.197	0.104	3.87e-88	PLC_03	RLOC-00014915	XP_065943496.1 serine/threonine-protein kinase ATR [Magallana gigas]
1.05e-59	0.686685	0.109	0.055	2.65e-55	PLC_03	RLOC-00008422	XP_052720459.1 uncharacterized protein LOC128192070 [Crassostrea angulata]
2.16e-76	0.684396	0.124	0.06	5.45e-72	PLC_03	RLOC-00002793	XP_052707924.1 F-actin-monooxygenase MICAL3-like isoform X1 [Crassostrea angulata]
5.43e-137	0.682756	0.316	0.172	1.37e-132	PLC_03	RLOC-00023401	XP_034336850.2 uncharacterized protein [Magallana gigas]
2.98e-128	0.682622	0.199	0.093	7.52e-124	PLC_03	RLOC-00011837	XP_052717338.1 cytochrome b-245 light chain-like [Crassostrea angulata]
1.28e-123	0.681462	0.231	0.117	3.23e-119	PLC_03	RLOC-00012868	XP_011420095.2 active breakpoint cluster region-related protein isoform X1 [Magallana gigas]
3.5e-64	0.681244	0.104	0.05	8.83e-60	PLC_03	RLOC-00008687	XP_052720190.1 heterogeneous nuclear ribonucleoprotein L-like isoform X1 [Crassostrea angulata]
9.32e-86	0.680973	0.218	0.122	2.35e-81	PLC_03	RLOC-00016484	XP_065942640.1 arrestin domain-containing protein 17 isoform X3 [Magallana gigas]
2.31e-177	0.680539	0.545	0.343	5.83e-173	PLC_03	RLOC-00008244	XP_011433445.3 interaptin [Magallana gigas]
8.43e-201	0.680273	0.596	0.382	2.13e-196	PLC_03	RLOC-00019598	XP_052688805.1 cell cycle checkpoint protein RAD17-like isoform X6 [Crassostrea angulata]
3.33e-82	0.680261	0.122	0.057	8.42e-78	PLC_03	RLOC-00017863	XP_052702921.1 LOW QUALITY PROTEIN: uncharacterized protein LOC128179519 [Crassostrea angulata]
3.93e-100	0.679203	0.128	0.056	9.93e-96	PLC_03	RLOC-00009320	XP_052676057.1 sodium- and chloride-dependent GABA transporter 1-like isoform X1 [Crassostrea angulata]
1.5e-107	0.678627	0.162	0.076	3.79e-103	PLC_03	RLOC-00019774	XP_034314414.2 transformer-2 protein homolog alpha isoform X1 [Magallana gigas]
0	0.677725	0.814	0.518	0	PLC_03	RLOC-00016782	XP_052698479.1 universal stress protein YxiE-like [Crassostrea angulata]
3.59e-68	0.675445	0.106	0.05	9.08e-64	PLC_03	RLOC-00020815	XP_052685878.1 mediator of RNA polymerase II transcription subunit 23-like [Crassostrea angulata]
1.97e-303	0.670835	0.829	0.656	4.98e-299	PLC_03	RLOC-00017374	XP_034323390.1 F-box only protein 6 [Magallana gigas]
1.66e-172	0.66948	0.433	0.246	4.19e-168	PLC_03	RLOC-00010785	XP_052675214.1 splicing factor U2AF 26 kDa subunit-like isoform X1 [Crassostrea angulata]
3.36e-102	0.6692	0.16	0.075	8.48e-98	PLC_03	RLOC-00001202	XP_034335182.2 trithorax group protein osa isoform X1 [Magallana gigas]
1.77e-138	0.669149	0.274	0.141	4.48e-134	PLC_03	RLOC-00013028	XP_062613680.1 ankyrin repeat domain-containing protein SOWAHC-like isoform X2 [Saccostrea cucullata]
1.77e-104	0.66892	0.113	0.046	4.48e-100	PLC_03	RLOC-00006030	XP_061170991.1 uncharacterized protein LOC133180495 [Saccostrea echinata]
7.79e-138	0.668625	0.518	0.339	1.97e-133	PLC_03	RLOC-00004884	XP_061191079.1 uncharacterized protein LOC133199255 [Saccostrea echinata]
3.16e-80	0.668157	0.126	0.06	7.99e-76	PLC_03	RLOC-00021584	XP_052708366.1 cytoskeleton-associated protein 5-A-like [Crassostrea angulata]
[truncated: 3,993 more rows]
