# Supplementary material for: Evolutionary conservation and divergence of phagocytic and coagulation programs across bilaterian circulating immune cells
Source: Mol Biol Evol. 2026 Apr 27;43(5):msag109. doi: 10.1093/molbev/msag109 (PMC13186322; doi:10.1093/molbev/msag109)
Supplement: msag109_Supplementary_Data [file msag109_supplementary_data.zip › msag109_Supplementary_Data/Table S1.xls]

## Sheet: Sheet1
Table S1. Quality information of scRNA-seq library.
	Sample_information			QC_threshold				Quality_information(After QC)
Species	Sample_ID	Library_ID	sample_stage	min_gene	max_gene	min_UMI	max_MT%	Cell_number	Average_UMI	Average_Gene		min_gene: The minimum number of genes detected by cells
Crassostrea hongkongensis	CH_HM1	CH_HM_L1	adult	200	4000	500	15	19061	2210	714		max_gene: The maximum number of genes detected by cells
	CH_HM1	CH_HM_L2	adult	200	4000	500	15	19368	2060.18	697.6		min_UMI: The minimum number of transcripts detected by cells
	CH_HM1	CH_HM_L3	adult	200	4000	500	15	21917	2203.54	721.017		max_MT%：The maximum proportion of mitochondrial gene expression detected by cells
	CH_HM1	CH_HM_L4	adult	200	4000	500	15	16361	2424.69	754.517		Cell_number: Total number of cells after quality control
	CH_HM2	CH_HM_L5	adult	200	4000	500	15	9923	2528.25	764.133		Average_UMI：The average number of transcripts per library
	CH_HM2	CH_HM_L6	adult	200	4000	500	15	8813	2342.4	733.25		Average_Gene: The average number of genes per library
		total						95443
Litopenaeus vannamei	LV_HM1	LV_HM_L1	adult	200	2000	500	20	21421	1812.8	620.923
	LV_HM1	LV_HM_L2	adult	200	2000	500	20	18764	2024.84	647.345
	LV_HM2	LV_HM_L3	adult	200	2000	500	20	20680	1663.44	605.648
	LV_HM2	LV_HM_L4	adult	200	2000	500	20	17474	1816.98	641.893
		total						78339
Ciona intestinalis	CI_HM1	CI_HM_L1	adult	200	6000	500	5	1016	5851.7	1033.14
	CI_HM1	CI_HM_L2	adult	200	6000	500	5	1214	4446.07	797.314
	CI_HM2	CI_HM_L3	adult	200	6000	500	5	948	6319.36	1167.37
	CI_HM2	CI_HM_L4	adult	200	6000	500	5	1237	5835.8	943.566
	CI_HM3	CI_HM_L5	adult	200	6000	500	5	953	8675.81	1359.33
	CI_HM3	CI_HM_L6	adult	200	6000	500	5	724	6288.1	1141.41
	CI_HM4	CI_HM_L7	adult	200	4000	500	5	2716	6222.24	440.766
	CI_HM4	CI_HM_L8	adult	200	4000	500	5	3048	6044.3	454.944
	CI_HM5	CI_HM_L9	adult	200	4000	500	5	3847	5739.88	450.858
	CI_HM5	CI_HM_L10	adult	200	4000	500	5	2679	5134.26	400.301
	CI_HM6	CI_HM_L11	adult	200	4000	500	5	2039	6894.55	419.135
	CI_HM6	CI_HM_L12	adult	200	4000	500	5	1617	6858.44	387.406
		total						22038
Lampetra morii	LM_BC1	LM_BC_L1	adult	200	3000	500	10	5908	1239.98	409.656
	LM_BC2	LM_BC_L2	adult	200	3000	500	10	6217	1624.87	521.308
	LM_BC1	LM_BC_L3	adult	200	3000	500	10	1639	1269.02	378.884
	LM_BC3	LM_BC_L4	adult	200	3000	500	10	10575	1916.54	613.915
	LM_BC3	LM_BC_L5	adult	200	3000	500	10	12098	1772.58	579.832
	LM_BC4	LM_BC_L6	adult	200	3000	500	10	13560	1520.83	543.762
	LM_BC4	LM_BC_L7	adult	200	3000	500	10	11146	1732.87	610.95
		total						61143
Chiloscyllium plagiosum	CP_BC1	CP_BC_L1	adult	200	3000	500	5	7884	3465.63	726.253
	CP_BC1	CP_BC_L2	adult	200	3000	500	5	7419	3222.32	696.397
	CP_BC1	CP_BC_L3	adult	200	3000	500	5	7449	2869.87	681.266
	CP_BC2	CP_BC_L4	adult	200	3000	500	5	7747	3592.5	771.642
	CP_BC2	CP_BC_L5	adult	200	3000	500	5	4104	4059.99	809.747
	CP_BC2	CP_BC_L6	adult	200	3000	500	5	7764	4354.76	952.021
	CP_BC3	CP_BC_L7	adult	200	3000	500	5	6298	2861.41	657.917
	CP_BC3	CP_BC_L8	adult	200	3000	500	5	7141	3088.07	714.539
	CP_BC3	CP_BC_L9	adult	200	3000	500	5	6862	2672.83	661.119
		total						62668
Cynoglossus semilaevis	CS_BC1	CS_BC_L1	adult	200	4000	500	5	13619	2173.3	932.404
	CS_BC1	CS_BC_L2	adult	200	4000	500	5	21676	2095.02	950.571
	CS_BC2	CS_BC_L3	adult	200	4000	500	5	21043	2142.19	871.766
	CS_BC2	CS_BC_L4	adult	200	4000	500	5	18362	2307.6	918.548
		total						74700
Pelodiscus sinensis	PS_PBMC1	PS_PBMC_L1	adult	200	7000	500	5	4589	7213.47	1881.4
	PS_PBMC2	PS_PBMC_L2	adult	200	7000	500	5	4929	6527.51	1760.85
		total						9518
Macaca mulatta	MK_PBMC1	MK_PBMC_L1	adult	200	3000	500	20	5057	3073.21	954.605
	MK_PBMC2	MK_PBMC_L2	adult	200	3000	500	20	4810	3021.27	942.912
		total						9867
Homo sapiens	HS_PBMC1	HS_PBMC_L1	adult	200	2500	500	10	30079	1968.79	742.052
		total						30079
