# Supplementary material for: Evolutionary conservation and divergence of phagocytic and coagulation programs across bilaterian circulating immune cells
Source: Mol Biol Evol. 2026 Apr 27;43(5):msag109. doi: 10.1093/molbev/msag109 (PMC13186322; doi:10.1093/molbev/msag109)
Supplement: msag109_Supplementary_Data [file msag109_supplementary_data.zip › msag109_Supplementary_Data/Table S18.xlsx]

## Sheet: Probe information
Table S18. Probe information for fluorescence in situ hybridization experiments.
1	MECOM(antisense)	CGGTCCGAACTTTTCTCCTTTCTGTA
		GCATAGAAGATTTCCGTGTTTTTTGTAGT
		CCATTACCAACGCTCTTATAGTCCAAGC
2	TIMP3(antisense)	AGAACCCAGCAGAGATGACCCCTTAT
		TTCTCTCACTATCGTTGCTTTAATCACG
3	HSPG (antisense)	ACAGGACTAACAGTAAAAGGGGAAATAACTC
		ATCCTTCAGATCCCAAATCAAAGGTCA
		CTGTAAAATCCTCATCATAAGCGGTAGC
4	SPON2(antisense)	AGAGATCAGCGACACCTTCGAGTGA
		GTCGGGGTAGTAGAAGGAGTTGGCG
		TGAAGAGGGAGAAGGTCGAGTCGTG
5	A2ML(antisense)	GATGTTGGGAGCGAAATTGACCATG
		CTGTATCCTGCGTGGAGTAGAAGCC
		ACCTCGATGACGGCCATGTTAGACT
6	THBSA(antisense)	CTAAAAAAGCGAGAATCCACGCAAT
		AAAAGAGGTCGAAAGCATTTACCGC
		GCAGGTTGGGATCTCTTATGCGAGA
7	LRP1(antisense)	ACTTCGGAACTTTCGTTGATCTGGC
		CCAAGACCAAAGACAACGCAAATGA
		TTGGTCAACACTGATTTCTATGCCG
8	MECOM(sense)	TACAGAAAGGAGAAAAGTTCGGACCG
		ACTACAAAAAACACGGAAATCTTCTATGC
		GCTTGGACTATAAGAGCGTTGGTAATGG
9	TIMP3(sense)	ATAAGGGGTCATCTCTGCTGGGTTCT
		CGTGATTAAAGCAACGATAGTGAGAGAA
10	HSPG (sense)	GAGTTATTTCCCCTTTTACTGTTAGTCCTGT
		TGACCTTTGATTTGGGATCTGAAGGAT
		GCTACCGCTTATGATGAGGATTTTACAG
11	SPON2(sense)	TCACTCGAAGGTGTCGCTGATCTCT
		CGCCAACTCCTTCTACTACCCCGAC
		CACGACTCGACCTTCTCCCTCTTCA
12	A2ML(sense)	CATGGTCAATTTCGCTCCCAACATC
		GGCTTCTACTCCACGCAGGATACAG
		AGTCTAACATGGCCGTCATCGAGGT
13	THBSA(sense)	ATTGCGTGGATTCTCGCTTTTTTAG
		GCGGTAAATGCTTTCGACCTCTTTT
		TCTCGCATAAGAGATCCCAACCTGC
14	LRP1(sense)	GCCAGATCAACGAAAGTTCCGAAGT
		TCATTTGCGTTGTCTTTGGTCTTGG
		CGGCATAGAAATCAGTGTTGACCAA
