# Supplementary material for: Evolutionary conservation and divergence of phagocytic and coagulation programs across bilaterian circulating immune cells
Source: Mol Biol Evol. 2026 Apr 27;43(5):msag109. doi: 10.1093/molbev/msag109 (PMC13186322; doi:10.1093/molbev/msag109)
Supplement: msag109_Supplementary_Data [file msag109_supplementary_data.zip › msag109_Supplementary_Data/Table S13.xls]

## Sheet: Orthogroups
Table S13. (1) 4455 orthogroups shared across all nine species.
Orthogroup	Crassostrea hongkongensis	Ciona intestinalis	Chiloscyllium plagiosum	Cynoglossus semilaevis	Homo sapiens	Lampetra morii	Litopenaeus vannamei	Macaca mulatta	Pelodiscus sinensis
OG0000005	RLOC-00007466, RLOC-00009226, RLOC-00012324, RLOC-00013564, RLOC-00017163, RLOC-00017164, RLOC-00017165, RLOC-00017166, RLOC-00020372, RLOC-00025829, RLOC-00025835, RLOC-00025836, RLOC-00025837, RLOC-00025838, RLOC-00025839, RLOC-00025840, RLOC-00025841	LOC100175185, LOC100175375, LOC100175633, LOC100175831, LOC100176027, LOC100176123, LOC100176315, LOC100176578, LOC100177830, LOC100178143, LOC100179200, LOC100179228, LOC100179321, LOC100180361, LOC100180986, LOC100181518, LOC100181884, LOC100182684, LOC100182785, LOC100183275, LOC100183637, LOC100183929, LOC100184319, LOC100184504, LOC100184564, LOC100184869, LOC100185251, LOC100185636, LOC1001…	LOC122541474, LOC122542870, LOC122556582, LOC122557785, LOC122560511, LOC122560571, LOC122564142, LOC122564143, LOC122564144	LOC103377847, LOC103379286, LOC103381293, LOC103381294, LOC103381302, LOC103381303, LOC103383189, LOC103383190, LOC103384096, LOC103399219, LOC103399596	CYP2A13, CYP2A6, CYP2A7, CYP2B6, CYP2C18, CYP2C19, CYP2C8, CYP2C9, CYP2D6, CYP2E1, CYP2F1, CYP2J2, CYP2R1, CYP2U1, ENSG00000276490	RLOC-00000049, RLOC-00001716, RLOC-00002728, RLOC-00003681, RLOC-00008407, RLOC-00012502, RLOC-00016188, RLOC-00017402, RLOC-00019854, RLOC-00022553, RLOC-00024420, RLOC-00024658, RLOC-00026645	LOC113799986, LOC113808686, LOC113816543, LOC113822977, LOC113828909	CYP2B30, CYP2C8, CYP2E1, CYP2F1, CYP2J2, CYP2R1, ENSMMUG00000002654, ENSMMUG00000004006, ENSMMUG00000006393, ENSMMUG00000006394, ENSMMUG00000015542, ENSMMUG00000017962, ENSMMUG00000018330, ENSMMUG00000018364, ENSMMUG00000021068, ENSMMUG00000028756, ENSMMUG00000045340, ENSMMUG00000046274	CYP2J19, LOC102443662, LOC102446167, LOC102446785, LOC102447409, LOC102447660, LOC102448631, LOC102449417, LOC102451199, LOC102452079, LOC102452325, LOC102457406, LOC102457583, LOC102457687, LOC102458597, LOC102459201, LOC102459847, LOC102460160, LOC102460248, LOC102460400, LOC102460777, LOC102460795, LOC102461659, LOC102461775, LOC102462034, LOC102462176, LOC102462423, LOC102462446, LOC102462921…
OG0000008	RLOC-00001302, RLOC-00010874, RLOC-00012869, RLOC-00013407, RLOC-00013408, RLOC-00013409, RLOC-00018421, RLOC-00018425, RLOC-00018432, RLOC-00020003, RLOC-00020004, RLOC-00021484	LOC100176060, LOC100176797, LOC100178468, LOC100180835, LOC100181524, LOC100181800, LOC100182007, LOC100183636, LOC100183894, LOC100184134, LOC100185123, LOC100185562, LOC100186265, LOC101243473, act	LOC122539396, LOC122540392, LOC122544463, LOC122546928, LOC122547285, LOC122547670, LOC122548799, LOC122548800, LOC122548801, LOC122548802, LOC122548949, LOC122553748, LOC122556247, LOC122562165, LOC122563036, acta2	LOC103378615, LOC103378761, LOC103381182, LOC103382302, LOC103383494, LOC103383882, LOC103386973, LOC103391372, LOC103398003, actb	ACTA1, ACTA2, ACTB, ACTBL2, ACTC1, ACTG1, ACTG2, ACTL7A, ACTL7B, ACTL9, ACTRT2	RLOC-00003604, RLOC-00013782, RLOC-00027420	LOC113803353, LOC113803355, LOC113803356, LOC113803358, LOC113807593, LOC113811029, LOC113813020, LOC113813021, LOC113813111, LOC113813123, LOC113813130, LOC113813140, LOC113813151, LOC113813172, LOC113813180, LOC113813191, LOC113815114, LOC113815115, LOC113815117, LOC113815118, LOC113815120, LOC113815121, LOC113815123, LOC113815124, LOC113815126, LOC113815127, LOC113815132, LOC113815133, LOC1138…	ACTA1, ACTB, ACTC1, ACTG1, ACTL7A, ACTL7B, ACTL9, ACTRT2, ENSMMUG00000009341, ENSMMUG00000017683, ENSMMUG00000019245, ENSMMUG00000041033	ACTA1, ACTA2, ACTB, ACTG2, ACTL8, LOC102446709, LOC102448125, LOC102449450, LOC102450720, LOC102453465, LOC102456387, LOC102456632, LOC102456635, LOC102458214, LOC102458464
OG0000010	RLOC-00009049, RLOC-00017979, RLOC-00018650, RLOC-00019434, RLOC-00023985, RLOC-00023986	LOC100175462, LOC100177164, LOC100179089, LOC100180607, LOC100183738, LOC100184334, LOC100185014, LOC100185223, LOC100186706, LOC100187174, LOC100187393	LOC122540482, LOC122544321, LOC122546850, LOC122548163, LOC122551581, LOC122561507, LOC122564217, prss56, zmp_0000001088	LOC103382019, LOC103382036, LOC103385277, LOC103385278, LOC103386133, LOC103388528, LOC103388534, LOC103389000, LOC103389003, LOC103389004, LOC103393473, LOC103394162, LOC103399782, LOC112487328, prss56, trypsase	ACR, KLK10, KLK11, KLK14, KLK15, KLK6, KLK8, PRSS1, PRSS2, PRSS27, PRSS3, PRSS51, PRSS53, PRSS55, PRSS56, PRSS8, TMPRSS12	RLOC-00005525, RLOC-00008571, RLOC-00013004, RLOC-00025592	LOC113809101, LOC113809548, LOC113811687, LOC113811742, LOC113811743, LOC113811906, LOC113813318, LOC113813457, LOC113815555, LOC113815556, LOC113815560, LOC113815561, LOC113815562, LOC113815565, LOC113815891, LOC113818203, LOC113821265, LOC113822075, LOC113823146, LOC113823533, LOC113823738, LOC113823785, LOC113823795, LOC113828658, LOC113828984	ACR, ENSMMUG00000016286, ENSMMUG00000039242, ENSMMUG00000040186, ENSMMUG00000041290, ENSMMUG00000043353, ENSMMUG00000046704, KLK11, KLK15, KLK6, KLK8, PRSS1, PRSS55, PRSS56, PRSS8, TMPRSS12, try16	KLK8, LOC102443518, LOC102443532, LOC102443778, LOC102444765, LOC102445365, LOC102445677, LOC102446142, LOC102446377, LOC102446786, LOC102447103, LOC102447357, LOC102448133, LOC102448950, LOC102449662, LOC102449909, LOC102450141, LOC102461837, LOC102462463, LOC102463318, LOC106732418, LOC112544366, LOC112544765, LOC112546801, PRSS55, PRSS56, PRSS8, TMPRSS12
OG0000015	RLOC-00000193, RLOC-00005425, RLOC-00014443, RLOC-00017674, RLOC-00021726, RLOC-00021806, RLOC-00021813, RLOC-00021814, RLOC-00022185, RLOC-00023244, RLOC-00023354, RLOC-00023355, RLOC-00023509, RLOC-00023510, RLOC-00024420, RLOC-00024421, RLOC-00024468, RLOC-00024508, RLOC-00024509, RLOC-00027462, RLOC-00028702, RLOC-00028703, RLOC-00030075, RLOC-00030076, RLOC-00030077	LOC100180423, LOC100186240, LOC100186663, LOC101242326, LOC101242338	LOC122545412, LOC122545608, LOC122546148, LOC122546175, LOC122547325, LOC122562308, LOC122563629, LOC122563630, LOC122563631, sult5a1	LOC103381588, LOC103382275, LOC103385521, LOC103388121, LOC103388296, LOC103388735, LOC103399647, LOC112487924	SULT1A1, SULT1A2, SULT1A3, SULT1A4, SULT1B1, SULT1C2, SULT1C3, SULT1C4, SULT1E1, SULT2A1, SULT2B1	RLOC-00002048, RLOC-00004725, RLOC-00004997, RLOC-00005070, RLOC-00013699, RLOC-00013969, RLOC-00017961, RLOC-00019703, RLOC-00021848, RLOC-00024845, RLOC-00025026, RLOC-00027855	LOC113802181, LOC113802343, LOC113813539, LOC113813745, LOC113813746, LOC113813749, LOC113813750, LOC113814200, LOC113814203, LOC113822014	ENSMMUG00000004667, ENSMMUG00000022330, ENSMMUG00000022334, SULT1A3, SULT1B1, SULT1C2, SULT1C3, SULT2A1, SULT2B1	LOC102444110, LOC102444463, LOC102445395, LOC102445634, LOC102445998, LOC102446432, LOC102447832, LOC102448088, LOC102448334, LOC102448569, LOC102451084, LOC102452131, LOC102452353, LOC102455587, LOC102455996, LOC102458073, LOC102458636, LOC102459302, LOC102459338, LOC102460158, LOC102461973, LOC106731311
OG0000019	RLOC-00001053, RLOC-00012426, RLOC-00024423, RLOC-00024424	LOC100175623, LOC100185896	LOC122540719, LOC122541973, LOC122542004, LOC122542005, LOC122542139, LOC122542140, LOC122542142, LOC122542144, LOC122542145, LOC122542146, LOC122542147, LOC122542148, LOC122542150, LOC122542151, LOC122542152, LOC122542154, LOC122542156, LOC122542157, LOC122542158, LOC122542161, LOC122542162, LOC122542163, LOC122542164, LOC122542168, LOC122542221, LOC122542223, LOC122542224, LOC122542225, LOC1225…	LOC103378707, LOC103393642	FTH1, FTHL17, FTL, FTMT	RLOC-00005371, RLOC-00027269, RLOC-00027382, RLOC-00027912, RLOC-00028134, RLOC-00028216, RLOC-00029102	LOC113800855, LOC113821439, LOC113821440, LOC113830150	ENSMMUG00000003909, ENSMMUG00000029022, ENSMMUG00000032350, ENSMMUG00000032490, ENSMMUG00000041724, ENSMMUG00000045059, ENSMMUG00000048030, FTH1, FTHL17	LOC102446923, LOC102459032, LOC102462424, LOC106731877
OG0000022	RLOC-00000151, RLOC-00000197, RLOC-00001815, RLOC-00001816, RLOC-00001817, RLOC-00001818, RLOC-00001819, RLOC-00001820, RLOC-00002311, RLOC-00002312, RLOC-00002314, RLOC-00002315, RLOC-00002407, RLOC-00004014, RLOC-00005663, RLOC-00005664, RLOC-00005665, RLOC-00006257, RLOC-00007685, RLOC-00010104, RLOC-00013286, RLOC-00014299, RLOC-00014300, RLOC-00014303, RLOC-00016555, RLOC-00016636, RLOC-0001…	LOC101242175, LOC101242445, LOC113475524	LOC122552159, LOC122552284, LOC122552434, LOC122552439, LOC122552440	LOC103383984, LOC103384222, LOC103387377, LOC103391770, LOC103391771, LOC103393770, LOC103393895, LOC103394621, LOC103398802, LOC107988066, LOC112488007	CD209, CLEC4A, CLEC4C, CLEC4D, CLEC4E, CLEC4M, CLEC6A	RLOC-00001437, RLOC-00028543	LOC113803845, LOC113810415, LOC113815463, LOC113820258, LOC113822906, LOC113822909, LOC113822912, LOC113822913, LOC113827432, LOC113829489, LOC113829515	CD209, CLEC4A, CLEC4C, CLEC4D, CLEC4E, CLEC6A, ENSMMUG00000048292	CLEC17A, LOC102445290, LOC102449016, LOC102449260, LOC102449267, LOC102449499, LOC102451408, LOC102457847, LOC102463538
OG0000023	RLOC-00004706, RLOC-00004709, RLOC-00010969, RLOC-00013578, RLOC-00025624	LOC100175631	LOC122540622, LOC122541511, LOC122541880, LOC122544172, LOC122544503, LOC122544539, LOC122544547, LOC122544553, LOC122544572, LOC122544573, LOC122544576, LOC122544580, LOC122544629, LOC122545919, LOC122545994, LOC122546146, LOC122547388, LOC122547745, LOC122548345, LOC122558794	LOC103379246, LOC103379255, LOC103381127, LOC103381130, LOC103395050, LOC103395309, LOC103395676, LOC103395678, LOC103395770	ENSG00000282988, H2AC1, H2AC11, H2AC12, H2AC13, H2AC14, H2AC15, H2AC16, H2AC17, H2AC18, H2AC19, H2AC20, H2AC21, H2AC25, H2AC4, H2AC6, H2AC7, H2AC8, H2AJ, H2AX	RLOC-00002674, RLOC-00003127, RLOC-00011394, RLOC-00027443	LOC113807435, LOC113807466, LOC113808679, LOC113808680, LOC113815398, LOC113815400, LOC113815402, LOC113815404, LOC113815417, LOC113815418, LOC113815419, LOC113815421, LOC113815433, LOC113815440, LOC113815443, LOC113815444, LOC113815452, LOC113819588, LOC113829109, LOC113830519	ENSMMUG00000039988, ENSMMUG00000046727, ENSMMUG00000047143, ENSMMUG00000047851, H2AFJ, H2AFX, HIST1H2AD, HIST1H3D, HIST2H2AA3, HIST2H2AA4, HIST2H2AB, HIST2H2AC, HIST3H2A	LOC102445328, LOC102447009, LOC102448896, LOC102451028, LOC102451285, LOC102452839, LOC102453347, LOC102454558, LOC102455079, LOC102455336, LOC102461453
OG0000025	RLOC-00008898, RLOC-00009203	LOC100176905	LOC122544484, LOC122544487, LOC122544497, LOC122544510, LOC122544543, LOC122544585, LOC122544586, LOC122544588, LOC122544590, LOC122544592, LOC122544593, LOC122544594, LOC122544597, LOC122544598, LOC122544601, LOC122544602, LOC122544603, LOC122544608, LOC122545861, LOC122545918, LOC122547099, LOC122547122, LOC122547788, LOC122548254	LOC103379252, LOC103381126, LOC103381129, LOC103382516, LOC103391759, LOC103391921, LOC103395671, LOC103395675, LOC103396322, LOC103399111	H2BC1, H2BC10, H2BC11, H2BC12, H2BC12L, H2BC13, H2BC14, H2BC15, H2BC17, H2BC18, H2BC21, H2BC26, H2BC3, H2BC4, H2BC5, H2BC6, H2BC7, H2BC8, H2BC9, H2BK1	RLOC-00024370	LOC113807434, LOC113807456, LOC113814320, LOC113814325, LOC113815368, LOC113815376, LOC113815399, LOC113815401, LOC113815409, LOC113815413, LOC113815414, LOC113815431, LOC113815438, LOC113815449, LOC113815450, LOC113815451, LOC113821356	ENSMMUG00000029761, ENSMMUG00000041839, ENSMMUG00000042816, ENSMMUG00000045038, ENSMMUG00000046110, ENSMMUG00000046737, ENSMMUG00000048883, HIST1H2BA, HIST1H2BD, HIST1H2BE, HIST1H2BG, HIST1H2BJ, HIST1H2BK, HIST1H2BN, HIST1H2BO, HIST2H2BE, HIST2H2BF, HIST3H2BB	LOC102444105, LOC102445822, LOC102446769, LOC102449128, LOC102451747, LOC102451988, LOC102452578, LOC102453087, LOC102454821, LOC102455573
OG0000029	RLOC-00006220, RLOC-00008581, RLOC-00008633, RLOC-00008682, RLOC-00008683, RLOC-00008789, RLOC-00008792, RLOC-00009320, RLOC-00009494, RLOC-00009726, RLOC-00011900, RLOC-00012353, RLOC-00013206, RLOC-00013515, RLOC-00013596, RLOC-00013928, RLOC-00014283, RLOC-00016146, RLOC-00021111, RLOC-00021531, RLOC-00021532, RLOC-00021765, RLOC-00028522	LOC100176245, LOC100176779, LOC100177705, LOC100177748, LOC100178559, LOC100178745, LOC100178874, LOC100179103, LOC100183042, LOC100185022, LOC100185397, LOC100187294, LOC100187411	LOC122559229, LOC122559632, slc6a11b, slc6a5, slc6a7, slc6a9	LOC103377682, LOC103382911, LOC103385522, LOC103385543, LOC103385779, LOC103385780, LOC103385792, LOC103386518, LOC103389703, LOC103395285, LOC103395429, LOC103395851, slc6a11, slc6a5, slc6a8, slc6a9	ENSG00000273554, SLC6A11, SLC6A12, SLC6A13, SLC6A5, SLC6A6, SLC6A7, SLC6A8, SLC6A9	RLOC-00002672, RLOC-00015357, RLOC-00017225	LOC113802438, LOC113807195, LOC113807847, LOC113813597, LOC113814785, LOC113816489, LOC113816536, LOC113816986, LOC113817901, LOC113827298, LOC113828102	KDM5A, SLC6A11, SLC6A5, SLC6A6, SLC6A7, SLC6A8, SLC6A9	LOC102458649, SLC6A12, SLC6A5, SLC6A6, SLC6A7
OG0000030	RLOC-00008686, RLOC-00018371	LOC100176037, LOC100179484, LOC100182775, LOC100184395, LOC100186390	LOC122550181, LOC122560342, LOC122560537, LOC122562022, LOC122562025, LOC122562026, LOC122562340, LOC122562341	LOC103379498, LOC103379499, LOC103381356, LOC103385795, LOC103386323, LOC103392864, LOC103393299, LOC103396567, LOC103396570, LOC103399790, LOC107989200	MYH1, MYH13, MYH15, MYH2, MYH3, MYH4, MYH6, MYH7, MYH7B, MYH8	RLOC-00002579, RLOC-00002701, RLOC-00002853, RLOC-00007153, RLOC-00007738, RLOC-00015991	LOC113801120, LOC113801999, LOC113802000, LOC113802002, LOC113802012, LOC113802013, LOC113802024, LOC113807015, LOC113807016, LOC113807700, LOC113810225, LOC113810227, LOC113810231, LOC113810611, LOC113816510, LOC113816511, LOC113816513, LOC113816514, LOC113816527, LOC113816528, LOC113816950, LOC113819191, LOC113819192, LOC113820830, LOC113825417, LOC113829966, LOC113829968, LOC113829970, LOC1138…	ENSMMUG00000000227, ENSMMUG00000009771, ENSMMUG00000009778, ENSMMUG00000013918, ENSMMUG00000014754, MYH1, MYH13, MYH15, MYH3, MYH7, MYH8	LOC102445983, LOC102446383, LOC102446622, LOC102450688, LOC102452100, LOC102454405, LOC102455980, LOC102458660, LOC102459610, MYH15, MYH7B
OG0000032	RLOC-00011075, RLOC-00019758, RLOC-00019759, RLOC-00019898, RLOC-00026610, RLOC-00026611	LOC100176736, LOC100178709, LOC100181688, LOC100182743, LOC100185176, LOC100186959, LOC100187543	LOC122539927, LOC122543305, LOC122543306, LOC122543307, LOC122545707, LOC122545722, LOC122545763, LOC122546961, LOC122547696, LOC122548201, LOC122551809, LOC122551811, LOC122551812, LOC122551814, LOC122551815, LOC122551950, LOC122563340	LOC103376847, LOC103376849, LOC103384708, LOC103384726, LOC103385187, LOC103385300, LOC103389240, LOC103389754, LOC103391677, LOC103392215, LOC103392216, LOC103399760	TUBA1A, TUBA1B, TUBA1C, TUBA3C, TUBA3D, TUBA3E, TUBA4A, TUBA4B, TUBA8, TUBAL3	RLOC-00001291, RLOC-00003650, RLOC-00003667, RLOC-00005021, RLOC-00017171, RLOC-00022960, RLOC-00027054, RLOC-00028040, RLOC-00028079, RLOC-00028358	LOC113800820, LOC113812727, LOC113813376, LOC113815189, LOC113815191, LOC113816410, LOC113825593, LOC113827788, LOC113827940, LOC113828297, LOC113829550	ENSMMUG00000017442, ENSMMUG00000021081, ENSMMUG00000021159, TUBA1A, TUBA1B, TUBA3C, TUBA4B, TUBA8	LOC102444792, LOC102445223, LOC102446337, LOC102446572, LOC102450295, LOC102457222, LOC102457342, TUBA1A, TUBA1C, TUBA8
OG0000035	RLOC-00000457, RLOC-00000469, RLOC-00000470, RLOC-00000684, RLOC-00005782, RLOC-00007578, RLOC-00007579, RLOC-00007580, RLOC-00007841, RLOC-00008332, RLOC-00008333, RLOC-00008959, RLOC-00009340, RLOC-00011178, RLOC-00013482, RLOC-00017714, RLOC-00017721, RLOC-00021692, RLOC-00025052, RLOC-00028286, RLOC-00028374, RLOC-00028819, RLOC-00028841, RLOC-00029156, RLOC-00029216, RLOC-00029308, RLOC-0003…	LOC100175128, LOC100177039, LOC100179209, LOC100179269, LOC100179386, LOC100179852, LOC100180273, LOC100180812, LOC100181591, LOC100183414, LOC101242406, LOC104265897, LOC104266304, LOC104266306, LOC108949961, LOC108951045, LOC113474669, cbf-1	LOC122547428, LOC122552373, LOC122553695, fga	LOC103383500, LOC103389608, LOC103392503, LOC103392504	FCN1, FCN2, FGA, MFAP4	RLOC-00001392, RLOC-00013957, RLOC-00023778	LOC113803101, LOC113803834, LOC113803998, LOC113804005, LOC113804210, LOC113810799, LOC113813703, LOC113820788, LOC113824943, LOC113824944, LOC113828588	ENSMMUG00000014402, ENSMMUG00000014404, FCN2, FGA, MFAP4	FGA, LOC102447312, LOC102447557, LOC102447803, LOC102448059, LOC102448793, LOC102449036, LOC102449739, LOC102452168, LOC102456827, LOC102456929, MFAP4
OG0000037	RLOC-00009155, RLOC-00019074	LOC100176924, LOC100179253, LOC100181578, LOC100182408, LOC100184282, LOC100185479, LOC113474543	LOC122541492, LOC122547255, LOC122552197, LOC122552585, LOC122554570, LOC122554571, LOC122554573, LOC122554574, LOC122554576, LOC122554580, LOC122554788, LOC122563618, rgs19	LOC103377428, LOC103387088, LOC103394481, LOC103395798, LOC103395799, LOC103395800, LOC103395811, LOC103396411, LOC103399816, LOC103399817, LOC103399818, LOC103399871, LOC103399872, LOC103399873, LOC103399874, rgs19	RGS1, RGS13, RGS16, RGS17, RGS18, RGS19, RGS2, RGS20, RGS21, RGS4, RGS5, RGS8	RLOC-00000083, RLOC-00000374, RLOC-00000980, RLOC-00003988, RLOC-00019794, RLOC-00021831, RLOC-00024632, RLOC-00026675	LOC113816132, LOC113823111	RGS1, RGS13, RGS16, RGS17, RGS18, RGS19, RGS2, RGS20, RGS4, RGS5, RGS8	LOC102448941, LOC102452949, LOC102460243, LOC102462400, RGS1, RGS13, RGS16, RGS18, RGS19, RGS2, RGS20, RGS21, RGS4, RGS8
OG0000038	RLOC-00017645, RLOC-00017763, RLOC-00017764, RLOC-00017765, RLOC-00017766, RLOC-00017767, RLOC-00026796, RLOC-00027526	nachr	LOC122542548, LOC122542549, LOC122544711, LOC122547773, LOC122560319, LOC122562489, LOC122562507, chrna1, chrna2b, chrna6, chrnd, chrne	LOC103377503, LOC103379401, LOC103379415, LOC103383908, LOC103384191, LOC103384192, LOC103384655, LOC103387777, LOC103391038, LOC103391039, LOC103391046, LOC103391552, LOC103395415, LOC103398445, LOC103398681, chrna1, chrna5, chrnb1, chrnb2, chrng	CHRNA1, CHRNA2, CHRNA3, CHRNA4, CHRNA5, CHRNA6, CHRNB1, CHRNB2, CHRNB3, CHRNB4, CHRND, CHRNE, CHRNG	RLOC-00003907, RLOC-00023069, RLOC-00023522, RLOC-00026700	LOC113802471, LOC113811567, LOC113811768, LOC113820401, LOC113820412, LOC113825124	CHRNA1, CHRNA3, CHRNA4, CHRNA6, CHRNB1, CHRNB2, CHRNB4, CHRND, CHRNE, CHRNG	CHRNA1, CHRNA2, CHRNA3, CHRNA4, CHRNA6, CHRNB1, CHRNB2, CHRNB3, CHRNB4, CHRNE, LOC102457024
OG0000041	RLOC-00002762, RLOC-00002763, RLOC-00026763, RLOC-00026826, RLOC-00027134, RLOC-00027135, RLOC-00027138, RLOC-00027724	LOC100175770, LOC100177309, LOC100185847, LOC100187416, LOC100187531	LOC122539683, LOC122540036, LOC122550159, LOC122550160, LOC122550332, LOC122560648, LOC122561916, gcgra, ghrhrl, pth1r, pth2ra, vipr2	LOC103377222, LOC103377507, LOC103381602, LOC103381621, LOC103381718, LOC103396216, LOC103396404, LOC103396405, LOC103396749, LOC103398124, LOC103399891, LOC103399903, gcgr, glp2r, pth1r, pth2r	ADCYAP1R1, GCGR, GHRHR, GIPR, GLP1R, GLP2R, PTH1R, PTH2R, SCTR, VIPR1, VIPR2	RLOC-00007095, RLOC-00015327, RLOC-00015908, RLOC-00017071, RLOC-00018184, RLOC-00019939, RLOC-00024244, RLOC-00026733	LOC113825590	ADCYAP1R1, ENSMMUG00000000256, GIPR, GLP1R, GLP2R, PTH1R, PTH2R, SCTR, VIPR1, VIPR2	ADCYAP1R1, GHRHR, GLP1R, GLP2R, LOC102446059, LOC102450627, LOC102456517, LOC102458121, LOC102462143, LOC102463818, PTH1R, SCTR, VIPR1
OG0000048	RLOC-00000583, RLOC-00003569, RLOC-00005128, RLOC-00015639, RLOC-00015645, RLOC-00026368	LOC100175231, LOC100176712, LOC100180384, LOC100187078	LOC122559783, LOC122560501, anpepb, erap1b, erap2	LOC103379305, LOC103379629, LOC103379762, LOC103397926, LOC103398274, LOC103398275, anpep	ANPEP, ERAP1, ERAP2, LNPEP, LVRN	RLOC-00000627, RLOC-00001383, RLOC-00001600, RLOC-00009800, RLOC-00011070	LOC113804788, LOC113804789, LOC113804819, LOC113804820, LOC113804821, LOC113804822, LOC113804828, LOC113808319, LOC113811393, LOC113811395, LOC113811396, LOC113811397, LOC113811418, LOC113811419, LOC113815275, LOC113815278, LOC113815280, LOC113815281, LOC113815282, LOC113815283, LOC113815284, LOC113815285, LOC113815289, LOC113815290, LOC113815291, LOC113815293, LOC113815294, LOC113815295, LOC1138…	ANPEP, ERAP1, ERAP2, LNPEP, LVRN	ERAP1, LOC102443965, LOC102451133, LOC102462658, LVRN
OG0000050	RLOC-00018669, RLOC-00018868, RLOC-00019666, RLOC-00020752	LOC100177580, LOC100177921, LOC100183015, LOC100183470, LOC100184799, LOC100187182, LOC445711	LOC122548458, LOC122549562, LOC122560146, LOC122560147, LOC122560162, LOC122560199, LOC122563454, LOC122563474, frk, lyn, si_ch73-340m8.2, yes1	LOC103378673, LOC103385164, LOC103385165, LOC103385228, LOC103386740, LOC103394339, LOC103396430, LOC103398683, frk, fyn, hck, lck, yes1	BLK, FGR, FRK, FYN, HCK, LCK, LYN, PTK6, SRC, SRMS, YES1	RLOC-00000599, RLOC-00008082, RLOC-00008714, RLOC-00008751, RLOC-00009210, RLOC-00019084, RLOC-00020221, RLOC-00020741	LOC113803397, LOC113803399, LOC113806269, LOC113809176, LOC113813580, LOC113813961	BLK, FGR, FRK, FYN, HCK, LCK, LYN, SRC, YES1	BLK, FRK, FYN, HCK, LCK, LYN, PTK6, SRC, SRMS, YES1
OG0000054	RLOC-00009759, RLOC-00018249	LOC100175370, LOC100183198, LOC100183235, LOC100186757	LOC122541509, LOC122544501, LOC122544562, LOC122544563, LOC122544565, LOC122544567, LOC122544568, LOC122544569, LOC122544570, LOC122544571, LOC122546603, LOC122547345, LOC122547787, LOC122548522, LOC122560700, LOC122561961, h3f3c	LOC103379247, LOC103381709, LOC103382060, LOC103382513, LOC103394976, LOC103394977, LOC103395674, LOC107988761	H3-3A, H3-4, H3-5, H3-7, H3C1, H3C10, H3C11, H3C12, H3C13, H3C14, H3C15, H3C2, H3C3, H3C4, H3C6, H3C7, H3C8	RLOC-00000376, RLOC-00028091	LOC113804394, LOC113805443, LOC113807432, LOC113812050, LOC113815411, LOC113815447, LOC113821360	ENSMMUG00000031483, ENSMMUG00000038094, ENSMMUG00000041140, ENSMMUG00000041389, ENSMMUG00000042224, ENSMMUG00000042236, ENSMMUG00000042975, ENSMMUG00000044239, ENSMMUG00000045382, ENSMMUG00000048028, HIST1H3A, HIST1H3F, HIST1H3I, HIST2H3A, HIST3H3	LOC102444530, LOC102446490, LOC102451513, LOC102458901
OG0000058	RLOC-00014706	LOC100177561, ci-cadherin	LOC122548764, LOC122558217, LOC122558714, LOC122560006, LOC122564555, LOC122564560, LOC122564562, LOC122564564, cdh11, cdh7a	LOC103377376, LOC103377379, LOC103377436, LOC103377437, LOC103377439, LOC103377441, LOC103377494, LOC103387776, LOC103396213, LOC103396526, LOC103396543, LOC103396577, LOC103396610, LOC107989317, LOC112488730, cdh22, cdh8	CDH10, CDH11, CDH12, CDH18, CDH19, CDH20, CDH22, CDH24, CDH5, CDH6, CDH7, CDH8, CDH9	RLOC-00023081, RLOC-00023512, RLOC-00023640	LOC113829630	CDH10, CDH11, CDH12, CDH18, CDH19, CDH20, CDH22, CDH24, CDH5, CDH6, CDH7, CDH8, CDH9	CABCOCO1, CDH10, CDH11, CDH12, CDH19, CDH20, CDH5, CDH6, CDH7, CDH8, CDH9, LOC102451698, LOC102459810, LOC102462218, LOC112547451
OG0000061	RLOC-00000667, RLOC-00003013, RLOC-00006961, RLOC-00007101, RLOC-00009875, RLOC-00016315, RLOC-00019169, RLOC-00023872	LOC100177139, LOC100177948, LOC100178770, LOC100181862, LOC100185959, LOC100186010, LOC100186122, LOC101242248, LOC101242631, LOC104266308	LOC122540190, LOC122544375, LOC122544440, LOC122547816, LOC122547961, LOC122548111, LOC122561437, dnah1, dnah12, dnah3, dnah6, dnah7	LOC103382184, LOC103383910, LOC103394246, LOC103399188, dnah12, dnah2, dnah7	DNAH1, DNAH12, DNAH14, DNAH2, DNAH3, DNAH6, DNAH7	RLOC-00000579, RLOC-00005711, RLOC-00007384, RLOC-00007409, RLOC-00007764, RLOC-00009151, RLOC-00009458, RLOC-00009624, RLOC-00009765, RLOC-00012651, RLOC-00013561, RLOC-00015151	LOC113800424, LOC113806178	DNAH3, DNAH6, DNAH7, ENSMMUG00000005622, ENSMMUG00000008166, ENSMMUG00000015322	DNAH1, DNAH12, DNAH14, DNAH3, DNAH6, DNAH7, LOC102445297, LOC102447635
OG0000067	RLOC-00018670, RLOC-00018837	LOC100179115, LOC108949976	LOC122541974, LOC122549565, LOC122553069, LOC122560786, LOC122562202, LOC122562203, LOC122563619, npbwr2b, oprk1, oprl1, oprm1, sstr1a	LOC103377458, LOC103382047, LOC103382108, LOC103383448, LOC103385150, LOC103387087, LOC103388560, LOC103392561, LOC103392947, LOC103393002, LOC103396420, LOC103399074, LOC107988196, LOC107989438, oprl1	NPBWR1, NPBWR2, OPRD1, OPRM1, SSTR1, SSTR2, SSTR3, SSTR4, SSTR5	RLOC-00000650, RLOC-00016480, RLOC-00020843, RLOC-00022840	LOC113818740, LOC113819525	NPBWR1, NPBWR2, OPRD1, OPRK1, OPRL1, OPRM1, SSTR1, SSTR2, SSTR3, SSTR4, SSTR5	NPBWR1, NPBWR2, OPRD1, OPRK1, OPRL1, OPRM1, SSTR1, SSTR2, SSTR3, SSTR4, SSTR5
OG0000068	RLOC-00026402, RLOC-00026920	LOC100177933, LOC101242174, LOC101242641, LOC101242702, LOC101243084, LOC101243297, LOC104266378, LOC104266450, LOC104266451, LOC108950612, LOC108950998, LOC113475305	LOC122539520, LOC122545931, LOC122547691, LOC122557980, LOC122558122, LOC122561445, LOC122561446, LOC122561447, LOC122561449, LOC122561450, LOC122561453	LOC103379025, LOC103379036, LOC103380249, LOC103382942, LOC107988150	MUC2, MUC5AC, MUC5B, MUC6	RLOC-00004491, RLOC-00006291, RLOC-00006357, RLOC-00006538, RLOC-00007148, RLOC-00007496, RLOC-00007701, RLOC-00008053, RLOC-00009934, RLOC-00013522, RLOC-00013555, RLOC-00013720, RLOC-00017858, RLOC-00018324, RLOC-00018389, RLOC-00020632, RLOC-00021611, RLOC-00022775, RLOC-00024030, RLOC-00024067	LOC113824171, LOC113824178, LOC113827512	ENSMMUG00000043846, MUC5AC, MUC5B	LOC102448196, LOC102450830, LOC102451070, LOC102453848, LOC102456400, LOC102463297, LOC106731742, MUC6
OG0000072	RLOC-00001893, RLOC-00001894, RLOC-00002335, RLOC-00007737, RLOC-00007738, RLOC-00012031, RLOC-00012435, RLOC-00012436, RLOC-00013999, RLOC-00014519, RLOC-00020356, RLOC-00020357, RLOC-00020358, RLOC-00020546, RLOC-00020547, RLOC-00020548, RLOC-00023544	LOC100180778, LOC100180823, LOC100185918, LOC100186897, LOC113474003, LOC113474370	LOC122543275, LOC122551942, LOC122551956, LOC122560047, si_dkey-91i10.3	LOC103380768, LOC103386049, LOC103386736, LOC103389542, LOC103398814	CYP24A1, CYP27A1, CYP27B1, CYP27C1	RLOC-00000330, RLOC-00001417, RLOC-00011612, RLOC-00014239, RLOC-00017978, RLOC-00019482, RLOC-00021201, RLOC-00023199	LOC113800993, LOC113803004, LOC113803145, LOC113803704, LOC113805430, LOC113805431, LOC113806683, LOC113810209, LOC113811641, LOC113811643, LOC113814383, LOC113816172, LOC113823036, LOC113825455, LOC113827653, LOC113829658	CYP24A1, CYP27A1, CYP27B1	LOC102443605, LOC102448341, LOC102458142
OG0000073	RLOC-00008518, RLOC-00008976, RLOC-00011065, RLOC-00018402, RLOC-00024114, RLOC-00025021	LOC100184433, LOC100184511, LOC101242512	LOC122540782, LOC122541496, LOC122544975, LOC122548860, LOC122558329, LOC122559998, LOC122564498, LOC122564705, LOC122564706, LOC122564723, LOC122564724	LOC103379009, LOC103382200, LOC103383945, LOC103386687, LOC103392716, LOC103392997, LOC103393868, LOC103396292, LOC103398887, tubb	ENSG00000198211, TUBB, TUBB1, TUBB2A, TUBB2B, TUBB3, TUBB4A, TUBB4B, TUBB6, TUBB8, TUBB8B	RLOC-00022193, RLOC-00025791, RLOC-00028516	LOC113806076, LOC113816095, LOC113819488, LOC113820001, LOC113822630, LOC113824407, LOC113826673, LOC113826677	ENSMMUG00000007588, ENSMMUG00000011029, ENSMMUG00000012546, ENSMMUG00000029059, ENSMMUG00000029983, TUBB, TUBB1, TUBB2B	LOC102454956, LOC102455457, LOC102456719, TUBB1, TUBB3, TUBB4A, TUBB6
OG0000074	RLOC-00010049, RLOC-00011341, RLOC-00019899, RLOC-00020311, RLOC-00020312, RLOC-00020313, RLOC-00020314, RLOC-00021071, RLOC-00021722, RLOC-00027469, RLOC-00027470, RLOC-00029443	LOC100186609, LOC100187210, LOC101242470, hsp70	LOC122540664, LOC122540665, LOC122541506, LOC122541507, LOC122553333, LOC122563583, hspa5	LOC103378288, LOC103388515, LOC103393458, LOC103395051, LOC103395053, hspa5	HSPA1A, HSPA1B, HSPA1L, HSPA2, HSPA5, HSPA6, HSPA8	RLOC-00004338, RLOC-00015214, RLOC-00015834, RLOC-00018305, RLOC-00018916, RLOC-00023634, RLOC-00024714	LOC113805260, LOC113805302, LOC113805304, LOC113815640, LOC113815713, LOC113817372, LOC113818927, LOC113824066, LOC113825747	ENSMMUG00000001895, ENSMMUG00000005217, ENSMMUG00000006799, ENSMMUG00000029821, ENSMMUG00000029822, ENSMMUG00000039212, ENSMMUG00000039784, ENSMMUG00000042089, ENSMMUG00000046286, HSPA2, HSPA8	HSPA2, HSPA5, HSPA8
OG0000076	RLOC-00008559, RLOC-00008570, RLOC-00008593, RLOC-00010170, RLOC-00010930, RLOC-00010931, RLOC-00010932, RLOC-00013796, RLOC-00015135, RLOC-00015445, RLOC-00028438	LOC100177241, LOC100177553, LOC100178906, LOC100180862, LOC100180892, LOC100182363, LOC100184349, LOC100185201, LOC100187537	LOC122555350, LOC122555352, LOC122560397, LOC122560737, slc5a1, slc5a10, slc5a9	LOC103392076, slc5a1, slc5a10, slc5a11, slc5a9	SLC5A1, SLC5A10, SLC5A11, SLC5A2, SLC5A3, SLC5A4, SLC5A9	RLOC-00000665, RLOC-00012349, RLOC-00014212, RLOC-00018810, RLOC-00018971, RLOC-00020929, RLOC-00024756	LOC113819854, LOC113819860, LOC113824820, LOC113825881, LOC113828571, LOC113828692	SLC5A1, SLC5A10, SLC5A2, SLC5A3, SLC5A4, SLC5A9	LOC102446066, LOC102461558, LOC102462883, SLC5A1, SLC5A11, SLC5A3, SLC5A9
OG0000080	RLOC-00001814, RLOC-00006624, RLOC-00006629, RLOC-00006630, RLOC-00007826, RLOC-00011796, RLOC-00014728	LOC100176499, LOC100179609, LOC100180208	LOC122545074, LOC122553027, LOC122559107, LOC122559134, LOC122559526, LOC122561484, LOC122563223, grm5b	LOC103379866, LOC103380084, LOC103380242, LOC103382858, LOC103385318, LOC103385464, LOC103385729, LOC103385906, LOC103386277, LOC103386478, LOC103386528, LOC103395387, grm1, grm5	GRM1, GRM2, GRM3, GRM4, GRM5, GRM6, GRM7, GRM8	RLOC-00017040, RLOC-00018708	LOC113803955, LOC113809201, LOC113816910, LOC113822318, LOC113824080, LOC113830584	GRM1, GRM2, GRM3, GRM4, GRM5, GRM6, GRM7, GRM8	GRM1, GRM2, GRM3, GRM4, GRM5, GRM7, GRM8, LOC102462852
OG0000086	RLOC-00003028, RLOC-00003038, RLOC-00003039, RLOC-00003040, RLOC-00003041, RLOC-00003061, RLOC-00003081, RLOC-00003082, RLOC-00003085, RLOC-00003560, RLOC-00003565, RLOC-00003594, RLOC-00003618, RLOC-00003619, RLOC-00003621, RLOC-00004613, RLOC-00005108, RLOC-00005125, RLOC-00005126, RLOC-00005127, RLOC-00010316, RLOC-00022572, RLOC-00027264, RLOC-00028118, RLOC-00030315	LOC100178206, LOC100178954, LOC100179019	LOC122542681, LOC122556847, tfpi2	LOC103378115, LOC103392428, tfpi2	EPPIN, EPPIN-WFDC6, PI3, SPINT2, SPINT3, TFPI, TFPI2, WFDC8	RLOC-00003564, RLOC-00012181, RLOC-00023799, RLOC-00025463, RLOC-00026193, RLOC-00028064	LOC113803833, LOC113806311, LOC113814202, LOC113814587	ENSMMUG00000003806, ENSMMUG00000044547, SPINT2, SPINT3, TFPI, TFPI2	LOC102448272, TFPI, TFPI2, WFIKKN1
OG0000087	RLOC-00005575, RLOC-00024392, RLOC-00024397, RLOC-00024401	LOC100176269, LOC100179000, LOC100179418, LOC100179850	LOC122550270, LOC122564469, LOC122564470, LOC122564471, LOC122564496	LOC103377059, LOC103377060, LOC103377061, LOC103377062, LOC103398354	HMSD, SERPINB1, SERPINB10, SERPINB11, SERPINB12, SERPINB13, SERPINB2, SERPINB3, SERPINB4, SERPINB5, SERPINB6, SERPINB8, SERPINB9	RLOC-00004928, RLOC-00005026, RLOC-00024840, RLOC-00028057	LOC113818676, LOC113825956, LOC113825958, LOC113826537	ENSMMUG00000016619, ENSMMUG00000022874, ENSMMUG00000042415, SERPINB1, SERPINB10, SERPINB11, SERPINB12, SERPINB13, SERPINB2, SERPINB5, SERPINB6, SERPINB8, SERPINB9	LOC102447340, LOC102447581, LOC102449420, LOC102449655, LOC102450068, LOC102450310, LOC102450538, LOC102458238, SERPINB1, SERPINB5
OG0000088	RLOC-00009969, RLOC-00010163, RLOC-00010996, RLOC-00011839, RLOC-00011840	LOC100176239, LOC100177320, LOC100178457	LOC122546051, LOC122548147, LOC122558545, LOC122559598, si_dkeyp-120h9.1, slc7a11, slc7a5	LOC103378974, LOC103379232, LOC103379684, LOC103384926, LOC103388347, LOC103394389, LOC103396137, LOC103396602, slc7a11, slc7a5, slc7a7	SLC7A10, SLC7A11, SLC7A5, SLC7A6, SLC7A7, SLC7A8	RLOC-00000831, RLOC-00011068, RLOC-00011568, RLOC-00014441, RLOC-00014552, RLOC-00014594, RLOC-00015763, RLOC-00016019, RLOC-00016853, RLOC-00021260, RLOC-00024681	LOC113803612, LOC113812249, LOC113817346, LOC113826021, LOC113828258, LOC113828260, LOC113828307	SLC7A10, SLC7A11, SLC7A7, SLC7A8	LOC102452431, LOC102452679, LOC102452940, LOC102461694, SLC7A10, SLC7A11, SLC7A5, SLC7A6
OG0000090	RLOC-00015002, RLOC-00015017, RLOC-00017332, RLOC-00018317	LOC100185355	LOC122543979, LOC122546589, LOC122547029, LOC122547718, LOC122548527, LOC122552714, capn12, capn3a, capn9	LOC103378451, LOC103380923, LOC103381555, LOC103383277, LOC103383278, LOC103383281, LOC103386024, LOC103387544, LOC103387545, LOC103387546, capn9	CAPN1, CAPN14, CAPN2, CAPN3, CAPN8, CAPN9	RLOC-00000379, RLOC-00007951, RLOC-00008099, RLOC-00011176, RLOC-00012740, RLOC-00013821, RLOC-00015258, RLOC-00016079, RLOC-00017357, RLOC-00017383, RLOC-00019938, RLOC-00023109, RLOC-00023232, RLOC-00023396, RLOC-00025119	LOC113818935, LOC113828640	CAPN1, CAPN14, CAPN2, CAPN3, CAPN8, CAPN9	CAPN1, CAPN11, CAPN14, CAPN2, CAPN3, CAPN8, CAPN9
OG0000097	RLOC-00012611, RLOC-00012759, RLOC-00013736, RLOC-00013737, RLOC-00013738	LOC100177703, LOC100186791	LOC122547762, LOC122549036, LOC122563627, crabp1a, fabp7b	LOC103378371, LOC103388245, LOC103388389, LOC103394348, LOC103394397, LOC103394572, LOC103398643, crabp1, fabp7	CRABP1, CRABP2, FABP12, FABP3, FABP4, FABP5, FABP7, FABP9, PMP2	RLOC-00000725, RLOC-00004037, RLOC-00004328, RLOC-00004341, RLOC-00017415, RLOC-00025989	LOC113803442, LOC113815521	CRABP1, CRABP2, ENSMMUG00000009880, ENSMMUG00000031115, ENSMMUG00000041773, FABP12, FABP3, FABP4, FABP9, PMP2	CRABP1, CRABP2, FABP3, FABP7, LOC102447294, LOC102447541, LOC102447791, LOC102448043, LOC102448291, LOC102449561, LOC102449801, LOC102450052
OG0000100	RLOC-00005412, RLOC-00006282, RLOC-00006602, RLOC-00006603, RLOC-00014867, RLOC-00015346	LOC100180496, LOC104265539	LOC122547233, LOC122558903, LOC122558904, LOC122558905, LOC122558909, itih2, itih5	LOC103383098, LOC103383128, LOC103385810, LOC103386175, LOC103386176, LOC103386188, itih2, itih6	ITIH1, ITIH2, ITIH3, ITIH4, ITIH5, ITIH6	RLOC-00000302, RLOC-00000556, RLOC-00001732, RLOC-00008251, RLOC-00009948, RLOC-00013852, RLOC-00015020, RLOC-00015185, RLOC-00017529, RLOC-00017842, RLOC-00018629, RLOC-00019211, RLOC-00019513, RLOC-00022570, RLOC-00026887	LOC113806807, LOC113806813, LOC113811072, LOC113821463	ITIH1, ITIH2, ITIH3, ITIH4, ITIH5, ITIH6	ITIH2, ITIH5, LOC102453009, LOC102453268, LOC102454156
OG0000102	RLOC-00010412, RLOC-00010413, RLOC-00012305, RLOC-00012734, RLOC-00021400, RLOC-00021512	LOC100178766, LOC100179226, LOC100185000, LOC100185440, LOC100185779, LOC100186569, LOC113475152, hox4	LOC122541698, chst1, chst2b, chst6, chst7, si_ch73-62b13.1	LOC103379596, LOC103379729, LOC103379730, LOC103387222, LOC103387223, LOC103387226, LOC103398782, LOC103399670, chst1, chst2, chst3, chst7	CHST1, CHST2, CHST3, CHST4, CHST5, CHST6, CHST7	RLOC-00000822, RLOC-00002165, RLOC-00010650, RLOC-00020001, RLOC-00023811	LOC113802578, LOC113826032, LOC113826335, LOC113826364	CHST1, CHST2, CHST4, CHST5, CHST6, CHST7	CHST1, CHST2, CHST3, LOC102447575, LOC102454695
OG0000103	RLOC-00012586, RLOC-00015285, RLOC-00017534, RLOC-00018205, RLOC-00022016, RLOC-00023137	LOC100177752, LOC100179348, LOC100180164, LOC100181997, LOC101242267	LOC122541885, LOC122541886, LOC122543197, LOC122548408, nktr, ppig	LOC103376792, LOC103381917, LOC103386987, LOC103389656, LOC103397984, nktr, ppig	NKTR, PPIA, PPIAL4A, PPIAL4C, PPIAL4D, PPIAL4E, PPIAL4F, PPIAL4G, PPIAL4H, PPIF, PPIG	RLOC-00005226, RLOC-00028259	LOC113813722, LOC113817924, LOC113826815	ENSMMUG00000016638, ENSMMUG00000029945, ENSMMUG00000029997, ENSMMUG00000030052, ENSMMUG00000030159, ENSMMUG00000031139, ENSMMUG00000031396, ENSMMUG00000032479, ENSMMUG00000037753, ENSMMUG00000039405, ENSMMUG00000042743, ENSMMUG00000043108, ENSMMUG00000047497, NKTR, PPIF, PPIG	NKTR, PPIF, PPIG
OG0000106	RLOC-00018765, RLOC-00020577, RLOC-00020645	LOC100180040, LOC100182180, LOC100183704	LOC122539321, LOC122541749, LOC122541792, LOC122541793, LOC122549222, LOC122556442, anxa11a, anxa3a, anxa4	LOC103377307, LOC103381914, LOC103383639, LOC103386989, LOC103390715, LOC103396252, LOC103399319, anxa3, anxa4	ANXA11, ANXA13, ANXA3, ANXA4, ANXA5, ANXA7	RLOC-00001264, RLOC-00004645, RLOC-00005134, RLOC-00015077, RLOC-00015329, RLOC-00016232, RLOC-00018032, RLOC-00019029, RLOC-00024813, RLOC-00026278, RLOC-00028731, RLOC-00028807	LOC113809015, LOC113819952, LOC113826864, LOC113826869	ANXA11, ANXA13, ANXA3, ANXA4, ANXA5, ANXA7	ANXA11, ANXA13, ANXA3, ANXA4, ANXA5, ANXA7
OG0000112	RLOC-00019497	LOC100184355	LOC122560592, LOC122560595, usp36	usp36, usp42	USP17L1, USP17L10, USP17L11, USP17L12, USP17L13, USP17L15, USP17L17, USP17L18, USP17L19, USP17L2, USP17L20, USP17L21, USP17L22, USP17L23, USP17L24, USP17L25, USP17L26, USP17L27, USP17L28, USP17L29, USP17L3, USP17L30, USP17L4, USP17L5, USP17L7, USP17L8, USP36, USP42	RLOC-00002847, RLOC-00004501, RLOC-00006263, RLOC-00008779, RLOC-00012823	LOC113802178	ENSMMUG00000020321, ENSMMUG00000029040, ENSMMUG00000032404, ENSMMUG00000039802, ENSMMUG00000040484, ENSMMUG00000041488, ENSMMUG00000041878, ENSMMUG00000042380, ENSMMUG00000042715, ENSMMUG00000044213, ENSMMUG00000045288, ENSMMUG00000046344, ENSMMUG00000047519, ENSMMUG00000049096, ENSMMUG00000049137	USP42
OG0000114	RLOC-00007283	LOC100176151, LOC100176920, LOC100183114, LOC100184090, LOC100185698	LOC122548084, LOC122559818, LOC122563119, aspn, fmoda, kera, lum, omd, podn, zgc_113307	LOC103377902, LOC103382679, LOC103385500, LOC103386069, LOC103386075, LOC103392044, LOC103399077, kera, lum, podn, prelp	FMOD, KERA, LUM, OMD, PODN, PODNL1, PRELP	RLOC-00004340, RLOC-00013790, RLOC-00014592, RLOC-00024284, RLOC-00027062, RLOC-00027488, RLOC-00029050	LOC113813483, LOC113828178	ENSMMUG00000016995, ENSMMUG00000047063, FMOD, PODN, PODNL1, PRELP	FMOD, KERA, LOC102448382, LUM, OMD, PODN, PRELP
OG0000115	RLOC-00025327	LOC100184481, LOC101242066	LOC122543039, LOC122543129, LOC122561142, adam19b, adam8a, zgc_174164	LOC103381641, LOC103381952, LOC103385472, LOC103387397, LOC103387673, LOC103388106, LOC103397409, LOC103398849, LOC103398957, adam19, adam9	ADAM12, ADAM15, ADAM19, ADAM28, ADAM33, ADAM8, ADAM9	RLOC-00000326, RLOC-00001317, RLOC-00005103, RLOC-00006505, RLOC-00007748, RLOC-00008814, RLOC-00010538, RLOC-00012594, RLOC-00013268, RLOC-00013901, RLOC-00014073, RLOC-00018309, RLOC-00018536	LOC113812615, LOC113820718, LOC113820732	ADAM12, ADAM15, ADAM19, ADAM28, ADAM33, ADAM8, ADAM9	ADAM12, ADAM19, ADAM28, ADAM8, LOC102444658, LOC102450996
OG0000118	RLOC-00002310, RLOC-00005563, RLOC-00014401, RLOC-00015627, RLOC-00016451, RLOC-00016453, RLOC-00016479, RLOC-00016480, RLOC-00016481, RLOC-00016482, RLOC-00016484, RLOC-00017259, RLOC-00017488, RLOC-00017538, RLOC-00017671	LOC100176335, LOC100178217, LOC100182640, LOC100187026, LOC104266552	LOC122541045, LOC122548115, LOC122559527, LOC122559540, LOC122565475	LOC103389933, LOC103398890, arrdc2, arrdc3, txnip	ARRDC2, ARRDC3, ARRDC4, TXNIP	RLOC-00004148, RLOC-00019108, RLOC-00021145, RLOC-00024802, RLOC-00025878, RLOC-00026170, RLOC-00027203	LOC113810291, LOC113816358, LOC113816360, LOC113816905, LOC113826088, LOC113827390, LOC113827400	ARRDC2, ARRDC3, TXNIP	ARRDC2, ARRDC3, ARRDC4, TXNIP
OG0000123	RLOC-00006637, RLOC-00010249	LOC100183328, LOC100185532	LOC122546402, LOC122548230, LOC122555901, LOC122555902, LOC122555904, LOC122561914, LOC122562003, LOC122562564, LOC122563870, trpv1	LOC103377942, LOC103377943, LOC103388006, trpv1, trpv4	TRPV1, TRPV2, TRPV3, TRPV4, TRPV5, TRPV6	RLOC-00000998, RLOC-00005580, RLOC-00007020, RLOC-00009102, RLOC-00012410, RLOC-00013260, RLOC-00014078, RLOC-00016096, RLOC-00017372, RLOC-00017705, RLOC-00018777, RLOC-00021847, RLOC-00022593, RLOC-00028474	LOC113829791, LOC113830377	TRPV1, TRPV2, TRPV3, TRPV4, TRPV5, TRPV6	LOC102445716, LOC102447214, LOC102447560, LOC102448373, LOC102459211, TRPV3, TRPV4
OG0000124	RLOC-00013987, RLOC-00014568	LOC100177068, LOC100179087, LOC100179380	LOC122549258, LOC122558656, LOC122564112, sept2, sept5a, zgc_63587	LOC103378127, LOC103379930, LOC103388342, LOC103394687, LOC103395062, LOC103396108, LOC103397004, LOC103397778, LOC103399236, sept5	ENSG00000284874, SEPTIN1, SEPTIN2, SEPTIN5, SEPTIN7	RLOC-00003109, RLOC-00005145, RLOC-00006929, RLOC-00007049, RLOC-00008276, RLOC-00008965, RLOC-00010409, RLOC-00014487, RLOC-00016231, RLOC-00018277, RLOC-00020590, RLOC-00025041, RLOC-00025362, RLOC-00025778, RLOC-00026418, RLOC-00027316	LOC113819892, LOC113824315, LOC113825507	SEPT1, SEPT2, SEPT5, SEPT7	LOC102451934, LOC102459358, SEPT2, SEPT5, SEPT7
OG0000127	RLOC-00015462, RLOC-00017129	LOC100177866, LOC100180733, LOC100185046, LOC104265353	LOC122539987, LOC122543258, LOC122550139, LOC122554926, scn1laa	LOC103377201, LOC103381562, LOC103384623, LOC103385974, LOC103389435, LOC103392165, LOC103396225	SCN10A, SCN11A, SCN1A, SCN2A, SCN3A, SCN4A, SCN5A, SCN8A, SCN9A	RLOC-00013312, RLOC-00016867, RLOC-00023526, RLOC-00025081, RLOC-00026093	LOC113818714, LOC113818717, LOC113827884	SCN10A, SCN11A, SCN1A, SCN2A, SCN3A, SCN4A, SCN5A, SCN8A, SCN9A	LOC102446421, LOC102447998, LOC102448247, LOC102452890, LOC102458367, LOC102458957, LOC102463247, SCN2A, SCN8A
OG0000132	RLOC-00006531, RLOC-00006739, RLOC-00023039	LOC100178775	LOC122542174, LOC122561637, LOC122561638, LOC122561640, LOC122562956, LOC122563345, kcna4	LOC103380558, LOC103380559, LOC103380560, LOC103382000, LOC103382518, LOC103382520, LOC103382521, LOC103384425, LOC103386549, LOC103386550, LOC103386551, LOC103398632	KCNA1, KCNA10, KCNA2, KCNA3, KCNA4, KCNA5, KCNA6, KCNA7	RLOC-00011851, RLOC-00014082, RLOC-00016298, RLOC-00021988, RLOC-00022511	LOC113825731	ENSMMUG00000044539, KCNA1, KCNA10, KCNA2, KCNA3, KCNA4, KCNA5, KCNA7	KCNA10, KCNA2, KCNA4, LOC102453417, LOC102461212, LOC102462814, LOC102463061
OG0000133	RLOC-00009456, RLOC-00014162, RLOC-00024324, RLOC-00027325	LOC100175470, LOC100177285, LOC100177581, LOC100179662, LOC100183953	LOC122546576, LOC122553665, LOC122561389, dhx15, dhx16, dhx38, dhx8	LOC103381856, LOC103381857, LOC103383656, LOC103390531, dhx16, dhx38, dqx1	DHX15, DHX16, DHX32, DHX38, DHX8, DQX1	RLOC-00004887, RLOC-00008980, RLOC-00009404, RLOC-00014952, RLOC-00017365, RLOC-00017434, RLOC-00019549, RLOC-00020143, RLOC-00020420, RLOC-00021439	LOC113800047, LOC113802523, LOC113812398, LOC113829293	DHX16, DHX32, DHX8, DQX1, ENSMMUG00000000677, ENSMMUG00000009637	DHX15, DHX16, DHX8
OG0000138	RLOC-00001165, RLOC-00001166, RLOC-00001167, RLOC-00001171, RLOC-00002053, RLOC-00002174, RLOC-00012898, RLOC-00012926, RLOC-00012927, RLOC-00012996, RLOC-00019871, RLOC-00027094, RLOC-00027136	LOC100179753, LOC100183105, LOC100184703	LOC122543782, LOC122543783, LOC122544022, LOC122556927, LOC122564857, LOC122564863	LOC103384134, LOC103391432	SPINK1, SPINK4, SPINK6, SPINK7	RLOC-00004655	LOC113803310, LOC113805217, LOC113806247, LOC113815236, LOC113816086, LOC113820208, LOC113820358, LOC113823209, LOC113823213	SPINK1, SPINK4, SPINK7	LOC102444914, LOC102449269, LOC102456901, LOC102457161, LOC102457303, LOC102457559, LOC102457814, LOC102458311, LOC106731787, LOC112543884
OG0000139	RLOC-00017776	LOC100175596, LOC100179379, LOC100181855, LOC100185771, tropm1	LOC122544695, LOC122545215, LOC122548517, LOC122565150, tpm1	LOC103379363, LOC103388042, LOC103389160, LOC103394465, LOC103396474, tpm1, tpm4	TPM1, TPM2, TPM3, TPM4	RLOC-00000185, RLOC-00000828, RLOC-00008401, RLOC-00012674, RLOC-00014858, RLOC-00021937, RLOC-00023321, RLOC-00024093, RLOC-00024255, RLOC-00025391, RLOC-00027169, RLOC-00027426	LOC113820940, LOC113820944	ENSMMUG00000011256, ENSMMUG00000012399, ENSMMUG00000014009, ENSMMUG00000016321, ENSMMUG00000018252, ENSMMUG00000038933, ENSMMUG00000043320, TPM1, TPM2, TPM3, TPM4	LOC102456979, LOC102464093, TPM1, TPM3
OG0000141	RLOC-00022275	LOC100178622, LOC100184318, LOC113473994	LOC122543401, LOC122547278, LOC122549706, LOC122556626, LOC122556627	LOC103385130, LOC103390629, LOC103390630, LOC103396423, hnrnpa3	HNRNPA0, HNRNPA1, HNRNPA1L2, HNRNPA1L3, HNRNPA2B1, HNRNPA3	RLOC-00001932, RLOC-00005016, RLOC-00019647, RLOC-00023810, RLOC-00026782, RLOC-00027231, RLOC-00027934, RLOC-00028059, RLOC-00028288, RLOC-00028323	LOC113818095, LOC113818096	ENSMMUG00000001858, ENSMMUG00000007887, ENSMMUG00000007928, ENSMMUG00000011937, ENSMMUG00000029402, ENSMMUG00000031232, ENSMMUG00000031613, ENSMMUG00000040338, ENSMMUG00000041761, ENSMMUG00000043526, ENSMMUG00000045923, ENSMMUG00000047451, HNRNPA1, HNRNPA1L2, HNRNPA2B1	HNRNPA0, HNRNPA1, HNRNPA2B1, HNRNPA3
OG0000144	RLOC-00001375, RLOC-00008231	LOC778732	LOC122541568, LOC122546910, LOC122550662, LOC122557540, LOC122564647, pou2f3, pou3f1, pou3f2b	LOC103380785, LOC103387913, LOC103389210, LOC103389387, LOC103393889, LOC103395072, LOC112487902, LOC112488489, pou2f2, pou3f2, pou3f3, pou3f4	POU2F2, POU2F3, POU3F1, POU3F2, POU3F3, POU3F4	RLOC-00004688, RLOC-00015613, RLOC-00017544, RLOC-00021178, RLOC-00023143, RLOC-00027240	LOC113802634, LOC113816211	POU2F2, POU2F3, POU3F1, POU3F2, POU3F3, POU3F4	LOC102449664, LOC102457876, POU2F3, POU3F1, POU3F2, POU3F3, POU3F4
OG0000145	RLOC-00004205, RLOC-00013248, RLOC-00013953, RLOC-00013976, RLOC-00014174, RLOC-00014175, RLOC-00021172, RLOC-00022092	LOC100175240, LOC100177563, LOC100184509, LOC100184727, LOC101242602, LOC104266184, LOC108949489	LOC122559967, LOC122560247, LOC122563859, LOC122563860, LOC122564200, slc13a4	LOC103378074, LOC103395642, LOC103399527, slc13a1, slc13a3, slc13a4, slc13a5	SLC13A1, SLC13A2, SLC13A3, SLC13A4, SLC13A5	RLOC-00001624, RLOC-00005379, RLOC-00018888	LOC113808310, LOC113808311	SLC13A1, SLC13A2, SLC13A3, SLC13A4, Slc13a5	LOC102451646, LOC102452504, LOC102454835, LOC102460546, SLC13A1, SLC13A3, SLC13A4
OG0000146	RLOC-00004505, RLOC-00005998, RLOC-00009225, RLOC-00011887, RLOC-00012038, RLOC-00012942, RLOC-00013896, RLOC-00014477, RLOC-00014478, RLOC-00018640, RLOC-00019038, RLOC-00019954, RLOC-00022097, RLOC-00022543, RLOC-00023177, RLOC-00023313, RLOC-00023314, RLOC-00023326, RLOC-00023327, RLOC-00027345, RLOC-00027671	LOC100175732, LOC100177156, LOC100177915, LOC100178051	LOC122540333, gucy2g, npr2	LOC103381679, LOC103384893, LOC103388035, LOC103389042, LOC107989392, npr1	NPR1, NPR2	RLOC-00008166, RLOC-00012285, RLOC-00014502, RLOC-00018732, RLOC-00025501	LOC113805192, LOC113805203, LOC113806494, LOC113811445, LOC113824098, LOC113824967	NPR1, NPR2	LOC102448215
OG0000147	RLOC-00007086, RLOC-00009025, RLOC-00009734, RLOC-00014906, RLOC-00015577, RLOC-00016404, RLOC-00016558, RLOC-00016777, RLOC-00017415	LOC100184125	LOC122555092, negr1, opcml	LOC103395058, iglon5, lsamp, negr1	IGLON5, LSAMP, NEGR1, NTM, OPCML	RLOC-00001364, RLOC-00014270	LOC113801220, LOC113804673, LOC113810743, LOC113811625, LOC113813258, LOC113815100, LOC113815308, LOC113815369, LOC113815548, LOC113816632, LOC113816724, LOC113817016, LOC113820293, LOC113822720, LOC113822855, LOC113824805, LOC113830509	LSAMP, NEGR1, NTM, OPCML	IGLON5, LSAMP, NEGR1, NTM, OPCML
OG0000148	RLOC-00008525, RLOC-00008526, RLOC-00022581, RLOC-00022582, RLOC-00022583, RLOC-00023267, RLOC-00027061, RLOC-00030185	LOC100177480, LOC100178982, LOC100181418, LOC100181715, LOC100182641, LOC108949741	LOC122544380, LOC122544809, LOC122546472, gal3st1a, gal3st3, gal3st4	LOC103377702, LOC103377878, LOC103384136, LOC103385477, LOC103386512, LOC103389634, LOC103390132, gal3st1	GAL3ST1, GAL3ST2, GAL3ST3, GAL3ST4	RLOC-00001488, RLOC-00007570, RLOC-00013874, RLOC-00016868	LOC113801257, LOC113816616, LOC113816882, LOC113817119, LOC113829077, LOC113829078, LOC113829081	GAL3ST2, GAL3ST4	GAL3ST2, GAL3ST3, GAL3ST4, LOC102454147, LOC102464092
OG0000149	RLOC-00011027	LOC100185031, LOC100187104, LOC101243495, LOC494422	LOC122554183, gsna, scin, vil1, vill	LOC103396090, LOC103397960, avil, capg, gsn, vill	AVIL, CAPG, GSN, SCIN, VIL1, VILL	RLOC-00001224, RLOC-00001375, RLOC-00001753, RLOC-00008252, RLOC-00011228, RLOC-00012710, RLOC-00015828, RLOC-00015859, RLOC-00016031, RLOC-00017725, RLOC-00018369, RLOC-00019778, RLOC-00020891, RLOC-00021236, RLOC-00021479, RLOC-00024695, RLOC-00026249, RLOC-00027776	LOC113813489	AVIL, CAPG, GSN, SCIN, VIL1, VILL	GSN, SCIN, VILL
OG0000150	RLOC-00016780, RLOC-00018436	LOC100177906, LOC100182749, LOC108951011	LOC122543221, LOC122548903, LOC122549191, LOC122549491, col16a1, col21a1, col22a1, zmp_0000000760	LOC103387427, LOC103387447, LOC103394184, LOC107988369, LOC112487851, col16a1, col19a1, col22a1	COL16A1, COL19A1, COL21A1, COL22A1, COL9A1	RLOC-00001628, RLOC-00001667, RLOC-00002417, RLOC-00004942, RLOC-00006293, RLOC-00008242, RLOC-00008506, RLOC-00009253, RLOC-00013219, RLOC-00017452, RLOC-00020706, RLOC-00023328	LOC113824982	COL16A1, COL19A1, COL21A1, COL22A1	COL19A1, COL21A1, COL22A1, COL9A1, COLXVI, LOC102449880, LOC102462681
OG0000151	RLOC-00022163, RLOC-00023297	LOC100177777, LOC100185660, LOC100186150	LOC122540038, LOC122546013, LOC122547116, LOC122549935, LOC122558121, LOC122561605, plcd1a, plcl1, plcl5	LOC103382183, LOC103388346, LOC103389737, LOC103392383, LOC103392750, LOC103393174, LOC103394247, LOC103396221, plcd1, plcl1, plcz1	PLCD1, PLCD3, PLCD4, PLCL1, PLCL2, PLCZ1	RLOC-00010335, RLOC-00011297, RLOC-00013676, RLOC-00014749, RLOC-00015634	LOC113808841, LOC113820542, LOC113820658	PLCD1, PLCD4, PLCL1, PLCL2, PLCZ1	LOC102462232, PLCD1, PLCD4, PLCL1, PLCL2, PLCZ1
OG0000157	RLOC-00000498, RLOC-00026790, RLOC-00026794, RLOC-00026889	LOC100176691, LOC100183879, LOC100187536	LOC122542186, LOC122557968, LOC122565415, slc1a1, slc1a6, slc1a7a	LOC103378796, LOC103379144, LOC103389190, LOC103392549, LOC103392639, LOC103395828, LOC103396953, LOC103398163, slc1a1, slc1a2, slc1a7	SLC1A1, SLC1A2, SLC1A3, SLC1A6, SLC1A7	RLOC-00005136, RLOC-00013944, RLOC-00018147, RLOC-00019612, RLOC-00023052, RLOC-00025302	LOC113815331, LOC113815332, LOC113828230	SLC1A1, SLC1A2, SLC1A3, SLC1A6, SLC1A7	LOC102445895, LOC102456648, LOC102457776, SLC1A1, SLC1A2, SLC1A7
OG0000158	RLOC-00001895, RLOC-00001942, RLOC-00012287, RLOC-00012289, RLOC-00016208, RLOC-00029403	LOC100175442, LOC100177597, LOC100178610, LOC100180115, LOC100181685, LOC100181965, LOC100182385, LOC100182508, LOC100182643, LOC100183306, LOC100183369, LOC100183836, LOC100184064, LOC101242320, LOC101242705, LOC101243063, LOC104265760, LOC104266744, LOC113474868, LOC113474872	LOC122545508, atl1, atl2	LOC103383366, LOC103387070, LOC103390736, atl1	ATL1, ATL2, ATL3	RLOC-00006659, RLOC-00007652, RLOC-00009962, RLOC-00012985, RLOC-00016073	LOC113813364	ATL1, ATL2, ATL3	ATL1, ATL2, ATL3, LOC106731591
OG0000159	RLOC-00006368, RLOC-00013060	LOC100175278, LOC108949755, gi1	LOC122558861, LOC122558862, LOC122563056, LOC122563057, gnai1, gnao1b, gnaz	LOC103378722, LOC103379541, LOC103380169, LOC103382723, LOC103384812, LOC103384813, LOC103385912, gnai2, gnaz	GNAI1, GNAI2, GNAI3, GNAO1, GNAT1, GNAT2, GNAT3, GNAZ	RLOC-00001951, RLOC-00003962, RLOC-00008555, RLOC-00015988	LOC113800158, LOC113824421	GNAI1, GNAI2, GNAI3, GNAO1, GNAT2, GNAZ	GNAI1, GNAI3, GNAO1, GNAT2, GNAT3, LOC102446233, LOC102456402, LOC102462115
OG0000161	RLOC-00014208, RLOC-00014512	LOC100183051	LOC122540266, LOC122544290, LOC122556090, LOC122558198, LOC122564533	LOC103388257, LOC103394076, LOC103399942, fblim1, limd1, trip6, wtip, zyx	AJUBA, LIMD1, LPP, TRIP6, WTIP, ZYX	RLOC-00000062, RLOC-00003700, RLOC-00009330, RLOC-00009605, RLOC-00015364, RLOC-00017281, RLOC-00017934, RLOC-00018902, RLOC-00019628, RLOC-00024607, RLOC-00027862	LOC113818192, LOC113819679, LOC113820061	AJUBA, ENSMMUG00000016823, LIMD1, TRIP6, WTIP, ZYX	FBLIM1, LIMD1, LOC102447536, LOC112543501, LPP, WTIP, ZYX
OG0000162	RLOC-00017134	LOC100176265, LOC100181813, LOC101243522, LOC104265810	LOC122541162, LOC122541224, LOC122541229, LOC122541230, LOC122541231, LOC122541232, LOC122541233, LOC122541236, LOC122541238, LOC122541321, LOC122541323, LOC122543799, LOC122545444, LOC122547804, LOC122552699, LOC122559633, chrm4a, chrm5b	LOC103379693, LOC103380168, LOC103381170, LOC103382390, LOC103387250, LOC103389423, LOC103392924, chrm2	CHRM1, CHRM2, CHRM3, CHRM4, CHRM5	RLOC-00001578, RLOC-00019074	LOC113812864	CHRM1, CHRM2, CHRM3, CHRM4, CHRM5	CHRM1, CHRM2, CHRM3, CHRM4, CHRM5
OG0000165	RLOC-00006350	LOC100179241, LOC100181254, LOC100186875	LOC122558816, LOC122561761, plxna2, plxna4, plxnb1b	LOC103380335, LOC103382457, LOC103384373, LOC103384739, LOC103384751, LOC103385266, LOC103386584, LOC103386623, LOC103399466, plxna1, plxna3, plxna4	PLXNA1, PLXNA2, PLXNA3, PLXNA4, PLXNB1, PLXNB2, PLXNB3	RLOC-00006209, RLOC-00006980, RLOC-00007352, RLOC-00010912, RLOC-00011310, RLOC-00012158, RLOC-00027411, RLOC-00028463	LOC113812829, LOC113813593	PLXNA1, PLXNA2, PLXNA3, PLXNA4, PLXNB3	LOC102450681, PLXNA1, PLXNA2, PLXNA4, PLXNB2
OG0000167	RLOC-00009325, RLOC-00018388, RLOC-00018886, RLOC-00018887, RLOC-00018888, RLOC-00018909	gh18	LOC122562933, LOC122562968, LOC122563127, LOC122563128, LOC122563130, LOC122563132, LOC122563133, LOC122563134, LOC122563135, LOC122563136	LOC103385345, LOC103385356, LOC103386501, LOC103386513	CHI3L1, CHI3L2, CHIA, CHIT1	RLOC-00002057, RLOC-00023867, RLOC-00024941	LOC113817257, LOC113817258, LOC113819038, LOC113819046, LOC113819050, LOC113819998, LOC113822241, LOC113824913, LOC113830447	CHI3L1, CHI3L2, CHIA, CHIT1, ENSMMUG00000002454	LOC102446777, LOC102447198, LOC102447603, LOC102449311, LOC102449541, LOC102450356
OG0000171	RLOC-00003742, RLOC-00009032, RLOC-00009033, RLOC-00017980, RLOC-00018918, RLOC-00019087, RLOC-00023430, RLOC-00024441, RLOC-00026405, RLOC-00026407, RLOC-00026409	LOC100169893, LOC100169894, LOC100182809, LOC108949285, LOC108949918	LOC122560449, LOC122560798, LOC122560799, tbxas1	LOC103383478, LOC103387006, LOC103387007, tbxas1	CYP3A4, CYP3A43, CYP3A5, CYP3A7, CYP3A7-CYP3A51P, TBXAS1	RLOC-00002643, RLOC-00002685, RLOC-00022022, RLOC-00022731, RLOC-00023604, RLOC-00024175, RLOC-00028253	LOC113804049, LOC113811680	CYP3A4, CYP3A43, CYP3A5, CYP3A7, TBXAS1	LOC102447293, LOC102447714, TBXAS1
OG0000172	RLOC-00016571	groucho1, groucho2	LOC122540892, LOC122561155, LOC122561196, LOC122565380, LOC122565381, LOC122565382	LOC103379113, LOC103379965, LOC103380252, LOC103397886, LOC103397916, LOC103398165, LOC103398296, LOC103398303	TLE1, TLE2, TLE3, TLE4, TLE5	RLOC-00000247, RLOC-00001792, RLOC-00008518, RLOC-00012925, RLOC-00013263, RLOC-00014193, RLOC-00015881, RLOC-00017790, RLOC-00019043, RLOC-00020023, RLOC-00021406	LOC113809778, LOC113817103, LOC113817104	TLE1, TLE2, TLE3, TLE4	AES, LOC102453744, LOC102456699, LOC102462844, TLE1, TLE3, TLE4
OG0000173	RLOC-00024292	LOC104265465	LOC122543070, LOC122552940, LOC122552949, LOC122556761, LOC122563536, adra1d, htr1aa, htr1fa	LOC103378163, LOC103389305, LOC103389308, LOC103395768, LOC103397722, adra1b, adra1d, htr1a, htr1e, htr1f	ADRA1A, ADRA1B, ADRA1D, HTR1B, HTR1D, HTR1E, HTR1F	RLOC-00012643, RLOC-00013838, RLOC-00026283	LOC113807136, LOC113810668, LOC113814918, LOC113830561	ADRA1A, HTR1B, HTR1D, HTR1E, HTR1F	ADRA1A, ADRA1B, ADRA1D, HTR1A, HTR1B, HTR1D, HTR1E, HTR1F
OG0000181	RLOC-00002337, RLOC-00003554, RLOC-00003558, RLOC-00008038, RLOC-00009103, RLOC-00009104, RLOC-00010453, RLOC-00010455, RLOC-00010456, RLOC-00010953, RLOC-00023084, RLOC-00025878, RLOC-00028989, RLOC-00029803	LOC100178154, LOC100179324, LOC100186738, LOC100187340, LOC104266559, LOC494365	LOC122539947, LOC122545857, LOC122551958, LOC122559364, asic1b	LOC103385439, LOC103396323, LOC112486717, asic1, asic2, asic4	ASIC1, ASIC2, ASIC3, ASIC4, ASIC5	RLOC-00010313	LOC113801059, LOC113814761	ACCN2, ASIC2, ASIC3, ASIC4	ASIC1, ASIC5, LOC102453851
OG0000182	RLOC-00005733, RLOC-00005734, RLOC-00005736, RLOC-00005843, RLOC-00005845, RLOC-00005847, RLOC-00005848, RLOC-00005849, RLOC-00005850, RLOC-00005852, RLOC-00005853, RLOC-00005854, RLOC-00005855, RLOC-00005859, RLOC-00005860, RLOC-00006032, RLOC-00006356, RLOC-00006686, RLOC-00029586	LOC100181086, LOC100185810, LOC101243301	LOC122558957, LOC122559621, timp2a	LOC103381774, LOC103382975, LOC103392814, LOC103392824, LOC103399155	TIMP1, TIMP2, TIMP3, TIMP4	RLOC-00003034, RLOC-00023737, RLOC-00026363	LOC113810882, LOC113810887	TIMP1, TIMP2, TIMP3, TIMP4	TIMP2, TIMP3, TIMP4
OG0000184	RLOC-00011977, RLOC-00012037, RLOC-00014625, RLOC-00014626, RLOC-00020039, RLOC-00021578, RLOC-00022552, RLOC-00025379, RLOC-00025380	LOC100180853, LOC100181312	LOC122539685, LOC122543349, LOC122543350, LOC122546333, LOC122550333, LOC122550334	LOC103384627, LOC103385440, LOC103390502, LOC103396390, aqp1, aqp4, mip	AQP1, AQP2, AQP5, AQP6, MIP	RLOC-00019704	LOC113806747, LOC113813917, LOC113819421	AQP1, AQP2, AQP4, AQP5, AQP6, MIP	AQP1, AQP4, AQP5, AQP6, LOC102454897, LOC102463738, MIP
OG0000185	RLOC-00024553, RLOC-00024724, RLOC-00025039, RLOC-00025143, RLOC-00025282, RLOC-00025314, RLOC-00025798, RLOC-00026556, RLOC-00027105, RLOC-00028811	LOC100184338, LOC113474661	LOC122556809, adra2a, adra2b, adra2c	LOC103384182, LOC103387343, LOC103387643, LOC103389365, LOC103390990, LOC103397793, LOC103398493, adra2a	ADRA2A, ADRA2B, ADRA2C, HTR1A	RLOC-00000038, RLOC-00007139, RLOC-00007457	LOC113805201, LOC113810788, LOC113810789, LOC113811101, LOC113815340, LOC113815361, LOC113816937, LOC113823964	ADRA2A, ADRA2B, ADRA2C, HTR1A	ADRA2A, ADRA2B, ADRA2C
OG0000190	RLOC-00000861, RLOC-00001997, RLOC-00002876, RLOC-00012986	LOC100175918, LOC100185154, LOC100185315	LOC122543993, slc22a13b	LOC103380642, LOC103383657, LOC103383670, LOC103386975, LOC103394496, LOC103395591, slc22a13, slc22a6, slc22a7	SLC22A10, SLC22A11, SLC22A12, SLC22A13, SLC22A24, SLC22A25, SLC22A6, SLC22A7, SLC22A8, SLC22A9	RLOC-00011553	LOC113812228, LOC113821191	ENSMMUG00000022029, SLC22A11, SLC22A12, SLC22A13, SLC22A6, SLC22A7, SLC22A8	LOC102449191, LOC102460310, LOC102460551, LOC102460791, LOC102461765, LOC102463953, LOC112543612
OG0000191	RLOC-00001849, RLOC-00009895	LOC100182830, LOC100183749, LOC108949540	LOC122545235, LOC122557280, LOC122563564, sytl2a, sytl3, sytl4, sytl5	LOC103378313, sytl1, sytl2, sytl3, sytl4, sytl5	SYTL1, SYTL2, SYTL3, SYTL4, SYTL5	RLOC-00002167, RLOC-00012622, RLOC-00014681, RLOC-00016389, RLOC-00016563, RLOC-00016921, RLOC-00019898, RLOC-00022527, RLOC-00024394, RLOC-00026501	LOC113819481, LOC113819484, LOC113819485	SYTL1, SYTL2, SYTL4, SYTL5	LOC102458959, SYTL1, SYTL3, SYTL4, SYTL5
OG0000192	RLOC-00005979, RLOC-00021470, RLOC-00022529, RLOC-00023143	LOC101242682	LOC122559093, cntn1b, cntn2	LOC103380116, LOC103384960, LOC103384969, LOC103386269, LOC103386272, LOC103388024, LOC103399327, LOC107988477, cntn1, cntn2, cntn5	CNTN1, CNTN2, CNTN3, CNTN4, CNTN5, CNTN6	RLOC-00005801, RLOC-00005806, RLOC-00006947, RLOC-00011870, RLOC-00016037, RLOC-00016721	LOC113800442	CNTN1, CNTN2, CNTN3, CNTN4, CNTN5, CNTN6	CNTN1, CNTN2, CNTN3, CNTN4, CNTN5, CNTN6, LOC102458042
OG0000194	RLOC-00012429	LOC100175044, LOC100182472, LOC100184849, LOC100186694, LOC100186722	LOC122541430, LOC122554640, LOC122556254, LOC122564842, myoc, olfm1b, olfm2a	LOC103390053, LOC103392643, LOC103396187, LOC103396490, LOC103396579, LOC103397930, LOC103398032, LOC112486289, myoc, olfm2, olfm3, olfml2a	MYOC, OLFM1, OLFM2, OLFM3, OLFML2A, OLFML2B	RLOC-00004239, RLOC-00008522	LOC113822210	MYOC, OLFM1, OLFM2, OLFM3, OLFML2A, OLFML2B	LOC102454087, OLFM1, OLFM3, OLFML2A, OLFML2B
OG0000200	RLOC-00000904, RLOC-00022541, RLOC-00027161	bco, rpe65	LOC122540603, LOC122554402, LOC122558277	LOC103376919, LOC103389784, LOC103396306, LOC103398249, LOC103399738, bco2	BCO1, BCO2, RPE65	RLOC-00000342, RLOC-00009344, RLOC-00010389, RLOC-00012262, RLOC-00013923, RLOC-00014576, RLOC-00016549, RLOC-00020495, RLOC-00023995, RLOC-00024281, RLOC-00027749	LOC113807231, LOC113807452, LOC113807453, LOC113809949, LOC113815366, LOC113815367, LOC113821294, LOC113827474, LOC113827985, LOC113828381	BCO1, BCO2, RPE65	BCO1, BCO2, RPE65
OG0000201	RLOC-00001006	LOC100179685	LOC122543870, LOC122545977, LOC122555360, LOC122557132, LOC122563649, LOC122564753	LOC103381038, LOC103389208, LOC103389681, LOC103389731, clic1, clic2, clic4	CLIC1, CLIC2, CLIC3, CLIC4, CLIC5, CLIC6	RLOC-00007050, RLOC-00011105, RLOC-00019998, RLOC-00020611, RLOC-00022870, RLOC-00025042, RLOC-00026104	LOC113823901	CLIC1, CLIC2, CLIC3, CLIC4, CLIC5, CLIC6, ENSMMUG00000022178, ENSMMUG00000031516, ENSMMUG00000040841, ENSMMUG00000043372, ENSMMUG00000048256	CLIC2, CLIC4, CLIC5, CLIC6
OG0000203	RLOC-00002727, RLOC-00006459, RLOC-00007119, RLOC-00008294, RLOC-00009626, RLOC-00015727, RLOC-00015751, RLOC-00017127, RLOC-00019846, RLOC-00021864, RLOC-00022538, RLOC-00022539, RLOC-00022562, RLOC-00022737, RLOC-00022840, RLOC-00023535, RLOC-00023537, RLOC-00024194, RLOC-00024195, RLOC-00024196	LOC100176695, LOC100177173, LOC100177897, LOC100180249, LOC100185064, LOC101242568, LOC108949679, LOC108950135, LOC108950136, LOC113474957, LOC494408	LOC122546006, LOC122548772	cfp	CFP	RLOC-00020681, RLOC-00020849, RLOC-00021150, RLOC-00023519, RLOC-00024013	LOC113814814	CFP	LOC102452093, LOC102458689
OG0000206	RLOC-00011256, RLOC-00011419, RLOC-00014771, RLOC-00016442, RLOC-00017663, RLOC-00017820	LOC100177450, LOC100178442, LOC100178481, LOC100179623, LOC100184576	LOC122541173, LOC122541513, LOC122542695, LOC122552801, LOC122564593, LOC122564883, traf1, traf3	LOC103383406, LOC103390066, LOC103390226, LOC103397592, LOC112486381, traf3	TRAF1, TRAF2, TRAF3, TRAF5	RLOC-00000992, RLOC-00001552, RLOC-00002246, RLOC-00003084, RLOC-00015551, RLOC-00025971	LOC113810339	TRAF1, TRAF2, TRAF3, TRAF5	TRAF1, TRAF2, TRAF3, TRAF5
OG0000207	RLOC-00014884, RLOC-00017993	LOC100186400	LOC122549365, LOC122560188, epb41a, epb41l2	LOC103384971, LOC103386349, LOC103392023, epb41, epb41l2, epb41l3	EPB41, EPB41L1, EPB41L2, EPB41L3	RLOC-00007838, RLOC-00007854, RLOC-00008941, RLOC-00009204, RLOC-00009334, RLOC-00009529, RLOC-00011351, RLOC-00012862, RLOC-00014074, RLOC-00014859, RLOC-00015747, RLOC-00016017, RLOC-00016731, RLOC-00019776, RLOC-00020483, RLOC-00021061, RLOC-00026027	LOC113803887, LOC113826562	ENSMMUG00000020690, EPB41, EPB41L2, EPB41L3	EPB41, EPB41L2, EPB41L3, LOC102464078
OG0000208	RLOC-00017675	LOC100180244	LOC122547704, LOC122549021, ca5a, ca7	LOC103377360, LOC103379469, LOC103396641, ca7	CA1, CA13, CA2, CA3, CA5A, CA5B, CA7	RLOC-00005622, RLOC-00007661, RLOC-00008284, RLOC-00011328, RLOC-00014454, RLOC-00016900, RLOC-00017547, RLOC-00017789, RLOC-00021789, RLOC-00023075, RLOC-00023505, RLOC-00025450	LOC113804087, LOC113816845	CA1, CA13, CA2, CA3, CA5A, CA5B	CA1, CA2, CA3, CA5A, CA7, LOC102449893, LOC102453787
OG0000214	RLOC-00002019, RLOC-00002814, RLOC-00017889, RLOC-00017890, RLOC-00019193, RLOC-00030491	LOC100175041, LOC100182676, LOC100184328, LOC100186766, b4galt	LOC122550586, LOC122558311, LOC122565438, b4galt2, b4galt4	LOC103376904, LOC103377879, LOC103384643, LOC103388849, LOC103395579, b4galt1	B4GALT1, B4GALT2, B4GALT3, B4GALT4	RLOC-00000410, RLOC-00003433, RLOC-00011917, RLOC-00012562, RLOC-00017810, RLOC-00022977	LOC113802720, LOC113822923, LOC113823823, LOC113824552	B4GALT2, B4GALT3	B4GALT1, B4GALT3, B4GALT4, LOC102450039, LOC102461193
OG0000215	RLOC-00002595, RLOC-00003760, RLOC-00003761, RLOC-00009349, RLOC-00009350, RLOC-00009351, RLOC-00009352, RLOC-00013144, RLOC-00023374, RLOC-00028447, RLOC-00029003, RLOC-00029004, RLOC-00029005, RLOC-00029006, RLOC-00029007	LOC100186221	LOC122544249, LOC122557960, LOC122558074, prdm9, znf408	LOC103381812	PRDM7, PRDM9	RLOC-00004895, RLOC-00015992, RLOC-00016841	LOC113803818, LOC113805788, LOC113805793, LOC113805809, LOC113805810, LOC113805813, LOC113805817, LOC113805820, LOC113806239, LOC113806240, LOC113812000, LOC113815551, LOC113818948, LOC113828780	ENSMMUG00000003772	LOC102446823
OG0000216	RLOC-00002645	LOC100176946, LOC100177047, LOC100178741, LOC100178756, LOC100180442, LOC100181049, LOC100182069	LOC122542559, LOC122542561, LOC122542796, LOC122552802, LOC122553543	LOC103377896, LOC103379800, LOC103386281, LOC103386283, LOC103389948, LOC103394988, LOC103399340, ckb	CKB, CKM, CKMT1A, CKMT1B, CKMT2	RLOC-00000965, RLOC-00003695, RLOC-00004352, RLOC-00005096, RLOC-00021274, RLOC-00024467, RLOC-00024873, RLOC-00025571	LOC113816366, LOC113826935	CKB, CKM, CKMT2, ENSMMUG00000007870, ENSMMUG00000049145	CKB, CKMT2
OG0000217	RLOC-00006164, RLOC-00007163, RLOC-00008626, RLOC-00010324, RLOC-00021645	LOC100176987, LOC100179804, LOC100180166, LOC100183049, LOC445732, LOC497242	LOC122556715, slc26a1, slc26a10, slc26a5, slc26a6	LOC103384992, LOC103385028, LOC103385078, LOC103385463, LOC103385542, LOC103385751, LOC103390317, LOC103391050	SLC26A1, SLC26A2, SLC26A5, SLC26A6	RLOC-00009814, RLOC-00010569, RLOC-00010987, RLOC-00021932	LOC113807058, LOC113819511, LOC113819512	SLC26A10, SLC26A2, SLC26A5, SLC26A6	SLC26A1, SLC26A2, SLC26A5, SLC26A6
OG0000218	RLOC-00009045, RLOC-00009271, RLOC-00009272, RLOC-00009273, RLOC-00009274, RLOC-00009275, RLOC-00010671, RLOC-00020036	ci-tlr2	LOC122542095, LOC122542273, LOC122554467, tlr1, tlr2	LOC103377476, LOC103388693	TLR1, TLR10, TLR2, TLR6	RLOC-00000420, RLOC-00006653, RLOC-00007123, RLOC-00007798, RLOC-00012723, RLOC-00013275, RLOC-00013801, RLOC-00015074, RLOC-00015177, RLOC-00015302, RLOC-00017429, RLOC-00027790	LOC113806955, LOC113814038	TLR1, TLR10, TLR2, TLR6	LOC102445063, LOC102451718, LOC102460455, LOC102461996, TLR2
OG0000219	RLOC-00009235, RLOC-00009916, RLOC-00027275	LOC100183987	LOC122539523, LOC122543141, LOC122543353, LOC122549662, LOC122551630, LOC122556650	LOC103385987, LOC103388096, LOC103389447, LOC103389646, LOC103389987, LOC103394292, LOC103397814, LOC112486411, slc4a10, slc4a5	SLC4A10, SLC4A4, SLC4A5, SLC4A7, SLC4A8	RLOC-00001980, RLOC-00006401, RLOC-00007931, RLOC-00009182, RLOC-00012089, RLOC-00017213, RLOC-00018474	LOC113805101	SLC4A10, SLC4A4, SLC4A5, SLC4A7, SLC4A8	LOC102461071, SLC4A10, SLC4A4, SLC4A5, SLC4A7
OG0000220	RLOC-00022303	dll-b, dll-c	dlx1a, dlx3b, dlx4a, dlx5a, dlx6a	LOC103382102, LOC103393605, LOC103393623, dlx1, dlx3, dlx5, dlx6	DLX1, DLX3, DLX4, DLX5, DLX6	RLOC-00002267, RLOC-00003939, RLOC-00004265, RLOC-00004468, RLOC-00007946, RLOC-00017320, RLOC-00019750, RLOC-00020126, RLOC-00021676, RLOC-00025236, RLOC-00027732, RLOC-00028052	LOC113803361, LOC113806426	DLX1, DLX4, ENSMMUG00000000157, ENSMMUG00000040199	DLX1, DLX3, DLX4, DLX5, DLX6
OG0000221	RLOC-00022527	fcol1	LOC122539928, LOC122543371, LOC122551236, LOC122556849, col1a2	LOC103381814, LOC103385584, LOC103386378, LOC103389230, LOC103392420, LOC103393603, col1a2	COL1A1, COL1A2, COL2A1, COL3A1, COL5A2	RLOC-00002150, RLOC-00009239, RLOC-00010955, RLOC-00011318, RLOC-00012150, RLOC-00012303, RLOC-00014107, RLOC-00014301, RLOC-00016151, RLOC-00017735, RLOC-00018204, RLOC-00023186	LOC113807987, LOC113813068	COL1A1, COL1A2, COL2A1, COL3A1, COL5A2	COL1A1, COL1A2, COL5A2, LOC102447978, LOC102455782
OG0000228	RLOC-00002093, RLOC-00002154, RLOC-00002809, RLOC-00003186, RLOC-00018561, RLOC-00019006, RLOC-00023883, RLOC-00027607, RLOC-00030529	LOC100175526	LOC122544195, LOC122544262, LOC122545985, LOC122546381, LOC122547957, LOC122554904, LOC122564231, prss12, si_ch211-51a6.2	LOC103381764, LOC103393621, LOC103395177, prss12	CD5L, PRSS12, SSC4D	RLOC-00013298, RLOC-00015762, RLOC-00021489	LOC113804125, LOC113804378, LOC113807938, LOC113817341, LOC113821681	CD5L, PRSS12	LOC102452020, LOC102457859, LOC102461370, LOC106732696, PRSS12, SSC4D
OG0000230	RLOC-00009379, RLOC-00014956, RLOC-00015513, RLOC-00016791, RLOC-00024934	LOC100178007, LOC100179350, LOC100181359, LOC100185129, LOC100186057	LOC122549919, LOC122553002, LOC122564018, rdh12	LOC103376897, LOC103376898, LOC103377359, LOC103379378, LOC103382005, LOC103388051, dhrs13, rdh12, rdh13	DHRS13, RDH11, RDH12, RDH13	RLOC-00004542, RLOC-00014194, RLOC-00027256, RLOC-00027351	LOC113817096, LOC113817682, LOC113818454, LOC113824102, LOC113825441, LOC113826886	DHRS13, RDH11, RDH12, RDH13	LOC102446647
OG0000231	RLOC-00009910, RLOC-00011113, RLOC-00011120, RLOC-00026714	LOC100186600, LOC778717, cifrz, sfrp3/4-a, sfrp3/4-b	LOC122549971, fzd2, fzd5, fzd8a	LOC103388930, LOC103392299, LOC103396637, fzd2, fzd5, fzd8	FZD1, FZD2, FZD5, FZD7, FZD8	RLOC-00000494, RLOC-00002117, RLOC-00009384, RLOC-00015547, RLOC-00019064, RLOC-00020182, RLOC-00025890, RLOC-00026519	LOC113826277, LOC113826281	FZD2, FZD5, FZD7, FZD8	FZD1, FZD5, FZD7, LOC102459687
OG0000232	RLOC-00011391, RLOC-00011394, RLOC-00023672	LOC100176820, LOC100178650, LOC100179142, LOC100181051, LOC100181210, LOC100184367, LOC100184678, LOC108950321	moxd1	LOC103380831	MOXD1	RLOC-00000244, RLOC-00002386, RLOC-00003086, RLOC-00003471, RLOC-00005750, RLOC-00012476, RLOC-00013091, RLOC-00014331, RLOC-00016401, RLOC-00016565, RLOC-00017455, RLOC-00017536, RLOC-00020285, RLOC-00020905, RLOC-00021796, RLOC-00022869, RLOC-00024930, RLOC-00026730, RLOC-00029056	LOC113804592, LOC113806434, LOC113811635, LOC113816695, LOC113817325, LOC113818719, LOC113820738	MOXD1	MOXD1
OG0000233	RLOC-00012713	LOC101242355	LOC122545252, LOC122564089, stx11a, stx2b	LOC103380286, LOC103381097, LOC103381893, LOC103381895, LOC103384304, LOC103389475, LOC103390944, LOC103398790, LOC103399745, stx11, stx1a, stx1b	STX11, STX1A, STX1B, STX2, STX3, STX4	RLOC-00003797, RLOC-00009420, RLOC-00021344, RLOC-00027363	LOC113803725, LOC113827907	STX11, STX1A, STX1B, STX2, STX3, STX4	LOC102451655, LOC102455401, STX11, STX1A, STX1B, STX3
OG0000234	RLOC-00013226, RLOC-00016430, RLOC-00018384	LOC100178881, LOC100180886, LOC100187216	LOC122540889, LOC122542599, LOC122550229, LOC122565296, adamts18, adamts6	LOC103378919, LOC103395036, LOC103397743, LOC112486410, adamts16, adamts6, adamts7	ADAMTS10, ADAMTS12, ADAMTS16, ADAMTS18, ADAMTS6, ADAMTS7	RLOC-00008300, RLOC-00008935, RLOC-00009100, RLOC-00012516	LOC113804120, LOC113826922, LOC113827274	ADAMTS12, ADAMTS16, ADAMTS18, ADAMTS6, ADAMTS7	ADAMTS12, ADAMTS18, ADAMTS6, ADAMTS7, LOC102448975
OG0000235	RLOC-00017186	LOC100181606	LOC122547942, LOC122563695, LOC122565085, LOC122565218, LOC122565219, plin1	LOC103383647, LOC103388132, LOC103399964, plin2	PLIN1, PLIN2, PLIN3, PLIN5	RLOC-00013202, RLOC-00013481, RLOC-00022881, RLOC-00025271	LOC113814682	ENSMMUG00000012134, ENSMMUG00000043060, PLIN1, PLIN2, PLIN3, PLIN5	LOC102445604, LOC102446470, LOC102446714, LOC102446964, LOC102451310, LOC102452524, LOC102452781, LOC102459979, LOC102461814, LOC102462039, LOC102462288, LOC102462528, LOC102462767, PLIN1, PLIN2
OG0000237	RLOC-00027133	LOC100176786, LOC100182217, LOC100183030, LOC100183914, LOC100184752, LOC100185418, LOC104266462	LOC122540014, LOC122543318, LOC122555867, LOC122559024, arf1	LOC103381629, LOC103385944, LOC103389820, LOC103392608, arf1, arf3, arf5	ARF1, ARF3, ARF4, ARF5, ARL11, ARL14	RLOC-00012519, RLOC-00021504, RLOC-00023479	LOC113812468, LOC113822446, LOC113822447, LOC113822454	ARF1, ARF5, ARL11, ARL14, ENSMMUG00000040867	ARF1, ARF4, ARL11, ARL14
OG0000240	RLOC-00000217, RLOC-00005619, RLOC-00006444, RLOC-00018662, RLOC-00019098, RLOC-00019284, RLOC-00019640, RLOC-00019800, RLOC-00020449	LOC100178180, LOC101243455	LOC122553601, LOC122553602, LOC122556367, ptger4c, ptgir	LOC103395884, LOC103397657, ptger2, ptgir	PTGDR, PTGER2, PTGER4, PTGIR	RLOC-00003130, RLOC-00009485, RLOC-00014088, RLOC-00014718, RLOC-00022234, RLOC-00025750, RLOC-00026081, RLOC-00028836	LOC113809816, LOC113809818	PTGDR, PTGER2, PTGER4, PTGIR	LOC102454640, PTGDR, PTGER4
OG0000241	RLOC-00000281, RLOC-00001813, RLOC-00004522, RLOC-00013788, RLOC-00017340, RLOC-00017341, RLOC-00017932, RLOC-00018428, RLOC-00018429, RLOC-00018430, RLOC-00018431, RLOC-00018866, RLOC-00018994, RLOC-00022636, RLOC-00026114, RLOC-00029624	LOC100177826, LOC100179176, LOC100180883, LOC100181451, LOC100183423, dlc	LOC122552213, LOC122554275, dynlt2b, dynlt5	LOC103395813, tctex1d2	DYNLT2B, DYNLT4, DYNLT5, ENSG00000272741	RLOC-00004914, RLOC-00022810, RLOC-00023578, RLOC-00023915	LOC113819744	TCTEX1D4	TCTEX1D1, TCTEX1D2, TCTEX1D4
OG0000244	RLOC-00003414, RLOC-00005267, RLOC-00014292, RLOC-00018309, RLOC-00019831, RLOC-00020511, RLOC-00022982	LOC100175097, LOC100176912, LOC100176928, LOC100182905, LOC100184421, LOC100184519, LOC100184599, LOC104265850	LOC122559779, LOC122563315, LOC122563316, slc5a12, slc5a5, slc5a8l	LOC103386557, slc5a5, slc5a8	SLC5A12, SLC5A5, SLC5A8	RLOC-00001015, RLOC-00001368, RLOC-00017238	LOC113812738, LOC113812739, LOC113816600, LOC113819622, LOC113819644	SLC5A12, SLC5A5, SLC5A8	SLC5A12, SLC5A5, SLC5A8
OG0000245	RLOC-00003800, RLOC-00003802, RLOC-00010894, RLOC-00015350, RLOC-00018841, RLOC-00019120, RLOC-00021236, RLOC-00021457, RLOC-00021779, RLOC-00026100, RLOC-00029524	LOC100175054, LOC100182714, LOC100186219, LOC108949674, LOC113474171, LOC113474220	LOC122543079, LOC122544396, LOC122544397, LOC122545644, LOC122546011, LOC122556339, LOC122563147	LOC103387585, LOC103389044, mamdc2	MAMDC2	RLOC-00006279, RLOC-00006602, RLOC-00007508, RLOC-00008559, RLOC-00009274	LOC113814612, LOC113827762, LOC113827763, LOC113829014	MAMDC2	LOC106732662, LOC112544235, MAMDC2
OG0000246	RLOC-00003808, RLOC-00008543, RLOC-00008693, RLOC-00008694, RLOC-00009465, RLOC-00009472, RLOC-00012598, RLOC-00019966, RLOC-00020142, RLOC-00021377, RLOC-00023260, RLOC-00026310, RLOC-00029279	LOC100186794	LOC122547488, LOC122554565, LOC122555389, b3galt1b	LOC103389428, LOC103395794, LOC103397575, LOC103399802, b3galt1	B3GALT1, B3GALT2, B3GALT5	RLOC-00004215, RLOC-00017374	LOC113816260, LOC113817088	B3GALT1, B3GALT2, B3GALT5	B3GALT1, B3GALT2, LOC102444287, LOC102447257, LOC102453290, LOC102453545, LOC102453779, LOC106731581
OG0000247	RLOC-00009542, RLOC-00014627, RLOC-00017150, RLOC-00023801, RLOC-00025074, RLOC-00025968	LOC100176790, LOC100176961, LOC100179867, LOC100180869, LOC100182257, LOC100182296, LOC100186100, LOC100187009	LOC122543048, LOC122556680, slc23a3, slc23a4	LOC103379526, LOC103380048, LOC103381051, LOC103395590, LOC103397787	ENSG00000280537, SLC23A1, SLC23A2, SLC23A3	RLOC-00001191, RLOC-00001579, RLOC-00015137, RLOC-00018045, RLOC-00026466	LOC113800810, LOC113800835, LOC113816923	SLC23A1, SLC23A2, SLC23A3	LOC102453261, SLC23A1, SLC23A2
OG0000248	RLOC-00010484, RLOC-00017123, RLOC-00017124, RLOC-00017125, RLOC-00017126, RLOC-00024251, RLOC-00024252	LOC100176198, LOC100176411, LOC100176744, LOC100178151, LOC100178342, LOC100178563, LOC100179479	LOC122541744, LOC122543270, LOC122543271, LOC122544334, LOC122544390, LOC122544391	LOC103383522, alox5	ALOX12, ALOX12B, ALOX15, ALOX15B, ALOX5, ALOXE3	RLOC-00013264, RLOC-00019717, RLOC-00020961	LOC113804806	ALOX12, ALOX12B, ALOX15, ALOX15B, ALOX5, ALOXE3, ENSMMUG00000007535	ALOX5, LOC102450844
OG0000258	RLOC-00003574, RLOC-00006762, RLOC-00013052, RLOC-00014014, RLOC-00014342, RLOC-00026339	LOC100175532, LOC100176951, LOC100179788, LOC100180149, LOC100183283, LOC100183740	LOC122556361, LOC122561472, LOC122561812, LOC122561817, cpb1	LOC103377267, cpa1	CPA1, CPA2, CPA3, CPA4, CPA5, CPB1	RLOC-00026498, RLOC-00026668	LOC113802097, LOC113805827, LOC113817282, LOC113818535, LOC113822856	CPA1, CPA3, CPA4	LOC102455777, LOC102456017, LOC102460506, LOC102460747, LOC102460988
OG0000260	RLOC-00010325	LOC100183705	LOC122556556, LOC122556557, LOC122557046, gabra2a, gabra4, gabra5	LOC103389670, LOC103391135, LOC103394736, LOC103395266, gabra1, gabra6	GABRA1, GABRA2, GABRA3, GABRA4, GABRA5, GABRA6	RLOC-00001903, RLOC-00012983, RLOC-00017174, RLOC-00017633, RLOC-00020360, RLOC-00025000, RLOC-00027731	LOC113810369, LOC113811080	GABRA1, GABRA2, GABRA3, GABRA5, GABRA6	GABRA1, GABRA2, GABRA3, GABRA4, GABRA5, GABRA6
OG0000261	RLOC-00016209, RLOC-00016918	LOC100175518, LOC100176996, LOC100182920	ppp2r5a, ppp2r5ca, ppp2r5d, ppp2r5eb	LOC103378138, LOC103380987, LOC103382598, ppp2r5a, ppp2r5b, ppp2r5d	PPP2R5A, PPP2R5B, PPP2R5C, PPP2R5D, PPP2R5E	RLOC-00003956, RLOC-00007749, RLOC-00009104, RLOC-00011669, RLOC-00023575, RLOC-00026105	LOC113804384, LOC113816473	ENSMMUG00000006148, PPP2R5A, PPP2R5B, PPP2R5C, PPP2R5D, PPP2R5E	LOC102455589, LOC102456160, PPP2R5A, PPP2R5B, PPP2R5C, PPP2R5D
OG0000262	RLOC-00018757, RLOC-00020455, RLOC-00020526	LOC100184707	LOC122549894, LOC122562589, LOC122565247, abca2, abca4b	LOC103384135, LOC103390790, LOC103390832, LOC103395872, LOC103396518, abca12, abca2	ABCA1, ABCA12, ABCA13, ABCA2, ABCA4, ABCA7	RLOC-00003387, RLOC-00005759, RLOC-00006450, RLOC-00008797, RLOC-00013684, RLOC-00015228	LOC113801922	ABCA1, ABCA12, ABCA13, ABCA2, ABCA4, ABCA7	ABCA1, ABCA12, ABCA13, ABCA2, ABCA4
OG0000264	RLOC-00024943, RLOC-00024944	LOC100185145, LOC100186775	LOC122550471, LOC122550473, LOC122555674, LOC122556243, col4a5, col4a6	LOC103378334, LOC103392140, col4a2, col4a5, col4a6	COL4A1, COL4A2, COL4A3, COL4A4, COL4A5, COL4A6	RLOC-00001618, RLOC-00007923, RLOC-00010733, RLOC-00011674, RLOC-00013871	LOC113815728, LOC113817131	COL4A1, COL4A2, COL4A3, COL4A4, COL4A5, COL4A6	COL4A1, COL4A2, COL4A3, COL4A5, LOC102443377, LOC106731762
OG0000265	RLOC-00028481	LOC100175981, LOC100180840, LOC100184455, LOC100187050, LOC100187153, LOC113474129	LOC122541712, LOC122548778, LOC122558063, LOC122562419, LOC122562488, LOC122562836, pla2g10	LOC103392636, LOC103396933, LOC103398106, LOC103398107	PLA2G10, PLA2G1B, PLA2G2A, PLA2G2D, PLA2G2E, PLA2G5	RLOC-00000365, RLOC-00017584, RLOC-00018999, RLOC-00019580, RLOC-00025409	LOC113821709, LOC113830619	PLA2G1B, PLA2G2A, PLA2G2D	LOC102445188, LOC102447780, LOC102450450, PLA2G10, PLA2G1B, PLA2G5
OG0000268	RLOC-00000186, RLOC-00000701, RLOC-00001715, RLOC-00002686, RLOC-00009615, RLOC-00011704, RLOC-00015866, RLOC-00019618, RLOC-00021620	LOC100175311, LOC100177144, LOC100181110, LOC100183857, LOC100183999, LOC104266105, LOC113474620, LOC113475171	chdh	chdh	CHDH	RLOC-00001189, RLOC-00008319, RLOC-00008583, RLOC-00013398, RLOC-00020061, RLOC-00021011, RLOC-00022707	LOC113800041, LOC113800400, LOC113802745, LOC113802748, LOC113804620, LOC113804622, LOC113805267, LOC113814830, LOC113818181, LOC113827174	CHDH	CHDH
OG0000269	RLOC-00001346, RLOC-00002597, RLOC-00008617, RLOC-00008618, RLOC-00008619, RLOC-00008803, RLOC-00008804, RLOC-00009293, RLOC-00010019, RLOC-00022183	ci-glyr	glra1, glra2, glra3, glra4a	LOC103384296, LOC103390517, LOC103392038, LOC103395292, glra1	GLRA1, GLRA2, GLRA3	RLOC-00000068, RLOC-00004851	LOC113801023, LOC113803872, LOC113811165, LOC113815238, LOC113824954, LOC113828242	GLRA1, GLRA2, GLRA3, GLRA4	GLRA1, GLRA2, GLRA4, LOC102459322
OG0000270	RLOC-00002238, RLOC-00002654, RLOC-00006301, RLOC-00008020, RLOC-00012536, RLOC-00013403, RLOC-00016395, RLOC-00016566, RLOC-00019936, RLOC-00022167, RLOC-00030146	LOC100186854, LOC104266477, LOC113475375	LOC122539283, LOC122550124, LOC122555925, thap3	LOC103376698, LOC103387748, LOC103387979, LOC103391088, thap1	ENSG00000258064, THAP1, THAP2, THAP3, THAP6	RLOC-00027954	LOC113813704	THAP1, THAP2, THAP3, THAP6	LOC102453291, THAP1, THAP2, THAP3, THAP6
OG0000272	RLOC-00008575, RLOC-00012010, RLOC-00023548	hmg1/2	LOC122550784, LOC122557420, hmgb2a	LOC103377997, LOC103389826, hmgb1, hmgb2	HMGB1, HMGB1P1, HMGB2, HMGB3	RLOC-00000887, RLOC-00004622, RLOC-00029038	LOC113800274, LOC113804257, LOC113804281	ENSMMUG00000002541, ENSMMUG00000003187, ENSMMUG00000007761, ENSMMUG00000010106, ENSMMUG00000011610, ENSMMUG00000012369, ENSMMUG00000018606, ENSMMUG00000019832, ENSMMUG00000042175, ENSMMUG00000045342, ENSMMUG00000046615, ENSMMUG00000048831, HMGB1, HMGB2, HMGB3	HMGB1, HMGB2, HMGB3
OG0000273	RLOC-00012034	LOC100186831	LOC122558866, LOC122558868, LOC122559115, LOC122559116, LOC122559191, LOC122559245, LOC122559370, LOC122562931, hyal6	LOC103379869, LOC103379870, LOC103379871, LOC103379872, LOC103382834, LOC103385031, LOC103385650, LOC103385817, LOC112487272, hyal1	HYAL1, HYAL2, HYAL3, HYAL4, SPAM1	RLOC-00002678, RLOC-00005536	LOC113823457	ENSMMUG00000043306, HYAL1, HYAL2, HYAL3, HYAL4, SPAM1	HYAL2, HYAL4, LOC102444622, LOC102458764
OG0000274	RLOC-00025811	LOC100175072	LOC122547743, LOC122555500, LOC122555528, LOC122557397, atp1b2b, atp1b3a	LOC103378112, LOC103389586, LOC103390024, LOC103395423, LOC103399971, atp1b3, atp1b4	ATP1B1, ATP1B2, ATP1B3, ATP1B4, ATP4B	RLOC-00000981, RLOC-00007693, RLOC-00016662, RLOC-00025627, RLOC-00027640, RLOC-00027793	LOC113810268, LOC113822121, LOC113827695	ATP1B1, ATP1B2, ATP1B3, ATP1B4, ENSMMUG00000007203	ATP1B1, ATP1B2, ATP1B3, ATP1B4, ATP4B
OG0000277	RLOC-00000177, RLOC-00000178, RLOC-00005066, RLOC-00005067, RLOC-00005068, RLOC-00005069, RLOC-00010207, RLOC-00018341, RLOC-00018342	LOC100176092, LOC100179909, LOC100187119	ctsl.1, ctsla	LOC103378601, LOC103388696, LOC103388697, LOC103394264, LOC103397133, catl	CTSK, CTSL, CTSS, CTSV	RLOC-00003572, RLOC-00004869, RLOC-00024556, RLOC-00026933	LOC113825585	CTSK, CTSL, CTSS, CTSV, ENSMMUG00000044086	CTSL, LOC102447447, LOC102458936, LOC102459334
OG0000281	RLOC-00007318, RLOC-00015217, RLOC-00015219, RLOC-00015220, RLOC-00024145	LOC100176785, LOC100184163, LOC100187361	LOC122552332	LOC103380847, LOC103383259, LOC103392858	HEBP2	RLOC-00005184, RLOC-00028089	LOC113803133, LOC113803136, LOC113810344, LOC113810357, LOC113810374, LOC113810375, LOC113810376, LOC113810377, LOC113813866, LOC113813867, LOC113813869, LOC113813873, LOC113813874, LOC113813875, LOC113813877, LOC113813878, LOC113813881, LOC113813882, LOC113819339, LOC113824591	HEBP2	HEBP2, LOC102455460
OG0000284	RLOC-00015381, RLOC-00018476, RLOC-00019346, RLOC-00021962	LOC100177985	LOC122552203, LOC122565378, plpp1a, plpp3	LOC103392730, LOC103396194, LOC103397653, LOC103398175, plpp1, plpp2, plpp3	PLPP1, PLPP2, PLPP3	RLOC-00002385, RLOC-00006313, RLOC-00010070, RLOC-00011064, RLOC-00012046, RLOC-00016594, RLOC-00017226, RLOC-00019894, RLOC-00026333, RLOC-00028465	LOC113803307, LOC113803320	ENSMMUG00000002200, PLPP1, PLPP2	LOC102456134, PLPP1, PLPP2, PLPP3
OG0000286	RLOC-00021298	LOC100181804, LOC100182848, LOC100184840	LOC122556432, a1cf, rbm46, rbm47	a1cf, dnd1, rbm46, rbm47	A1CF, DND1, RBM46, RBM47	RLOC-00007872, RLOC-00007932, RLOC-00008085, RLOC-00009681, RLOC-00010911, RLOC-00010940, RLOC-00017377, RLOC-00018637, RLOC-00019522, RLOC-00022889, RLOC-00024683	LOC113828107, LOC113828108, LOC113828109	A1CF, DND1, RBM46, RBM47	A1CF, DND1, RBM46, RBM47
OG0000287	RLOC-00023106	LOC100175570, LOC100177997, LOC100183406, LOC108949277	LOC122543383, LOC122548960, LOC122551468, myl4	LOC103385086, LOC103385965, LOC103389553, LOC103390188, LOC103392238, LOC103396388	MYL1, MYL3, MYL4, MYL6, MYL6B	RLOC-00000130, RLOC-00000165, RLOC-00000249, RLOC-00015778	LOC113806074, LOC113816642	ENSMMUG00000008632, ENSMMUG00000019021, MYL1, MYL3, MYL4, MYL6, MYL6B	LOC102455412, LOC102455654, MYL1, MYL3, MYL4
OG0000295	RLOC-00001284, RLOC-00006425, RLOC-00006427, RLOC-00006428, RLOC-00006429, RLOC-00006430, RLOC-00006431, RLOC-00006433, RLOC-00006434, RLOC-00006435, RLOC-00006436, RLOC-00007551, RLOC-00007557, RLOC-00015692	LOC100177697, LOC100178517	LOC122544861, LOC122557483, LOC122559166, cav1, zgc_172270	LOC103384571, LOC103385740, LOC103385743, cav1, cav3	CAV1, CAV3	RLOC-00002392, RLOC-00002850, RLOC-00002923, RLOC-00025955	LOC113809670	CAV1, CAV3	CAV1, CAV3
OG0000298	RLOC-00001605, RLOC-00002068, RLOC-00002885, RLOC-00009511, RLOC-00011465, RLOC-00024904, RLOC-00024905	LOC100175293, LOC100176634, LOC100178464, LOC100179126, LOC100181803, LOC100182621, LOC100183688, LOC100186353, LOC100186811, LOC101242552, LOC108950427, zf_ring_-14, zf_ring_-22, zf_ring_-24	LOC122557310, birc2	LOC103391373, LOC103395117	BIRC2, BIRC3, XIAP	RLOC-00014562, RLOC-00025341	LOC113807884, LOC113811776, LOC113829436	BIRC3, XIAP	LOC102448753, XIAP
OG0000302	RLOC-00004510, RLOC-00006314, RLOC-00006315, RLOC-00006317, RLOC-00006365, RLOC-00006683, RLOC-00009699, RLOC-00010214, RLOC-00010216, RLOC-00018963, RLOC-00027242, RLOC-00029423	LOC100185777	LOC122550811, tgfbi	LOC103378001, postn, tgfbi	POSTN, TGFBI	RLOC-00000730, RLOC-00002229, RLOC-00003314, RLOC-00007476, RLOC-00014810, RLOC-00017535, RLOC-00026731	LOC113800355, LOC113805211, LOC113812834, LOC113817567, LOC113817575, LOC113824466	POSTN, TGFBI	POSTN, TGFBI
OG0000303	RLOC-00008476, RLOC-00023000	LOC100184583	LOC122541220, LOC122541221, LOC122552376, LOC122552379, LOC122554735, LOC122556230, col11a1a	LOC103383471, LOC103390068, LOC103392558, LOC103393888, LOC103396492, col11a1	COL11A1, COL11A2, COL5A1, COL5A3	RLOC-00002607, RLOC-00004085, RLOC-00006621, RLOC-00011825, RLOC-00015840, RLOC-00017849, RLOC-00019120, RLOC-00019461	LOC113819637, LOC113827072	COL11A1, COL11A2, COL5A1, COL5A3	COL11A1, COL5A1, LOC102449491
OG0000304	RLOC-00008848, RLOC-00008849, RLOC-00008850, RLOC-00008851, RLOC-00008852, RLOC-00008853, RLOC-00008854, RLOC-00008855, RLOC-00008856, RLOC-00008863, RLOC-00008896, RLOC-00008897, RLOC-00010015, RLOC-00010016, RLOC-00010017, RLOC-00010669, RLOC-00010761	LOC100175050, LOC100185262	LOC122550511, LOC122551098, LOC122557144, pcdh11	LOC103390734, pcdh9	PCDH11X, PCDH11Y, PCDH9	RLOC-00001341, RLOC-00021529, RLOC-00025156	LOC113825924	ENSMMUG00000012777, PCDH9	LOC102458490, LOC102462444, PCDH9
OG0000305	RLOC-00008893	LOC100183420, LOC778964, egfr1	LOC122539698, LOC122543329, LOC122549920, LOC122551916	LOC103377298, LOC103385096, LOC103385945, LOC103392212, LOC103399667, egfr, erbb2, erbb4	EGFR, ERBB2, ERBB3, ERBB4	RLOC-00001899, RLOC-00004205, RLOC-00004962, RLOC-00008364, RLOC-00008444, RLOC-00024598	LOC113823280, LOC113828952	EGFR, ERBB2, ERBB3, ERBB4	EGFR, ERBB2, ERBB3, LOC102462684, LOC106732306
OG0000306	RLOC-00009644	fuse	LOC122552300, LOC122564926, fubp1	LOC103390222, LOC103397975, LOC112486596, fubp1, khsrp	FUBP1, FUBP3, KHSRP	RLOC-00006589, RLOC-00006964, RLOC-00006974, RLOC-00007008, RLOC-00007302, RLOC-00007471, RLOC-00007814, RLOC-00007871, RLOC-00011620, RLOC-00011772, RLOC-00013084, RLOC-00020676, RLOC-00021811, RLOC-00022305, RLOC-00023278, RLOC-00025811, RLOC-00028714	LOC113802684	FUBP1, FUBP3, KHSRP	FUBP1, FUBP3, KHSRP
OG0000307	RLOC-00010702, RLOC-00010703, RLOC-00015909, RLOC-00015911	LOC100179871, LOC100184813, LOC100185437	LOC122542909, LOC122552043, LOC122552695, LOC122553621, lgals9l1	LOC103377745, LOC103381004, LOC103381014, LOC103381369, LOC103381839, LOC103385371, lgals4	LGALS3, LGALS4, LGALS8, LGALS9, LGALS9B, LGALS9C	RLOC-00004925, RLOC-00008693	LOC113805092	ENSMMUG00000017890, LGALS3, LGALS4, LGALS8	LGALS3, LGALS4, LGALS8, LGALS9, LOC102456182
OG0000311	RLOC-00014700, RLOC-00017489, RLOC-00017490, RLOC-00020729, RLOC-00020730	LOC100175616, LOC100178087, LOC100183955, LOC100185821, LOC100186727, LOC100186837, LOC104266419	LOC122555041, slc10a1, slc10a2, slc10a4	slc10a1, slc10a2, slc10a4	SLC10A1, SLC10A2, SLC10A4, SLC10A6	RLOC-00001008, RLOC-00020438, RLOC-00025024, RLOC-00026310	LOC113805449, LOC113809795, LOC113813933	ENSMMUG00000006703, SLC10A1, SLC10A2, SLC10A6	SLC10A1, SLC10A2, SLC10A4
OG0000312	RLOC-00015318, RLOC-00015905, RLOC-00016799	LOC778753, six45	LOC122553467, LOC122553469, six2a, six3a, six4a	LOC103381532, LOC103386479, six1, six2, six3, six4, six6	SIX1, SIX2, SIX3, SIX4, SIX5, SIX6	RLOC-00003951, RLOC-00025932	LOC113810588, LOC113818980, LOC113825399	ENSMMUG00000018507, ENSMMUG00000043776, SIX2, SIX3	SIX1, SIX2, SIX3, SIX4, SIX6
OG0000313	RLOC-00016014, RLOC-00017261	LOC100175968, LOC100182587, LOC113474034	LOC122565387, furina, pcsk5b	LOC103378886, LOC103390426, LOC103397177, LOC103397520, LOC103399336, furin	FURIN, PCSK4, PCSK5, PCSK6	RLOC-00004395, RLOC-00011803, RLOC-00014625, RLOC-00014968, RLOC-00015833, RLOC-00016727, RLOC-00017801, RLOC-00018339, RLOC-00019541, RLOC-00028255	LOC113812833, LOC113817518	FURIN, PCSK4, PCSK5, PCSK6	PCSK4, PCSK5, PCSK6
OG0000314	RLOC-00019032, RLOC-00019740	LOC101243430, LOC108950332, LOC778577, dmrt1	LOC122554495, LOC122554734, LOC122558249, LOC122563980, LOC122564182, dmrt2a, dmrta2	LOC103387520, LOC103387557, LOC103396048, LOC103397809, LOC107988281, dmrt1, dmrta2	DMRT1, DMRT2, DMRTA1, DMRTA2, DMRTB1	RLOC-00000184, RLOC-00023577, RLOC-00027694	LOC113822857, LOC113828462	DMRT1, DMRT2	DMRT1, DMRT2, DMRTA1, DMRTA2, DMRTB1
OG0000315	RLOC-00022390	LOC100176329, LOC100179389, LOC445663	hsd17b12a, hsd17b3, hsd20b2, hsdl1	LOC103378812, LOC103395421, LOC103398902, hsd17b12, hsdl1	HSD17B12, HSD17B3, HSDL1	RLOC-00025011, RLOC-00026161	LOC113802645, LOC113802646, LOC113802990, LOC113808051, LOC113809501, LOC113814696, LOC113814950, LOC113818824, LOC113826315, LOC113828007, LOC113828010	ENSMMUG00000039140, HSD17B12, HSD17B3, HSDL1	HSD17B12, HSD17B3, HSDL1, LOC102450908
OG0000316	RLOC-00026281, RLOC-00026427	LOC100181005, LOC778532	LOC122549912, LOC122553148, adcy5, adcy8	LOC103380838, LOC103384589, LOC103396283, LOC103399855, adcy5, adcy6, adcy8	ADCY1, ADCY5, ADCY6, ADCY8	RLOC-00003459, RLOC-00005562, RLOC-00007561, RLOC-00009835, RLOC-00011177, RLOC-00011304, RLOC-00016252	LOC113803537, LOC113821369, LOC113822760	ADCY1, ADCY5, ADCY6, ADCY8	ADCY1, ADCY5, ADCY6, ADCY8
OG0000317	RLOC-00026330, RLOC-00027256, RLOC-00027259	LOC100169897, lag1-like1, lag1-like3, lass6	LOC122539874, LOC122543363, LOC122547952, LOC122565553, cers6	LOC103385495, LOC103388281, LOC103393881, LOC103394577, cers5, cers6	CERS2, CERS3, CERS5, CERS6	RLOC-00016063, RLOC-00016474, RLOC-00016675	LOC113815250, LOC113815251, LOC113819878	CERS2, CERS3, CERS5, CERS6	CERS2, CERS3, CERS4, CERS5, CERS6
OG0000329	RLOC-00000877, RLOC-00001919, RLOC-00001923, RLOC-00001925, RLOC-00002367, RLOC-00002381, RLOC-00011216, RLOC-00011762, RLOC-00013762, RLOC-00013763, RLOC-00016366, RLOC-00016651, RLOC-00017788, RLOC-00020850, RLOC-00022603, RLOC-00022604, RLOC-00024477, RLOC-00024521, RLOC-00024732, RLOC-00024853, RLOC-00025325, RLOC-00025684, RLOC-00029266, RLOC-00029986	LOC100176689, LOC100186105	LOC122556265, ky	ky	KY	RLOC-00011250	LOC113817386, LOC113818871	KY	KY, LOC102444197
OG0000330	RLOC-00001019, RLOC-00019623, RLOC-00021340, RLOC-00021341, RLOC-00022421	LOC100177240	cryaa, cryabb, hspb1, hspb2, si_dkey-1k23.3	LOC103389259, LOC103390125, LOC103395687, hspb1, hspb6	CRYAA, CRYAB, HSPB1, HSPB2, HSPB2-C11orf52, HSPB6	RLOC-00012376, RLOC-00028373	LOC113802272, LOC113805750, LOC113827261	CRYAA, CRYAB, HSPB1, HSPB6	CRYAA, CRYAB, HSPB1, HSPB2, HSPB6
OG0000332	RLOC-00002023, RLOC-00030494	LOC100175458, LOC100175900, LOC100176708, LOC100179031, LOC100179162, LOC100179397, LOC100180582, LOC100181369, LOC100181604, LOC100182236, LOC100182933, LOC100183731, LOC100184351, LOC100185284, LOC100185800, LOC100186091, LOC100186154, LOC100187056, LOC100187299, LOC101243270, LOC104266190, LOC104266214	zgc_101858	LOC103392551, LOC103397832	HSD17B14	RLOC-00003766, RLOC-00019207, RLOC-00027224	LOC113812427, LOC113817085, LOC113825790	HSD17B14	HSD17B14
OG0000334	RLOC-00012295, RLOC-00013374	LOC100183770, LOC100186234, tgm2	LOC122545658, LOC122559954, LOC122560024, LOC122560029, LOC122560030, LOC122564275	LOC103376684, LOC103388535, LOC103396206, f13a1	F13A1, TGM1, TGM2, TGM4	RLOC-00001457, RLOC-00007059, RLOC-00017039, RLOC-00021350	LOC113800413, LOC113811248, LOC113823455, LOC113823934, LOC113823945, LOC113823946, LOC113826241	F13A1, TGM2	F13A1, LOC106731529, TGM2, TGM4
OG0000335	RLOC-00015657, RLOC-00017578	LOC100176963, LOC100180469, LOC100183764, LOC100187192	LOC122541017, LOC122560880, LOC122562400, aldh1a3	LOC103379028, aldh1a2, aldh2	ALDH1A1, ALDH1A2, ALDH1A3, ALDH1B1, ALDH2	RLOC-00000769, RLOC-00017951, RLOC-00023198, RLOC-00023686, RLOC-00024713, RLOC-00025049, RLOC-00025637	LOC113813438, LOC113823713	ALDH1A1, ALDH1A2, ALDH1A3, ALDH1B1, ALDH2	ALDH1A1, ALDH1A2, ALDH1A3, ALDH2
OG0000336	RLOC-00016574, RLOC-00017274	LOC100178887, LOC104266434	LOC122545351, sema6a, sema6bb, sema6dl	LOC103385369, LOC103388681, LOC103393825, LOC103395922, LOC103397160, LOC103399986, sema6a, sema6d	SEMA6A, SEMA6B, SEMA6C, SEMA6D	RLOC-00007228, RLOC-00015865, RLOC-00017096, RLOC-00023688, RLOC-00024138, RLOC-00024602, RLOC-00025793	LOC113818546	SEMA6A, SEMA6B, SEMA6C, SEMA6D	SEMA6A, SEMA6B, SEMA6C, SEMA6D
OG0000337	RLOC-00017933, RLOC-00018679	LOC100181353, LOC100185626	LOC122542869, LOC122545209, LOC122547873, LOC122548462, slc8a3	LOC103377924, LOC103381372, LOC103381382, LOC103383290, LOC103384194, LOC103386866, LOC103394897, LOC103394990	SLC8A1, SLC8A2, SLC8A3	RLOC-00000750, RLOC-00007933, RLOC-00008597, RLOC-00025072, RLOC-00025339, RLOC-00027366	LOC113804564, LOC113811360, LOC113819872	SLC8A1, SLC8A2, SLC8A3	LOC102449703, LOC102457966, SLC8A1, SLC8A3
OG0000338	RLOC-00020161, RLOC-00020162, RLOC-00020163, RLOC-00020165, RLOC-00020166, RLOC-00020167, RLOC-00021619, RLOC-00022248, RLOC-00025791, RLOC-00025792, RLOC-00025794, RLOC-00025797	LOC100176690	LOC122560485, cdip1	LOC103392950, LOC103392951, cdip1	CDIP1, LITAF, LITAFD	RLOC-00000417, RLOC-00000623, RLOC-00002758, RLOC-00012790, RLOC-00015277, RLOC-00018208, RLOC-00019930, RLOC-00029175	LOC113802282, LOC113802283	C16orf5, LITAF	CDIP1, LITAF, LOC102451743
OG0000340	RLOC-00021439	LOC100176853	LOC122542187, LOC122563072, eps8a, eps8l2	LOC103381741, LOC103385067, LOC103385891, LOC103392973, eps8, eps8l2	EPS8, EPS8L1, EPS8L2, EPS8L3	RLOC-00008953, RLOC-00009299, RLOC-00009514, RLOC-00009548, RLOC-00012018, RLOC-00012252, RLOC-00015516, RLOC-00015771, RLOC-00015972, RLOC-00025007	LOC113811920, LOC113814101	EPS8, EPS8L1, EPS8L2, EPS8L3	EPS8, EPS8L2, LOC102459882, LOC102460720
OG0000341	RLOC-00024446, RLOC-00024447	LOC100183399	LOC122544416, nlgn1, nlgn3a, nlgn4xa	LOC103376827, LOC103389742, LOC103391145, LOC103391156, LOC103391461, LOC103392083, LOC103394749, LOC103395437, LOC103399994	NLGN1, NLGN2, NLGN3, NLGN4X, NLGN4Y	RLOC-00028301	LOC113812070, LOC113814215, LOC113816093, LOC113820499, LOC113821052	ENSMMUG00000011310, ENSMMUG00000040210, NLGN1, NLGN3	LOC102455828, LOC102462789, NLGN1, NLGN2, NLGN4X
OG0000342	RLOC-00025890	LOC101242615	LOC122547279, LOC122561211, LOC122561213, ablim2, ablim3, dmtn	LOC103389139, LOC103391395, LOC103395527, LOC103398010, LOC103398936, ablim1, ablim2	ABLIM1, ABLIM2, ABLIM3, DMTN	RLOC-00006367, RLOC-00007866, RLOC-00012420, RLOC-00012699, RLOC-00019639, RLOC-00024024, RLOC-00024928	LOC113826049	ABLIM1, ABLIM2, ABLIM3, ENSMMUG00000023013, EPB49	ABLIM1, ABLIM3, DMTN, LOC102453431
OG0000353	RLOC-00003743, RLOC-00012159, RLOC-00012805, RLOC-00012875, RLOC-00012987, RLOC-00014087	LOC100181280, LOC100184420, LOC101242855	LOC122556163, LOC122556381, mmel1, phex	ecel1, mme, mmel1, phex	ECEL1, MME, MMEL1, PHEX	RLOC-00002233, RLOC-00012782	LOC113807037, LOC113811988, LOC113827577	ECEL1, ENSMMUG00000041296, MME, MMEL1, PHEX	ECEL1, MME, MMEL1, PHEX
OG0000355	RLOC-00008943	LOC100175029, LOC101243505	LOC122540695, LOC122546208, LOC122547989	LOC103389243, LOC103393877, LOC103396779, atp1a3	ATP12A, ATP1A1, ATP1A2, ATP1A3, ATP1A4, ATP4A, ENSG00000285505	RLOC-00007237, RLOC-00013415, RLOC-00013432, RLOC-00014860, RLOC-00016442, RLOC-00017928, RLOC-00020572	LOC113815921, LOC113815924	ATP12A, ATP1A1, ATP1A3, ATP1A4, ATP4A	ATP12A, ATP4A, LOC102460622, LOC102462326
OG0000356	RLOC-00009254	LOC100177454	LOC122543430, sp5a	LOC103385077, sp5	SP5	RLOC-00003970	LOC113808800, LOC113808804, LOC113808805, LOC113808806, LOC113808807, LOC113813614, LOC113813615, LOC113813616, LOC113813629, LOC113813630, LOC113813632, LOC113813633, LOC113813634, LOC113813636, LOC113813638, LOC113813639, LOC113813641, LOC113813643, LOC113813644, LOC113813645, LOC113813646, LOC113813647, LOC113813648, LOC113813649, LOC113813650	SP5	SP5
OG0000357	RLOC-00010657, RLOC-00016157, RLOC-00021369, RLOC-00023052, RLOC-00025909	LOC778736, aristaless, ci-prd-a, phox2	LOC122554991, LOC122559473, phox2a, prop1	LOC103377781, LOC103380047, LOC103386885, phox2a, phox2b	ISX, PHOX2A, PHOX2B, PROP1, SEBOX	RLOC-00026771	LOC113812719, LOC113814272, LOC113817670, LOC113817774, LOC113819166, LOC113819724	PROP1	ISX, PHOX2A, PHOX2B, SEBOX
OG0000358	RLOC-00011718, RLOC-00018944	ap-2-like1, ap-2-like2	tfap2a, tfap2b, tfap2c, tfap2d, tfap2e	LOC103381151, LOC103381152, tfap2a, tfap2b, tfap2c, tfap2e	TFAP2A, TFAP2B, TFAP2C, TFAP2D, TFAP2E	RLOC-00022417, RLOC-00025300, RLOC-00026202, RLOC-00028054	LOC113827055	TFAP2A, TFAP2B, TFAP2C, TFAP2D, TFAP2E	TFAP2A, TFAP2B, TFAP2C, TFAP2D, TFAP2E
OG0000360	RLOC-00013336	LOC100175701, LOC100183113, LOC100183881	LOC122549015, LOC122549016, LOC122560324, LOC122564537, cpne3, cpne7	LOC103377053, LOC103386454, LOC103388102, cpne3, cpne4, cpne7	CPNE1, CPNE3, CPNE4, CPNE6, CPNE7	RLOC-00002270, RLOC-00009565, RLOC-00014746, RLOC-00018543	LOC113812489	CPNE3, CPNE4, CPNE6, CPNE7, RBM12	CPNE1, CPNE3, CPNE7, LOC102456368
OG0000361	RLOC-00021554	LOC100175913	LOC122539416, LOC122543072, LOC122556804, LOC122561120, dpys, dpysl5b	LOC103380375, LOC103381120, LOC103383730, LOC103389296, LOC103395272, LOC103397699, dpys	CRMP1, DPYS, DPYSL2, DPYSL3, DPYSL4, DPYSL5	RLOC-00003518, RLOC-00021976	LOC113815990	CRMP1, DPYS, DPYSL2, DPYSL3, DPYSL4, DPYSL5	CRMP1, DPYS, DPYSL2, DPYSL3, DPYSL4
OG0000362	RLOC-00023978	tsc22	LOC122544401, LOC122554917, LOC122557041, tsc22d2, zgc_153012	LOC103389506, LOC103390732, LOC103392113, LOC103392286, LOC103395840, tsc22d2	TSC22D1, TSC22D2, TSC22D3, TSC22D4	RLOC-00000020, RLOC-00002922, RLOC-00003470, RLOC-00009918, RLOC-00012537, RLOC-00013216, RLOC-00017920, RLOC-00028756	LOC113811710, LOC113811711, LOC113825137	TSC22D1, TSC22D3, TSC22D4	LOC102447089, TSC22D1, TSC22D2, TSC22D4
OG0000363	RLOC-00024857	LOC100182802	LOC122556779, LOC122557531, npm1a, npm1b, npm2b	LOC103394774, LOC103395587, npm1, npm3	NPM1, NPM2, NPM3	RLOC-00003199, RLOC-00022215, RLOC-00027004, RLOC-00028202	LOC113809880	ENSMMUG00000002034, ENSMMUG00000005139, ENSMMUG00000006020, ENSMMUG00000006239, ENSMMUG00000006631, ENSMMUG00000008038, ENSMMUG00000012517, ENSMMUG00000013373, ENSMMUG00000015781, ENSMMUG00000017463, ENSMMUG00000023352, ENSMMUG00000031047, NPM3	LOC102460539, NPM1, NPM2
OG0000365	RLOC-00025600	LOC100187260	LOC122544329, LOC122547839, LOC122555851, dgat2, mogat2	LOC103392138, LOC103395417, dgat2, mogat2	AWAT1, AWAT2, DGAT2, DGAT2L6, MOGAT1, MOGAT2	RLOC-00013306, RLOC-00016418, RLOC-00019072, RLOC-00020546, RLOC-00022957, RLOC-00024201, RLOC-00025196	LOC113805338, LOC113824685	DGAT2, DGAT2L6, MOGAT1, MOGAT2	DGAT2, LOC102443676, LOC102449336, MOGAT1, MOGAT2
OG0000372	RLOC-00000397, RLOC-00013775	LOC100181576, LOC100184789, LOC100184975	LOC122548389, LOC122548390, LOC122555334, LOC122563587, sh3bgr, sh3bgrl	LOC103377591, LOC103398693, LOC103398695, sh3bgrl, sh3bgrl3	SH3BGR, SH3BGRL, SH3BGRL2, SH3BGRL3	RLOC-00001991, RLOC-00003389, RLOC-00011164, RLOC-00013360, RLOC-00020324	LOC113821079	ENSMMUG00000000646, SH3BGR, SH3BGRL, SH3BGRL2	LOC102450447, SH3BGRL, SH3BGRL2, SH3BGRL3
OG0000377	RLOC-00001771, RLOC-00001772, RLOC-00003575, RLOC-00003581, RLOC-00003584, RLOC-00003586, RLOC-00003637, RLOC-00003727, RLOC-00003741, RLOC-00010768, RLOC-00010769, RLOC-00017324, RLOC-00022091, RLOC-00024930, RLOC-00025590, RLOC-00025593, RLOC-00028170	LOC100177165, LOC100182243	LOC122544221, LOC122545310, LOC122546597	LOC103388416	DHRS2, DHRS4, DHRS4L2	RLOC-00002491	LOC113812901, LOC113816341, LOC113824316	DHRS2, ENSMMUG00000007350, ENSMMUG00000007465	LOC102453809
OG0000379	RLOC-00004463, RLOC-00018803	LOC100185758	LOC122542626, rab10, rab8a	LOC103379973, LOC103396482, rab10, rab13, rab8a	ENSG00000285641, RAB10, RAB13, RAB8A, RAB8B	RLOC-00000013, RLOC-00009883, RLOC-00012605, RLOC-00015672, RLOC-00017178, RLOC-00017432, RLOC-00019235, RLOC-00019674, RLOC-00021887	LOC113818365, LOC113819128	ENSMMUG00000017586, RAB10, RAB8A, RAB8B	LOC102456567, RAB10, RAB8B
OG0000381	RLOC-00006362, RLOC-00007712	LOC100185138	chl1b, nfasca, nrcama	LOC103380115, LOC103382862, LOC103384549, LOC103384970, LOC103385344, LOC103399196, chl1, l1cam, nfasc	CHL1, L1CAM, NFASC, NRCAM	RLOC-00007201, RLOC-00011660, RLOC-00014307, RLOC-00016696	LOC113811230, LOC113817874, LOC113820073	CHL1, L1CAM, NFASC, NRCAM	CHL1, LOC102448806, NFASC, NRCAM
OG0000383	RLOC-00009730, RLOC-00009987, RLOC-00017131, RLOC-00018393, RLOC-00020232, RLOC-00022175, RLOC-00023099, RLOC-00023103, RLOC-00023242	LOC100176396	LOC122556072, LOC122556074, LOC122558478, hsd17b2	bdh1, hsd17b2	BDH1, HSD17B2	RLOC-00003170, RLOC-00014980, RLOC-00015681, RLOC-00017331, RLOC-00019272	LOC113802766, LOC113805993, LOC113811380, LOC113819961, LOC113821808, LOC113824572, LOC113824573, LOC113825759	BDH1, HSD17B2	HSD17B2
OG0000384	RLOC-00009732, RLOC-00011863, RLOC-00013689, RLOC-00013707, RLOC-00013885, RLOC-00014186	LOC100176308, LOC100176917, LOC100178630, LOC113474541, ciap	LOC122555968, alpl	LOC103377813, LOC103394023, LOC103394036, alpl	ALPG, ALPI, ALPL, ALPP	RLOC-00003321, RLOC-00012757, RLOC-00017211	LOC113805774, LOC113808552, LOC113812869, LOC113812874, LOC113817521	ALPI, ALPL, ENSMMUG00000006985	ALPI, LOC102457585
OG0000386	RLOC-00011078	LOC100181590	LOC122541273, LOC122548531, LOC122554708, brd4	LOC103376807, LOC103383230, LOC103388957, LOC103389489, LOC103392867, LOC103393880, LOC103397963	BRD2, BRD3, BRD4, BRDT	RLOC-00003351, RLOC-00013404, RLOC-00018269, RLOC-00020110, RLOC-00020530, RLOC-00026318, RLOC-00028392	LOC113805128	BRD2, BRD3, BRD4, BRDT, ENSMMUG00000044560	BRD3, BRD4, BRDT, LOC102463917
OG0000387	RLOC-00011743	LOC100176478, LOC100177782	LOC122544346, LOC122555663, arhgef16, arhgef19, ngef	LOC103386621, arhgef16, arhgef19, arhgef26, ngef	ARHGEF15, ARHGEF16, ARHGEF19, ARHGEF26, NGEF	RLOC-00001321, RLOC-00009308, RLOC-00009754, RLOC-00012483, RLOC-00015114, RLOC-00015824, RLOC-00027345	LOC113827088	ARHGEF15, ARHGEF16, ARHGEF19, ARHGEF26, NGEF	ARHGEF16, ARHGEF26, NGEF
OG0000388	RLOC-00012173, RLOC-00026607, RLOC-00026609, RLOC-00027298	LOC100175889, LOC100178341, LOC100180385, LOC100182256, LOC100184484, LOC100184731	LOC122549778, abcb11a, abcb4, abcb5	LOC103388176, abcb11	ABCB1, ABCB11, ABCB4, ABCB5	RLOC-00001969, RLOC-00004211, RLOC-00007513, RLOC-00011002, RLOC-00011346, RLOC-00014542, RLOC-00017278	LOC113821011	ABCB1, ABCB11, ABCB5	ABCB1, ABCB11, LOC102448702
OG0000389	RLOC-00014043, RLOC-00020697, RLOC-00024147	LOC100176854, LOC100177660, ck-1a1	LOC122542245, LOC122562129, csnk1a1	LOC103381836, LOC103382085, LOC103393591, csnk1a1, csnk1e	CSNK1A1, CSNK1A1L, CSNK1D, CSNK1E, TPTEP2-CSNK1E	RLOC-00001762, RLOC-00017175, RLOC-00017202, RLOC-00019323, RLOC-00022512, RLOC-00025487	LOC113810241, LOC113817408	CSNK1A1, CSNK1A1L, CSNK1D, ENSMMUG00000010122	CSNK1A1, CSNK1D, LOC102445801
OG0000390	RLOC-00018132, RLOC-00021378	LOC100175508	LOC122539857, LOC122551019, LOC122559478	LOC103381661, LOC103390475, LOC103393166, LOC103398615, tcirg1	ATP6V0A1, ATP6V0A2, ATP6V0A4, TCIRG1	RLOC-00000718, RLOC-00001261, RLOC-00002848, RLOC-00009471, RLOC-00010093, RLOC-00012057, RLOC-00013077, RLOC-00016807, RLOC-00021073, RLOC-00025116	LOC113810956, LOC113821387	ATP6V0A1, ATP6V0A2, ATP6V0A4, TCIRG1	ATP6V0A1, ATP6V0A2, ATP6V0A4
OG0000392	RLOC-00022106	LOC100182856, LOC100182859	LOC122547866, LOC122557057, LOC122557074, LOC122557080, LOC122557081, LOC122557082, LOC122557083, LOC122557084, LOC122557086, LOC122557087, LOC122557091, LOC122557468, LOC122557533, LOC122557534, LOC122557538, LOC122557539, LOC122557542, LOC122559955	slc6a14	SLC6A14	RLOC-00003164, RLOC-00006161, RLOC-00006594, RLOC-00007204, RLOC-00008457, RLOC-00009510, RLOC-00017654, RLOC-00023657	LOC113814792	SLC6A14	SLC6A14
OG0000393	RLOC-00022684	LOC100183404	pcbp3, pcbp4, zgc_110045	LOC103385467, LOC103385578, LOC103386382, LOC103386486, LOC103387499, LOC103389222, LOC103392425	PCBP1, PCBP2, PCBP3, PCBP4	RLOC-00008411, RLOC-00014943, RLOC-00016636, RLOC-00016709, RLOC-00028101, RLOC-00028167	LOC113823061, LOC113823438	ENSMMUG00000006608, ENSMMUG00000016086, ENSMMUG00000048920, PCBP1, PCBP3, PCBP4	LOC102456322, LOC102462051, PCBP2, PCBP4
OG0000404	RLOC-00000300, RLOC-00001064, RLOC-00002845	LOC100049066, LOC100181935, th	LOC122557902, LOC122559755, pah, th, th2	LOC103380366, pah, tph1, tph2	PAH, TH, TPH1, TPH2	RLOC-00001805, RLOC-00025076	LOC113809419, LOC113810884, LOC113824336	PAH, TH, TPH1, TPH2	LOC102446096, PAH, TH, TPH1, TPH2
OG0000407	RLOC-00005298, RLOC-00008674, RLOC-00012754, RLOC-00014748, RLOC-00019711, RLOC-00021441, RLOC-00022580	LOC100185468, LOC100185933	abcc1, abcc2, abcc3	LOC103393517, abcc2, abcc3	ABCC1, ABCC2, ABCC3	RLOC-00000368, RLOC-00000451, RLOC-00005764, RLOC-00008842, RLOC-00010778	LOC113804704, LOC113805021, LOC113809945	ABCC13, ABCC2, ENSMMUG00000003414, ENSMMUG00000005914	ABCC3, LOC102444909, LOC102462398
OG0000409	RLOC-00005684, RLOC-00006003, RLOC-00010936, RLOC-00029441	LOC100184532, LOC104265466	LOC122550834, LOC122559197, nek1, nek3	LOC103391509, nek1, nek3, nek4	NEK1, NEK3, NEK4, NEK5	RLOC-00003138, RLOC-00008292, RLOC-00020376, RLOC-00024474	LOC113811784, LOC113819468	NEK1, NEK3, NEK4, NEK5	LOC102453986, NEK1, NEK3, NEK4, NEK5
OG0000410	RLOC-00006451	LOC778759	LOC122542039, LOC122547378, LOC122563341, kdm5a	LOC103385382, LOC103385604, LOC103386032, kdm5a	KDM5A, KDM5B, KDM5C, KDM5D	RLOC-00000704, RLOC-00004389, RLOC-00006172, RLOC-00007542, RLOC-00007657, RLOC-00007726, RLOC-00007785, RLOC-00007831, RLOC-00008376, RLOC-00008537, RLOC-00028760	LOC113822739	KDM5B, KDM5C, KDM5D	KDM5A, LOC102451841, LOC102452194, LOC102452757
OG0000413	RLOC-00010997, RLOC-00021322	LOC104266115, LOC778537	kmt2ca, kmt2d	LOC103377343, LOC103396169, LOC103399618, kmt2d	KMT2C, KMT2D	RLOC-00005730, RLOC-00005743, RLOC-00005959, RLOC-00005982, RLOC-00008527, RLOC-00009617, RLOC-00012854, RLOC-00014308, RLOC-00015082, RLOC-00016813, RLOC-00019374, RLOC-00019499, RLOC-00020263, RLOC-00023047, RLOC-00024053, RLOC-00026790	LOC113803991, LOC113817713	KMT2D	KMT2C, KMT2D
OG0000415	RLOC-00012502, RLOC-00012530	LOC100175124, LOC100177566, LOC100180033, LOC100186059	LOC122564475, LOC122564476, LOC122564536	LOC103388402, LOC103394652, LOC103394683, slc6a19, slc6a20	SLC6A18, SLC6A19, SLC6A20	RLOC-00007706, RLOC-00007978, RLOC-00008858, RLOC-00009468, RLOC-00015645, RLOC-00015956, RLOC-00019668	LOC113803919, LOC113811963, LOC113813965	SLC6A18, SLC6A19, SLC6A20	LOC102447394, SLC6A19, SLC6A20
OG0000418	RLOC-00015138, RLOC-00017425, RLOC-00017559, RLOC-00017560, RLOC-00017561	LOC100176067, LOC100178678, LOC100179030	LOC122541113, LOC122544724, LOC122565421	LOC103379085, slc39a1, slc39a3	ENSG00000267001, SLC39A1, SLC39A2, SLC39A3	RLOC-00006902, RLOC-00013470, RLOC-00025733	LOC113809157, LOC113811535, LOC113816022, LOC113816035	ENSMMUG00000005007, ENSMMUG00000042705, ENSMMUG00000045971, ENSMMUG00000048579, ENSMMUG00000049037, SLC39A3	LOC102461856, SLC39A3
OG0000419	RLOC-00015420, RLOC-00020191	cam	LOC122547342, LOC122553356	LOC103376867, LOC103378835, LOC103380713, calm2, calm3	CALM1, CALM3, CALML3, CALML5	RLOC-00009724, RLOC-00025159, RLOC-00027877, RLOC-00028415, RLOC-00028459, RLOC-00028531	LOC113828829	CALM1, CALM2, CALM3, CALML3, CALML5, ENSMMUG00000012851	CALM1, CALM2, CALML3, LOC102452499, LOC102456219, LOC102458420
OG0000420	RLOC-00017515, RLOC-00018126, RLOC-00018728, RLOC-00019163, RLOC-00019454, RLOC-00019495, RLOC-00019496, RLOC-00029509	LOC100175984, LOC100179337, LOC100182818	LOC122558306, LOC122558721, pkd1l2a	LOC103378715, LOC103392474, LOC103398429, LOC112488279, LOC112488286	PKD1L3	RLOC-00013507, RLOC-00026490	LOC113803480, LOC113805552, LOC113805554, LOC113810271, LOC113810272, LOC113816386, LOC113827705	ENSMMUG00000003662, PKD1L3	PKD1L2, PKD1L3
OG0000422	RLOC-00020072, RLOC-00020382	LOC101242030	LOC122542272, LOC122546763, LOC122562073, grin2aa	LOC103381827, LOC103383503, LOC103383797, LOC103387867, LOC103392564, LOC103393819, LOC107988170, grin2a, grin2b	GRIN2A, GRIN2B, GRIN2C, GRIN2D	RLOC-00014541	LOC113808568, LOC113825485, LOC113829819, LOC113830464	GRIN2A, GRIN2B, GRIN2C, GRIN2D	GRIN2A, GRIN2B, GRIN2C, GRIN2D
OG0000423	RLOC-00020152	LOC100183983, LOC100184498	LOC122548052, LOC122562935, LOC122563168, LOC122563169, LOC122563172, LOC122563174, LOC122563175, LOC122563178, LOC122563181	cd46, cd55	C4BPA, CD46, CD55	RLOC-00012297, RLOC-00013894, RLOC-00014689	LOC113817675, LOC113821686	C4BPA, CD46, ENSMMUG00000006946, ENSMMUG00000011711	CD55, LOC102447148, LOC102448150, LOC102448693, LOC102449098, LOC102451319, LOC102454943
OG0000424	RLOC-00021246	LOC100183801	LOC122548596, LOC122559963, lpin2	LOC103379012, LOC103386123, LOC103396437, lpin1, lpin2	LPIN1, LPIN2, LPIN3	RLOC-00005107, RLOC-00011706, RLOC-00014210, RLOC-00014261, RLOC-00015063, RLOC-00015168, RLOC-00015436, RLOC-00015832, RLOC-00015978, RLOC-00019768, RLOC-00020401, RLOC-00024221, RLOC-00028726	LOC113826338	LPIN1, LPIN2, LPIN3	LPIN1, LPIN2, LPIN3
OG0000426	RLOC-00023795	LOC100178377, LOC100181900	LOC122547810, LOC122564410, arvcfb, pkp4	LOC103376912, LOC103384228, LOC103389613, LOC103390156, LOC103390916, LOC103396670, arvcf, pkp4	ARVCF, CTNND1, CTNND2, PKP4	RLOC-00010654, RLOC-00017440, RLOC-00022212, RLOC-00027700	LOC113803341, LOC113803348	ARVCF, CTNND1, CTNND2, PKP4	ARVCF, CTNND1, CTNND2, PKP4
OG0000427	RLOC-00027472	LOC100181525	LOC122549771, hdac4, hdac5	LOC103384746, LOC103386108, LOC103392446, hdac4, hdac5, hdac9	HDAC4, HDAC5, HDAC7, HDAC9	RLOC-00005657, RLOC-00008274, RLOC-00008721, RLOC-00015018, RLOC-00016975, RLOC-00019325, RLOC-00020209, RLOC-00022509, RLOC-00024076	LOC113818694	HDAC4, HDAC5, HDAC7, HDAC9	HDAC4, HDAC5, HDAC7, HDAC9
OG0000438	RLOC-00003805	e12/e47	LOC122547286, LOC122547332, LOC122565047, tcf12, tcf4	LOC103376623, LOC103380476, LOC103395943, tcf12, tcf4	TCF12, TCF3, TCF4	RLOC-00011997, RLOC-00019917, RLOC-00020129, RLOC-00020350, RLOC-00021288, RLOC-00025753, RLOC-00026055, RLOC-00026399	LOC113802730, LOC113802731, LOC113817650	TCF12, TCF3, TCF4	TCF12, TCF3, TCF4
OG0000440	RLOC-00004415, RLOC-00004416, RLOC-00004456, RLOC-00004484, RLOC-00005881, RLOC-00019385	LOC100181080, LOC100186216, LOC101242389	LOC122542571, LOC122548457, LOC122556253, cib2, cib3	LOC103378852, LOC103379970, cib1, cib3	CIB1, CIB2, CIB3	RLOC-00001447, RLOC-00025158	LOC113812626, LOC113813000, LOC113820952	CIB1, CIB2, CIB3	CIB1, CIB2, CIB3
OG0000442	RLOC-00006458, RLOC-00017238, RLOC-00017242	LOC100178950	LOC122542515, trpm3, trpm6, trpm7	LOC103379980, LOC103397405, LOC103398150, LOC112487078, trpm1, trpm3, trpm7	TRPM1, TRPM3, TRPM6, TRPM7	RLOC-00007379, RLOC-00009975, RLOC-00011616	LOC113812519	TRPM1, TRPM3, TRPM6, TRPM7	LOC102450120, LOC102455936, LOC102461295, TRPM1, TRPM6
OG0000443	RLOC-00007501	LOC100180580	LOC122563116, atp2b1a, atp2b2	LOC103379562, LOC103382755, LOC103384719, LOC103386363, LOC103386459, LOC103399312	ATP2B1, ATP2B2, ATP2B3, ATP2B4	RLOC-00000086, RLOC-00006429, RLOC-00006452, RLOC-00007240, RLOC-00008633, RLOC-00010214, RLOC-00012182	LOC113813839, LOC113826424, LOC113826425	ATP2B1, ATP2B2, ATP2B3, ATP2B4	ATP2B1, ATP2B2, ATP2B4
OG0000444	RLOC-00007559, RLOC-00019549	LOC100186514	LOC122559031, flncb	LOC103380304, LOC103382463, LOC103384725, LOC103386855	FLNA, FLNB, FLNC	RLOC-00003723, RLOC-00005823, RLOC-00006064, RLOC-00006079, RLOC-00006258, RLOC-00006488, RLOC-00006893, RLOC-00007102, RLOC-00007265, RLOC-00007596, RLOC-00008043, RLOC-00008417, RLOC-00008974, RLOC-00010407	LOC113828414	FLNA, FLNB, FLNC	FLNB, LOC102459888
OG0000445	RLOC-00007758	LOC100186585	magi1b, magi2a, magi3a	LOC103380179, LOC103385291, LOC103385505, LOC103386588, magi1, magi2	MAGI1, MAGI2, MAGI3	RLOC-00004563, RLOC-00006230, RLOC-00006247, RLOC-00007199, RLOC-00007397, RLOC-00007992, RLOC-00011918, RLOC-00016484, RLOC-00017123, RLOC-00017126, RLOC-00017710	LOC113805826	MAGI1, MAGI2, MAGI3	MAGI1, MAGI2, MAGI3
OG0000446	RLOC-00009335, RLOC-00023312	LOC100176226, LOC100176557, LOC100187155	LOC122559454, LOC122559457, zgc_56622	LOC103379744, LOC103382863, LOC103382877, LOC107988900	AKR1B1, AKR1B10, AKR1B15	RLOC-00005095, RLOC-00027501, RLOC-00027997	LOC113812177, LOC113812564	AKR1B1, ENSMMUG00000000360, ENSMMUG00000006126, ENSMMUG00000007557, ENSMMUG00000011985, ENSMMUG00000012324, ENSMMUG00000013098, ENSMMUG00000023211, ENSMMUG00000041872	LOC102446727, LOC102447223, LOC102448447
OG0000447	RLOC-00009702	LOC100175693, LOC100181582	LOC122558085, LOC122563090, ampd1	LOC103380007, LOC103384814, LOC103385068, LOC103398400, ampd1, ampd2	AMPD1, AMPD2, AMPD3	RLOC-00004607, RLOC-00007060, RLOC-00009165, RLOC-00011026, RLOC-00011653, RLOC-00012557, RLOC-00018028, RLOC-00018648, RLOC-00019983, RLOC-00020243	LOC113806421	AMPD1, AMPD2, AMPD3	AMPD1, AMPD2, AMPD3
OG0000448	RLOC-00009810	LOC101243197	robo1, robo2, robo3	LOC103378049, LOC103394755, LOC103394758, LOC103399180, LOC112486509, LOC112486701, robo2, robo3	ROBO1, ROBO2, ROBO3	RLOC-00007790, RLOC-00009155, RLOC-00013047	LOC113801250, LOC113801251, LOC113801252, LOC113806140, LOC113808689, LOC113825761, LOC113829415, LOC113829829	ROBO1, ROBO3	LOC102453928, ROBO1, ROBO2
OG0000449	RLOC-00010373	LOC100178487	LOC122541389, LOC122552378, LOC122564877, rasal2	LOC103384278, LOC103388947, LOC103390067, LOC103394170, LOC103398046, LOC103399390, rasal2	DAB2IP, RASAL2, SYNGAP1	RLOC-00005842, RLOC-00005932, RLOC-00006173, RLOC-00006800, RLOC-00008409, RLOC-00011231, RLOC-00012014, RLOC-00018189	LOC113804842	DAB2IP, RASAL2, SYNGAP1	DAB2IP, RASAL2, RASAL3, SYNGAP1
OG0000450	RLOC-00010457	LOC100176793	LOC122553906, LOC122556611, arhgap10, ophn1	LOC103395160, arhgap10, arhgap26, arhgap42, ophn1	ARHGAP10, ARHGAP26, ARHGAP42, OPHN1	RLOC-00006327, RLOC-00006437, RLOC-00006449, RLOC-00010064, RLOC-00011008, RLOC-00016049, RLOC-00017297, RLOC-00026781	LOC113810117	ARHGAP10, ARHGAP26, ARHGAP42, OPHN1	ARHGAP10, ARHGAP26, ARHGAP42, OPHN1
OG0000451	RLOC-00010593, RLOC-00010594, RLOC-00020249	LOC100181262, LOC100185490	LOC122564158, LOC122565188, elavl3, elavl4	LOC103379130, LOC103398702, elavl2, elavl3, elavl4	ELAVL1, ELAVL2, ELAVL3, ELAVL4	RLOC-00009534, RLOC-00010278, RLOC-00025952	LOC113806050, LOC113806051, LOC113806067, LOC113820661	ELAVL2, ELAVL3, ELAVL4	ELAVL1, ELAVL2, ELAVL3, ELAVL4
OG0000452	RLOC-00010850	LOC100184830	LOC122550015, cacnb1, cacnb4a	LOC103384591, LOC103385411, LOC103389337, LOC103392742, LOC103399728, cacnb2, cacnb4	CACNB1, CACNB2, CACNB3, CACNB4, ENSG00000283228	RLOC-00004547, RLOC-00006898, RLOC-00011771, RLOC-00020580, RLOC-00024727, RLOC-00026776	LOC113812010, LOC113829583	CACNB1, CACNB2, CACNB3, CACNB4	CACNB1, CACNB2, CACNB4
OG0000453	RLOC-00011285	LOC100182193	LOC122543337, LOC122549941, rab5b, rab5c	LOC103381469, LOC103388351, LOC103391561, LOC103393176, LOC103394455	RAB17, RAB5A, RAB5B, RAB5C	RLOC-00000101, RLOC-00002926, RLOC-00003047, RLOC-00004324, RLOC-00004508, RLOC-00015356, RLOC-00025264, RLOC-00027128	LOC113810741, LOC113824221	ENSMMUG00000047653, RAB17, RAB5A	RAB17, RAB5A, RAB5B, RAB5C
OG0000455	RLOC-00013093, RLOC-00014943, RLOC-00015690, RLOC-00018333	LOC100175517, LOC100178587, LOC100187079	ppp1cb, ppp1cc	LOC103381242, LOC103381595, LOC103385808, LOC103392690, LOC103397038, LOC103397434, ppp1cb	PPP1CA, PPP1CB, PPP1CC	RLOC-00002676, RLOC-00024345, RLOC-00027105	LOC113804458, LOC113820385, LOC113823330	ENSMMUG00000042225, PPP1CB, PPP1CC	LOC102449920, PPP1CA, PPP1CB, PPP1CC
OG0000456	RLOC-00017736	LOC100175494	LOC122540917, LOC122545370, arhgef18b, arhgef28a	LOC103379863, LOC103388044, LOC103389996, LOC103393525, LOC103396459, LOC103397749, LOC103399743, akap13, arhgef2	AKAP13, ARHGEF18, ARHGEF2, ARHGEF28	RLOC-00000571, RLOC-00009302, RLOC-00021838, RLOC-00023064	LOC113809567, LOC113809568	ARHGEF2, ARHGEF28, ENSMMUG00000028906	AKAP13, ARHGEF18, ARHGEF28, LOC102461987
OG0000457	RLOC-00018828, RLOC-00018829, RLOC-00018977, RLOC-00024465, RLOC-00025759, RLOC-00025760, RLOC-00025761, RLOC-00025763, RLOC-00025766	LOC104265836, xrga	LOC122560160, xkr4, xkr6a	LOC103385616, LOC103389677, LOC103398689, xkr4, xkr7	XKR4, XKR6, XKR7	RLOC-00000566, RLOC-00013114	LOC113810806, LOC113823943, LOC113829454	XKR4, XKR6	LOC102447348, XKR6, XKR7
OG0000458	RLOC-00018861	LOC100182808	sgk1, sgk2a, sgk3, si_ch211-195b13.1	LOC103377124, LOC103388196, LOC103393944, LOC103398704, sgk2	C8orf44-SGK3, SGK1, SGK2, SGK3	RLOC-00000930, RLOC-00002492, RLOC-00003464, RLOC-00005072, RLOC-00010658, RLOC-00011254, RLOC-00011326, RLOC-00011693, RLOC-00024186, RLOC-00024620	LOC113825060	ENSMMUG00000021153, SGK1, SGK2	LOC102451137, SGK1, SGK2
OG0000459	RLOC-00019493, RLOC-00020515	LOC100175624, LOC100183458, LOC100183640, LOC100185831, LOC104266887	LOC122539551, LOC122542995, ube2d1b, ube2d2	LOC103381447, LOC103381844, LOC103387254, LOC103391097, LOC103391289, LOC103397267, LOC103397347	UBE2D1, UBE2D2, UBE2D3, UBE2D4	RLOC-00023183	LOC113813339, LOC113829131	UBE2D1, UBE2D2, UBE2D3, UBE2D4	UBE2D1, UBE2D2, UBE2D3
OG0000460	RLOC-00019853	LOC100176438	LOC122539499, LOC122543063, unc5a, unc5b	LOC103390151, LOC103398184, unc5a, unc5b, unc5d	UNC5A, UNC5B, UNC5C, UNC5D	RLOC-00008353, RLOC-00009288, RLOC-00010455, RLOC-00011729, RLOC-00012281, RLOC-00019180, RLOC-00022669, RLOC-00023481, RLOC-00027633	LOC113825798	UNC5A, UNC5B, UNC5C, UNC5D	UNC5B, UNC5C, UNC5D
OG0000461	RLOC-00020595, RLOC-00021866, RLOC-00027111	LOC100181289, LOC100182544, LOC101243133	LOC122551295, cdk1, cdk2, cdk5	cdk1, cdk2, cdk5	CDK1, CDK2, CDK3, CDK5	RLOC-00009786, RLOC-00020529, RLOC-00028032	LOC113818305, LOC113822976, LOC113826004	CDK1, CDK2, CDK3, CDK5, ENSMMUG00000009972, ENSMMUG00000043565	CDK1, CDK2, CDK3
OG0000462	RLOC-00022829	LOC100176427	LOC122549152, LOC122560316, pabpc4	LOC103385488, LOC103394269, LOC103399615, pabpc1, pabpc4	PABPC1, PABPC1L, PABPC3, PABPC4	RLOC-00001017, RLOC-00018683, RLOC-00020890, RLOC-00021861, RLOC-00022588, RLOC-00024481, RLOC-00025032, RLOC-00025034, RLOC-00025453, RLOC-00026291	LOC113809502	ENSMMUG00000047411, PABPC1, PABPC3, PABPC4	PABPC1, PABPC1L, PABPC4
OG0000464	RLOC-00024113	zf_c3h_-11	LOC122557063, mbnl1, mbnl2	LOC103378106, LOC103390845, LOC103396000, mbnl2	MBNL1, MBNL2, MBNL3	RLOC-00002383, RLOC-00007676, RLOC-00008525, RLOC-00013942, RLOC-00019011, RLOC-00019642, RLOC-00020716, RLOC-00022191, RLOC-00022381, RLOC-00022476, RLOC-00023030, RLOC-00027251, RLOC-00027722	LOC113808002	MBNL1, MBNL2, MBNL3	MBNL1, MBNL2, MBNL3
OG0000465	RLOC-00024803	ci-zf_c2h2_-42	LOC122543547, LOC122556772, egr2b, egr3	LOC103383540, LOC103387034, LOC103389434, LOC103395765, LOC103398904, LOC103399597, egr1, egr2, egr3	EGR1, EGR2, EGR3	RLOC-00000618, RLOC-00020729, RLOC-00022326, RLOC-00023454	LOC113799918, LOC113808118	EGR1, EGR2, ENSMMUG00000039667, ENSMMUG00000042784, ENSMMUG00000047855	EGR1, EGR2, EGR3
OG0000478	RLOC-00000641	LOC100178299	LOC122548014, runx1, runx2a, runx3	LOC103381039, LOC103389730, runx2, runx3	RUNX1, RUNX2, RUNX3	RLOC-00010652, RLOC-00012907, RLOC-00016771, RLOC-00017966, Transcript26939.p1-add, Transcript274999.p5-add, Transcript404581.p1-add, Transcript453662.p1-add, Transcript536767.p1-add, Transcript563724.p1-add	LOC113815739, LOC113824774	RUNX1, RUNX2, RUNX3	RUNX1, RUNX2, RUNX3
OG0000480	RLOC-00000951	LOC100178091, LOC100179607, LOC100181910	LOC122543177, LOC122543178, LOC122561329, LOC122561331	LOC103383202, LOC103389942, LOC103396899, LOC103397876, LOC107988226, cnnm1, cnnm2, cnnm3	CNNM1, CNNM2, CNNM3, CNNM4	RLOC-00005066, RLOC-00006018, RLOC-00012356, RLOC-00013693, RLOC-00021015, RLOC-00026778	LOC113825376	CNNM2, CNNM4	CNNM2, LOC102464027
OG0000481	RLOC-00001699, RLOC-00013565, RLOC-00017077, RLOC-00019453	LOC101242399, gpx_b, gpx_c	LOC122558843, LOC122558845, gpx2, gpx3, gpx9	LOC103385919, gpx2, gpx3	GPX5	RLOC-00004421, RLOC-00005601, RLOC-00027778	LOC113816684, LOC113816686, LOC113819893, LOC113819894, LOC113826359	GPX1, GPX2, GPX3, GPX5, GPX6	GPX1, GPX3
OG0000482	RLOC-00002890, RLOC-00011282, RLOC-00020297	LOC100175356	dst, macf1a	LOC103388678, LOC103393884, LOC103399538, dst	DST, MACF1	RLOC-00005868, RLOC-00005871, RLOC-00005893, RLOC-00006312, RLOC-00006355, RLOC-00006368, RLOC-00007097, RLOC-00007213, RLOC-00008360, RLOC-00009313, RLOC-00009884, RLOC-00012663	LOC113817186, LOC113817244	DST, MACF1	DST, LOC102447284, LOC102460321
OG0000484	RLOC-00004576, RLOC-00006460, RLOC-00012722, RLOC-00014010, RLOC-00014679, RLOC-00017552, RLOC-00018795	LOC100175978, LOC100187000	slc46a1, slc46a3, zgc_174356	slc46a1, slc46a3	SLC46A1, SLC46A3	RLOC-00013559, RLOC-00014514, RLOC-00018391, RLOC-00020735, RLOC-00021342, RLOC-00023992, RLOC-00028382	LOC113809162, LOC113811190, LOC113811529, LOC113829184	SLC46A1, SLC46A3	SLC46A1, SLC46A3
OG0000485	RLOC-00005542	LOC100184331	LOC122561370, LOC122563165, pfkfb3	LOC103384530, LOC103385177, LOC103385249, LOC103385928, LOC103386160, pfkfb2	PFKFB1, PFKFB2, PFKFB3, PFKFB4	RLOC-00006641, RLOC-00006919, RLOC-00007310, RLOC-00007362, RLOC-00008591, RLOC-00010116, RLOC-00010507, RLOC-00024626	LOC113815967, LOC113825148	PFKFB1, PFKFB2, PFKFB3	PFKFB2, PFKFB3, PFKFB4
OG0000487	RLOC-00007194, RLOC-00025269, RLOC-00025270	LOC100178309	LOC122542376, LOC122554888	LOC103388016, LOC103395468, LOC103395694, sat1	SAT1, SAT2, SATL1	RLOC-00000408, RLOC-00004978, RLOC-00011939, RLOC-00015346, RLOC-00017778, RLOC-00018390, RLOC-00028604	LOC113804888, LOC113807917, LOC113826508	SAT1, SAT2, SATL1	LOC102461192, LOC102462144, LOC106732520, SAT1, SATL1
OG0000488	RLOC-00009156	LOC100180760	LOC122552333, LOC122554098, slc44a4	LOC103384210, LOC103393652, LOC103393682, slc44a4	SLC44A2, SLC44A4, SLC44A5	RLOC-00006086, RLOC-00006364, RLOC-00008803, RLOC-00011353, RLOC-00011949, RLOC-00014605, RLOC-00015201, RLOC-00016462, RLOC-00016581, RLOC-00016944, RLOC-00017981, RLOC-00018581, RLOC-00023142	LOC113800797	SLC44A2, SLC44A4, SLC44A5	LOC102452806, SLC44A5
OG0000489	RLOC-00009479, RLOC-00009480, RLOC-00009481, RLOC-00014492, RLOC-00022472, RLOC-00025891, RLOC-00028424, RLOC-00028425	LOC100180334	faxcb	LOC103380784, faxc	FAXC	RLOC-00011901	LOC113800918, LOC113802175, LOC113802176, LOC113802177, LOC113802186, LOC113808479, LOC113809677, LOC113809681, LOC113818102, LOC113818103, LOC113822557, LOC113823564, LOC113823565, LOC113823583, LOC113827284	C6orf168	FAXC
OG0000490	RLOC-00011115	LOC100175557	LOC122557879, best2, best4	LOC103380298, LOC103382512, LOC103384217, best4	BEST1, BEST2, BEST3, BEST4	RLOC-00005388, RLOC-00019122	LOC113800578, LOC113800595, LOC113800596, LOC113800599, LOC113801846, LOC113810135, LOC113817078, LOC113822124, LOC113822910, LOC113822997, LOC113823069	BEST1, BEST3	BEST3, BEST4, LOC102459271
OG0000491	RLOC-00011150	rar	LOC122549656, raraa	LOC103385998, LOC103388357, LOC103393600, LOC103394699, rarg	RARA, RARB, RARG	RLOC-00001271, RLOC-00003025, RLOC-00013134, RLOC-00014053, RLOC-00014137, RLOC-00015280, RLOC-00020249, RLOC-00021105, RLOC-00021915, RLOC-00021951, RLOC-00023735, RLOC-00025921	LOC113826024	RARA, RARB, RARG	RARA, RARB, RARG
OG0000494	RLOC-00015013	hif	LOC122542736, LOC122548302, LOC122552747, hif1aa	LOC103377905, LOC103387795, LOC103399544, epas1, hif1a	EPAS1, HIF1A, HIF3A	RLOC-00002394, RLOC-00010745, RLOC-00011214, RLOC-00013675, RLOC-00016602, RLOC-00016713, RLOC-00018278, RLOC-00018333, RLOC-00019780, RLOC-00021056, RLOC-00022981	LOC113823783	EPAS1, HIF1A, HIF3A	EPAS1, HIF1A
OG0000495	RLOC-00015624	LOC778675	LOC122543843, LOC122544965, LOC122546398, LOC122553164, map3k10, map3k9	LOC103385641, map3k10, map3k21, map3k9	MAP3K10, MAP3K11, MAP3K21, MAP3K9	RLOC-00004707, RLOC-00008093, RLOC-00008402, RLOC-00009281, RLOC-00010936, RLOC-00011815, RLOC-00020657	LOC113802299, LOC113802322	KIAA1804, MAP3K10, MAP3K9	MAP3K11, MAP3K21, MAP3K9
OG0000496	RLOC-00016411	LOC100181629, LOC100187257	LOC122542877, LOC122546831, LOC122547709, LOC122553912, syne1b	LOC103378351, LOC103380484, LOC103380674, LOC103381201, LOC103382657, LOC112487732, syne2	SYNE1, SYNE2	RLOC-00005760, RLOC-00006766, RLOC-00009543, RLOC-00011493, RLOC-00012588, RLOC-00012817, RLOC-00018656	LOC113803567, LOC113823000	SYNE1, SYNE2	LOC102447622, LOC102448457, LOC106731442
OG0000497	RLOC-00017454, RLOC-00017457	LOC100176403, LOC100183437, LOC100185978	LOC122542757, LOC122553784, LOC122553786, LOC122553787, LOC122553788, LOC122560187, LOC122563512	LOC103381207, LOC103384514, LOC103393948, srsf5	SRSF5, SRSF6	RLOC-00013208, RLOC-00013718, RLOC-00014659, RLOC-00024743, RLOC-00028574	LOC113807135, LOC113811523, LOC113828476, LOC113828698	SRSF6	LOC102453174, SRSF5, SRSF6
OG0000498	RLOC-00018492, RLOC-00019699, RLOC-00019819, RLOC-00023769	LOC100184646	LOC122556562, pdlim1, pdlim2, pdlim3b	LOC103398141, pdlim1, pdlim3, pdlim4	PDLIM1, PDLIM2, PDLIM3, PDLIM4	RLOC-00001108, RLOC-00007928, RLOC-00008642, RLOC-00022079	LOC113815245	ENSMMUG00000014249, PDLIM1, PDLIM2, PDLIM3, PDLIM4	LOC102453792, PDLIM2, PDLIM3, PDLIM4
OG0000499	RLOC-00019696	LOC100176948	LOC122542322, LOC122562058	LOC103383562, LOC103383769, LOC103388271, LOC103393402, LOC103393680, myh11	MYH10, MYH11, MYH14, MYH9	RLOC-00005836, RLOC-00005913, RLOC-00007537, RLOC-00008783, RLOC-00009089, RLOC-00009219, RLOC-00010153, RLOC-00010230, RLOC-00012763, RLOC-00023447	LOC113830103	ENSMMUG00000006101, MYH10, MYH11	MYH10, MYH11, MYH9
OG0000500	RLOC-00019999	LOC100178304	LOC122541752, LOC122541753, LOC122556561, sorbs3	LOC103387465, LOC103398140	SORBS1, SORBS3	RLOC-00008067, RLOC-00008154, RLOC-00008294, RLOC-00009227, RLOC-00009674, RLOC-00010579, RLOC-00010824, RLOC-00013457, RLOC-00014009, RLOC-00014048, RLOC-00014366, RLOC-00021444	LOC113803830, LOC113808516, LOC113827103, LOC113829303	SORBS1, SORBS2, SORBS3	SORBS1, SORBS3
OG0000501	RLOC-00020876	LOC100186599	LOC122547516, LOC122552394, LOC122565478, pde4ba, pde4d	LOC103383266, LOC103392583, LOC103397220, LOC103398295, LOC103398869, pde4b, pde4c	PDE4A, PDE4B, PDE4C, PDE4D	RLOC-00001239, RLOC-00007646, RLOC-00010145, RLOC-00013480, RLOC-00024601, RLOC-00025340	LOC113828082	PDE4A, PDE4B, PDE4C, PDE4D	PDE4B, PDE4D
OG0000502	RLOC-00021406	LOC100185085	LOC122539934, pdk3a, pdk4	LOC103381868, LOC103393542, LOC103394119, pdk1, pdk3	PDK1, PDK2, PDK3, PDK4	RLOC-00002985, RLOC-00005160, RLOC-00006950, RLOC-00009943, RLOC-00010606, RLOC-00012820, RLOC-00013154, RLOC-00019709, RLOC-00021231	LOC113820493	PDK1, PDK2, PDK3, PDK4	PDK1, PDK3, PDK4
OG0000503	RLOC-00022898, RLOC-00022916	LOC100177129, LOC100179043, LOC100181775	LOC122542581, LOC122549169, LOC122558889, LOC122560322, LOC122563683	LOC103386869, LOC103393907, LOC103393908, LOC103393909, LOC103393911	EEF1A1, EEF1A2	RLOC-00004396, RLOC-00004503, RLOC-00028280	LOC113820946	EEF1A1, ENSMMUG00000001210, ENSMMUG00000004089, ENSMMUG00000013388, ENSMMUG00000017420, ENSMMUG00000022526, ENSMMUG00000043656	EEF1A1, EEF1A2, LOC102462452
OG0000504	RLOC-00022981	LOC100179388	LOC122557853, LOC122561631, LOC122561632, tnni1b	LOC103379932, LOC103379933, LOC103379934, LOC103379937, LOC103379938, LOC103379939, LOC103380564, LOC103380566, LOC103382756, LOC103384557, LOC103386539, LOC103398534, LOC103399228	TNNI1, TNNI2, TNNI3	RLOC-00005205, RLOC-00005457, RLOC-00015480	LOC113813611	TNNI1, TNNI2, TNNI3	TNNI1, TNNI2
OG0000505	RLOC-00023003, RLOC-00023004	LOC100180479	faim2a, grinaa, tmbim1a, zgc_110410	LOC103385108, LOC103385999, LOC103388366, LOC103388615, LOC103392311, LOC103394432, LOC103396236, grina	FAIM2, GRINA, TMBIM1	RLOC-00000799, RLOC-00004706, RLOC-00017223, RLOC-00022849, RLOC-00024767	LOC113811267, LOC113823324, LOC113829126	ENSMMUG00000029895, FAIM2, GRINA	FAIM2, TMBIM1
OG0000506	RLOC-00024218, RLOC-00024347	LOC100178052, LOC100182182	LOC122547955, LOC122561171, tacc1, tacc3	LOC103386254, LOC103387538, tacc1, tacc3	TACC1, TACC2, TACC3	RLOC-00001037, RLOC-00008621, RLOC-00012253, RLOC-00014731, RLOC-00021304, RLOC-00022572, RLOC-00028709	LOC113802700, LOC113802704	TACC1, TACC2, TACC3	LOC102445192, LOC102457164, LOC112544161, TACC3
OG0000507	RLOC-00024974	LOC100186924	LOC122556768, LOC122561187, grk1a, grk4, grk7a	LOC103378577, LOC103391687, LOC103395691, grk4, grk6, grk7	GRK1, GRK4, GRK5, GRK6, GRK7	RLOC-00000513, RLOC-00006870, RLOC-00019277	LOC113817454	GRK1, GRK4, GRK5, GRK6, GRK7	GRK1, GRK4, GRK5, GRK7
OG0000508	RLOC-00026762, RLOC-00026838, RLOC-00027262, RLOC-00027334, RLOC-00027336	Ci-CT-R, LOC113475552	LOC122543404, LOC122551476, calcr	LOC103384744, LOC103389261, calcr, calcrl	CALCR, CALCRL	RLOC-00002517, RLOC-00002975, RLOC-00003878, RLOC-00005838, RLOC-00006727, RLOC-00006915, RLOC-00025542	LOC113801258, LOC113812476, LOC113826649, LOC113827020	CALCR, CALCRL	CALCR, CALCRL
OG0000521	RLOC-00000365, RLOC-00018124, RLOC-00018125	LOC100180839, LOC100183403, LOC100184529, LOC100185990	LOC122561922, enpp4, enpp5, zgc_153896	LOC103381841, LOC103388124, LOC103392532, enpp4, enpp5	ENPP4, ENPP5, ENPP7	RLOC-00003594, RLOC-00013325, RLOC-00027265	LOC113810815, LOC113822055	ENPP4, ENSMMUG00000016414	ENPP4, ENPP5, ENPP7, LOC102447344
OG0000522	RLOC-00000629, RLOC-00001378, RLOC-00001379	LOC100176647, LOC100181611, LOC100184535, LOC101243220	flvcr1, flvcr2a	LOC103380812, flvcr1, flvcr2	FLVCR1, FLVCR2	RLOC-00000423, RLOC-00005861, RLOC-00009516, RLOC-00010166, RLOC-00010712, RLOC-00012053, RLOC-00014841, RLOC-00023212, RLOC-00023439, RLOC-00024264	LOC113802321, LOC113829831	FLVCR1, FLVCR2	FLVCR1, FLVCR2
OG0000523	RLOC-00001387	ahr	LOC122543255, LOC122549768, LOC122551357, LOC122564441, ahr2	LOC103389522, LOC103389523, LOC103391747, LOC103391748, ahrr	AHR, AHRR, ENSG00000283321	RLOC-00001521, RLOC-00004937, RLOC-00006309, RLOC-00010191, RLOC-00011573, RLOC-00011925, RLOC-00011974, RLOC-00012713, RLOC-00023625, RLOC-00024380	LOC113816980	ENSMMUG00000012203	AHR, AHRR, LOC102445331
OG0000524	RLOC-00001583	LOC100185175	LOC122542012, LOC122542013, LOC122542015, LOC122557603, LOC122557604, LOC122557606, shank3a	LOC103380134, LOC103381758, LOC103382509, LOC103392692, shank2, shank3	SHANK1, SHANK2, SHANK3	RLOC-00008564, RLOC-00015563, RLOC-00015856, RLOC-00018162	LOC113818680	SHANK1, SHANK2, SHANK3	LOC102460385, LOC102461662, LOC102463128, SHANK2
OG0000525	RLOC-00002081, RLOC-00021528	LOC100184245	LOC122540930, LOC122559210, rs1a	LOC103379088, LOC103379795, LOC103397082, LOC103398856, rs1	EDIL3, MFGE8, RS1	RLOC-00002055, RLOC-00002594, RLOC-00003071, RLOC-00003786, RLOC-00007877, RLOC-00020476, RLOC-00026199, RLOC-00028129	LOC113819256, LOC113828530	EDIL3, MFGE8, RS1	EDIL3, MFGE8, RS1
OG0000527	RLOC-00003054, RLOC-00025274	LOC100175471	LOC122546171, LOC122555992, lamp1a, lamp2	LOC103378644, LOC103391682, LOC103391683, lamp2	LAMP1, LAMP2, LAMP3	RLOC-00003641, RLOC-00007015, RLOC-00007519, RLOC-00007534, RLOC-00008643, RLOC-00012800, RLOC-00016321, RLOC-00026957	LOC113808348	LAMP1, LAMP2, LAMP3	CD68, LAMP1, LAMP2, LAMP3
OG0000528	RLOC-00004480, RLOC-00014064	irf-like-3, irf-like-4	LOC122543523, LOC122547155, LOC122547560, LOC122564461, irf8	LOC103385432, irf4, irf8, irf9	IRF4, IRF8, IRF9	RLOC-00005488, RLOC-00011076, RLOC-00014021, RLOC-00016903, RLOC-00017241, RLOC-00021935, RLOC-00029123	LOC113823218	IRF4, IRF8, IRF9	IRF4, IRF8, LOC102463491
OG0000529	RLOC-00004556	LOC100185856	LOC122565244, tjp1a, tjp2a	LOC103376765, LOC103378762, LOC103380472, LOC103389036, LOC103399153, tjp2	ENSG00000285130, TJP1, TJP2, TJP3	RLOC-00006008, RLOC-00006690, RLOC-00007171, RLOC-00007295, RLOC-00007851, RLOC-00008307, RLOC-00018610, RLOC-00019566	LOC113824346	TJP1, TJP2, TJP3	TJP1, TJP2, TJP3
OG0000536	RLOC-00010229, RLOC-00010232	LOC100175505	LOC122550431, LOC122556419, diaph2	diaph1, diaph2, diaph3	DIAPH1, DIAPH2, DIAPH3	RLOC-00007112, RLOC-00007525, RLOC-00009846, RLOC-00010460, RLOC-00011345, RLOC-00011494, RLOC-00014162, RLOC-00014777, RLOC-00016279, RLOC-00016456, RLOC-00027982	LOC113806760	DIAPH1, DIAPH2, DIAPH3	DIAPH1, DIAPH2, DIAPH3
OG0000537	RLOC-00010254	LOC100177259	LOC122552271, LOC122552272, LOC122554088, LOC122554089, vav2	LOC103396496, vav1, vav2, vav3	VAV1, VAV2, VAV3	RLOC-00003062, RLOC-00005368, RLOC-00007773, RLOC-00014064, RLOC-00014647, RLOC-00016925, RLOC-00017564, RLOC-00018239	LOC113801310, LOC113808745	VAV1, VAV2, VAV3	VAV1, VAV2, VAV3
OG0000538	RLOC-00011728	cagf9	LOC122545839, tox, tox2, tox3	LOC103384975, LOC103396585, tox, tox2, tox3, tox4	TOX, TOX2, TOX3, TOX4	RLOC-00008589, RLOC-00021960, RLOC-00024408, RLOC-00025903	LOC113828121	ENSMMUG00000014077, TOX, TOX2, TOX3, TOX4	TOX, TOX2, TOX3, TOX4
OG0000539	RLOC-00013132, RLOC-00014207, RLOC-00014282	LOC100177512	LOC122544399, LOC122555960, LOC122556378, atp13a2	LOC103396118, atp13a2, atp13a3	ATP13A2, ATP13A3, ATP13A4, ATP13A5	RLOC-00007342, RLOC-00009154, RLOC-00010851, RLOC-00010881, RLOC-00010962, RLOC-00024279	LOC113804290	ATP13A2, ATP13A3, ATP13A4, ATP13A5	ATP13A2, ATP13A3, ATP13A5, LOC102458512
OG0000542	RLOC-00015709	LOC108950641, zf_c2h2_-12, zf_c2h2_-99	LOC122544715, znf532, znf592	LOC103388206, LOC103394541, LOC103399406, znf532, znf592	ZNF532, ZNF592, ZNF687	RLOC-00001844, RLOC-00002186, RLOC-00007470, RLOC-00023437	LOC113808623, LOC113829955	ENSMMUG00000001245, ENSMMUG00000013085, ENSMMUG00000046074, ZNF532, ZNF592, ZNF687	ZNF532, ZNF592, ZNF687
OG0000543	RLOC-00016671, RLOC-00017393	LOC100176161, LOC100180966, LOC100187245	LOC122541351, LOC122541360, LOC122543840, LOC122543855, LOC122543879, LOC122543880	LOC103391328, LOC103391345, LOC103391577, LOC103391590, LOC103399552	RBM14, RBM14-RBM4, RBM4, RBM4B	RLOC-00011139, RLOC-00024686	LOC113815339, LOC113829873	ENSMMUG00000003366, ENSMMUG00000010577, RBM14	LOC102461184, LOC102462236, LOC102462531
OG0000544	RLOC-00017337, RLOC-00017338	fos	LOC122546557, LOC122547250, LOC122555597, fosb, fosl2	LOC103380804, LOC103380805, LOC103390741, LOC103399847, fosb, fosl2	FOS, FOSB, FOSL1, FOSL2	RLOC-00015499, RLOC-00019354, RLOC-00024214	LOC113812911	FOSB, FOSL1, FOSL2, c-fos	FOS, FOSB, FOSL1, FOSL2
OG0000545	RLOC-00017931	LOC100185750	agr2, txndc12	LOC103392471, LOC103394473, agr2, txndc12	AGR2, AGR3, TXNDC12	RLOC-00000008, RLOC-00000208, RLOC-00005059, RLOC-00005191, RLOC-00005307, RLOC-00005505, RLOC-00014618, RLOC-00024723, RLOC-00026464, RLOC-00027393, RLOC-00028275, RLOC-00028773	LOC113820074	AGR2, AGR3, ENSMMUG00000037541, ENSMMUG00000042626	AGR2, AGR3
OG0000547	RLOC-00018811	LOC100179165	rspo1, rspo2, rspo3, rspo4	LOC103380800, LOC103386515, rspo1, rspo2, rspo3	RSPO1, RSPO2, RSPO3, RSPO4	RLOC-00001180, RLOC-00009462, RLOC-00018766, RLOC-00023213	LOC113811187, LOC113811188, LOC113811189	RSPO1, RSPO2, RSPO3, RSPO4	RSPO1, RSPO2, RSPO3, RSPO4
OG0000548	RLOC-00019021	LOC100177371	LOC122560719, gga1, gga3b	LOC103383249, LOC103383561, LOC103384048, LOC103393361, gga3	GGA1, GGA2, GGA3	RLOC-00006813, RLOC-00009658, RLOC-00011775, RLOC-00015529, RLOC-00020054, RLOC-00020463, RLOC-00020559, RLOC-00021498, RLOC-00023309, RLOC-00024127	LOC113806308	GGA1, GGA2, GGA3	GGA2, GGA3, LOC102459384
OG0000549	RLOC-00019794	LOC100178752, emc	LOC122563380, id1, id2a, id4	LOC103388899, id1, id2, id3	ID1, ID2, ID3, ID4	RLOC-00004518, RLOC-00021415, RLOC-00025602, RLOC-00027507	LOC113815978, LOC113820263, LOC113821424, LOC113830426	ID1, ID2, ID3, ID4	ID2, ID3, ID4
OG0000550	RLOC-00020868, RLOC-00022611	LOC100186256, LOC100187081	LOC122543331, LOC122559886, LOC122563449, rims2a	LOC103386995, LOC103393799, rims2, rims3, rims4	RIMS1, RIMS2, RIMS3, RIMS4	RLOC-00011800, RLOC-00017963	LOC113803918, LOC113808157, LOC113808165	RIMS1, RIMS2, RIMS3, RIMS4	RIMS1, RIMS2, RIMS3, RIMS4
OG0000553	RLOC-00023366, RLOC-00023367	LOC778696, LOC778978	npc1, npc1l1	LOC103396923, LOC103398039, npc1	NPC1, NPC1L1	RLOC-00002260, RLOC-00007119, RLOC-00007360, RLOC-00007462, RLOC-00008606, RLOC-00009683, RLOC-00012490, RLOC-00012496, RLOC-00014368, RLOC-00019407	LOC113799985, LOC113811629, LOC113820002, LOC113820003, LOC113820004, LOC113826375	NPC1, NPC1L1	NPC1
OG0000569	RLOC-00001474	LOC100178649	LOC122559450, nav1b, nav2a, nav3	LOC103384558, LOC103386534, nav2, nav3	NAV1, NAV2, NAV3	RLOC-00000084, RLOC-00015217, RLOC-00015550, RLOC-00016860, RLOC-00017136, RLOC-00020798, RLOC-00021255, RLOC-00021651	LOC113816192, LOC113822453	NAV1, NAV2, NAV3	NAV1, NAV2, NAV3
OG0000570	RLOC-00001678	LOC100175802, per-like	LOC122552244, LOC122554307, prdx3, prdx4	LOC103395823, prdx2, prdx3, prdx4	PRDX1, PRDX2, PRDX3, PRDX4	RLOC-00005242, RLOC-00028635	LOC113803183, LOC113814492	ENSMMUG00000005689, ENSMMUG00000006221, ENSMMUG00000045856, PRDX2, PRDX3, PRDX4	PRDX1, PRDX2, PRDX3, PRDX4
OG0000574	RLOC-00004077, RLOC-00020998	LOC100175425	LOC122548316, LOC122565263, LOC122565264, rab11a	LOC103376755, LOC103376760, LOC103378951, LOC103388827, LOC103388828, LOC103394362, LOC103395887, LOC103399773	RAB11A, RAB11B, RAB25	RLOC-00001574, RLOC-00003909, RLOC-00007219, RLOC-00009072	LOC113816303	RAB11A, RAB25	LOC102463951, RAB11A, RAB11B, RAB25
OG0000576	RLOC-00005596, RLOC-00010309, RLOC-00012400, RLOC-00016824, RLOC-00017184, RLOC-00022595	tef/hlf	LOC122542292, LOC122562309	LOC103382149, LOC103382237, LOC103387839, LOC103392536, LOC103393325, LOC103393789	DBP, HLF, TEF	RLOC-00014612, RLOC-00028441	LOC113821750, LOC113827079, LOC113829440	DBP, HLF, TEF	DBP, HLF, TEF
OG0000577	RLOC-00006254	foxp	foxp1b, foxp2, foxp4	LOC103380300, LOC103385327, LOC103386258, foxp2, foxp4	ENSG00000285708, FOXP1, FOXP2, FOXP4	RLOC-00007116, RLOC-00008057, RLOC-00018968, RLOC-00020822, RLOC-00020951, RLOC-00021890, RLOC-00024417, RLOC-00025483	LOC113813276	FOXP1, FOXP2, FOXP4	FOXP1, FOXP2, FOXP4
OG0000578	RLOC-00006890	p38	LOC122561715, LOC122563201, LOC122563202, mapk11	LOC103380409, LOC103382962, LOC103382963, LOC103384606, LOC103384903, LOC103386138	MAPK11, MAPK12, MAPK13, MAPK14	RLOC-00000277, RLOC-00003266, RLOC-00020064, RLOC-00026968	LOC113815719	MAPK11, MAPK12, MAPK13, MAPK14	MAPK11, MAPK12, MAPK13, MAPK14
OG0000579	RLOC-00007943	LOC100178706	LOC122559520, LOC122563018, synpra	LOC103377836, LOC103382853, LOC103384385, LOC103384807, LOC103385389, LOC103385783, LOC103399599	SYNPR, SYP, SYPL1, SYPL2	RLOC-00013509, RLOC-00015179, RLOC-00017301, RLOC-00018871	LOC113805307	SYNPR, SYP, SYPL1, SYPL2	LOC102450848, SYNPR, SYPL1, SYPL2
OG0000580	RLOC-00009396	LOC100178744	LOC122556528, LOC122557375, tenm1, tenm4	LOC103390675, LOC103391364, LOC103391380, tenm3, tenm4	TENM1, TENM2, TENM3, TENM4	RLOC-00010951, RLOC-00011309, RLOC-00016074	LOC113812045, LOC113824674, LOC113825146, LOC113827949	TENM1, TENM3, TENM4	TENM1, TENM2, TENM3, TENM4
OG0000581	RLOC-00009691	LOC100179501	LOC122547178, LOC122547301, LOC122550797, LOC122556533, dlc1, stard8	LOC103378177, LOC103383815, LOC103395228	DLC1, STARD13, STARD8	RLOC-00006119, RLOC-00009908, RLOC-00012865, RLOC-00016781, RLOC-00024558, RLOC-00025554	LOC113813574	ENSMMUG00000015144, ENSMMUG00000040833, STARD13, STARD8	DLC1, LOC102454521, STARD13, STARD8
OG0000582	RLOC-00009805	tensin	LOC122539706, LOC122543325, LOC122549908	LOC103384639, LOC103386110, LOC103392412, LOC103399858, tns1, tns3, tns4	TNS1, TNS2, TNS3, TNS4	RLOC-00006951, RLOC-00007861, RLOC-00017629, RLOC-00018001, RLOC-00020620	LOC113822306	TNS1, TNS2, TNS4	TNS1, TNS2, TNS3, TNS4
OG0000583	RLOC-00010431	LOC100178367	LOC122546951, LOC122560870, LOC122562064	LOC103378402, LOC103383557, LOC103392195, LOC107988215, sumo2	SUMO2, SUMO3, SUMO4	RLOC-00001093, RLOC-00027811	LOC113804306	ENSMMUG00000005604, ENSMMUG00000007076, ENSMMUG00000010148, ENSMMUG00000038381, ENSMMUG00000039147, ENSMMUG00000040011, ENSMMUG00000042442, ENSMMUG00000043128, ENSMMUG00000048455, SUMO2, SUMO3	LOC102461950, SUMO2
OG0000584	RLOC-00010520, RLOC-00012617, RLOC-00012618, RLOC-00012620, RLOC-00012641, RLOC-00023605, RLOC-00029265	LOC100182976, LOC100186107	LOC122562432, LOC122562890	LOC103390452, LOC103398313, LOC103398316, ggt1	GGT1, GGT5, GGTLC1, GGTLC2, GGTLC3	RLOC-00017666, RLOC-00022042	LOC113815914, LOC113815915, LOC113815919	ENSMMUG00000002288, GGT5	GGT1, LOC102446859
OG0000585	RLOC-00011601, RLOC-00021256, RLOC-00022771	LOC100181718, LOC100185884, LOC100187202	LOC122553353, LOC122556455, arsb	LOC103386998, LOC103388877, LOC103390009, LOC103390010, LOC103390011, LOC103390027, LOC103396812, arsi	ARSB, ARSI, ARSJ	RLOC-00017030	LOC113817026, LOC113824571, LOC113824803	ARSB, ARSI	ARSB, ARSI, ARSJ
OG0000586	RLOC-00011605, RLOC-00018187, RLOC-00019805, RLOC-00023081	LOC100181355, LOC100186452, tektinA1	LOC122560853, tekt1, tekt3, tekt4	LOC103377801, tekt3, tekt4	MAFIP, TEKT1, TEKT3, TEKT4, TEKT5	RLOC-00002031, RLOC-00021066	LOC113817460	TEKT1, TEKT3, TEKT5	TEKT1, TEKT3, TEKT4, TEKT5
OG0000587	RLOC-00011826, RLOC-00011827, RLOC-00011858, RLOC-00011859	e_spl_/hairy-a, e_spl_/hairy-b, e_spl_/hairy-c	her3, her6, her9	LOC103396119, hes1, hes4	HES1, HES4	RLOC-00000500, RLOC-00004250, RLOC-00012274, RLOC-00025770, RLOC-00026460, RLOC-00027423	LOC113809796, LOC113817211, LOC113818374, LOC113825486	HES1, HES4	HES4, LOC102458752
OG0000588	RLOC-00012326, RLOC-00013281, RLOC-00018759, RLOC-00018760, RLOC-00019056, RLOC-00021270, RLOC-00022054, RLOC-00022063	LOC100176969, LOC101242751	LOC122543442, mpv17l2, pxmp2	mpv17, mpv17l2, pxmp2	MPV17, MPV17L2	RLOC-00004668, RLOC-00026069, RLOC-00028874	LOC113800347, LOC113802994, LOC113817392, LOC113823542	ENSMMUG00000015464, GTF3C2	MPV17L2, PXMP2
OG0000589	RLOC-00012509	atbf	zfhx3b, zfhx4	LOC103380080, zfhx3, zfhx4	ZFHX3, ZFHX4	RLOC-00004064, RLOC-00006318, RLOC-00006834, RLOC-00007684, RLOC-00008051, RLOC-00008456, RLOC-00008843, RLOC-00009228, RLOC-00011245, RLOC-00017583, RLOC-00019158, RLOC-00021598, RLOC-00023808, RLOC-00025844	LOC113813046	ZFHX3, ZFHX4	LOC102445012, LOC102454636, ZFHX4
OG0000590	RLOC-00013420	LOC100185023	chd6, chd7, chd9	LOC103386569, chd7, chd8, chd9	CHD6, CHD7, CHD8, CHD9	RLOC-00005744, RLOC-00005884, RLOC-00005890, RLOC-00006076, RLOC-00006468, RLOC-00013172, RLOC-00014155, RLOC-00025562	LOC113827800	CHD6, CHD7, CHD8, CHD9	CHD7, CHD9, LOC102459353
OG0000591	RLOC-00014172	LOC100175957, LOC100180619, LOC100180638, LOC100182988	LOC122562666, atp2a3	LOC103381587, LOC103383309, LOC103389400, LOC103397440, atp2a1, atp2a3	ATP2A1, ATP2A2, ATP2A3	RLOC-00001501, RLOC-00005493, RLOC-00011659, RLOC-00016348, RLOC-00025895	LOC113804955, LOC113805744, LOC113805746	ATP2A1, ATP2A2, ATP2A3	ATP2A2, ATP2A3
OG0000593	RLOC-00015610	zf_c3h_, zf_c3h_-14	LOC122542952, LOC122547934, LOC122553834, zfp36l2	LOC103378285, zfp36l1, zfp36l2	ZFP36L1, ZFP36L2	RLOC-00000691, RLOC-00003692, RLOC-00011109, RLOC-00017817, RLOC-00021380, RLOC-00023251, RLOC-00023568, RLOC-00026456, RLOC-00027791	LOC113800276, LOC113818039, LOC113823230, LOC113823231	ZFP36L1, ZFP36L2	ZFP36, ZFP36L1
OG0000594	RLOC-00016323	pias	LOC122544783, LOC122547227, LOC122565178, pias1b, pias2	LOC103379116, LOC103396956, LOC103397376, pias1, pias4	PIAS1, PIAS2, PIAS3, PIAS4	RLOC-00002026, RLOC-00007234, RLOC-00013115, RLOC-00014981, RLOC-00020698	LOC113819225	PIAS1, PIAS3, PIAS4	PIAS1, PIAS2, PIAS3, PIAS4
OG0000595	RLOC-00017185	LOC778651	LOC122545900, LOC122565433, igf1ra	LOC103379307, LOC103393515, LOC103396460	IGF1R, INSR, INSRR	RLOC-00003097, RLOC-00006044, RLOC-00008317, RLOC-00014370, RLOC-00014444, RLOC-00014653, RLOC-00022909	LOC113801115, LOC113817108, LOC113821910, LOC113829407, LOC113829408	ENSMMUG00000046172, IGF1R, INSR	IGF1R, INSR, INSRR
OG0000596	RLOC-00018061	adh3	LOC122539510	LOC103390639	ADH1A, ADH1B, ADH1C, ADH4, ADH5, ADH6, ADH7	RLOC-00020293, RLOC-00027818	LOC113800170, LOC113800171	ADH1A, ADH1B, ADH4, ADH6, ADH7, ENSMMUG00000003552, ENSMMUG00000014993, ENSMMUG00000038746, ENSMMUG00000040764, ENSMMUG00000043992	LOC102451983, LOC102452388, LOC102463576, LOC102463832
OG0000597	RLOC-00018170, RLOC-00020571	LOC100179064, LOC100184124, LOC100184702, LOC101242013	LOC122541939, LOC122543167, LOC122545908, prkg1b, prkg2	LOC103382239, LOC103386981, LOC103387682, LOC103389350, prkg2	PRKG1, PRKG2	RLOC-00012831, RLOC-00013177, RLOC-00022521, RLOC-00022940	LOC113804929, LOC113813818, LOC113818496	ENSMMUG00000019859, PRKG1	LOC102463494, PRKG1
OG0000598	RLOC-00018667	tcf/lef	LOC122542996, lef1, tcf7, tcf7l2	LOC103389353, LOC103394864, LOC103397348, lef1, tcf7l2	LEF1, TCF7, TCF7L1, TCF7L2	RLOC-00016141, RLOC-00021142, RLOC-00023859, RLOC-00028706, Transcript376029.p2-add	LOC113807509	LEF1, TCF7, TCF7L1, TCF7L2	LEF1, TCF7, TCF7L1, TCF7L2
OG0000599	RLOC-00019404, RLOC-00023301	LOC100184449	LOC122543558, LOC122543571, LOC122549566, LOC122563381, pinx1, sox18	pinx1, sox7	PINX1, SOX17, SOX18, SOX7	RLOC-00001945, RLOC-00023877, RLOC-00028325, RLOC-00028645	LOC113805869, LOC113828637, LOC113828657, LOC113829620	ENSMMUG00000010180, ENSMMUG00000042933	PINX1, SOX17, SOX18, SOX7
OG0000600	RLOC-00023641, RLOC-00023642, RLOC-00023643	LOC100182939	LOC122549695, LOC122549697, hoxb6a, hoxb7a	LOC103381880, LOC103393559, LOC103394256, hoxc6	HOXA6, HOXA7, HOXB6, HOXB7, HOXC6	RLOC-00012016, RLOC-00014478, RLOC-00026884	LOC113804681, LOC113808168	ENSMMUG00000046055, HOXA7	HOXA6, HOXA7, HOXB6, HOXB7, LOC102448108
OG0000601	RLOC-00024542	LOC100182244	LOC122548170, LOC122550548, LOC122555733, LOC122561984	LOC103378895, LOC103391285, LOC103396028, LOC103396238, gpc2, gpc6	GPC1, GPC2, GPC4, GPC6	RLOC-00010112, RLOC-00010584, RLOC-00015365, RLOC-00016338, RLOC-00017851, RLOC-00027427	LOC113827334	GPC4, GPC6	GPC1, GPC2, GPC4, GPC6
OG0000602	RLOC-00024706	LOC100184515	LOC122548353, LOC122550648, LOC122556119, si_zfos-2326c3.2	LOC103377179, LOC103378925, LOC103389885, LOC103391481, LOC103391611, LOC103395422, LOC103399531	MAP4K4, MINK1, TNIK	RLOC-00006009, RLOC-00011527, RLOC-00014467, RLOC-00015378, RLOC-00020196	LOC113807932	MAP4K4, MINK1, TNIK	MAP4K4, MINK1, NRK, TNIK
OG0000617	RLOC-00001298, RLOC-00008935, RLOC-00013054	LOC104266242	lipf	LOC103382254	LIPA, LIPF, LIPJ, LIPK, LIPM, LIPN	RLOC-00003376	LOC113801959, LOC113806750, LOC113813342	LIPA, LIPF, LIPJ, LIPK, LIPM, LIPN	LIPA, LOC102457200, LOC102457445, LOC102457693, LOC102463554, LOC102463807
OG0000622	RLOC-00005546, RLOC-00006374, RLOC-00006380, RLOC-00006381, RLOC-00007221, RLOC-00027357	LOC100179366, LOC100180536, LOC100182398, LOC100184076, LOC100186182	LOC122563701, LOC122563702, fuca2	fuca1, fuca2	FUCA1, FUCA2	RLOC-00003004	LOC113812443, LOC113812444, LOC113825543, LOC113825544, LOC113825545	FUCA1, FUCA2	FUCA1, FUCA2
OG0000623	RLOC-00006015, RLOC-00028240, RLOC-00029653	LOC100179911	LOC122559231, lamb1a, lamb2, lamb4	LOC103382600, LOC103384675, lamb1, lamb2	LAMB1, LAMB2, LAMB4	RLOC-00008648, RLOC-00008952, RLOC-00009303, RLOC-00010620, RLOC-00028245, RLOC-00028320, RLOC-00028973	LOC113809095	LAMB1, LAMB2, LAMB4	LAMB1, LAMB4
OG0000624	RLOC-00006141, RLOC-00006142	LOC100175400	LOC122559040, fam3c	LOC103379724, LOC103385733, fam3a, fam3c	FAM3A, FAM3B, FAM3C, FAM3D	RLOC-00001870, RLOC-00001953, RLOC-00004276, RLOC-00005150, RLOC-00017043, RLOC-00019305, RLOC-00020728	LOC113806703	FAM3A, FAM3B, FAM3C	FAM3A, FAM3B, FAM3C, FAM3D
OG0000627	RLOC-00007903	mitf	LOC122539935,LOC122555466, LOC122559083, LOC122559681, LOC122563014	LOC103384379, LOC103386307, mitf, tfe3, tfeb, tfec	MITF, TFE3, TFEB, TFEC	RLOC-00003716, RLOC-00011018, RLOC-00017196, RLOC-00018745, RLOC-00027602	LOC113803362	TFEB, MITF, TFE3, TFEC	LOC102460698, MITF, TFEB, TFEC
OG0000629	RLOC-00008818, RLOC-00008821	LOC100186688	LOC122546032, LOC122547174, LOC122552301, LOC122556252, LOC122564964	LOC103396021, LOC103397147, LOC103397579, slc25a24, slc25a25	SLC25A24, SLC25A25	RLOC-00002432, RLOC-00007934, RLOC-00008781, RLOC-00011607, RLOC-00015313, RLOC-00016325, RLOC-00022944, RLOC-00022963	LOC113824430	SLC25A24, SLC25A25	SLC25A24, SLC25A25
OG0000630	RLOC-00009061, RLOC-00013862, RLOC-00016978, RLOC-00020075, RLOC-00020076, RLOC-00020572	LOC100179935, LOC100184587, LOC100184832	LOC122550574, LOC122550675, LOC122551056, LOC122551163	LOC103378848, LOC103384248, LOC103392276	SLC5A7	RLOC-00006033, RLOC-00008830, RLOC-00014796, RLOC-00019953, RLOC-00023444	LOC113799976, LOC113802356	SLC5A7	LOC102449402, LOC102452024, SLC5A7
OG0000632	RLOC-00009560	LOC445729, LOC445799, rhag	LOC122548685, rh50, rhcgb	LOC103378888, LOC103380519, LOC103381837, LOC103386008, LOC103388713, rhag	RHAG, RHBG, RHCG	RLOC-00001241, RLOC-00005915, RLOC-00010326, RLOC-00015615, RLOC-00019560	LOC113826015	RHAG, RHBG, RHCG	RHAG, RHBG, RHCG
OG0000634	RLOC-00010125, RLOC-00011920, RLOC-00012372	LOC100178392, snail	LOC122550343, LOC122560277	LOC103385461, LOC103385612, LOC103386322, LOC103387140, LOC103388575, LOC103394285	ENSG00000270299, SCRT1, SCRT2, SNAI1	RLOC-00004545, RLOC-00029032	LOC113819792, LOC113823267, LOC113828710, LOC113828714, LOC113828974, LOC113828976	SCRT1	LOC102454731, SCRT2
OG0000635	RLOC-00010797	LOC100178614	LOC122552813, aff2, aff3, aff4	LOC103390398, LOC103391271, LOC103391713, aff4	AFF1, AFF2, AFF3, AFF4	RLOC-00008919, RLOC-00011885, RLOC-00016613, RLOC-00022275	LOC113829527	AFF1, AFF2, AFF4, ENSMMUG00000022836, ENSMMUG00000037520	AFF1, AFF2, AFF3, AFF4
OG0000636	RLOC-00011519	LOC100177177	LOC122546285, LOC122558573, LOC122559944, elmo1	LOC103394596, elmo2, elmo3	ELMO1, ELMO2, ELMO3	RLOC-00005039, RLOC-00009793, RLOC-00012641, RLOC-00017500, RLOC-00017548, RLOC-00018876, RLOC-00019698, RLOC-00020480, RLOC-00020694, RLOC-00022153, RLOC-00026986	LOC113824128	ELMO2, ELMO3	ELMO1, ELMO2
OG0000637	RLOC-00011934, RLOC-00012296, RLOC-00013387, RLOC-00013389, RLOC-00026003	LOC100176605, LOC100176711, LOC100178167, LOC100178717, LOC100179666, LOC100179719, LOC100183716, LOC100187524	slc7a9, zmp_0000001267	LOC103379334, LOC103379335, LOC103383622, LOC103383742	SLC7A9	RLOC-00001272, RLOC-00005620, RLOC-00009709	LOC113807681	SLC7A9	LOC102445630, SLC7A13, SLC7A9
OG0000638	RLOC-00012270, RLOC-00012610, RLOC-00014588	LOC100175469, LOC100177791	LOC122545085, LOC122545117, hsd3b1	hsd3b1, hsd3b7	HSD3B1, HSD3B2, HSD3B7	RLOC-00010303, RLOC-00010310, RLOC-00020052, RLOC-00020982, RLOC-00021212, RLOC-00026331	LOC113815316	ENSMMUG00000041833, ENSMMUG00000047765, ENSMMUG00000048364, HSD3B2, HSD3B7	HSD3B7, LOC102453952, LOC102456594
OG0000639	RLOC-00014383	LOC100179514, LOC108950866, LOC108950879	LOC122542437, LOC122544000, LOC122545849, LOC122546122, LOC122547818, LOC122550347, LOC122556273, LOC122558132	mroh1	MROH1, MROH2A, MROH2B	RLOC-00005808, RLOC-00005901, RLOC-00007062, RLOC-00007930, RLOC-00008397, RLOC-00009149	LOC113814784	MROH1, MROH2A, MROH2B	LOC102457300, LOC102460064
OG0000640	RLOC-00015194	LOC100186414	LOC122543996, LOC122543998, LOC122546926, LOC122547011, nrxn1a, nrxn3a	LOC103380710, LOC103381544, LOC103383348, LOC103391154, LOC103395786, nrxn1	NRXN1, NRXN2, NRXN3	RLOC-00011067, RLOC-00012590, RLOC-00016822, RLOC-00019107, RLOC-00026800	LOC113800776	NRXN1, NRXN3	NRXN1, NRXN2, NRXN3
OG0000643	RLOC-00015907	LOC100184173	ubr1, ubr2	ubr1, ubr2	UBR1, UBR2	RLOC-00001880, RLOC-00005440, RLOC-00005878, RLOC-00005933, RLOC-00007797, RLOC-00007913, RLOC-00008180, RLOC-00008432, RLOC-00009419, RLOC-00010144, RLOC-00012607, RLOC-00020680, RLOC-00024421	LOC113813468, LOC113813473, LOC113827047	UBR1, UBR2	UBR1, UBR2
OG0000644	RLOC-00016897, RLOC-00025813, RLOC-00025814	LOC100177596, LOC100185906	LOC122544284, LOC122556237, eif4a3	LOC103396142, eif4a1, eif4a2, eif4a3	EIF4A1, EIF4A2, EIF4A3	RLOC-00028700	LOC113812494, LOC113823748	EIF4A1, EIF4A2, EIF4A3, ENSMMUG00000007050, ENSMMUG00000007545, ENSMMUG00000019847, ENSMMUG00000038680	EIF4A1, EIF4A2, EIF4A3
OG0000645	RLOC-00017244, RLOC-00017291	LOC100185898, LOC100186625	bsg, nptnb	LOC103380455, LOC103399091, bsg, nptn	BSG, NPTN	RLOC-00007299, RLOC-00011156, RLOC-00013919, RLOC-00015434, RLOC-00017449, RLOC-00017641, RLOC-00018040, RLOC-00021656, RLOC-00023113	LOC113801036, LOC113810957, LOC113817747	BSG, NPTN	BSG, NPTN
OG0000646	RLOC-00017557	uglcat1	LOC122540699, LOC122555033, b3gat2, b3gat3	LOC103394811, LOC103399064, b3gat1, b3gat2, b3gat3	B3GAT1, B3GAT2, B3GAT3	RLOC-00000295, RLOC-00000602, RLOC-00015263, RLOC-00025586	LOC113802997, LOC113809495, LOC113824313	B3GAT1, B3GAT2, B3GAT3	B3GAT2, B3GAT3, LOC102452466, LOC102453546
OG0000647	RLOC-00018186	foxk	foxk1, foxk2b	LOC103392537, LOC107988231, foxk1, foxk2	FOXK1, FOXK2	RLOC-00001871, RLOC-00002589, RLOC-00008198, RLOC-00018255, RLOC-00020043, RLOC-00020347, RLOC-00021112, RLOC-00022330, RLOC-00022446, RLOC-00023921, RLOC-00026374, RLOC-00027009, RLOC-00029026	LOC113828986	FOXK1, FOXK2	FOXK1, FOXK2
OG0000648	RLOC-00018513	LOC778689	LOC122562011, nfia, nfic, nfixb	LOC103384165, LOC103393624, LOC103399525, nfib, nfic	NFIA, NFIB, NFIC, NFIX	RLOC-00012696, RLOC-00015065, RLOC-00026599	LOC113826914	NFIA, NFIB, NFIC, NFIX	LOC102453377, LOC106731419, NFIA, NFIB, NFIX
OG0000649	RLOC-00019461	LOC100176111, LOC104266374	LOC122545401, LOC122545579, LOC122564024, LOC122564032, LOC122565538, ldlra, lrp8, vldlr	LOC103383992, LOC103396163, ldlr, lrp8, vldlr	LDLR, LRP8, VLDLR	RLOC-00010741, RLOC-00011868, RLOC-00026122	LOC113810940	LDLR, LRP8, VLDLR	LOC102458759, VLDLR
OG0000650	RLOC-00019667	LOC100176140	LOC122552210, LOC122554489, kank1a, kank3	LOC103390022, LOC103396030, LOC103398831, LOC103399516, kank1, kank2, kank3	KANK1, KANK2, KANK3, KANK4	RLOC-00008902, RLOC-00011415, RLOC-00015751	LOC113805650	ENSMMUG00000010351, KANK1, KANK2, KANK3	KANK1, KANK3, KANK4
OG0000651	RLOC-00020251, RLOC-00020258	LOC100182366	LOC122547994, LOC122554511, LOC122559094, LOC122565494, ssbp3a	LOC103376636, LOC103380113, LOC103393628, LOC103398125, LOC107990217	SSBP2, SSBP3, SSBP4	RLOC-00006031, RLOC-00007672, RLOC-00025874	LOC113803349, LOC113806525	ENSMMUG00000021182, ENSMMUG00000038533, ENSMMUG00000040033, SSBP2, SSBP3	SSBP2, SSBP3
OG0000652	RLOC-00021688	LOC100184283, calumenin	LOC122561790, rcn1, rcn3	LOC103382594, LOC103393518, calu, rcn1	CALU, ENSG00000285283, RCN1, RCN3	RLOC-00000651, RLOC-00012893, RLOC-00015158, RLOC-00018143, RLOC-00018248, RLOC-00020823, RLOC-00021086, RLOC-00022127	LOC113829683	CALU, RCN1, RCN3	CALU, RCN1
OG0000654	RLOC-00022096	LOC100176563, LOC100186909	LOC122542132, LOC122557849, LOC122559769, LOC122563101, ren	LOC103383134, LOC103385502, LOC103393287, ctsd	CTSD, CTSE, ENSG00000250644, REN	RLOC-00017417, RLOC-00020910, RLOC-00024229	LOC113812323, LOC113827169	CTSE, ENSMMUG00000003874, REN	CTSD, CTSE, LOC102461548, REN
OG0000657	RLOC-00023387	LOC100175876	camsap1b, camsap2a, camsap3	LOC103383260, LOC103390440, LOC103395976, LOC103397280, LOC103397282, LOC103397289, LOC103398963, camsap1, camsap2, camsap3	CAMSAP1, CAMSAP2, CAMSAP3	RLOC-00004637, RLOC-00009184	LOC113827290, LOC113827292	CAMSAP1, CAMSAP2, CAMSAP3	CAMSAP1, CAMSAP2, CAMSAP3
OG0000659	RLOC-00024809	LOC100184695	LOC122546779, lrch1, lrch2, lrch3	lrch1, lrch2, lrch3, lrch4	LRCH1, LRCH2, LRCH3, LRCH4	RLOC-00008509, RLOC-00009477, RLOC-00010089	LOC113820355, LOC113820356, LOC113821715	LRCH1, LRCH2, LRCH3, LRCH4	LRCH1, LRCH2, LRCH3, LRCH4
OG0000660	RLOC-00025296	LOC100176457	LOC122548263, LOC122555010, LOC122556773, LOC122561290	LOC103390468, LOC103397788, LOC103399283, kcnip1, kcnip2, kcnip4	KCNIP1, KCNIP2, KCNIP3, KCNIP4	RLOC-00027057	LOC113807158, LOC113816244, LOC113827156, LOC113828558	KCNIP1, KCNIP2, KCNIP3, KCNIP4	KCNIP1, KCNIP3, KCNIP4
OG0000661	RLOC-00026859	LOC100182403	LOC122539982, LOC122539985, itga8, itgav	LOC103385260, LOC103386290, itga8, itgav	ITGA2B, ITGA5, ITGA8, ITGAV	RLOC-00001897, RLOC-00006524, RLOC-00008709, RLOC-00010580, RLOC-00020247	LOC113800203, LOC113821319	ITGA2B, ITGA5, ITGA8, ITGAV	ITGA5, ITGA8, ITGAV
OG0000662	RLOC-00027038	LOC100181743	LOC122543290, LOC122549671, LOC122551628	LOC103378676, LOC103385105, LOC103385996, LOC103394295, rbms1, rbms3	RBMS1, RBMS2, RBMS3	RLOC-00009734, RLOC-00017141, RLOC-00017930, RLOC-00018578, RLOC-00018843, RLOC-00018852, RLOC-00025309, RLOC-00025941	LOC113826900	RBMS1, RBMS2, RBMS3	RBMS1, RBMS3
OG0000677	RLOC-00000771	LOC100175855	LOC122554978, LOC122563584, rps6ka2, rps6kal	LOC103379121, rps6ka1, rps6ka3, rps6ka6	RPS6KA1, RPS6KA2, RPS6KA3, RPS6KA6	RLOC-00008639, RLOC-00009434, RLOC-00022090, RLOC-00022468	LOC113807721	RPS6KA1, RPS6KA2, RPS6KA3, RPS6KA6	LOC102451603, LOC102454421, RPS6KA1, RPS6KA3
OG0000679	RLOC-00001009	nox2, nox4	LOC122550588, LOC122553236, LOC122555117, LOC122557176	LOC103389690, nox1, nox4	CYBB, NOX1, NOX3, NOX4	RLOC-00012921, RLOC-00018532, RLOC-00019992, RLOC-00020745	LOC113830371, LOC113830386	CYBB, NOX3, NOX4	LOC102454753, NOX1, NOX3, NOX4
OG0000680	RLOC-00001257, RLOC-00001259, RLOC-00009943, RLOC-00013612	LOC100176812, LOC100177914, LOC100182341, LOC100184836, LOC100186822, LOC104266773	LOC122540179, LOC122540182, LOC122558738, dnah5, dnah5l	LOC103377303, dnah5	DNAH5, DNAH8	RLOC-00023675	LOC113808259, LOC113812786, LOC113813071	DNAH5	DNAH5, DNAH8, LOC102447295
OG0000683	RLOC-00002338, RLOC-00015336	LOC778751, trh	LOC122542817, LOC122548402, LOC122553698, sim2	LOC103380934, LOC103388874, LOC103395775, npas1, npas3	NPAS1, NPAS3, SIM1, SIM2	RLOC-00019804	LOC113803407, LOC113816130	NPAS1, NPAS3, SIM1	LOC102457193, NPAS3, SIM1, SIM2
OG0000684	RLOC-00002426	foxo	LOC122563482, foxo1a, foxo3b, foxo4	LOC103379355, LOC103387887, LOC103395707, foxo1, foxo3, foxo4	FOXO1, FOXO3, FOXO3B, FOXO4, FOXO6	RLOC-00001351, RLOC-00019201	LOC113820016	FOXO1, FOXO3, FOXO4, FOXO6	FOXO1, FOXO3, FOXO4
OG0000686	RLOC-00004518	LOC100187407	LOC122541203, LOC122547289, LOC122565291, anp32b, anp32e	LOC103383826, LOC103388117, LOC103389721, anp32a, anp32e	ANP32A, ANP32B, ANP32D, ANP32E	RLOC-00003488, RLOC-00017003, RLOC-00028914	LOC113829035	ANP32A, ANP32B, ANP32E, ENSMMUG00000012242	ANP32A, ANP32E, LOC102446220
OG0000687	RLOC-00006437, RLOC-00016268, RLOC-00026641, RLOC-00026705, RLOC-00026967, RLOC-00027074, RLOC-00028599	LOC100175376, LOC100184618, LOC100187062	LOC122561322, slc28a1	LOC103379452, slc28a3	SLC28A1, SLC28A2, SLC28A3	RLOC-00024887	LOC113807443, LOC113807445, LOC113820292, LOC113827498	SLC28A1, SLC28A2, SLC28A3	LOC102457463, SLC28A3
OG0000688	RLOC-00006962, RLOC-00022280	LOC100181877, cam-k	LOC122559247, camk1da, dclk3	LOC103385734, LOC103386147, LOC103394357	CAMK1, CAMK1D, CAMK1G, DCLK3, PNCK	RLOC-00012531, RLOC-00015353, RLOC-00020314	LOC113818271	CAMK1, CAMK1D, CAMK1G, DCLK3, PNCK	CAMK1D, CAMK1G, DCLK3
OG0000689	RLOC-00007572	LOC100177546	lrig1, lrig2, lrig3	lrig1, lrig2, lrig3	LRIG1, LRIG2, LRIG3	RLOC-00004796, RLOC-00008581, RLOC-00009703, RLOC-00011175, RLOC-00011728, RLOC-00012198, RLOC-00015607, RLOC-00018786, RLOC-00020739	LOC113813431	LRIG1, LRIG2, LRIG3	LRIG1, LRIG2, LRIG3
OG0000690	RLOC-00007794, RLOC-00010967, RLOC-00012012, RLOC-00017009, RLOC-00025330	LOC778910, ikappab	LOC122542778, LOC122543876, LOC122548575, nfkbiab	LOC103377625, LOC103380734, bcl3, nfkbie	BCL3, NFKBIA, NFKBIE	RLOC-00002252, RLOC-00002412, RLOC-00002661, RLOC-00016078	LOC113823636	NFKBIA, NFKBIE	NFKBIA, NFKBIE
OG0000691	RLOC-00008240	LOC100175067	gab1, gab2, gab3	gab1, gab2, gab3	GAB1, GAB2, GAB3, GAB4	RLOC-00002299, RLOC-00011051, RLOC-00014065, RLOC-00014941, RLOC-00015392, RLOC-00016065, RLOC-00016633	LOC113825879	GAB1, GAB2, GAB3, GAB4	GAB1, GAB2, GAB3
OG0000692	RLOC-00008397	LOC100182635	LOC122539953, LOC122548789, LOC122551953	LOC103377405, LOC103381599, LOC103392421, LOC103398755, slc4a1	SLC4A1, SLC4A2, SLC4A3	RLOC-00005074, RLOC-00007626, RLOC-00008441, RLOC-00011923, RLOC-00014124, RLOC-00014190	LOC113799965, LOC113813287	SLC4A1, SLC4A2, SLC4A3	LOC102447479, LOC102460474, SLC4A1
OG0000693	RLOC-00008774, RLOC-00009282, RLOC-00014191	LOC100184792, LOC100185993	LOC122540385, LOC122556083	LOC103377601, egfl7, megf6	EGFL7, EGFL8, MEGF6	RLOC-00000855, RLOC-00002113, RLOC-00017838, RLOC-00027585	LOC113803555, LOC113814280, LOC113819624, LOC113823114, LOC113829569	EGFL7, MEGF6	EGFL7, LOC102447858, LOC106731276
OG0000695	RLOC-00009228, RLOC-00011247	ci-vp-r	LOC122559167, LOC122559417, LOC122559418, avpr1aa	LOC103380287, LOC103384583, LOC103385739, LOC103385939, LOC103386276, avpr1a, oxtr	AVPR1A, AVPR1B, OXTR	RLOC-00017526	LOC113810330, LOC113818685	AVPR1A, AVPR1B, OXTR	AVPR1A, AVPR1B, LOC102460028, OXTR
OG0000696	RLOC-00009643	LOC100180731	LOC122552256, LOC122564919, fnbp1l	LOC103383498, LOC103392571, LOC103392644, LOC103397933, LOC103398965, fnbp1, fnbp1l	FNBP1, FNBP1L, TRIP10	RLOC-00017587, RLOC-00022414, RLOC-00026511, RLOC-00026522	LOC113808322, LOC113819887	FNBP1, FNBP1L, TRIP10	FNBP1, FNBP1L, TRIP10
OG0000697	RLOC-00009901, RLOC-00018096	LOC100181030, LOC100183957, LOC100186204	LOC122542853, LOC122542854, LOC122542856, LOC122542947, LOC122562929, LOC122562945	txn	TXN, TXNDC2, TXNDC8	RLOC-00019200, RLOC-00021428	LOC113824643	ENSMMUG00000003411, ENSMMUG00000010322, ENSMMUG00000011859, ENSMMUG00000037503, ENSMMUG00000042779, ENSMMUG00000047426, TXNDC8	LOC102459221, LOC112545100
OG0000698	RLOC-00010449	LOC100184075, LOC100184762, LOC108950621	LOC122554971, LOC122556538, LOC122557232, shroom3	LOC103389367, LOC103389513, LOC103392928, LOC103394950, shroom4	SHROOM2, SHROOM3, SHROOM4	RLOC-00006042, RLOC-00008638, RLOC-00009249	LOC113823536	SHROOM2, SHROOM3, SHROOM4	LOC106732125, SHROOM1, SHROOM2, SHROOM3
OG0000699	RLOC-00011009	n	LOC122546396, LOC122547666, LOC122554632, LOC122564626, notch3	LOC103376711, LOC103390439, LOC103392505, LOC103396955, LOC103397899	NOTCH1, NOTCH2, NOTCH3	RLOC-00002438, RLOC-00005897, RLOC-00005947, RLOC-00006069, RLOC-00007023	LOC113802681	NOTCH1, NOTCH2, NOTCH3	NOTCH1, NOTCH2, NOTCH3
OG0000701	RLOC-00012720	zf_cxxc_-1	LOC122546632, LOC122562672, LOC122564136	LOC103384305, LOC103390456, LOC103393416, LOC103398071, LOC112486612, kdm2a	FBXL19, KDM2A, KDM2B	RLOC-00008796, RLOC-00010868, RLOC-00018195	LOC113812052, LOC113816225	FBXL19, KDM2A, KDM2B	FBXL19, KDM2A, KDM2B, LOC102452607, LOC102454325
OG0000702	RLOC-00013892, RLOC-00017478	LOC100179980	LOC122541208, LOC122541209, LOC122562633, abcb10	LOC103388956, LOC103393838, LOC103398854, abcb10, abcb9	ABCB10, ABCB9, ENSG00000250264, TAP1, TAP2	RLOC-00007983, RLOC-00008218, RLOC-00013082, RLOC-00013841, RLOC-00029113	LOC113807842	ABCB9, ENSMMUG00000011293	ABCB10, ABCB9
OG0000703	RLOC-00013931, RLOC-00014037, RLOC-00014038, RLOC-00015282, RLOC-00016807	LOC100181522, LOC100185305	LOC122543795, LOC122552991, cfl2	cfl1, cfl2	CFL1, CFL2, DSTN	RLOC-00002164, RLOC-00002362, RLOC-00004712, RLOC-00018241	LOC113817782	CFL1, CFL2, DSTN, ENSMMUG00000005866	CFL1, CFL2, DSTN
OG0000704	RLOC-00014984, RLOC-00015974, RLOC-00016044, RLOC-00016048	LOC100180463	egln1a, egln2, egln3	LOC103378094, egln1, egln3	EGLN1, EGLN2, EGLN3, ENSG00000287856	RLOC-00003247, RLOC-00005461, RLOC-00009667, RLOC-00023501, RLOC-00026610, RLOC-00028094	LOC113824281	EGLN1, EGLN2, EGLN3	EGLN1, EGLN3
OG0000705	RLOC-00015315	LOC100178008	LOC122551174, sts	LOC103392082, sts	ARSD, ARSF, ARSH, ARSL, STS	RLOC-00000606, RLOC-00006880, RLOC-00006881	LOC113817487, LOC113820253, LOC113820256, LOC113820837	ARSE, ARSF, ARSH, STS	LOC102454420, LOC102454929, LOC102455184, LOC102455433, STS
OG0000706	RLOC-00016324, RLOC-00016328	mef2	mef2aa, mef2b, mef2cb	LOC103376774, LOC103379291, LOC103388711, LOC103389640, LOC103394559, mef2c	MEF2A, MEF2C, MEF2D	RLOC-00002896, RLOC-00010216, RLOC-00014912, RLOC-00025720, RLOC-00027198	LOC113807011	MEF2A, MEF2C, MEF2D	MEF2A, MEF2C, MEF2D
OG0000707	RLOC-00016620, RLOC-00017517	LOC100184286	slc12a1, slc12a2, slc12a3	LOC103385885, LOC103397992, LOC103398932, LOC103399384, slc12a1, slc12a2, slc12a3	SLC12A1, SLC12A2, SLC12A3	RLOC-00003136, RLOC-00008680, RLOC-00011781, RLOC-00014250	LOC113808742	SLC12A1, SLC12A2, SLC12A3	SLC12A1, SLC12A2, SLC12A3
OG0000708	RLOC-00016703	LOC100184043	LOC122542453, sipa1l1, sipa1l3, zmp_0000001168	LOC103381203, LOC103393083, sipa1, sipa1l2, sipa1l3	SIPA1, SIPA1L1, SIPA1L2, SIPA1L3	RLOC-00010618, RLOC-00010825, RLOC-00011562	LOC113821102	SIPA1, SIPA1L1, SIPA1L2, SIPA1L3	LOC102455645, SIPA1, SIPA1L1, SIPA1L2
OG0000709	RLOC-00016739	LOC100176656	LOC122545093, lmnb1, lmnb2	LOC103379225, LOC103388831, LOC103393959, lmnb2	LMNA, LMNB1, LMNB2	RLOC-00001442, RLOC-00006536, RLOC-00012931, RLOC-00020149, RLOC-00020711, RLOC-00022046	LOC113813084	LMNA, LMNB1, LMNB2	LMNA, LMNB1, LMNB2, LOC102448632, LOC102459838
OG0000710	RLOC-00016982	LOC100183476	LOC122547069, LOC122547158, aqp9b	LOC103380479, LOC103386239, LOC103388201, LOC103394540, LOC103398365, aqp3	AQP10, AQP3, AQP9	RLOC-00004316, RLOC-00004598, RLOC-00023049, RLOC-00025725, RLOC-00025918, RLOC-00028902	LOC113820462	AQP10, AQP3, AQP9	AQP3, AQP9, LOC102455476
OG0000712	RLOC-00017234	coup	LOC122541047, LOC122544768, LOC122565444, nr2f1a	LOC103380057, LOC103380585, LOC103388818, LOC103395001, LOC103395865, LOC103398647, nr2f1	ENSG00000269095, NR2F1, NR2F2, NR2F6	RLOC-00012248, RLOC-00023056	LOC113804026	NR2F1, NR2F2, NR2F6	LOC102455595, NR2F1, NR2F2, NR2F6
OG0000713	RLOC-00018478	bmp5/7-like	LOC122563692, bmp5, bmp6, bmp7b	LOC103385434, LOC103386095, bmp5, bmp6, bmp8a	BMP5, BMP6, BMP7, BMP8A, BMP8B	RLOC-00023603	LOC113804500	BMP5, BMP7, ENSMMUG00000007493, ENSMMUG00000018873, ENSMMUG00000021600	BMP5, BMP6, BMP7, LOC102461383
OG0000714	RLOC-00018871	LOC100180205	LOC122554241, LOC122562270, kdm4b	LOC103383764, LOC103395858, LOC103399834	ENSG00000284989, KDM4A, KDM4B, KDM4C, KDM4D, KDM4E, KDM4F	RLOC-00007341, RLOC-00020203, RLOC-00021901	LOC113816835	KDM4A, KDM4B, KDM4C, KDM4D, KDM4F	KDM4A, KDM4B, KDM4C
OG0000715	RLOC-00018937	LOC100175017, LOC100185210, LOC100186052, LOC104265464	LOC122539873, LOC122544234, enpp2	LOC103380876, LOC103393803, LOC103393804, enpp2	ENPP1, ENPP2, ENPP3	RLOC-00002350, RLOC-00020649	LOC113801045, LOC113806994, LOC113814307, LOC113815012	ENPP1, ENPP2, ENPP3	ENPP1, ENPP2, LOC102447842
OG0000716	RLOC-00019229	LOC101243276	LOC122560227, LOC122563517, eya1, eya4	LOC103386715, LOC103393945, eya1, eya4	EYA1, EYA2, EYA3, EYA4	RLOC-00014916, RLOC-00014998, RLOC-00022405, RLOC-00023672	LOC113804893	EYA1, EYA2, EYA3, EYA4	EYA1, EYA2, EYA3, EYA4
OG0000717	RLOC-00019534, RLOC-00019648	LOC100180487, LOC100181704, LOC494390	LOC122552175, adgrl2a, adgrl3.1	LOC103383741, LOC103384144, LOC103390782, LOC103392844, LOC103396311, adgrl2	ADGRL1, ADGRL2, ADGRL3	RLOC-00006958, RLOC-00015023	LOC113800403, LOC113806045	ADGRL1, ADGRL2, ADGRL3	ADGRL1, ADGRL2, ADGRL3
OG0000719	RLOC-00019916	LOC113474334, LOC778622, LOC778624, LOC778625, LOC778626	LOC122542250, LOC122562136, lfng	LOC103383433, LOC103383472, LOC103392616, rfng	LFNG, MFNG, RFNG	RLOC-00008793, RLOC-00016433, RLOC-00020214, RLOC-00021404	LOC113813153	LFNG, MFNG, RFNG	LFNG, LOC102455692, MFNG
OG0000720	RLOC-00020706	LOC100180280	LOC122560574, sun2	LOC103382241, LOC103386553, LOC103391454, sun1, sun2	SUN1, SUN2, SUN3	RLOC-00003439, RLOC-00008536, RLOC-00010666, RLOC-00014959, RLOC-00016541	LOC113822412, LOC113822415	SUN1, SUN2, SUN3	LOC102444904, LOC112544928, SUN1, SUN2, SUN3
OG0000721	RLOC-00020804	LOC100182780	LOC122549408, LOC122565477, rab3b, rab3da	LOC103393662, LOC103398297, LOC103398867, rab3a, rab3b	RAB3A, RAB3B, RAB3C, RAB3D	RLOC-00016386, RLOC-00017333, RLOC-00028993	LOC113822611	RAB3A, RAB3B, RAB3C, RAB3D	RAB3A, RAB3B, RAB3C, RAB3D
OG0000722	RLOC-00020914	LOC100184893	LOC122547273, LOC122554316, pik3r1, pik3r3b	LOC103394768, LOC103395817, LOC103395882, LOC103398008, LOC103399010, pik3r1	ENSG00000268173, P3R3URF, P3R3URF-PIK3R3, PIK3R1, PIK3R2, PIK3R3	RLOC-00016821, RLOC-00023648	LOC113810630	PIK3R1, PIK3R2, PIK3R3	LOC102457516, PIK3R1, PIK3R2
OG0000723	RLOC-00021076	LOC100177219	LOC122543279, agap1, agap3	LOC103385199, LOC103386064, LOC103389825, agap3	AGAP1, AGAP2, AGAP3	RLOC-00003339, RLOC-00006385, RLOC-00008717, RLOC-00009128, RLOC-00010123, RLOC-00010593, RLOC-00012830, RLOC-00026882	LOC113821185	AGAP2, AGAP3, ENSMMUG00000009346, ENSMMUG00000016034	AGAP1, AGAP2
OG0000724	RLOC-00021115	LOC100185541	LOC122547493, LOC122550450, LOC122557378, irs1	LOC103386201, LOC103386702, LOC103386951, LOC103389765, LOC103395409, irs2	IRS1, IRS2	RLOC-00006095, RLOC-00008246, RLOC-00010383, RLOC-00012168	LOC113821058, LOC113821147, LOC113821156	IRS1, IRS2	IRS1, IRS4, LOC102455771, LOC106731934
OG0000725	RLOC-00021221, RLOC-00021342, RLOC-00022845	LOC100185899	rdh10a, sdr16c5b	LOC103385736, LOC103385867, rdh10, sdr16c5	HSD17B11, HSD17B13, RDH10, SDR16C5	RLOC-00000258, RLOC-00005013, RLOC-00011964, RLOC-00027636	LOC113807126, LOC113817581	ENSMMUG00000005143, HSD17B11, HSD17B13, SDR16C5	LOC102460287, RDH10, SDR16C5
OG0000727	RLOC-00021935	LOC100179703	LOC122561624, LOC122562942, tnnt1, tnnt3a	LOC103379943, LOC103380581, LOC103382876, LOC103384556, LOC103386540, LOC103393725, LOC103398447	TNNT1, TNNT2, TNNT3	RLOC-00005166, RLOC-00023360, RLOC-00028092, RLOC-00028755, RLOC-00029088	LOC113818730	TNNT1, TNNT3	LOC102460124, TNNT2, TNNT3
OG0000728	RLOC-00022010, RLOC-00028696	LOC100180129, zf_cchc_-24	LOC122542191, LOC122542861, LOC122553005, LOC122563321	LOC103385776, srsf3, srsf7	SRSF3, SRSF7	RLOC-00001815, RLOC-00005244, RLOC-00013610, RLOC-00019335, RLOC-00027133	LOC113802307, LOC113816496, LOC113818779, LOC113818781	SRSF3, SRSF7	LOC102462714, LOC102463199, SRSF3
OG0000729	RLOC-00023114	LOC100186214	LOC122557607, ppfia2, ppfia3, ppfia4	LOC103382027, LOC103398961, ppfia1, ppfia2, ppfia3, ppfia4	PPFIA2, PPFIA3, PPFIA4	RLOC-00007272, RLOC-00018046, RLOC-00020208, RLOC-00020295	LOC113811261	PPFIA1, PPFIA2, PPFIA3, PPFIA4	PPFIA1, PPFIA2, PPFIA4
OG0000730	RLOC-00024171, RLOC-00025501	LOC100186446	LOC122543112, LOC122548331, LOC122556775, blnk	LOC103387507, LOC103390606, LOC103395766, sh2d6	BLNK, CLNK, LCP2, SH2D6	RLOC-00000610, RLOC-00001294, RLOC-00003492	LOC113811313	BLNK, CLNK, LCP2, SH2D6	BLNK, CLNK, LCP2, LOC102443851
OG0000731	RLOC-00025145	LOC100184475	LOC122547539, LOC122547716, LOC122556810, LOC122561411, slit2	LOC103383172, LOC103390624, slit1, slit2	SLIT1, SLIT2, SLIT3	RLOC-00002274, RLOC-00010514, RLOC-00012135, RLOC-00017023, RLOC-00027450	LOC113800972, LOC113811035, LOC113822134	SLIT1, SLIT2, SLIT3	SLIT2, SLIT3
OG0000732	RLOC-00025789, RLOC-00025790	ciarr	LOC122555759, LOC122557386, arrb1	LOC103378117, LOC103378403, LOC103396843, arrb2	ARR3, ARRB1, ARRB2, SAG	RLOC-00000482, RLOC-00014603, RLOC-00028019	LOC113804686, LOC113815017, LOC113815019	ARR3, ARRB1, ARRB2, SAG	ARR3, ARRB2, LOC102455075
OG0000733	RLOC-00025870	LOC100176641	LOC122553785, LOC122556798, dock1	LOC112486730, dock1, dock2	DOCK1, DOCK2, DOCK5	RLOC-00001214, RLOC-00003048, RLOC-00007288, RLOC-00007623, RLOC-00009844, RLOC-00009906, RLOC-00011222	LOC113813518	DOCK1, DOCK2, DOCK5	DOCK2, DOCK5, LOC102452082, LOC102458917, LOC102459389
OG0000734	RLOC-00026531, RLOC-00026675	LOC101242276	LOC122558363, dpep1, dpep2	LOC103378992	DPEP1, DPEP2, DPEP3	RLOC-00000671, RLOC-00000692, RLOC-00001707, RLOC-00006561, RLOC-00020364, RLOC-00027416	LOC113805992, LOC113808697, LOC113809889, LOC113819009, LOC113826861, LOC113829117, LOC113829479	DPEP1, DPEP2, DPEP3	LOC102461639
OG0000735	RLOC-00028661	LOC100176684, LOC101243057	LOC122552247, LOC122558001, LOC122565068, mast2	LOC103383988, LOC103393731, LOC103395879, mast2, mast3, mast4	MAST1, MAST2, MAST3, MAST4	RLOC-00006350	LOC113809510	ENSMMUG00000008740, MAST2, MAST3, MAST4	MAST1, MAST2, MAST3, MAST4
OG0000751	RLOC-00000999, RLOC-00029851	syt1	LOC122542176, LOC122559449, LOC122563239, syt8	LOC103379625, LOC103382006, LOC103385330, LOC103393643, syt1	SYT1, SYT2, SYT5	RLOC-00006407, RLOC-00019826, RLOC-00026264	LOC113808922	SYT1, SYT2, SYT5	LOC102453142, SYT1, SYT2, SYT8
OG0000754	RLOC-00001869	LOC100183361	LOC122557037, dmd, drp2	LOC103381104, dmd, drp2	DMD, DRP2, UTRN	RLOC-00002513, RLOC-00005725, RLOC-00006193, RLOC-00006292, RLOC-00021726, RLOC-00024483, RLOC-00025736	LOC113817420, LOC113829862	DMD, DRP2, UTRN	DMD, DRP2, UTRN
OG0000755	RLOC-00002416, RLOC-00027195	LOC100177344	inpp5b, ocrl	LOC103387904, LOC103399189, ocrl	INPP5B, OCRL	RLOC-00007333, RLOC-00011092, RLOC-00012322, RLOC-00012631, RLOC-00014271, RLOC-00014767, RLOC-00015719, RLOC-00015892, RLOC-00018217, RLOC-00019600, RLOC-00022239	LOC113829336	INPP5B, OCRL	INPP5B, OCRL
OG0000757	RLOC-00002793	LOC100175527	LOC122557729, LOC122562959, LOC122563355, mical1	LOC103379765, LOC103382487, LOC103385235, mical2, mical3	MICAL1, MICAL2, MICAL3	RLOC-00001912, RLOC-00005795, RLOC-00009070, RLOC-00011200, RLOC-00023759	LOC113810462	MICAL1, MICAL2, MICAL3	LOC102447311, MICAL2, MICAL3
OG0000758	RLOC-00005395	LOC100182961	LOC122545216, LOC122545573, pdzrn3b, pdzrn4	LOC103380124, LOC103384528, LOC103385381, pdzrn3, pdzrn4	PDZD4, PDZRN3, PDZRN4	RLOC-00013752, RLOC-00014108, RLOC-00014939, RLOC-00017516, RLOC-00024301	LOC113821490	PDZD4, PDZRN3, PDZRN4	LOC102460472, PDZRN3, PDZRN4
OG0000760	RLOC-00007440, RLOC-00023613	LOC100176767, LOC100180070	LOC122559101, LOC122563148, dyrk2, dyrk4	LOC103379668, LOC103386083, dyrk2	DYRK2, DYRK3, DYRK4	RLOC-00021148, RLOC-00021791, RLOC-00023095, RLOC-00027858	LOC113802456, LOC113811197, LOC113825395	DYRK2, DYRK4	DYRK2, DYRK3, DYRK4
OG0000761	RLOC-00008687, RLOC-00018106	LOC100180136	LOC122542865, LOC122542866, LOC122553008	LOC103383368, LOC103394992, hnrnpl, hnrnpll	HNRNPL, HNRNPLL	RLOC-00003824, RLOC-00004171, RLOC-00005444, RLOC-00023463, RLOC-00025354, RLOC-00025410, RLOC-00027680	LOC113820472, LOC113820819, LOC113820820	HNRNPL, HNRNPLL	HNRNPL, HNRNPLL
OG0000762	RLOC-00008753	LOC100186071	LOC122550571, LOC122556479, nipa2, zgc_101583	LOC103390581, nipa2	NIPA2, NIPAL1, NIPAL4	RLOC-00002216, RLOC-00002473, RLOC-00012289, RLOC-00014575, RLOC-00018263, RLOC-00020562	LOC113825045	ENSMMUG00000045746, NIPA2, NIPAL1, NIPAL4	LOC102452109, NIPA2, NIPAL1, NIPAL4
OG0000763	RLOC-00008994	LOC100182880	LOC122556484, LOC122557430, lonrf1l, lonrf2	LOC103391386, lonrf1, lonrf2, lonrf3	LONRF1, LONRF2, LONRF3	RLOC-00007307, RLOC-00014012, RLOC-00015752, RLOC-00016146	LOC113820626	ENSMMUG00000009500, ENSMMUG00000045419, LONRF2, LONRF3	LOC102458106, LONRF1, LONRF2, LONRF3
OG0000765	RLOC-00009731, RLOC-00010416, RLOC-00010420, RLOC-00011281, RLOC-00016245, RLOC-00016250	LOC104266151, LOC108949428, LOC108950272, LOC108950569	LOC122548031, LOC122549503, pkhd1l1.1	pkhd1l1	PKHD1, PKHD1L1	RLOC-00005742, RLOC-00018443	LOC113806107, LOC113806112, LOC113806113, LOC113806114, LOC113806118, LOC113820185	PKHD1L1	PKHD1
OG0000766	RLOC-00010995	LOC100183588	LOC122552637, LOC122556548, LOC122557406, sept10	LOC103391218, LOC103394954, sept10, sept6	SEPTIN10, SEPTIN11, SEPTIN14, SEPTIN6, SEPTIN8	RLOC-00026236	LOC113830355, LOC113830356	SEPT10, SEPT11, SEPT14, SEPT6, SEPT8	SEPT11, SEPT6, SEPT8
OG0000769	RLOC-00013511	ets, fli/erg1, fli/erg2	LOC122545869, erg, fev, fli1	LOC103388835, fev, fli1	ERG, FEV, FLI1	RLOC-00012316, RLOC-00012827, RLOC-00013211, RLOC-00017144, RLOC-00026412	LOC113806657	ERG, FLI1	ERG, FEV, FLI1, LOC102454339
OG0000770	RLOC-00013569	LOC100178274	LOC122564179, cux2b	LOC103397035, LOC103397493, cux1	CUX1, CUX2	RLOC-00002203, RLOC-00018074, RLOC-00018220, RLOC-00018348, RLOC-00018383, RLOC-00019362, RLOC-00021872, RLOC-00025455, RLOC-00028568	LOC113800340, LOC113805556, LOC113805560, LOC113812757	CUX1, CUX2	CUX1, CUX2
OG0000771	RLOC-00013756, RLOC-00024376, RLOC-00024379, RLOC-00024385, RLOC-00024387	LOC100179151	LOC122562452, LOC122562548, LOC122562866	LOC103384273, LOC103397404	GSTT2B, GSTT4	RLOC-00002590, RLOC-00021939, RLOC-00026604	LOC113812983, LOC113823540, LOC113826926	ENSMMUG00000004556, ENSMMUG00000018530, ENSMMUG00000020989, ENSMMUG00000023053, ENSMMUG00000045347	LOC102443741, LOC102445915
OG0000772	RLOC-00014896	LOC100182710	LOC122542551, LOC122544717, LOC122557747, LOC122561978, LOC122565207	LOC103379219, LOC103379399, LOC103398216, she	ENSG00000255872, SHB, SHD, SHE, SHF	RLOC-00022265	LOC113818462	SHB, SHD, SHE, SHF	LOC102449710, LOC102454754, LOC102462763, SHD
OG0000773	RLOC-00015354	LOC100175058	LOC122550874, LOC122562597, LOC122562598	isg15, ubb, ubc	UBB, UBC	RLOC-00002963, RLOC-00004602, RLOC-00004989, RLOC-00013705, RLOC-00014223, RLOC-00015822, RLOC-00021401, RLOC-00025943	LOC113817938, LOC113819579, LOC113830311	ENSMMUG00000002320, ENSMMUG00000046010, UBB	UBB, UBC
OG0000774	RLOC-00015857	LOC100181792	LOC122541005, LOC122546452, LOC122547928, LOC122561732, shc2	LOC103398231, shc1, shc3	SHC1, SHC2, SHC3, SHC4	RLOC-00004282, RLOC-00025204	LOC113812518, LOC113819208, LOC113830556	ENSMMUG00000007630, SHC1, SHC2, SHC4	SHC1, SHC3, SHC4
OG0000775	RLOC-00016424, RLOC-00019101	LOC100179073, foxd-a/b	LOC122552450, LOC122558099, foxd1, foxd2, foxd3	LOC103393692, LOC103395457, LOC103395585, LOC103397878, LOC103398563, foxd1	FOXD1, FOXD3	RLOC-00008754, RLOC-00020686, RLOC-00023690, RLOC-00024378	LOC113802861, LOC113816248	FOXD1, FOXD3	LOC102454727
OG0000776	RLOC-00016425	LOC100183523	LOC122542423, LOC122558088, LOC122565551, fbn2b	LOC103393961, LOC103399181, fbn1	FBN1, FBN2, FBN3	RLOC-00005722, RLOC-00005791, RLOC-00007061, RLOC-00010238, RLOC-00015443, RLOC-00021705, RLOC-00022059	LOC113829953, LOC113829964	FBN1, FBN2	FBN1, FBN2, FBN3
OG0000778	RLOC-00016586	LOC100178055	LOC122560635, tnfaip8l1, tnfaip8l2b, tnfaip8l3	LOC103388705, LOC103393448, tnfaip8l3	TNFAIP8, TNFAIP8L1, TNFAIP8L2, TNFAIP8L3	RLOC-00004189, RLOC-00014286, RLOC-00019675, RLOC-00023841	LOC113823947	TNFAIP8, TNFAIP8L1, TNFAIP8L2, TNFAIP8L3	TNFAIP8, TNFAIP8L1, TNFAIP8L2, TNFAIP8L3
OG0000779	RLOC-00016741	LOC100177073, LOC100184645	LOC122558360, LOC122565064, homer2	LOC103394634, LOC103394859, LOC103397200, LOC103397203, LOC103398283, LOC103398863, homer1, homer2	HOMER1, HOMER2, HOMER3	RLOC-00022722, RLOC-00027048	LOC113828129	HOMER1, HOMER2, HOMER3	HOMER1, HOMER2, HOMER3
OG0000780	RLOC-00017018	LOC100178444	LOC122558728, LOC122560259, map1lc3c	LOC103399056, map1lc3a, map1lc3c	MAP1LC3A, MAP1LC3B, MAP1LC3B2, MAP1LC3C	RLOC-00001977, RLOC-00002283, RLOC-00003670, RLOC-00005007, RLOC-00023264, RLOC-00028653	LOC113825694	MAP1LC3A, MAP1LC3B, MAP1LC3C	LOC102445122, MAP1LC3A, MAP1LC3B, MAP1LC3C
OG0000781	RLOC-00017693	LOC100187494	LOC122541052, ell, ell2	LOC103379389, LOC103379457, LOC103380108, LOC103389951, ell, ell2	ELL, ELL2	RLOC-00002735, RLOC-00008957, RLOC-00009461, RLOC-00009838, RLOC-00011098, RLOC-00015118, RLOC-00025285	LOC113811476	ELL, ELL2, ENSMMUG00000005314	ELL, ELL2
OG0000782	RLOC-00017708	LOC100179866	LOC122548209, LOC122564980, LOC122565313, mex3b	LOC103397888, mex3a, mex3b, mex3d	MEX3A, MEX3B, MEX3C, MEX3D	RLOC-00018539, RLOC-00019864, RLOC-00020404, RLOC-00028986	LOC113806329	MEX3B, MEX3C, MEX3D	MEX3A, MEX3B, MEX3C, MEX3D
OG0000784	RLOC-00018238	LOC100178993	LOC122542284, LOC122562032, mrtfba	LOC103392768, mkl1, mkl2, myocd	MAMSTR, MRTFA, MRTFB, MYOCD	RLOC-00006523, RLOC-00011258, RLOC-00013498, RLOC-00015135, RLOC-00027342	LOC113803340	MKL1, MKL2, MYOCD	LOC102450135, MKL1, MKL2, MYOCD
OG0000785	RLOC-00018693, RLOC-00023178, RLOC-00023420, RLOC-00024020, RLOC-00024021, RLOC-00024022, RLOC-00024517, RLOC-00025962, RLOC-00029116	LOC100177918	LOC122556870, cdc25b, cdc25d	cdc25b	CDC25A, CDC25B, CDC25C	RLOC-00001645, RLOC-00022203	LOC113800052	CDC25A, CDC25B, CDC25C	CDC25A, CDC25C, LOC106732684
OG0000787	RLOC-00019062	LOC100176052	LOC122560098, LOC122563604, LOC122563605, stmn2b, stmn4l	LOC103388386, LOC103388544, LOC103394709, stmn2, stmn4	STMN1, STMN2, STMN4	RLOC-00005354	LOC113800559	STMN1, STMN2, STMN3, STMN4	LOC102448592, STMN1, STMN2, STMN3, STMN4
OG0000788	RLOC-00019402, RLOC-00022315, RLOC-00022316	LOC100178963, LOC100180004	LOC122553620, LOC122555549, LOC122555550, LOC122556127	LOC103376981, LOC103384850, LOC103395713	SLC51A	RLOC-00002227, RLOC-00003249, RLOC-00006261, RLOC-00011802, RLOC-00020602, RLOC-00023245	LOC113816955, LOC113828114, LOC113828116	SLC51A	LOC102456751, LOC106732534, SLC51A
OG0000789	RLOC-00019430	LOC100184654	LOC122541844, vdac1, vdac3	LOC103381510, LOC103386924, LOC103389976, LOC103397766, vdac1	VDAC1, VDAC2, VDAC3	RLOC-00006030, RLOC-00006926, RLOC-00013653	LOC113804724, LOC113806677	ENSMMUG00000015430, ENSMMUG00000020045, VDAC1, VDAC2, VDAC3	VDAC1, VDAC2, VDAC3
OG0000790	RLOC-00019490, RLOC-00019592	LOC100178372	LOC122545806, hdac1, hdac3	LOC103382849, hdac2, hdac3	HDAC1, HDAC2, HDAC3	RLOC-00018955, RLOC-00019308, RLOC-00024859	LOC113807359, LOC113829022	ENSMMUG00000009948, ENSMMUG00000017901, ENSMMUG00000038230, ENSMMUG00000045262, HDAC2, HDAC3	HDAC1, HDAC2, HDAC3
OG0000791	RLOC-00019586	LOC100181072	LOC122540426, LOC122560173, LOC122564145, mapre2	LOC103380358, LOC103381121, mapre1, mapre2	MAPRE1, MAPRE2, MAPRE3	RLOC-00000054, RLOC-00003934, RLOC-00008220, RLOC-00011423, RLOC-00012834, RLOC-00019701, RLOC-00025676	LOC113811670	MAPRE1, MAPRE2, MAPRE3	MAPRE1, MAPRE2
OG0000792	RLOC-00019619	LOC100177806	llgl1, llgl2	llgl1, llgl2	LLGL1, LLGL2	RLOC-00008134, RLOC-00008701, RLOC-00010629, RLOC-00010784, RLOC-00010877, RLOC-00011486, RLOC-00011503, RLOC-00013635, RLOC-00014251, RLOC-00014267, RLOC-00015933, RLOC-00016899, RLOC-00017982	LOC113817817	LLGL1, LLGL2	LLGL1, LLGL2
OG0000793	RLOC-00019847	LOC100181678	LOC122543116, LOC122553361, camk2g2	LOC103381519, LOC103383722, LOC103386999, LOC103388894, LOC103397867, camk2a, camk2b	CAMK2B, CAMK2D, CAMK2G	RLOC-00014133, RLOC-00014322, RLOC-00014550, RLOC-00016617	LOC113827805	CAMK2A, CAMK2B, CAMK2D, CAMK2G	CAMK2A, CAMK2D
OG0000796	RLOC-00021162, RLOC-00023758	LOC100181160	LOC122563672, LOC122563674, LOC122563675, ago2	LOC103388085, LOC103388087, LOC103393955, LOC103394004, LOC103394124	AGO2, AGO3, AGO4	RLOC-00001595, RLOC-00013817	LOC113821506	AGO1, AGO2, EIF2C3, ENSMMUG00000010537	AGO2, AGO3, AGO4, LOC102448601
OG0000797	RLOC-00022589	LOC100179972	LOC122539798, LOC122549303, tfcp2, tfcp2l1	LOC103392373, tfcp2, ubp1	TFCP2, TFCP2L1, UBP1	RLOC-00004425, RLOC-00017999, RLOC-00019865, RLOC-00021581, RLOC-00028452, RLOC-00028629	LOC113800456, LOC113826180	TFCP2, TFCP2L1	LOC102445504, TFCP2, TFCP2L1, UBP1
OG0000798	RLOC-00023172	LOC100183548	LOC122551052, LOC122556467, tbc1d8b, tbc1d9	tbc1d8, tbc1d8b, tbc1d9, tbc1d9b	TBC1D8, TBC1D8B, TBC1D9, TBC1D9B	RLOC-00004484, RLOC-00005880, RLOC-00007212	LOC113820803	TBC1D8, TBC1D8B, TBC1D9, TBC1D9B	TBC1D8, TBC1D8B, TBC1D9, TBC1D9B
OG0000801	RLOC-00023765	LOC100175282	LOC122547201, LOC122553193, LOC122560144, znf704	znf395, znf704	SLC2A4RG, ZNF395, ZNF704	RLOC-00003701, RLOC-00006135, RLOC-00006353, RLOC-00006736, RLOC-00009663, RLOC-00026152	LOC113800383, LOC113821422, LOC113823446	SLC2A4RG, ZNF395, ZNF704	SLC2A4RG, ZNF395, ZNF704
OG0000802	RLOC-00024899	LOC100178753, fgfr	LOC122543124, LOC122556821, LOC122560229, LOC122561180	LOC103387590, LOC103389364, LOC103391367, LOC103394934, fgfr3	FGFR1, FGFR2, FGFR3, FGFR4	RLOC-00007177, RLOC-00008782	LOC113823485	FGFR1, FGFR2, FGFR3, FGFR4	FGFR1, FGFR2, FGFR3
OG0000803	RLOC-00025315	LOC100184014	LOC122539411, LOC122543074, LOC122556787, ppp2r2d	LOC103383728, LOC103390926, LOC103391406, LOC103397702, ppp2r2d	PPP2R2A, PPP2R2B, PPP2R2C, PPP2R2D	RLOC-00011982, RLOC-00015723, RLOC-00021469	LOC113814613	PPP2R2B, PPP2R2C, PPP2R2D	LOC102449572, PPP2R2A, PPP2R2B, PPP2R2C
OG0000804	RLOC-00026626, RLOC-00027307, RLOC-00027308, RLOC-00027309	LOC100179702, LOC100184887	LOC122539775, LOC122547999	LOC103377013, bmi1, pcgf2	BMI1, COMMD3, COMMD3-BMI1, PCGF2	RLOC-00002388, RLOC-00003290, RLOC-00023423, RLOC-00023842	LOC113806519, LOC113809797	ENSMMUG00000000881, PCGF2	BMI1, COMMD3, PCGF2
OG0000805	RLOC-00026911	LOC100175344	dnajb2, dnajb6b	LOC103392217, LOC103396612, dnajb6	DNAJB2, DNAJB6, DNAJB7, DNAJB8	RLOC-00012680, RLOC-00014923, RLOC-00016182, RLOC-00027277	LOC113807989, LOC113826326	DNAJB2, DNAJB6, DNAJB8, ENSMMUG00000038735, ENSMMUG00000042456, ENSMMUG00000044866	DNAJB6, DNAJB8, SAMD13
OG0000806	RLOC-00027292	LOC100185608	LOC122551728, arhgap12b, arhgap27l	LOC103381583, LOC103386404, LOC103393417, LOC103396800, arhgap12, arhgap15	ARHGAP12, ARHGAP15, ARHGAP27	RLOC-00002860, RLOC-00007430, RLOC-00014929, RLOC-00015734, RLOC-00017149	LOC113826223, LOC113826226	ARHGAP12, ARHGAP15, ARHGAP27	ARHGAP12, ARHGAP15
OG0000824	RLOC-00000161	LOC104266198, scalloped/tef1	LOC122542064, LOC122557727, LOC122563303	LOC103379680, LOC103380343, LOC103384553, tead1, tead3	TEAD1, TEAD2, TEAD3, TEAD4	RLOC-00001287, RLOC-00008880	LOC113823667	TEAD1, TEAD2, TEAD3, TEAD4	TEAD1, TEAD3, TEAD4
OG0000825	RLOC-00000182	LOC100182872	LOC122540918, LOC122544729, sv2, sv2ca	LOC103379326, LOC103379763, LOC103379992, LOC103388813, LOC103389898, LOC103394265, LOC103398129	SV2A, SV2B, SV2C	RLOC-00004994	LOC113819282, LOC113827212	SV2A, SV2B, SV2C	LOC102452337, LOC102452691, SV2C
OG0000826	RLOC-00000289	LOC100185204	LOC122557114, tent5aa, tent5c	LOC103380777, LOC103388593, tent5b, tent5c, tent5d	TENT5A, TENT5B, TENT5C, TENT5D	RLOC-00024635, RLOC-00026397	LOC113824891	FAM46A, FAM46B, FAM46C, FAM46D	TENT5A, TENT5B, TENT5C, TENT5D
OG0000832	RLOC-00001212, RLOC-00016196, RLOC-00016365	LOC100180761, LOC113475474, LOC494355	naalad2, naaladl1	LOC112486407, folh1b, naaladl1	FOLH1, NAALAD2, NAALADL1	RLOC-00001929	LOC113803382, LOC113803463, LOC113805763, LOC113820230	FOLH1, NAALAD2, NAALADL1	FOLH1B, LOC102456275, NAALADL1
OG0000835	RLOC-00002251, RLOC-00002252	LOC100178480, LOC100181626, LOC100182675	LOC122540638, LOC122555250	LOC103378272, LOC103395314, tagln3	TAGLN, TAGLN2, TAGLN3	RLOC-00027626, RLOC-00028736	LOC113804388, LOC113808096, LOC113816494	ENSMMUG00000017456, TAGLN, TAGLN2, TAGLN3	TAGLN, TAGLN2, TAGLN3
OG0000836	RLOC-00002307	LOC100185864	LOC122559777, ano3, ano5a	LOC103378776, LOC103380196, LOC103383089, ano5	ANO3, ANO4, ANO5	RLOC-00006516, RLOC-00007791, RLOC-00008278, RLOC-00010308, RLOC-00012518, RLOC-00012580, RLOC-00014295	LOC113821886	ANO3, ANO5	ANO3, ANO4, ANO5
OG0000837	RLOC-00003279, RLOC-00003593	LOC100182550, LOC100182963	vps13a, vps13c	vps13a, vps13c	VPS13A, VPS13C	RLOC-00001497, RLOC-00005857, RLOC-00006070, RLOC-00006284, RLOC-00006629, RLOC-00008342, RLOC-00012661, RLOC-00012873, RLOC-00019693	LOC113802475, LOC113815638	VPS13A, VPS13C	VPS13A, VPS13C
OG0000838	RLOC-00003374, RLOC-00016466	LOC100176480, LOC100177342	LOC122557751, odf3b, odf3l2b	LOC103380122, LOC103380161, LOC103398260	CIMAP1A, CIMAP1B, CIMAP1C, CIMAP1D	RLOC-00017274, RLOC-00017332	LOC113803491, LOC113818744	ODF3, ODF3B, ODF3L2	LOC102454279, ODF3, ODF3L1, ODF3L2
OG0000841	RLOC-00004559, RLOC-00004695	LOC100187365	LOC122544746, LOC122563264, LOC122565243	LOC103376757, LOC103388166, LOC103389047, LOC103394543, LOC103395913, LOC103398138	PIP5K1A, PIP5K1B, PIP5K1C	RLOC-00011636, RLOC-00019372	LOC113826151, LOC113826159	PIP5K1A, PIP5K1B, PIP5K1C	PIP5K1A, PIP5K1B, PIP5K1C
OG0000842	RLOC-00004591	ror	LOC122546456, LOC122565336, roraa, rorb	LOC103380018, LOC103388168, LOC103395923, LOC103397248, LOC103397408, LOC103399961	RORA, RORB, RORC	RLOC-00000555, RLOC-00000817	LOC113814499	RORA, RORB, RORC	LOC102458141, RORA, RORB, RORC
OG0000843	RLOC-00004596	LOC445772	LOC122561122, LOC122561127, LOC122565383	LOC103379958, LOC103390421, LOC103397199, LOC103397278, LOC103398707, LOC103398708	GNA11, GNA14, GNA15, GNAQ	RLOC-00015701	LOC113813724	ENSMMUG00000044035, GNA11, GNA14, GNA15	GNA15, LOC102454459, LOC102454716, LOC102455465
OG0000845	RLOC-00005416	LOC100185328	iqsec1b	LOC103384527, LOC103385383, LOC103385528, LOC103386612, LOC112487773	IQSEC1, IQSEC2	RLOC-00005987, RLOC-00010491, RLOC-00013495, RLOC-00016023, RLOC-00016098, RLOC-00018194, RLOC-00018562, RLOC-00020241, RLOC-00026438	LOC113807635, LOC113807641	IQSEC1, IQSEC2	IQSEC1, LOC106731615
OG0000846	RLOC-00005712	LOC100179781	wasla	LOC103381105, LOC103382833, was, wasl	WAS, WASL	RLOC-00000078, RLOC-00004315, RLOC-00006699, RLOC-00007380, RLOC-00007914, RLOC-00010200, RLOC-00023369, RLOC-00026628, RLOC-00027846, RLOC-00028648, RLOC-00029155	LOC113814824, LOC113827943	WAS, WASL	WASL
OG0000847	RLOC-00006318	LOC100184376	LOC122559001, LOC122562953, cacna1c	LOC103382787, LOC103384525, LOC103385091, LOC103385395, LOC103385821, LOC103386795, LOC103399433	CACNA1C, CACNA1D, CACNA1F, CACNA1S	RLOC-00006491	LOC113811306	CACNA1C, CACNA1D, CACNA1F, CACNA1S	CACNA1C, CACNA1D, LOC102453880
OG0000848	RLOC-00007899	LOC100177419, LOC104265585	LOC122539632, LOC122559032, dnase1, dnase1l4.1	LOC103384721, LOC103385514, LOC103393635	DNASE1, DNASE1L2, DNASE1L3	RLOC-00003960, RLOC-00007411, RLOC-00026956, RLOC-00027723	LOC113811515, LOC113816693	DNASE1, DNASE1L2, DNASE1L3	DNASE1L2, DNASE1L3, LOC102449226
OG0000849	RLOC-00008542, RLOC-00008544, RLOC-00013566, RLOC-00026415, RLOC-00026416, RLOC-00029783	LOC100183623	LOC122547078	amylase	AMY1A, AMY1B, AMY1C, AMY2A, AMY2B	RLOC-00003715	LOC113803694, LOC113803695, LOC113810036, LOC113817723, LOC113825898	ENSMMUG00000031908, ENSMMUG00000045118	AMY2A, LOC102459941, LOC102460423
OG0000850	RLOC-00008644	LOC100184633	LOC122539622, LOC122546669, trak1a, trak2	LOC103388301, LOC103389777, LOC103394497	TRAK1, TRAK2	RLOC-00006579, RLOC-00006777, RLOC-00008075, RLOC-00008403, RLOC-00009170, RLOC-00010395, RLOC-00010448, RLOC-00014895	LOC113808970	TRAK1, TRAK2	LOC106731392, TRAK1, TRAK2
OG0000853	RLOC-00008695, RLOC-00015360	LOC100183778	LOC122540954, ntrk2a	LOC103379855, LOC103379873, LOC103390423, LOC103397098, ntrk1, ntrk2, ntrk3	NTRK1, NTRK2, NTRK3	RLOC-00021758	LOC113826712, LOC113827240	NTRK1, NTRK2, NTRK3	LOC102461764, NTRK1, NTRK2, NTRK3
OG0000855	RLOC-00009039, RLOC-00009040, RLOC-00009041	LOC100180086, LOC100180854	LOC122554482, LOC122555431, stom	LOC103378153, LOC103395096, stom	NPHS2, STOM, STOML3	RLOC-00001493, RLOC-00004042	LOC113801952, LOC113806072, LOC113809324	ENSMMUG00000013024, NPHS2, STOML3	NPHS2, STOM, STOML3
OG0000856	RLOC-00010032	LOC100184615	LOC122550525, LOC122556477, btk, txk	LOC103389734, btk, itk, tec	BTK, ITK, TEC, TXK	RLOC-00000577, RLOC-00012409, RLOC-00020272	LOC113800450	ITK, TEC, TXK	BTK, ITK, LOC102449644, TEC
OG0000858	RLOC-00010775	elf	LOC122550440, elf1, elf2a	LOC103396244, elf2, elf4	ELF1, ELF2, ELF4	RLOC-00001151, RLOC-00001183, RLOC-00002596, RLOC-00006984, RLOC-00008087, RLOC-00012443, RLOC-00018996	LOC113800218	ELF1, ELF2, ELF4, ENSMMUG00000040960	ELF1, ELF2
OG0000859	RLOC-00011050	LOC445797	LOC122564601, ddr2a	LOC103376748, LOC103387976, LOC103388026, LOC103395814, LOC103398057, LOC103398953	DDR1, DDR2	RLOC-00004238, RLOC-00009843, RLOC-00019829	LOC113802652, LOC113805171, LOC113810249, LOC113816355, LOC113818354, LOC113823917	DDR1	DDR2, LOC102458614, LOC102460587
OG0000861	RLOC-00011983	LOC100185411	ranbp10, ranbp9	ranbp10, ranbp9	RANBP10, RANBP9	RLOC-00002577, RLOC-00007320, RLOC-00007497, RLOC-00008040, RLOC-00008447, RLOC-00010437, RLOC-00011365, RLOC-00011526, RLOC-00012604, RLOC-00015541, RLOC-00017363, RLOC-00021945	LOC113828895	RANBP10, RANBP9	RANBP10, RANBP9
OG0000862	RLOC-00011996	LOC100183234	LOC122548912, LOC122560261, ndrg4	LOC103388447, LOC103394606, ndrg2, ndrg3, ndrg4	NDRG1, NDRG2, NDRG3, NDRG4	RLOC-00000484, RLOC-00016126, RLOC-00019488, RLOC-00029010	LOC113803295	NDRG1, NDRG2, NDRG3, NDRG4	NDRG1, NDRG4
OG0000863	RLOC-00012423, RLOC-00024298	LOC100184290	LOC122546660, LOC122547303, LOC122551099, LOC122551100, LOC122564091	LOC103378164, LOC103389404, LOC103398797, tspoap1	RIMBP2, TSPOAP1	RLOC-00011740	LOC113825079, LOC113825080, LOC113825087	RIMBP2, TSPOAP1	LOC102445756, LOC106731537, LOC112544823, RIMBP2, TSPOAP1
OG0000864	RLOC-00012433, RLOC-00025110, RLOC-00026015	LOC100184103, LOC100185032, LOC101242405	LOC122556180, LOC122556322	LOC103377151, LOC103395970, plscr3	PLSCR1, PLSCR2, PLSCR3, PLSCR5	RLOC-00003927, RLOC-00023813	LOC113813815, LOC113828525	PLSCR1, PLSCR3, PLSCR5	LOC102445273, PLSCR3, PLSCR5
OG0000865	RLOC-00012820	LOC113474026	LOC122544340, clcn2c, clcnk	LOC103384784, LOC103388015, LOC103393815, LOC103396072, clcn2	CLCN1, CLCN2, CLCNKA, CLCNKB	RLOC-00007189, RLOC-00016110, RLOC-00019426	LOC113803553, LOC113803559	CLCN1, CLCN2, CLCNKA	CLCN1, CLCN2, LOC102446871
OG0000866	RLOC-00013249, RLOC-00021139, RLOC-00021875, RLOC-00022853	LOC100177115, LOC100180899	LOC122554907, ace	ace, ace2	ACE, ACE2, ENSG00000264813	RLOC-00014476, RLOC-00015418, RLOC-00019197	LOC113799967, LOC113803188, LOC113803786, LOC113808966, LOC113823712	ACE, ACE2	ACE, ACE2
OG0000867	RLOC-00013670, RLOC-00013714	LOC100186301, LOC113475237, LOC113475238	LOC122540194, LOC122555982	LOC103396069, eif4g1, eif4g3	EIF4G1, EIF4G3	RLOC-00011412, RLOC-00011465, RLOC-00013988, RLOC-00015791, RLOC-00023922	LOC113823483, LOC113823488, LOC113824887, LOC113825716	EIF4G1, EIF4G3	EIF4G1, EIF4G3
OG0000868	RLOC-00013684, RLOC-00013704	LOC100182754	LOC122558195, LOC122560216, ss18	LOC103385428, ss18, ss18l2	SS18, SS18L1, SS18L2	RLOC-00004411, RLOC-00004620, RLOC-00010954, RLOC-00012916, RLOC-00013643, RLOC-00018300	LOC113815620	SS18, SS18L1, SS18L2	SS18, SS18L1, SS18L2
OG0000871	RLOC-00015144	LOC100183862	LOC122563656, sh3gl1b, sh3gl3a	LOC103379201, LOC103383863, LOC103389712, LOC103395924, sh3gl1	SH3GL1, SH3GL2, SH3GL3	RLOC-00001438, RLOC-00010284, RLOC-00010565, RLOC-00017176	LOC113804591	ENSMMUG00000040031, SH3GL1, SH3GL2, SH3GL3	SH3GL1, SH3GL2, SH3GL3
OG0000872	RLOC-00015237	LOC100176559	fermt1, fermt2	fermt1, fermt2, fermt3	FERMT1, FERMT2, FERMT3	RLOC-00001270, RLOC-00009366, RLOC-00011670, RLOC-00016478, RLOC-00019691, RLOC-00019913, RLOC-00023214, RLOC-00028226	LOC113813700	ENSMMUG00000013749, FERMT2, FERMT3	FERMT1, FERMT2, FERMT3
OG0000874	RLOC-00015754	LOC100179322	LOC122542742, LOC122552694, actn1	LOC103387249, actn1, actn3, actn4	ACTN1, ACTN2, ACTN3, ACTN4	RLOC-00009531, RLOC-00019927, RLOC-00021097	LOC113805466	ACTN1, ACTN2, ACTN3, ACTN4	ACTN1, ACTN2, ACTN3, ACTN4
OG0000875	RLOC-00015934	LOC100179108, LOC100185432	LOC122545727, atp8b1, atp8b3, atp8b4, atp8b5b	LOC103390339, LOC103397877, atp8b1, atp8b2	ATP8B1, ATP8B2, ATP8B3, ATP8B4	RLOC-00008728, RLOC-00009493, RLOC-00014356	LOC113805157	ATP8B2, ATP8B4	ATP8B1, ATP8B3, ATP8B4
OG0000876	RLOC-00016023	LOC100176211	nedd4a, nedd4l	nedd4, nedd4l	NEDD4, NEDD4L	RLOC-00005435, RLOC-00007232, RLOC-00007400, RLOC-00007456, RLOC-00007969, RLOC-00008199, RLOC-00010575, RLOC-00014263, RLOC-00014298, RLOC-00022438, RLOC-00023557, RLOC-00024962	LOC113823032	NEDD4, NEDD4L	NEDD4, NEDD4L
OG0000877	RLOC-00016088	LOC100176986	LOC122543832, LOC122548512, LOC122553870	LOC103380739, LOC103382107, LOC103390810, ehd2	EHD1, EHD2, EHD3, EHD4	RLOC-00021551, RLOC-00023537, RLOC-00024043, RLOC-00024126	LOC113803664	EHD1, EHD2, EHD3, EHD4	EHD1, EHD3, EHD4
OG0000879	RLOC-00016859	LOC100179158	LOC122540242, klc1a, klc3	LOC103377898, LOC103387597, klc1, klc2	ENSG00000256500, KLC1, KLC2, KLC4	RLOC-00007853, RLOC-00011843, RLOC-00016645, RLOC-00017103	LOC113819702, LOC113819781	KLC1, KLC2, KLC4	KLC1, KLC2, LOC102453022
OG0000880	RLOC-00016861	LOC100183466	LOC122542711, LOC122543854, LOC122553773, sptbn1	LOC103383402, LOC103387669, LOC103394788, LOC103395311, sptbn4	SPTB, SPTBN1, SPTBN2, SPTBN4	RLOC-00006554, RLOC-00006794, RLOC-00007242	LOC113801627	SPTB, SPTBN2, SPTBN4	SPTB, SPTBN1, SPTBN2
OG0000881	RLOC-00016901	LOC100182086	LOC122553084, LOC122553871	LOC103385127, LOC103387749, LOC103399084, LOC112486245, plcb1, plcb2	PLCB1, PLCB2, PLCB3	RLOC-00004094, RLOC-00012426, RLOC-00013182, RLOC-00013983, RLOC-00020162	LOC113828758	PLCB1, PLCB2, PLCB3	PLCB1, PLCB2, PLCB3
OG0000883	RLOC-00018737	LOC100185045	LOC122542103, syngr2b, syngr3a	LOC103383595, LOC103392810, syngr1, syngr3	SYNGR1, SYNGR2	RLOC-00000617, RLOC-00010414, RLOC-00011711, RLOC-00011912, RLOC-00017428, RLOC-00024342	LOC113807165	ENSMMUG00000039170, SYNGR1, SYNGR2, SYNGR3	SYNGR1, SYNGR2, SYNGR3
OG0000884	RLOC-00019255, RLOC-00019272	LOC100179001	rad54b, vps35l	rad54b, vps35l	RAD54B, VPS35L	RLOC-00006142, RLOC-00007704, RLOC-00010307, RLOC-00013033, RLOC-00014820, RLOC-00015148, RLOC-00017348, RLOC-00020447, RLOC-00020610	LOC113810139, LOC113812022, LOC113818687	C16orf62, ENSMMUG00000005659	RAD54B, VPS35L
OG0000885	RLOC-00019265	LOC100179170	LOC122539453, LOC122541902, LOC122543240, LOC122548060, psd2	LOC103387157, LOC103390247, LOC103398847, psd2	PSD, PSD2, PSD3, PSD4	RLOC-00011260, RLOC-00023953	LOC113812467	PSD, PSD2, PSD3, PSD4	PSD, PSD2, PSD3
OG0000886	RLOC-00019371, RLOC-00028643	LOC100179888	LOC122548906, LOC122563397, khdrbs2	LOC103390626, LOC103394116, khdrbs2, khdrbs3	KHDRBS1, KHDRBS2, KHDRBS3	RLOC-00002689, RLOC-00013347, RLOC-00017398, RLOC-00021525, RLOC-00025500, RLOC-00026198	LOC113815789	KHDRBS1, KHDRBS3	KHDRBS1, KHDRBS2, KHDRBS3
OG0000887	RLOC-00019504, RLOC-00024822	LOC445702, LOC448957, LOC448958, rac2, rac3a	LOC122542237, LOC122560598	LOC103381664, LOC103382358, LOC103383441, LOC103393020	RAC1, RAC2, RAC3	RLOC-00005325, RLOC-00008510, RLOC-00008753, RLOC-00011759	LOC113811220	RAC2, RAC3	RAC1, RAC2
OG0000888	RLOC-00019543	LOC100178068	kif2a, kif2c	LOC103389924, LOC103389980, LOC103396046, LOC103398287, LOC103398372	KIF2A, KIF2B, KIF2C	RLOC-00001369, RLOC-00004784, RLOC-00005326, RLOC-00005546, RLOC-00020259, RLOC-00025336	LOC113810125, LOC113812133	KIF2A, KIF2B, KIF2C	KIF2A, KIF2C
OG0000889	RLOC-00019551	LOC445804	sox10, sox8a, sox9a	LOC103382111, LOC103382384, LOC103383986, LOC103393348, sox8, sox9	SOX10, SOX8, SOX9	RLOC-00004516, RLOC-00012754, RLOC-00015980, RLOC-00019302, RLOC-00020427	LOC113802715	ENSMMUG00000029283, SOX9	SOX10, SOX8, SOX9
OG0000890	RLOC-00020153	LOC100176624	ank2b, ank3b	LOC103381653, LOC103383733, LOC103387059, LOC103389497, LOC103398660, LOC112486338, ank2	ANK1, ANK2, ANK3	RLOC-00005696, RLOC-00008152, RLOC-00011003, RLOC-00023008	LOC113811463	ANK1, ANK2, ANK3	ANK1, ANK2, ANK3
OG0000892	RLOC-00020208	LOC100182659	LOC122554240, LOC122562121, LOC122565081, LOC122565203	LOC103383746, LOC103390678, LOC103394331, LOC103395918, LOC103396502, LOC103399836, LOC112486248	PTPRD, PTPRF, PTPRS	RLOC-00007712, RLOC-00014888, RLOC-00019528	LOC113812264	PTPRD, PTPRF, PTPRS	PTPRD, PTPRS
OG0000893	RLOC-00021141	LOC100176220	LOC122560184, arhgap18, arhgap28	LOC103386683, LOC103391966, arhgap18	ARHGAP18, ARHGAP28, ARHGAP40	RLOC-00011703, RLOC-00014691, RLOC-00019056, RLOC-00025425, RLOC-00026597	LOC113803234, LOC113803243, LOC113803245	ARHGAP18, ARHGAP28, ARHGAP40	ARHGAP18, ARHGAP28, ARHGAP40
OG0000894	RLOC-00021438	LOC101242999	LOC122554929, LOC122556217, LOC122557098	LOC103379066, LOC103391457, LOC103395328, lcp1	LCP1, PLS1, PLS3	RLOC-00002005, RLOC-00003133, RLOC-00010396, RLOC-00017821, RLOC-00018759, RLOC-00022100, RLOC-00027938	LOC113805640	LCP1, PLS3	LCP1, PLS1, PLS3
OG0000895	RLOC-00021666	LOC100178117	LOC122543362, baz2ba	LOC103378693, LOC103392180, LOC103398816, baz2a	BAZ2A, BAZ2B	RLOC-00005745, RLOC-00005990, RLOC-00006503, RLOC-00006571, RLOC-00007724, RLOC-00008956, RLOC-00010537, RLOC-00013109, RLOC-00020847, RLOC-00021023	LOC113825830	BAZ2A, BAZ2B	BAZ2A, BAZ2B
OG0000896	RLOC-00022108	LOC100186478	LOC122549455, LOC122560139, nkain1, nkain2	LOC103385401, nkain1, nkain2	NKAIN1, NKAIN2, NKAIN3, NKAIN4	RLOC-00002784, RLOC-00004995, RLOC-00019505	LOC113812436	NKAIN1, NKAIN2, NKAIN3, NKAIN4	NKAIN1, NKAIN2, NKAIN3, NKAIN4
OG0000897	RLOC-00022147	LOC100175606	LOC122542713, LOC122553822, LOC122556957, LOC122563288, hipk2	LOC103385287, LOC103386101, hipk2	HIPK1, HIPK2, HIPK4	RLOC-00014179, RLOC-00014405, RLOC-00018109, RLOC-00019109, RLOC-00022821	LOC113828695	HIPK1, HIPK2, HIPK4	HIPK1, HIPK2, HIPK4
OG0000898	RLOC-00022274	LOC100186713	LOC122549707, cbx1b	LOC103385824, LOC103394257, cbx1	CBX1, CBX3, CBX5	RLOC-00000405, RLOC-00003777, RLOC-00005009, RLOC-00009112, RLOC-00018506, RLOC-00023238, RLOC-00026010	LOC113814897	CBX1, CBX3, CBX5, ENSMMUG00000006818	CBX1, CBX3, CBX5
OG0000899	RLOC-00022298	LOC100182816	clk2a, clk4a	LOC103388277, LOC103391020, LOC103394582	CLK1, CLK2, CLK3, CLK4	RLOC-00001888, RLOC-00002618, RLOC-00018932, RLOC-00019210	LOC113804006, LOC113820902	CLK1, CLK2, CLK3, CLK4	CLK1, CLK2, CLK3, CLK4
OG0000900	RLOC-00022739	LOC100184903	tpd52l1, tpd52l2b	LOC103385593, tpd52, tpd52l1, tpd52l2	ENSG00000276418, TPD52, TPD52L1, TPD52L2, TPD52L3	RLOC-00002851, RLOC-00003364, RLOC-00010934, RLOC-00012020, RLOC-00028850	LOC113805244	TPD52L1, TPD52L2, TPD52L3	TPD52, TPD52L1, TPD52L2
OG0000901	RLOC-00022843, RLOC-00022854	LOC100176124	ythdf1, ythdf2, ythdf3	LOC103385405, ythdf2, ythdf3	YTHDF1, YTHDF2, YTHDF3	RLOC-00001853, RLOC-00020270, RLOC-00021115, RLOC-00026564, RLOC-00026868	LOC113830380, LOC113830381	YTHDF1, YTHDF2, YTHDF3	YTHDF1, YTHDF2, YTHDF3
OG0000902	RLOC-00022975	sfrp1/5, sfrp2	LOC122543134, LOC122550968, sfrp2, sfrp5	LOC103378548, LOC103397412, LOC107988283, LOC112486342, sfrp2, sfrp5	SFRP1, SFRP2, SFRP5	RLOC-00004993, RLOC-00021493, RLOC-00026760	LOC113814959	SFRP1, SFRP2	LOC106732262, SFRP1, SFRP2
OG0000903	RLOC-00023110	zf_bbox/ring/phd_-1	LOC122559487, trim33, trim66	LOC103380341, LOC103382894, trim33, trim66	TRIM24, TRIM33, TRIM66	RLOC-00006379, RLOC-00008174, RLOC-00010124, RLOC-00012515, RLOC-00012530, RLOC-00021700	LOC113806830	TRIM24, TRIM33, TRIM66	TRIM24, TRIM33, TRIM66
OG0000906	RLOC-00024345	LOC100182899	LOC122543127, htra3b	LOC103376892, LOC103382293, LOC103384195, htra1	HTRA1, HTRA2, HTRA3	RLOC-00000582, RLOC-00009066, RLOC-00019699, RLOC-00025004, RLOC-00026890, RLOC-00028847	LOC113804151	ENSMMUG00000009117, HTRA2, HTRA3	HTRA1, HTRA2, HTRA3, HTRA4
OG0000907	RLOC-00025084	LOC100179074, LOC101242989	LOC122543041, LOC122547312, loxl4	LOC103383933, LOC103386215, LOC103397414, loxl3	LOXL2, LOXL3, LOXL4	RLOC-00011986, RLOC-00016111, RLOC-00016906, RLOC-00017539, RLOC-00018167, RLOC-00025716	LOC113802074, LOC113820761	ENTPD4, LOXL3	LOC102456866, LOXL2
OG0000908	RLOC-00025458	LOC100184753	nsd2, nsd3	LOC103391225, LOC103394931, LOC103397008, LOC103397827, nsd2	NSD1, NSD2, NSD3	RLOC-00002721, RLOC-00004568, RLOC-00006962, RLOC-00011232, RLOC-00012369, RLOC-00019425	LOC113813525	NSD1, WHSC1, WHSC1L1	LOC102461475, NSD2, NSD3
OG0000909	RLOC-00025966	coe	LOC122543076, ebf1a, ebf3a	LOC103382267, LOC103387647, LOC103390799, LOC103391419, LOC103395537, LOC103398648, LOC112486337, LOC112486354	EBF1, EBF2, EBF3, EBF4	RLOC-00021607	LOC113802654	EBF1, EBF2, EBF3, EBF4	EBF2, EBF3
OG0000910	RLOC-00026067	LOC100180090	LOC122543069, LOC122556832, LOC122557233, LOC122561019	reep1, reep2, reep3	REEP1, REEP2, REEP3, REEP4	RLOC-00013468, RLOC-00021018, RLOC-00023779	LOC113808783, LOC113828024	REEP1, REEP2, REEP3, REEP4	REEP1, REEP2, REEP3
OG0000911	RLOC-00026413	creb/atf-c	LOC122550087, creb1b	LOC103377038, LOC103385979, LOC103389560, LOC103391910, LOC103396770	ATF1, CREB1, CREM	RLOC-00008993, RLOC-00012119, RLOC-00013925, RLOC-00017659, RLOC-00020432, RLOC-00026320	LOC113807625	ATF1, CREB1, CREM	ATF1, CREB1, CREM
OG0000912	RLOC-00026885	LOC100181178, LOC100182673	LOC122539933, LOC122543254, LOC122551565	LOC103390617, LOC103391840, LOC103393404, LOC103395903, itga3, itga7	ITGA3, ITGA6, ITGA7	RLOC-00001965, RLOC-00004364, RLOC-00005266, RLOC-00013067, RLOC-00025514	LOC113807301	ITGA3, ITGA6, ITGA7	ITGA6
OG0000913	RLOC-00027125	LOC100184663	igf2bp1, igf2bp3	LOC103393571, igf2bp2, igf2bp3	IGF2BP1, IGF2BP2, IGF2BP3	RLOC-00005232, RLOC-00010522, RLOC-00012340, RLOC-00013476, RLOC-00025852, RLOC-00026253	LOC113826565, LOC113826567	ENSMMUG00000004839, ENSMMUG00000043560, IGF2BP1, IGF2BP2	IGF2BP1, IGF2BP3, LOC102462074
OG0000914	RLOC-00028689	LOC100182865	LOC122546722, LOC122559602, pacsin1b, si_ch211-51c14.1	LOC103385317, LOC103386601, LOC103398536, pacsin2	PACSIN1, PACSIN2, PACSIN3	RLOC-00010681, RLOC-00012085, RLOC-00013510, RLOC-00013646, RLOC-00014655	LOC113809038	PACSIN1, PACSIN2, PACSIN3	PACSIN1, PACSIN2, PACSIN3
OG0000933	RLOC-00000589	LOC100186373	LOC122541966, ccnd1, ccnd2a, ccnd3	LOC103379080, LOC103379657, LOC103379853, LOC103382708	CCND1, CCND2, CCND3, ENSG00000285901	RLOC-00000492, RLOC-00002720, RLOC-00019144	LOC113814652	CCND1, CCND2, CCND3	CCND1, CCND2, CCND3
OG0000934	RLOC-00000933	LOC100177844	LOC122542217, ppp6r3	LOC103379518, LOC103382987	PPP6R1, PPP6R2, PPP6R3	RLOC-00003943, RLOC-00007769, RLOC-00008385, RLOC-00010530, RLOC-00014011, RLOC-00014652, RLOC-00015115, RLOC-00017318, RLOC-00023997	LOC113827823	PPP6R1, PPP6R2, PPP6R3	PPP6R2, PPP6R3
OG0000936	RLOC-00001124	LOC100177394	LOC122554993, LOC122564567, txlnba	LOC103379195, LOC103380709, LOC103381308, txlna	TXLNA, TXLNB, TXLNG	RLOC-00000825, RLOC-00017901, RLOC-00021942, RLOC-00027821	LOC113830483	ENSMMUG00000049104, TXLNA, TXLNB, TXLNG	TXLNA, TXLNB, TXLNG
OG0000941	RLOC-00001480	LOC100175388	LOC122561664, LOC122563263, tcp11l1	LOC103386595, tcp11l1, tcp11l2	TCP11, TCP11L1, TCP11L2, TCP11X1, TCP11X2	RLOC-00001819	LOC113816117, LOC113816127	ENSMMUG00000046899, ENSMMUG00000047274, TCP11, TCP11L1, TCP11L2	TCP11, TCP11L1, TCP11L2
OG0000943	RLOC-00002629	LOC100187107	LOC122542178, LOC122557924, LOC122563241, ppp1r12a	LOC103380280, LOC103384367, LOC103385321, LOC103386532, ppp1r12a	PPP1R12A, PPP1R12B, PPP1R12C	RLOC-00014089, RLOC-00019620, RLOC-00022338	LOC113822392	PPP1R12A, PPP1R12B, PPP1R12C	LOC112546889, PPP1R12A, PPP1R12B
OG0000947	RLOC-00004642	LOC100181656	LOC122544687, LOC122565227	LOC103388063, LOC103390420, LOC103393409, LOC103393829, LOC103396467, bnip2	ATCAY, BNIP2, BNIPL	RLOC-00020417, RLOC-00024129, RLOC-00025464	LOC113807312, LOC113825487	ATCAY, BNIP2, BNIPL	ATCAY, BNIP2, BNIPL
OG0000949	RLOC-00005257	LOC100185344, LOC101242896	LOC122540476	LOC103384820, LOC103386593, LOC103388005, LOC103393778, slc2a4	SLC2A1, SLC2A14, SLC2A3, SLC2A4	RLOC-00013714, RLOC-00016393	LOC113830510	ENSMMUG00000000439, ENSMMUG00000043499, ENSMMUG00000046124, SLC2A1, SLC2A4	LOC102449921, SLC2A1, SLC2A4
OG0000953	RLOC-00006570	LOC100185193	LOC122547234, LOC122558869, LOC122559246, LOC122562938, LOC122562939, celsr1a	celsr1, celsr2, celsr3	CELSR1, CELSR2, CELSR3	RLOC-00016376, RLOC-00017186	LOC113808160, LOC113808163	CELSR1, CELSR2, CELSR3	CELSR1, CELSR2, CELSR3
OG0000955	RLOC-00007285, RLOC-00007286, RLOC-00010766	LOC100175775	plcxd2, plcxd3, si_dkey-66a8.7	LOC103376961, LOC103382114, LOC103389610, LOC103392703, plcxd3	PLCXD1, PLCXD2, PLCXD3	RLOC-00000695, RLOC-00023765	LOC113815698	PLCXD1, PLCXD2, PLCXD3	PLCXD1, PLCXD2, PLCXD3
OG0000957	RLOC-00007599	LOC101243127	itpr1b, itpr2, itpr3	LOC103386616, itpr1, itpr2, itpr3	ITPR1, ITPR2, ITPR3	RLOC-00001916, RLOC-00005709, RLOC-00007988, RLOC-00013222, RLOC-00023080	LOC113805298	ITPR1, ITPR2, ITPR3	ITPR1, ITPR2, ITPR3
OG0000958	RLOC-00007721	LOC100182054	LOC122541126, LOC122558990	fam120c	FAM120A, FAM120C	RLOC-00003173, RLOC-00007261, RLOC-00010805, RLOC-00012163, RLOC-00012952, RLOC-00013938, RLOC-00017577, RLOC-00017989, RLOC-00019147, RLOC-00024379	LOC113812549, LOC113824331	C9orf129, FAM120A, FAM120C	FAM120A, LOC102462121
OG0000960	RLOC-00007941	LOC100177908	LOC122559010	LOC103382799, LOC103384697, LOC103385806, erc1	ERC1, ERC2	RLOC-00006251, RLOC-00006605, RLOC-00007453, RLOC-00013107, RLOC-00014662, RLOC-00015188, RLOC-00023822, RLOC-00024082	LOC113815960, LOC113821569	ERC1, ERC2	ERC1, ERC2, LOC102449613
OG0000961	RLOC-00008289	LOC100179135	LOC122539931, LOC122551563, ppp1r9a	LOC103381811, LOC103391843, LOC103393632, LOC103395902, ppp1r9a	PPP1R9A, PPP1R9B	RLOC-00000601, RLOC-00006640, RLOC-00007364, RLOC-00009560, RLOC-00017979, RLOC-00019032, RLOC-00019747	LOC113808304	PPP1R9B	LOC102463966, PPP1R9A, PPP1R9B
OG0000962	RLOC-00008430	LOC100175164	LOC122552160, LOC122554156, LOC122564991	LOC103383564, LOC103389169, LOC103393715, LOC103397584, LOC112488414, pkn2	PKN1, PKN2, PKN3	RLOC-00014844	LOC113805003, LOC113810587, LOC113830047	PKN1, PKN2, PKN3	PKN1, PKN2, PKN3
OG0000963	RLOC-00008672	LOC100180972	LOC122546116, LOC122547416, kmt2a	LOC103394161, LOC112486660, kmt2a, kmt2b	ENSG00000285827, KMT2A, KMT2B	RLOC-00010493, RLOC-00013924, RLOC-00021047, RLOC-00028291, RLOC-00028774	LOC113804137, LOC113823513, LOC113823530	KMT2A, KMT2B, KMT2C	KMT2A
OG0000964	RLOC-00008731	LOC100175480	LOC122564894, LOC122564961, LOC122564962, LOC122564963, tor3a	LOC103390003, tor2a, tor3a	TOR1A, TOR1B, TOR2A, TOR3A	RLOC-00002063, RLOC-00009887	LOC113809321	TOR1B, TOR2A, TOR3A	LOC102450179, LOC102450426, LOC102460841, TOR3A
OG0000965	RLOC-00008794	LOC100179914	LOC122557190, spry1, spry2, spry4	LOC103389718, LOC103395141, spry1, spry4	SPRY1, SPRY2, SPRY3, SPRY4	RLOC-00027748	LOC113828251	SPRY1, SPRY2, SPRY3, SPRY4	SPRY1, SPRY2, SPRY3, SPRY4
OG0000967	RLOC-00009158	LOC100179624, smyd1	LOC122552518, smyd2a, smyd3	LOC103378610, LOC103380835, LOC103389189, smyd1, smyd3	SMYD1, SMYD2, SMYD3	RLOC-00000784	LOC113800962, LOC113803678, LOC113807563	SMYD1, SMYD2, SMYD3	SMYD1, SMYD2, SMYD3
OG0000969	RLOC-00009948, RLOC-00022074	LOC100181865, LOC100187449	LOC122539369, LOC122556463, LOC122556985, mgat4a	LOC103391477, mgat4a, mgat4b	MGAT4A, MGAT4B	RLOC-00001399, RLOC-00002654, RLOC-00023247, RLOC-00025510	LOC113806460	MGAT4A, MGAT4B	LOC102447893, MGAT4A, MGAT4B, MGAT4D
OG0000971	RLOC-00011080	LOC100175294, LOC108950146	LOC122548116, LOC122551062, fryl	LOC103378181, LOC103395231, fryl	FRY, FRYL	RLOC-00005776, RLOC-00007903, RLOC-00009248, RLOC-00009553, RLOC-00009635, RLOC-00012145, RLOC-00019170	LOC113823872, LOC113823874	FRY, FRYL	FRY, FRYL
OG0000972	RLOC-00011133	LOC100184883	kirrel3a	LOC103396813, LOC103399348, kirrel1, kirrel2, kirrel3	KIRREL1, KIRREL2, KIRREL3	RLOC-00003080	LOC113802349, LOC113809448, LOC113817508, LOC113818134, LOC113824879	ENSMMUG00000017051, ENSMMUG00000040096, KIRREL1, KIRREL3	KIRREL1, KIRREL3, LOC102455603
OG0000973	RLOC-00011618	LOC100181752	LOC122548062, LOC122562805	LOC103397917, LOC103398096, pxn, tgfb1i1	LPXN, PXN, TGFB1I1	RLOC-00010235, RLOC-00018483, RLOC-00019135, RLOC-00022377, RLOC-00023748, RLOC-00027451	LOC113799969	LPXN, PXN, TGFB1I1	LPXN, PXN, TGFB1I1
OG0000974	RLOC-00011724	rhoc	LOC122540718, LOC122558846	LOC103384870, LOC103385009, LOC103385138, LOC103385834, LOC103386563	RHOA, RHOB	RLOC-00001196, RLOC-00011556, RLOC-00011935, RLOC-00017488, RLOC-00027624	LOC113809844, LOC113820365	RHOA, RHOB, RHOC	RHOA, RHOB, RHOC
OG0000978	RLOC-00013832	LOC100178541	LOC122542052, LOC122546284, auts2a, fbrsl1	LOC103381890, LOC103398900, auts2, fbrsl1	AUTS2, FBRS, FBRSL1	RLOC-00024449, RLOC-00024878	LOC113824468	AUTS2, FBRS, FBRSL1	AUTS2, FBRS, LOC102443834, LOC102450345, LOC102452141
OG0000979	RLOC-00013849	LOC100181562, LOC100185517	LOC122548766, LOC122559893, piezo1	LOC103384507, LOC103392004, piezo1, piezo2	PIEZO1, PIEZO2	RLOC-00006189, RLOC-00015165, RLOC-00018552, RLOC-00022923, RLOC-00026563	LOC113809890, LOC113826892	PIEZO1	LOC102443503, LOC102446366, LOC106731677, PIEZO2
OG0000980	RLOC-00013903, RLOC-00013918, RLOC-00014734	erk1/2, erk5	LOC122544874, mapk1	LOC103393219, LOC103397828, mapk7	MAPK1, MAPK3, MAPK7	RLOC-00013331, RLOC-00020638, RLOC-00024120, RLOC-00024793	LOC113801198, LOC113801201	MAPK1, MAPK3, MAPK7	MAPK1, MAPK7
OG0000982	RLOC-00014584	LOC100187281	LOC122549736, LOC122564004, slc6a2, slc6a4b	LOC103378986, LOC103397322, slc6a3, slc6a4	SLC6A2, SLC6A3, SLC6A4	RLOC-00006677, RLOC-00008866, RLOC-00016854	LOC113800408, LOC113800409	SLC6A2, SLC6A3, SLC6A4	LOC102443842, SLC6A2, SLC6A4
OG0000984	RLOC-00015545	LOC100176525	nxf1b	nxf1	NXF1, NXF2, NXF2B, NXF3	RLOC-00000127, RLOC-00002331, RLOC-00010549, RLOC-00013494, RLOC-00018751, RLOC-00018995, RLOC-00021666, RLOC-00022642	LOC113802345, LOC113803745	ENSMMUG00000032390, ENSMMUG00000032391, ENSMMUG00000044155, NXF1, NXF3	NXF1
OG0000986	RLOC-00016316	LOC100180942	LOC122542797, LOC122543787, eml1	LOC103377588, LOC103391726, LOC103399150, eml2	EML1, EML2, EML3	RLOC-00013450, RLOC-00017006, RLOC-00017050, RLOC-00019689, RLOC-00021450	LOC113808617	EML1, EML3, ENSMMUG00000019032, ENSMMUG00000038377	EML1, EML3
OG0000987	RLOC-00016341	LOC100178148	LOC122542710, ryr2a, ryr3	LOC103377851, LOC103387261, LOC103389101, LOC103392837, LOC103393003, LOC103395719, LOC103399371, ryr2, ryr3	RYR1, RYR2, RYR3	RLOC-00007169	LOC113815056	RYR1, RYR2, RYR3	RYR2, RYR3
OG0000988	RLOC-00016857	LOC100185499	LOC122553124	LOC103386498, LOC103387093	ACTR2	RLOC-00020503	LOC113812648, LOC113815138, LOC113815150, LOC113815152, LOC113815155, LOC113815157, LOC113819260, LOC113819263, LOC113819264, LOC113819266, LOC113819268, LOC113819269, LOC113819270	ACTR2, ENSMMUG00000006149	ACTR2, LOC102461661
OG0000990	RLOC-00017189	LOC100186896	LOC122549783, rapgef4a	LOC103385263, LOC103388404, LOC103391849, LOC103394620, LOC103395904	RAPGEF3, RAPGEF4, RAPGEF5	RLOC-00009040, RLOC-00009465, RLOC-00009878, RLOC-00010046, RLOC-00020220	LOC113819322	RAPGEF3, RAPGEF4, RAPGEF5	RAPGEF3, RAPGEF4, RAPGEF5
OG0000991	RLOC-00017281	iqgap	LOC122544757, iqgap1, iqgap2	LOC103398128, iqgap1	IQGAP1, IQGAP2, IQGAP3	RLOC-00001665, RLOC-00002446, RLOC-00002623, RLOC-00006711, RLOC-00007559, RLOC-00009421	LOC113817373, LOC113826169	IQGAP1, IQGAP2, IQGAP3	IQGAP1, IQGAP3, LOC102461710
OG0000992	RLOC-00018068	LOC100175809	LOC122562009, cacna1ha, cacna1ia	LOC103383447, LOC103383628, LOC103392914, LOC103393184, cacna1g	CACNA1G, CACNA1H, CACNA1I	RLOC-00019563, RLOC-00028586	LOC113805112, LOC113805113, LOC113812432	CACNA1G, CACNA1H, CACNA1I	CACNA1G, CACNA1H, CACNA1I
OG0000993	RLOC-00018073, RLOC-00018077	LOC100182112	LOC122549366, LOC122554413, LOC122565054	LOC103397204, LOC103398188, LOC103398299, mier1	MIER1, MIER2, MIER3	RLOC-00003752, RLOC-00004756, RLOC-00028802	LOC113810822	MIER1, MIER2, MIER3	LOC102453140, LOC102454262, MIER1, MIER2
OG0000994	RLOC-00018233	LOC100183845	LOC122560473, ttyh2	LOC103383454, LOC103387833, LOC103392617, LOC103392791, ttyh2	TTYH1, TTYH2, TTYH3	RLOC-00000608, RLOC-00007545, RLOC-00013727, RLOC-00019167, RLOC-00021634, RLOC-00025016	LOC113811592	TTYH1, TTYH2, TTYH3	TTYH2, TTYH3
OG0000996	RLOC-00018482	ci-mytf	LOC122541729, myt1b, st18	LOC103381328, LOC103384847, LOC103396316, LOC103398428, myt1	MYT1, MYT1L, ST18	RLOC-00012463, RLOC-00012864, RLOC-00014726	LOC113812404	ENSMMUG00000038162, MYT1, MYT1L, ST18	MYT1, MYT1L, ST18
OG0000997	RLOC-00018486	LOC100182119	lama1, lama2	lama1, lama2	LAMA1, LAMA2	RLOC-00005727, RLOC-00006295, RLOC-00006510, RLOC-00007976, RLOC-00008773, RLOC-00011617, RLOC-00012250, RLOC-00018774, RLOC-00019051, RLOC-00028266	LOC113823054, LOC113828881	LAMA1, LAMA2	LAMA1, LAMA2
OG0000999	RLOC-00018676, RLOC-00019838	LOC100175746, LOC100185939	LOC122556574, acsl1a, acsl5	LOC103398235, acsl1, acsl5, acsl6	ACSL1, ACSL5, ACSL6, ENSG00000281938	RLOC-00003254	LOC113809380	ACSL1, ACSL5, ENSMMUG00000016909	ACSL1, ACSL5, LOC102449423, LOC102453057
OG0001000	RLOC-00019752	zf_fyve_-7	rufy1, rufy2, rufy3	LOC103391239, LOC103397010, LOC103397815, rufy2	RUFY1, RUFY2, RUFY3	RLOC-00002329, RLOC-00007843, RLOC-00007962, RLOC-00009026, RLOC-00021245	LOC113819035	RUFY1, RUFY2, RUFY3	RUFY1, RUFY2, RUFY3
OG0001001	RLOC-00019789, RLOC-00019791, RLOC-00019792	ci-btf3	btf3, btf3l4	LOC103397751, btf3, btf3l4	BTF3, BTF3L4	RLOC-00000158, RLOC-00008200, RLOC-00028316	LOC113824335	BTF3, BTF3L4, ENSMMUG00000002246, ENSMMUG00000006045, ENSMMUG00000008647, ENSMMUG00000012570, ENSMMUG00000043042	BTF3, BTF3L4
OG0001002	RLOC-00020078	LOC100180597, LOC100185025	LOC122541923, hnrnpaba, hnrnpd, hnrnpdl	LOC103389920, LOC103391015, LOC103395151	HNRNPAB, HNRNPD, HNRNPDL	RLOC-00002619, RLOC-00009790, RLOC-00013336, RLOC-00024416	LOC113803561, LOC113819949	ENSMMUG00000015777, HNRNPAB	HNRNPAB, HNRNPD, HNRNPDL
OG0001003	RLOC-00020146	axin	axin1, axin2	LOC103383461, LOC103384244, LOC103393014, LOC107988239, axin1	AXIN1, AXIN2	RLOC-00000874, RLOC-00003396, RLOC-00004235, RLOC-00008395, RLOC-00018898, RLOC-00020595, RLOC-00028664	LOC113802786, LOC113809792	AXIN1, ENSMMUG00000016595	AXIN1, AXIN2
OG0001004	RLOC-00020347	LOC100176178	LOC122547216, LOC122557974, srsf11	LOC103396307, srek1, srsf11	SREK1, SRSF11	RLOC-00014792, RLOC-00015673, RLOC-00021900, RLOC-00023297, RLOC-00023670, RLOC-00025124, RLOC-00025436	LOC113818353, LOC113827409	ENSMMUG00000047560, SREK1, SRSF11	SREK1, SRSF11
OG0001005	RLOC-00021151, RLOC-00021621, RLOC-00022072, RLOC-00022078, RLOC-00022457	ese	LOC122542195, ehf, elf3	LOC103386777, ehf	EHF, ELF3, ELF5	RLOC-00001727, RLOC-00026243, RLOC-00029177	LOC113819210	EHF, ELF3, ELF5	EHF, ELF3, ELF5
OG0001007	RLOC-00021997	LOC100185744	LOC122547987, LOC122548896, LOC122563751	LOC103383541, LOC103388448, LOC103394214, ptp4a1	PTP4A1, PTP4A2, PTP4A3	RLOC-00009852, RLOC-00016818, RLOC-00019117, RLOC-00019975	LOC113803568	ENSMMUG00000040282, PTP4A1, PTP4A2, PTP4A3	PTP4A1, PTP4A2, PTP4A3
OG0001009	RLOC-00022573	LOC100186687	LOC122543269, LOC122551801, amph	LOC103386291, LOC103389239, LOC103392090, LOC103399286, amph, bin2	AMPH, BIN1, BIN2	RLOC-00011930, RLOC-00014528, RLOC-00021161	LOC113809105	AMPH, BIN1, BIN2	AMPH, BIN1, BIN2
OG0001010	RLOC-00022816, RLOC-00022821	LOC100175301, LOC100185488, LOC100186147	LOC122563925, LOC122563929	LOC103377642, LOC103377643, LOC103395474, aldh3b1	ALDH3A1, ALDH3A2, ALDH3B1, ALDH3B2	RLOC-00018989	LOC113804012, LOC113807648, LOC113813545	ALDH3A1, ALDH3A2, ALDH3B1, ALDH3B2	ALDH3A2
OG0001011	RLOC-00022995	LOC100179425	LOC122559118, LOC122563053, tmcc3	LOC103380535, LOC103385828, tmcc1, tmcc2, tmcc3	TMCC1, TMCC2, TMCC3	RLOC-00008666, RLOC-00009505, RLOC-00010701, RLOC-00013093	LOC113799945	TMCC1, TMCC2, TMCC3	TMCC1, TMCC2, TMCC3
OG0001012	RLOC-00023013	ci-arfgap-11	LOC122549488, LOC122563615, asap2a, unm_sa1614	LOC103377570, LOC103377806, LOC103386457, asap1, asap2	ASAP1, ASAP2, ASAP3	RLOC-00009810, RLOC-00011675	LOC113807044	ASAP1, ASAP2, ASAP3	ASAP1, ASAP2, ASAP3, LOC102448900
OG0001013	RLOC-00023737	LOC100184499	LOC122539796, LOC122546969, stac	LOC103381477, LOC103384493, LOC103393116, LOC107989844, stac, stac3	STAC, STAC2, STAC3	RLOC-00006913, RLOC-00010475, RLOC-00025796	LOC113809519, LOC113812482	STAC, STAC2, STAC3	LOC102457152, STAC
OG0001014	RLOC-00023744	LOC113475659, LOC113475660	LOC122561394, cubn	cubn	CUBN	RLOC-00005687, RLOC-00005700, RLOC-00005736, RLOC-00005757, RLOC-00006148, RLOC-00006383, RLOC-00006644, RLOC-00010732, RLOC-00013393, RLOC-00015871, RLOC-00016529, RLOC-00016551, RLOC-00017387, RLOC-00023090	LOC113826828	CUBN	LOC102443731
OG0001016	RLOC-00025643	not7	mxd4, mxi1	LOC103384077, LOC103387642, LOC103397046, mxd1, mxd3, mxd4	MXD1, MXD4, MXI1	RLOC-00002016, RLOC-00020440, RLOC-00021211, RLOC-00024562, RLOC-00028766	LOC113830360	MXD1, MXD4, MXI1	MXD1, MXI1
OG0001017	RLOC-00025780	LOC100178175, LOC100184068	LOC122556800, rgs12b	LOC103384196, LOC103387030, rgs14	RGS12, RGS14	RLOC-00002567, RLOC-00009380, RLOC-00017563, RLOC-00018384, RLOC-00018593, RLOC-00026929	LOC113820608, LOC113821163, LOC113821180	RGS12, RGS14	LOC102453661, LOC106731904, RGS12
OG0001018	RLOC-00026020	LOC100183912, LOC104266578	slc2a6, slc2a8	LOC103376787, slc2a6, slc2a8	SLC2A6, SLC2A8	RLOC-00013611, RLOC-00018406	LOC113810765, LOC113813236, LOC113813239, LOC113813240, LOC113813250, LOC113816911, LOC113818334, LOC113830554	ENSMMUG00000010981, ENSMMUG00000012167	SLC2A6, SLC2A8
OG0001019	RLOC-00026113	LOC100176688	mcf2a, mcf2l2, mcf2la	LOC103389370, LOC103395533, LOC103399174, LOC103399978, mcf2, mcf2l	MCF2, MCF2L	RLOC-00013112, RLOC-00017316, RLOC-00019418, RLOC-00028621	LOC113825220, LOC113825221	MCF2, MCF2L	MCF2, MCF2L, MCF2L2
OG0001020	RLOC-00027132	LOC100186371	LOC122550085, LOC122551426	LOC103377042, LOC103389871, LOC103392486, LOC103396769	PARD3, PARD3B	RLOC-00006174, RLOC-00009009, RLOC-00009311, RLOC-00011116, RLOC-00011201, RLOC-00019952, RLOC-00020195	LOC113802723, LOC113802725, LOC113805534	PARD3, PARD3B	PARD3, PARD3B
OG0001040	RLOC-00000546, RLOC-00000548, RLOC-00000550, RLOC-00000551, RLOC-00000552, RLOC-00018863, RLOC-00020560	LOC100176500	frrs1b, zgc_163022	LOC112488695, frrs1	FRRS1	RLOC-00007125, RLOC-00007804, RLOC-00010561, RLOC-00010817, RLOC-00015257, RLOC-00025372	LOC113816042	FRRS1	LOC102446348, LOC102446988
OG0001041	RLOC-00000814, RLOC-00000817, RLOC-00006155, RLOC-00006525, RLOC-00028671, RLOC-00029649	LOC100180493, LOC100181849, LOC100182838, LOC113474336	bhmt	LOC103390007, LOC103397629	BHMT, BHMT2	RLOC-00001080, RLOC-00001114, RLOC-00028388	LOC113817434, LOC113819630	BHMT, BHMT2	LOC102445649
OG0001047	RLOC-00001579	LOC100181735	LOC122557329, wasf1, wasf2, wasf3b	LOC103386395, LOC103395477, wasf1, wasf2, wasf3	WASF1, WASF2, WASF3	RLOC-00010590	LOC113824188	WASF1, WASF2, WASF3	LOC102449094, WASF1, WASF2, WASF3
OG0001049	RLOC-00002015	LOC104266142	cnksr2a, cnksr3, si_ch211-26b3.4	LOC103381323, LOC103391332, LOC103395439, LOC103399280, cnksr2, cnksr3	CNKSR2, CNKSR3, ENSG00000288520	RLOC-00012469, RLOC-00012875	LOC113802777, LOC113809806	CNKSR2, CNKSR3	CNKSR2, CNKSR3, LOC102456352
OG0001053	RLOC-00004534	LOC100178424	LOC122541071, hdgfl2, psip1a	LOC103379197, LOC103383860, hdgf, hdgfl2	HDGF, HDGFL1, HDGFL3, PSIP1	RLOC-00004271, RLOC-00011812	LOC113826550	HDGF, HDGFL1, HDGFRP3, PSIP1	HDGF, HDGFL3, PSIP1
OG0001054	RLOC-00004623, RLOC-00004983, RLOC-00010055, RLOC-00011888, RLOC-00022802	LOC100182530, hdcl	ddc, hdc	LOC103379072, LOC112486667, ddc	DDC, HDC	RLOC-00017995, RLOC-00026812	LOC113819272, LOC113822883, LOC113823929	DDC, HDC	DDC, HDC
OG0001056	RLOC-00005287	LOC100186725	LOC122565046, myo5aa, myo5b, myo5c	LOC103379426, LOC103380483, LOC103390388, LOC112488038, myo5c	MYO5A, MYO5B, MYO5C	RLOC-00006761	LOC113827428	MYO5A, MYO5B, MYO5C	LOC102444310, MYO5A, MYO5B, MYO5C
OG0001059	RLOC-00006601	LOC100185178	LOC122544987, kcnd2, kcnd3	LOC103380291, LOC103384414, LOC103386703, LOC103399195, kcnd1, kcnd2	KCND1, KCND2, KCND3	RLOC-00003144, RLOC-00009705, RLOC-00010827, RLOC-00010969	LOC113804625	KCND1, KCND2	KCND2, KCND3
OG0001060	RLOC-00007165, RLOC-00007174, RLOC-00028245	LOC100175669	LOC122559588, LOC122563324	LOC103382782, adipor1	ADIPOR1, ADIPOR2	RLOC-00016758, RLOC-00018409, RLOC-00020133, RLOC-00020351, RLOC-00021405, RLOC-00026245	LOC113810582	ADIPOR2, ENSMMUG00000007046, ENSMMUG00000043901	ADIPOR1, ADIPOR2, LOC102450444
OG0001062	RLOC-00007768	LOC100178863, LOC101243232	LOC122563075, lrrn1, lrrn3a	LOC103384390, LOC103386067, lrrn1, lrrn3	LRRN1, LRRN2, LRRN3	RLOC-00003094, RLOC-00024636	LOC113822998, LOC113825916	LRRN1, LRRN2, LRRN3	LRRN1, LRRN2, LRRN3
OG0001063	RLOC-00007849, RLOC-00011965, RLOC-00014031, RLOC-00014032, RLOC-00014033, RLOC-00020883	LOC100185061, LOC113473998	LOC122540029, dao.2, ddo	dao, ddo	DAO, DDO	RLOC-00004759, RLOC-00016650	LOC113799947, LOC113821591, LOC113827158	DAO	DAO, DDO
OG0001064	RLOC-00008011	LOC100178679	LOC122559273, LOC122559274, LOC122559849, srgap2	LOC103380417, LOC103382537, LOC103385738, srgap2, srgap3	SRGAP1, SRGAP2, SRGAP3	RLOC-00001077, RLOC-00005916	LOC113818925	SRGAP1, SRGAP2, SRGAP3	SRGAP1, SRGAP2, SRGAP3
OG0001065	RLOC-00008346	LOC100177234	LOC122541385, LOC122541387, mtf2, phf19	LOC103388948, LOC103397962, LOC103399116, LOC112486653, mtf2	MTF2, PHF1, PHF19	RLOC-00013683, RLOC-00028912	LOC113828368	MTF2, PHF1, PHF19	MTF2, PHF1, PHF19
OG0001069	RLOC-00009065	LOC100175204	LOC122543359, LOC122547266, csrnp3	LOC103389432, csrnp1, csrnp2, csrnp3	CSRNP1, CSRNP2, CSRNP3	RLOC-00007070, RLOC-00009049, RLOC-00015451, RLOC-00027570	LOC113828153	CSRNP1, CSRNP2, CSRNP3	CSRNP1, CSRNP2, CSRNP3
OG0001073	RLOC-00010238	LOC100183994	LOC122554608, cercam, colgalt1b	LOC103384145, LOC103392851, LOC103399989, cercam	CERCAM, COLGALT1, COLGALT2	RLOC-00001583, RLOC-00020583, RLOC-00026831	LOC113811368	CERCAM, COLGALT1, COLGALT2	CERCAM, COLGALT1, COLGALT2, LOC102444350
OG0001074	RLOC-00010878	LOC101242334	LOC122541250, LOC122564935	LOC103384220, LOC103388949, LOC103393653, LOC103397014, LOC103397399, rgl1	ENSG00000285245, RALGDS, RGL1, RGL2, RGL3	RLOC-00002086, RLOC-00011189, RLOC-00016357	LOC113823699	RGL1, RGL3	RALGDS, RGL1
OG0001075	RLOC-00011387	LOC100186133, LOC100186312	LOC122564614, hmcn1	LOC103398342, LOC103399350, hmcn1	HMCN1, HMCN2	RLOC-00000150, RLOC-00013483, RLOC-00018003, RLOC-00020358	LOC113814821, LOC113814828, LOC113815140, LOC113830101	HMCN1, HMCN2	HMCN2, LOC102443872, LOC102460858
OG0001076	RLOC-00011684, RLOC-00019879	ci-zf_zz/ring_-1, zf_zz_-7	mib1, mib2	mib1, mib2	MIB1, MIB2	RLOC-00002552, RLOC-00002686, RLOC-00006458, RLOC-00006462, RLOC-00006709, RLOC-00006740, RLOC-00007447, RLOC-00007891	LOC113812527, LOC113812528	MIB2	MIB1, MIB2
OG0001077	RLOC-00012235	LOC100183573	LOC122562579, LOC122564061	LOC103381589, LOC103383817, LOC103389982, LOC103393449, LOC103396984, LOC103397704, doc2b	DOC2A, DOC2B, RPH3A	RLOC-00003744, RLOC-00012553, RLOC-00013456	LOC113829579	DOC2B, ENSMMUG00000018527, RPH3A	DOC2B, RPH3A
OG0001078	RLOC-00012456, RLOC-00012463, RLOC-00029070	LOC100181195	esrp1, esrp2	LOC103379359, esrp1	ESRP1, ESRP2	RLOC-00012156, RLOC-00012472, RLOC-00015264, RLOC-00015568, RLOC-00020467, RLOC-00020948, RLOC-00021725, RLOC-00024775	LOC113825182	ESRP1, ESRP2	ESRP1, ESRP2
OG0001079	RLOC-00012491	zf_c2h2_-130	LOC122560043, tshz1, tshz3b	LOC103380411, LOC103394152, tshz1, tshz2, tshz3	TSHZ1, TSHZ2, TSHZ3	RLOC-00010744, RLOC-00011402, RLOC-00011888	LOC113813565	TSHZ1, TSHZ2, TSHZ3	TSHZ1, TSHZ2, TSHZ3
OG0001080	RLOC-00013131	LOC100182745	LOC122540466, LOC122544349, LOC122555940	LOC103385643, LOC103395411, gnb1, gnb3, gnb4	GNB1, GNB2, GNB3, GNB4	RLOC-00003968	LOC113803885	GNB1, GNB3, GNB4	GNB1, GNB2, GNB3, GNB4
OG0001081	RLOC-00013223	zf_c2h2_-133, zf_c2h2_-18	LOC122549207, sall1a, sall4	LOC103393968, sall1, sall3, sall4	SALL1, SALL2, SALL3, SALL4	RLOC-00012638, RLOC-00023149	LOC113808289	SALL1, SALL3, SALL4	SALL1, SALL3, SALL4
OG0001082	RLOC-00013230	LOC100182617	LOC122549018, LOC122560273, wwp2	LOC103386711, itch, wwp1, wwp2	ENSG00000289720, ITCH, WWP1, WWP2	RLOC-00007498, RLOC-00011284, RLOC-00015271, RLOC-00015367, RLOC-00021482	LOC113824435	ITCH, WWP2	ITCH, WWP1
OG0001083	RLOC-00013264	LOC101243241	setd1ba	LOC103390461, LOC103392668	SETD1A, SETD1B	RLOC-00008653, RLOC-00008801, RLOC-00012239, RLOC-00012445, RLOC-00024954, RLOC-00027031	LOC113804461, LOC113811484, LOC113817498	SETD1A, SETD1B	LOC102445204, LOC102455968, LOC102460627, SETD1A, SETD1B
OG0001086	RLOC-00014056	LOC100186619	LOC122549398, jph2, jph3b	LOC103378867, LOC103396618, jph1, jph2, jph3	JPH1, JPH2, JPH3	RLOC-00001179, RLOC-00017162, RLOC-00024831, RLOC-00025292	LOC113819241, LOC113820965	ENSMMUG00000022865	JPH1, JPH2, JPH3
OG0001087	RLOC-00014929	rel1	LOC122542783, rel	LOC103385629, rel, relb	REL, RELA, RELB	RLOC-00000903, RLOC-00002433, RLOC-00008005, RLOC-00010916, RLOC-00013283, RLOC-00026547	LOC113829101	REL, RELA, RELB	REL, RELA, RELB
OG0001089	RLOC-00015078	meis	LOC122542707, LOC122542948, meis1b, meis2a	LOC103378224, LOC103387108, meis2	MEIS1, MEIS2, MEIS3	RLOC-00006264, RLOC-00014565, RLOC-00015301, RLOC-00018913, RLOC-00025807	LOC113813484	MEIS1, MEIS2, MEIS3	MEIS1, MEIS2
OG0001090	RLOC-00015620	rtn	LOC122543777, rtn1a	LOC103378056, LOC103383303, LOC103391697, LOC103395322, rtn1	RTN1, RTN2, RTN3	RLOC-00003284, RLOC-00012352, RLOC-00017497, RLOC-00024100, RLOC-00027171	LOC113805493	RTN1, RTN2, RTN3	RTN1, RTN3
OG0001091	RLOC-00015834	LOC100177042, LOC100180618, LOC100182414, LOC100185738, LOC100186683	bbox1	bbox1	BBOX1	RLOC-00018119, RLOC-00018463, RLOC-00025100	LOC113805135, LOC113805144, LOC113810030, LOC113814498, LOC113815222, LOC113823678, LOC113825853, LOC113827416, LOC113828032	BBOX1	BBOX1
OG0001093	RLOC-00016541, RLOC-00017959	LOC100179468, LOC100180636	LOC122539534, LOC122542860, LOC122552994, cdkl1	LOC103377846, cdkl1	CDKL1, CDKL2, CDKL4	RLOC-00001542, RLOC-00010100, RLOC-00020016, RLOC-00022635	LOC113805416	CDKL1, CDKL2, CDKL4	CDKL1, CDKL2
OG0001094	RLOC-00016542	LOC100181079	LOC122552997, map4k5	LOC103391569, map4k3, map4k5	MAP4K2, MAP4K3, MAP4K5	RLOC-00007945, RLOC-00008207, RLOC-00010224, RLOC-00010762, RLOC-00012774	LOC113830325, LOC113830334	MAP4K2, MAP4K3, MAP4K5	MAP4K2, MAP4K3, MAP4K5
OG0001095	RLOC-00016831	LOC100181442	entpd5a, entpd6	LOC103381017, entpd5, entpd6	ENTPD5, ENTPD6	RLOC-00001514, RLOC-00001695, RLOC-00003645, RLOC-00010198, RLOC-00011498, RLOC-00017918, RLOC-00021500, RLOC-00027620, RLOC-00028983	LOC113803114	ENTPD5, ENTPD6	ENTPD5, ENTPD6
OG0001096	RLOC-00017196	LOC101243497	LOC122553525, enah, vaspb	LOC103376856, LOC103377579, LOC103380693, LOC103381009, LOC103395034, vasp	ENAH, EVL, VASP	RLOC-00001807, RLOC-00013214, RLOC-00018058	LOC113826181	ENAH, EVL, VASP	ENAH, EVL
OG0001098	RLOC-00017385, RLOC-00018164	LOC100182937, LOC101241986	LOC122558482, LOC122558686, LOC122564451	LOC103378822, LOC103384104, tppp	TPPP, TPPP2, TPPP3	RLOC-00012311, RLOC-00016747, RLOC-00025649, RLOC-00025867	LOC113810918	TPPP2, TPPP3	LOC102447111, TPPP, TPPP3
OG0001099	RLOC-00017445	rbp1-like	LOC122542242, arid4a, arid4b	arid4a, arid4b	ARID4A, ARID4B	RLOC-00006241, RLOC-00007614, RLOC-00007896, RLOC-00008110, RLOC-00008570, RLOC-00014584, RLOC-00017607, RLOC-00026500, RLOC-00027072	LOC113827377	ARID4A, ARID4B	ARID4A, ARID4B
OG0001101	RLOC-00018243	LOC100177166, LOC113474843	LOC122541794, LOC122541795, aak1b, bmp2k	LOC103390497, LOC103397190, LOC103398247, bmp2k	AAK1, BMP2K	RLOC-00002796, RLOC-00009731, RLOC-00010301, RLOC-00013792, RLOC-00013839	LOC113819277	AAK1, BMP2K	AAK1, BMP2K
OG0001104	RLOC-00019051	jun	LOC122539430, LOC122552243, LOC122565119, jun	LOC103384202, LOC103389156, LOC103393685, LOC103398819, LOC103398866, jun, jund	JUN, JUNB, JUND	RLOC-00020049, RLOC-00027403	LOC113800779	JUNB, JUND	JUN, JUNB
OG0001106	RLOC-00019241	LOC100175720	LOC122542002, LOC122560445, arhgap44a	LOC103381894, LOC103382081, LOC103382316, LOC103392786, LOC103393103	ARHGAP17, ARHGAP44, ENSG00000285304, SH3BP1	RLOC-00020114, RLOC-00023354	LOC113804421	ARHGAP17, ARHGAP44, SH3BP1	ARHGAP17, ARHGAP44, SH3BP1
OG0001107	RLOC-00019349	LOC100177509	LOC122552167, LOC122554193, LOC122565348	LOC103377073, LOC103396514, LOC112486676, arhgap45, gmip	ARHGAP29, ARHGAP45, GMIP	RLOC-00008329, RLOC-00010053, RLOC-00013266	LOC113822878	ARHGAP29, ARHGAP45, GMIP	ARHGAP29, ARHGAP45, GMIP
OG0001108	RLOC-00019442	LOC100180300, LOC100185631	LOC122553880, crip1, zgc_195282	LOC103380635, LOC103381301, LOC107989012, crip1	CRIP1, CRIP2, CRIP3, ENSG00000257341	RLOC-00005618, RLOC-00013181	LOC113819154, LOC113821473	CRIP2, CRIP3, ENSMMUG00000040481	LOC102448085, LOC102460729
OG0001109	RLOC-00019555, RLOC-00023300	LOC100177145	LOC122554272, plk1, plk2b	LOC103398298, plk1, plk3	PLK1, PLK2, PLK3	RLOC-00001498, RLOC-00019427	LOC113805011, LOC113821461	ENSMMUG00000023497, PLK1, PLK2, PLK3	PLK1, PLK2, PLK3
OG0001110	RLOC-00019659	LOC100186916	LOC122546023, LOC122552364, LOC122554281, LOC122554950	LOC103389922, LOC103396626, LOC103397070, LOC103397071, LOC112486375	ZSWIM4, ZSWIM5, ZSWIM6	RLOC-00011817, RLOC-00021989, RLOC-00026136	LOC113811698	ZSWIM4, ZSWIM5, ZSWIM6	ZSWIM5, ZSWIM6
OG0001111	RLOC-00019837	LOC100180501	LOC122553234, ndst1b, ndst2a	LOC103383811, ndst1, ndst2	ENSG00000272916, NDST1, NDST2, NDST3, NDST4	RLOC-00021521	LOC113825047	NDST1, NDST2, NDST3, NDST4	LOC102456831, LOC102459910, NDST1, NDST2
OG0001112	RLOC-00020061, RLOC-00024551	LOC100176650, rfx1/2/3	LOC122564059, rfx1a, rfx2	rfx1, rfx2, rfx3	RFX1, RFX2, RFX3	RLOC-00008766, RLOC-00009145, RLOC-00013609	LOC113824680	RFX1, RFX2, RFX3	RFX1, RFX2, RFX3
OG0001113	RLOC-00020566	LOC100180065	narf, narfl	narf, narfl	CIAO3, NARF	RLOC-00003974, RLOC-00014421, RLOC-00015877, RLOC-00017655, RLOC-00019387, RLOC-00022439, RLOC-00022594, RLOC-00024197, RLOC-00024447, RLOC-00025044	LOC113815234	NARF, NARFL	CIAO3, NARF
OG0001114	RLOC-00020747	LOC100184626	LOC122554105, mcoln1a, mcoln3b	LOC103383567, LOC103393136, LOC103393644, LOC103393717, LOC103396193, LOC103396360	MCOLN1, MCOLN2, MCOLN3	RLOC-00011077	LOC113809299, LOC113817068	MCOLN1, MCOLN2, MCOLN3	MCOLN1, MCOLN2, MCOLN3
OG0001115	RLOC-00020924	LOC100177852, LOC108949294	LOC122554209, LOC122565153, ptbp3	LOC103390366, LOC103396554, ptbp1, ptbp2	PTBP1, PTBP2, PTBP3	RLOC-00011069	LOC113820296, LOC113820299	PTBP1, PTBP2, PTBP3	LOC102451384, LOC102454757, PTBP1, PTBP2
OG0001116	RLOC-00021169	LOC100187197	LOC122550092, LOC122551432	LOC103384618, LOC103385968, LOC103396649, pfkl, pfkp	PFKL, PFKM, PFKP	RLOC-00000145, RLOC-00007442, RLOC-00019409, RLOC-00020606, RLOC-00024856	LOC113813801, LOC113813802	PFKL, PFKM	PFKM, PFKP
OG0001117	RLOC-00021181, RLOC-00021191	LOC100177441, LOC100187490	LOC122562239, pycr3	LOC103384353, LOC103392838, pycr3	ENSG00000255835, PYCR1, PYCR2, PYCR3	RLOC-00004783, RLOC-00005306	LOC113828019, LOC113828945	ENSMMUG00000011434, ENSMMUG00000022192, PYCR1, PYCR3	PYCR1, PYCR3
OG0001118	RLOC-00021183	LOC100186121	LOC122544600, LOC122549113, LOC122549480	LOC103378246, LOC103380822, LOC103388305, oxr1	NCOA7, OXR1, TLDC2	RLOC-00000839, RLOC-00012345, RLOC-00015526, RLOC-00015614	LOC113813310	NCOA7, OXR1, TLDC2	NCOA7, OXR1, TLDC2
OG0001120	RLOC-00021752	LOC100175431	LOC122557714, ppfibp1b	LOC103379172, LOC103379772, LOC103380157, LOC103382558	PPFIBP1, PPFIBP2	RLOC-00007915, RLOC-00008156, RLOC-00008547, RLOC-00008747, RLOC-00013812, RLOC-00018142, RLOC-00019017, RLOC-00022846	LOC113805549	PPFIBP1, PPFIBP2	PPFIBP1, PPFIBP2
OG0001121	RLOC-00022301	LOC100182650	LOC122551374, abi1a	LOC103398843, abi1, abi2	ABI1, ABI2	RLOC-00000865, RLOC-00004592, RLOC-00018072, RLOC-00019995, RLOC-00020643, RLOC-00023780, RLOC-00024508, RLOC-00026540, RLOC-00027080	LOC113828434	ABI1, ABI2	ABI1, ABI2
OG0001122	RLOC-00022650	LOC100179098	LOC122560134, dnajc5b, dnajc5ga	LOC103380770, LOC103385155, LOC103385595, LOC103398721	DNAJC5, DNAJC5B	RLOC-00000819, RLOC-00008413, RLOC-00009842, RLOC-00016429, RLOC-00024554, RLOC-00025622	LOC113818047	DNAJC5, DNAJC5B, ENSMMUG00000016661	DNAJC5, LOC102446529
OG0001123	RLOC-00022837, RLOC-00028767, RLOC-00028770	LOC104265369	LOC122560087, LOC122563626, serinc1	LOC103386769, LOC103388545, serinc1	SERINC1, SERINC2, SERINC3	RLOC-00002238, RLOC-00002295, RLOC-00016459	LOC113806949	SERINC1, SERINC2, SERINC3	SERINC1, SERINC2, SERINC3
OG0001124	RLOC-00023653	hox5	LOC122549693, hoxb4a, hoxd4a	LOC103393557, LOC103394231, LOC103399708, hoxc4, hoxd4	HOXA4, HOXB4, HOXC4, HOXD4	RLOC-00014892, RLOC-00019760	LOC113803359	HOXA4, HOXD4	HOXA4, HOXB4, HOXC4, HOXD4
OG0001125	RLOC-00024005	LOC100177029	LOC122550504, LOC122557065, farp2	LOC103389511, LOC103391591, LOC103399490, farp2, frmd7	FARP1, FARP2, FRMD7	RLOC-00000589, RLOC-00007540, RLOC-00008636	LOC113828122	FARP1, FARP2, FRMD7	FARP1, FARP2, FRMD7
OG0001126	RLOC-00024543	LOC100177087, LOC104266791	dock10, dock11, dock9b	LOC103389451, dock10, dock11, dock9	DOCK10, DOCK11, DOCK9	RLOC-00002871, RLOC-00022431	LOC113802203	DOCK10, DOCK11, DOCK9	DOCK11, DOCK9, LOC102443893, LOC102452665
OG0001130	RLOC-00025812	LOC100183115	LOC122555774, dgkh, si_dkey-172j4.3	LOC103390208, LOC103391568, dgkd	DGKD, DGKH, DGKK	RLOC-00002692, RLOC-00003182, RLOC-00003638, RLOC-00005862, RLOC-00007266, RLOC-00016496	LOC113830545	DGKD, DGKH, DGKK	DGKD, DGKH
OG0001131	RLOC-00026046	LOC100179360, LOC100180228, LOC108949560	LOC122558467, atrn, atrnl1b	atrn, atrnl1	ATRN, ATRNL1	RLOC-00007641, RLOC-00007742, RLOC-00008108, RLOC-00008135, RLOC-00013618	LOC113827785, LOC113827867, LOC113829475	ATRN, ATRNL1	ATRN, ATRNL1
OG0001132	RLOC-00026102	LOC100179571	LOC122544327, LOC122551886, LOC122555856	LOC103379063, LOC103385557, LOC103396005, ap1s3	AP1S2, AP1S3	RLOC-00004713, RLOC-00021059, RLOC-00027995, RLOC-00028070	LOC113814551	AP1S1, AP1S2, ENSMMUG00000009710, ENSMMUG00000039861	AP1S1, AP1S2, AP1S3
OG0001135	RLOC-00027027	LOC100179736	retreg1, retreg2, retreg3	retreg1, retreg2, retreg3	RETREG1, RETREG2, RETREG3	RLOC-00011315, RLOC-00016411, RLOC-00018627, RLOC-00019155, RLOC-00019510, RLOC-00024520	LOC113803804	RETREG1, RETREG3	RETREG1, RETREG2, RETREG3
OG0001136	RLOC-00027313, RLOC-00027314	LOC100181753	LOC122550082, LOC122550083, itgb2	LOC103396775, itgb1, itgb2	ITGB1, ITGB2	RLOC-00000240, RLOC-00007017, RLOC-00009059, RLOC-00013074, RLOC-00013159, RLOC-00014987, RLOC-00015235, RLOC-00016205	LOC113830322	ITGB2	ITGB1, ITGB2
OG0001138	RLOC-00027580	LOC100176941	eef1b2	LOC103396400, LOC103399882, eef1b2	EEF1B2	RLOC-00005487, RLOC-00024444, RLOC-00026132	LOC113809139, LOC113819864	EEF1B2, ENSMMUG00000001054, ENSMMUG00000003835, ENSMMUG00000004166, ENSMMUG00000009237, ENSMMUG00000016730, ENSMMUG00000020716, ENSMMUG00000045451, ENSMMUG00000045902, ENSMMUG00000047002	EEF1B2
OG0001164	RLOC-00000201	LOC101242091	LOC122546555, LOC122554996, LOC122557461, adgrg6	LOC103391473, LOC103394873, LOC103395716, adgrg2, adgrg6	ADGRG2, ADGRG6	RLOC-00001867, RLOC-00006213, RLOC-00006936, RLOC-00008287	LOC113812916	ADGRG2, ADGRG6	ADGRG2, ADGRG6
OG0001171	RLOC-00002628	LOC100185200	LOC122563562, man1a1, man1a2	LOC103387925, LOC112487235, man1a1, man1a2	MAN1A1, MAN1A2, MAN1C1	RLOC-00007450, RLOC-00015211, RLOC-00021968	LOC113800476	ENSMMUG00000047035, MAN1A1, MAN1C1	MAN1A1, MAN1A2, MAN1C1
OG0001177	RLOC-00004524, RLOC-00018305	LOC100184544	LOC122556993, pkd2, pkd2l1	LOC103383322, LOC103387453	PKD2, PKD2L1, PKD2L2	RLOC-00007203, RLOC-00007412, RLOC-00014862, RLOC-00022725	LOC113803479, LOC113805548, LOC113809289	PKD2L1, PKD2L2	PKD2, PKD2L2
OG0001179	RLOC-00006408	zf_fyve_-4	LOC122558995, fgd4a	LOC103382960, LOC103385474, fgd1, fgd4	FGD1, FGD2, FGD3, FGD4	RLOC-00007818, RLOC-00010970, RLOC-00017191	LOC113824449	FGD1, FGD2, FGD3, FGD4	FGD3, FGD4
OG0001180	RLOC-00006453	LOC100185476	LOC122559057, LOC122559522, LOC122563020	LOC103382854, LOC103384808, atxn7	ATXN7, ATXN7L1, ATXN7L2	RLOC-00007775, RLOC-00009495, RLOC-00012188	LOC113808225	ATXN7, ATXN7L1, ATXN7L2, ENSMMUG00000042314	ATXN7, ATXN7L1, ATXN7L2
OG0001182	RLOC-00007071, RLOC-00016826, RLOC-00022587	LOC100181350, LOC100181761	LOC122551442, xdh	xdh	AOX1, XDH	RLOC-00003981, RLOC-00011010	LOC113803334, LOC113807596, LOC113820698	AOX1, AOX2, ENSMMUG00000047974, XDH	AOX1, LOC102453236, XDH
OG0001183	RLOC-00007448, RLOC-00020221	LOC100184110	LOC122541302, LOC122549160, LOC122560318, LOC122563655	LOC103380942, LOC103394251, LOC103394274, ncald	HPCA, HPCAL1	RLOC-00010151, RLOC-00015888	LOC113819577	HPCA, HPCAL1, NCALD	HPCA, LOC102462453, NCALD
OG0001184	RLOC-00007797, RLOC-00007801	LOC100185710	LOC122558878, LOC122561755, LOC122563186	LOC103380327, LOC103386139, LOC103386284, srpk1	SRPK1, SRPK2, SRPK3	RLOC-00017506	LOC113805145	ENSMMUG00000009899, ENSMMUG00000018557, SRPK2, SRPK3	LOC102446721, SRPK1, SRPK2
OG0001185	RLOC-00008507, RLOC-00010634, RLOC-00021710, RLOC-00021711, RLOC-00021712	LOC100184913	slc49a4	dirc2	SLC49A4	RLOC-00000783, RLOC-00000868, RLOC-00015639	LOC113807426, LOC113809191, LOC113809238, LOC113810359, LOC113811707, LOC113821995, LOC113821996, LOC113829876	DIRC2	DIRC2
OG0001186	RLOC-00008516, RLOC-00009764	LOC100187544	LOC122550577, slc36a1	LOC103391073	SLC36A1, SLC36A2, SLC36A3, SLC36A4	RLOC-00001405, RLOC-00013031, RLOC-00021874, RLOC-00022640	LOC113800790, LOC113821244	SLC36A1, SLC36A2, SLC36A3, SLC36A4	LOC102444659, SLC36A4
OG0001187	RLOC-00008743	LOC100175381, LOC100176824	LOC122539393, LOC122550789, LOC122556552	LOC103391196, LOC103395219, hspa4l	HSPA4, HSPA4L, HSPH1	RLOC-00020157, RLOC-00020474, RLOC-00026711	LOC113827731	ENSMMUG00000009396, ENSMMUG00000013707, HSPA4L	HSPA4, HSPA4L, HSPH1
OG0001188	RLOC-00008889	LOC100176867	LOC122543390, LOC122550136, gorasp2	LOC103377203, LOC103396224, LOC103396249, gorasp2	GORASP1, GORASP2	RLOC-00001890, RLOC-00020642, RLOC-00022199	LOC113810913, LOC113812517, LOC113812523, LOC113812534	GORASP1, GORASP2	GORASP1, GORASP2
OG0001189	RLOC-00009124	pbx	LOC122548313, LOC122552150, LOC122564856	LOC103388952, LOC103392870, LOC103396165	PBX1, PBX2, PBX3, PBX4	RLOC-00014486, RLOC-00022854	LOC113805566	PBX1, PBX2, PBX3, PBX4	LOC102446268, PBX1, PBX3
OG0001190	RLOC-00009182, RLOC-00009183, RLOC-00028439	LOC100183010, LOC100183175	LOC122564813, ptgs2b	LOC103390448, LOC103397598, ptgs2	PTGS1, PTGS2	RLOC-00001860, RLOC-00002196, RLOC-00018878, RLOC-00023124, RLOC-00028180	LOC113810970	PTGS1, PTGS2	PTGS1, PTGS2
OG0001191	RLOC-00009211, RLOC-00009216	rxr	LOC122541555, LOC122554615, rxrab	LOC103388487, LOC103393870, LOC103397978, rxra	RXRA, RXRB, RXRG	RLOC-00008039, RLOC-00010643, RLOC-00010945	LOC113809514	RXRA, RXRB, RXRG	RXRA, RXRG
OG0001193	RLOC-00009907	nr41/42/43	LOC122543399, LOC122551607, nr4a3	LOC103385572, LOC103386020, LOC103389594, nr4a2, nr4a3	NR4A1, NR4A2, NR4A3	RLOC-00020430, RLOC-00025005	LOC113821695	NR4A1, NR4A2, NR4A3	NR4A1, NR4A2, NR4A3
OG0001195	RLOC-00010426	LOC100185316, LOC104266373	LOC122551725	LOC103385104, LOC103386004, lrp1b	LRP1, LRP1B	RLOC-00001416, RLOC-00005691, RLOC-00005859, RLOC-00006233, RLOC-00006422, RLOC-00007613, RLOC-00008744, RLOC-00023960	LOC113823402	LRP1, LRP1B	LOC102454402, LOC102456114
OG0001196	RLOC-00010459, RLOC-00025298	LOC100175135, LOC113474536	LOC122542940, LOC122552446, LOC122561243, nanos1	LOC103382419, LOC103383947, LOC103390710, LOC107988356	NANOS1, NANOS2, NANOS3	RLOC-00003027, RLOC-00027149	LOC113801299	NANOS1, NANOS2, NANOS3	NANOS2
OG0001197	RLOC-00010660, RLOC-00014954	delta	dlc, dld, dll4	LOC103378386, LOC103379102, LOC103383175, LOC103394982, LOC103399955, dll4	DLL1, DLL4	RLOC-00001747, RLOC-00018680, RLOC-00024575	LOC113815864	DLL1, DLL4	DLL1, DLL4
OG0001198	RLOC-00010789	LOC101242912	apbb1, apbb2b, apbb3	LOC103390903, apbb1, apbb2, apbb3	APBB1, APBB2, APBB3	RLOC-00006058, RLOC-00006206, RLOC-00006799, RLOC-00012603, RLOC-00017975	LOC113824450	APBB1, APBB2, APBB3	APBB2
OG0001199	RLOC-00010923	LOC100175143	LOC122550578, LOC122556511, fat1a	LOC103395403, LOC103399262, fat1, fat2, fat3	FAT1, FAT2, FAT3	RLOC-00008368, RLOC-00012002	LOC113802368, LOC113805629	FAT1, FAT2	FAT1, FAT2, FAT3
OG0001200	RLOC-00011077, RLOC-00025884	LOC100184963, LOC100185094	sfxn1, sfxn2, sfxn3	LOC103387200, sfxn1, sfxn2	SFXN1, SFXN2, SFXN3	RLOC-00000668, RLOC-00005056, RLOC-00025532	LOC113805596, LOC113811003	SFXN1, SFXN3	SFXN1, SFXN2
OG0001203	RLOC-00011430, RLOC-00011453, RLOC-00013115, RLOC-00021567, RLOC-00025251	LOC100187364	slc17a5	LOC103386880, LOC103393913	SLC17A5	RLOC-00001502, RLOC-00016957, RLOC-00022337, RLOC-00024885	LOC113800379, LOC113812034, LOC113817345, LOC113825609, LOC113830390	SLC17A5	LOC102450378, SLC17A5
OG0001204	RLOC-00011493	deltex	LOC122544142, dtx1, dtx2	LOC103383968, LOC103387016, LOC103395161, dtx1	DTX1, DTX2, DTX4	RLOC-00000177, RLOC-00008863, RLOC-00019718	LOC113804713	DTX2, DTX4	DTX2, DTX4, LOC102443844, LOC102462047
OG0001207	RLOC-00011676	LOC100177127	LOC122540365, chd3	LOC103393776, chd3, chd4, chd5	CHD3, CHD4, CHD5, ENSG00000285238	RLOC-00001251, RLOC-00005999, RLOC-00008145	LOC113812825	CHD3, CHD4, CHD5	CHD3, CHD4, CHD5
OG0001208	RLOC-00011712, RLOC-00011713	foxc	LOC122558668, LOC122558669, LOC122564464	LOC103379784, LOC112487111, foxc1	FOXC1, FOXC2, FOXL1	RLOC-00000304, RLOC-00003244	LOC113818564, LOC113826489	FOXC1, FOXC2, FOXL1	FOXC2, FOXL1, LOC102461460
OG0001209	RLOC-00011847, RLOC-00020083	LOC100187453	baiap3, unc13d	LOC103392775, baiap3, unc13d	BAIAP3, UNC13D	RLOC-00007407, RLOC-00009858, RLOC-00011220, RLOC-00011505, RLOC-00013352, RLOC-00016796	LOC113815101, LOC113815102, LOC113815110	BAIAP3, UNC13D	UNC13D
OG0001210	RLOC-00012059	LOC101243496	LOC122559981, dtnbp1a	LOC103385429, LOC103386096, LOC103388717, dtnbp1	DTNBP1	RLOC-00009372, RLOC-00011225, RLOC-00013519, RLOC-00020100, RLOC-00020218, RLOC-00024759, RLOC-00026098	LOC113800145, LOC113812928	DTNBP1	DBNDD2, DTNBP1, LOC102445617
OG0001211	RLOC-00012060, RLOC-00012062, RLOC-00014050	LOC100181644, LOC100182433	LOC122558324, afg3l2, spg7	LOC103379886, afg3l2, spg7	AFG3L2, SPG7	RLOC-00018556, RLOC-00019463, RLOC-00020488	LOC113819185, LOC113821539, LOC113830424	ENSMMUG00000000397	AFG3L2, SPG7
OG0001213	RLOC-00012402	LOC100180990	LOC122562571, ssh2a	LOC103390120, LOC103390972, LOC103394996, ssh1, ssh2	SSH1, SSH2, SSH3	RLOC-00009254, RLOC-00017048, RLOC-00017699	LOC113806546	SSH1, SSH2, SSH3	SSH1, SSH2, SSH3
OG0001214	RLOC-00012731	LOC100183031	LOC122555833, vamp3	LOC103394732, vamp1, vamp3	ENSG00000263620, VAMP1, VAMP2, VAMP3	RLOC-00000957, RLOC-00009316, RLOC-00015384, RLOC-00024732	LOC113824804	VAMP1, VAMP2, VAMP3	LOC112546281, VAMP2, VAMP3
OG0001215	RLOC-00012819	p53/p73-a, p53/p73-b	tp53, tp63, tp73	tp53, tp63, tp73	TP53, TP63, TP73	RLOC-00000400, RLOC-00009392, RLOC-00028905	LOC113813834	TP53, TP63, TP73	TP53, TP63, TP73
OG0001217	RLOC-00012905	LOC100178711	LOC122548917, plcg1, plcg2	plcg1, plcg2	PLCG1, PLCG2	RLOC-00002872, RLOC-00009744, RLOC-00011061, RLOC-00011644, RLOC-00012976, RLOC-00022820, Transcript395366.p23-add	LOC113828575	PLCG1, PLCG2	LOC102461099, PLCG1, PLCG2
OG0001218	RLOC-00012997	LOC100185876	LOC122547946, taok1a, taok3a	LOC103378244, LOC103395249, LOC103396881, LOC103397858, LOC103399630, taok2	TAOK1, TAOK2, TAOK3	RLOC-00010266	LOC113827853, LOC113827857	TAOK1, TAOK2, TAOK3	TAOK1, TAOK3
OG0001219	RLOC-00013005	LOC100184658	ptpn11a, ptpn11b	LOC103384897, ptpn11, ptpn6	PTPN11, PTPN6	RLOC-00002436, RLOC-00014928, RLOC-00016273, RLOC-00016508, RLOC-00020119	LOC113817688	ENSMMUG00000010024, ENSMMUG00000046761, ENSMMUG00000047428, PTPN6	LOC102443910, PTPN11, PTPN6
OG0001220	RLOC-00013548	LOC100184037	LOC122564000, coro1cb	LOC103387002, LOC103390119, LOC103392688, LOC103394994, LOC103397272, LOC103398606	CORO1A, CORO1B, CORO1C, CORO6	RLOC-00003481, RLOC-00008065	LOC113814210	CORO1B, CORO1C, CORO6	CORO1C, LOC102461570
OG0001221	RLOC-00013673	LOC100184363	LOC122547338, LOC122556375, kcnab2a	LOC103389918, LOC103395566, LOC103395998, kcnab1, kcnab2	KCNAB1, KCNAB2, KCNAB3	RLOC-00005604, RLOC-00013316	LOC113804443	KCNAB1, KCNAB2, KCNAB3	KCNAB1, KCNAB2, KCNAB3
OG0001222	RLOC-00013721	LOC100187165	LOC122545258, LOC122546424, LOC122558237, ppp1r3ab, ppp1r3g	LOC103379156, LOC103384964, ppp1r3f, ppp1r3g	PPP1R3D, PPP1R3E, PPP1R3G	RLOC-00009364, RLOC-00013930, RLOC-00023679, RLOC-00027572	LOC113816189	PPP1R3D, PPP1R3E	PPP1R3D
OG0001223	RLOC-00013814	arfgap-6	LOC122547584, LOC122556380, acap1, acap3b	LOC103386130, LOC103399589, acap1, acap2, acap3	ACAP1, ACAP2, ACAP3	RLOC-00026836	LOC113830382	ACAP1, ACAP2, ACAP3	ACAP1, ACAP2, ACAP3
OG0001224	RLOC-00014222	LOC100183039	LOC122557039, LOC122563948, nos1	LOC103396877, nos1	NOS1, NOS2, NOS3	RLOC-00004884, RLOC-00008665, RLOC-00008791, RLOC-00014521, RLOC-00015169	LOC113823177, LOC113828626	NOS1, NOS2, NOS3	NOS1, NOS2
OG0001225	RLOC-00014508, RLOC-00014509	LOC100177066	LOC122540559, LOC122540774	pck1, pck2	PCK1, PCK2	RLOC-00009080, RLOC-00011725, RLOC-00012068, RLOC-00014935, RLOC-00018198, RLOC-00023061, RLOC-00025338	LOC113819349, LOC113826096, LOC113826097	PCK1, PCK2	PCK1
OG0001227	RLOC-00014880	LOC100180000	LOC122542680, LOC122542811, strn3	LOC103383384, strn, strn3, strn4	STRN, STRN3, STRN4	RLOC-00009374, RLOC-00016567, RLOC-00022624	LOC113825726	STRN, STRN3, STRN4	STRN, STRN3, STRN4
OG0001229	RLOC-00015356, RLOC-00016467, RLOC-00022676	LOC113474683, duox-a, duox-b, duox-c, duox-d	LOC122542470, duox	duox1	DUOX1, DUOX2	RLOC-00000122, RLOC-00009609, RLOC-00013314, RLOC-00015962	LOC113809347, LOC113829916	DUOX1, DUOX2	DUOX2
OG0001230	RLOC-00015370	LOC100177981, LOC100178648	LOC122565509, ube2r2	LOC103386419, LOC103395929, LOC103397164	CDC34, UBE2R2	RLOC-00002364, RLOC-00015730, RLOC-00017280, RLOC-00018666, RLOC-00021557, RLOC-00027365, RLOC-00027921	LOC113813705	CDC34, UBE2R2	CDC34, UBE2R2
OG0001231	RLOC-00015683	LOC100175082, LOC100181308	LOC122542840, LOC122552657, akt1	LOC103377652, LOC103383890, LOC103387066, LOC103395035, akt1	AKT1, AKT2, AKT3	RLOC-00020166, RLOC-00020615	LOC113812859	AKT1, AKT2, AKT3	AKT1, AKT3
OG0001232	RLOC-00015685	LOC100182922	LOC122542883, LOC122548190, LOC122548530, LOC122554013	LOC103378444, itpka, itpkb	ITPKA, ITPKB	RLOC-00002140, RLOC-00006164, RLOC-00017737, RLOC-00021192	LOC113809602, LOC113809611	ENSMMUG00000008642, ITPKA	ITPKA, ITPKB, LOC102452199
OG0001233	RLOC-00015696, RLOC-00017025	LOC100181247	LOC122545672, adamtsl7	LOC103383725, LOC103388285, LOC112487023, thsd4	THSD4	RLOC-00008499, RLOC-00013449, RLOC-00013660, RLOC-00018120, RLOC-00019517	LOC113805769, LOC113806020, LOC113817757, LOC113826915	THSD4	LOC102447393, LOC102462564
OG0001234	RLOC-00016203, RLOC-00026396	LOC100176108	LOC122551036, LOC122552860, LOC122553174, LOC122553950	LOC103387286, fshr, tshr	ENSG00000279956, FSHR, LHCGR, TSHR	RLOC-00017448	LOC113799920, LOC113805006	ENSMMUG00000010368, FSHR, TSHR	FSHR, TSHR
OG0001235	RLOC-00016661	LOC100179728	LOC122543794, snx5, snx6	snx5, snx6	SNX32, SNX5, SNX6	RLOC-00017700, RLOC-00026176	LOC113803139	ENSMMUG00000011476, ENSMMUG00000038189, ENSMMUG00000038566, ENSMMUG00000044601, SNX32, SNX6	SNX32, SNX5, SNX6
OG0001236	RLOC-00016700	numb	LOC122542765, numb	numb	NUMB, NUMBL	RLOC-00000422, RLOC-00000676, RLOC-00005445, RLOC-00010322, RLOC-00012814, RLOC-00014771, RLOC-00017049, RLOC-00021640, RLOC-00022472, RLOC-00023456, RLOC-00024124	LOC113830504	NUMB, NUMBL	NUMB
OG0001237	RLOC-00016723	LOC100177076	LOC122563194, LOC122565245, apba2b	LOC103378758, LOC103389043, LOC103395862, apba1	APBA1, APBA2, APBA3	RLOC-00005938, RLOC-00010474, RLOC-00010610	LOC113825856	APBA1, APBA2, APBA3	APBA1, APBA2, APBA3
OG0001238	RLOC-00016899	mta	LOC122542881, LOC122543789, LOC122552771, LOC122554015	mta1, mta2, mta3	MTA1, MTA2, MTA3	RLOC-00002787, RLOC-00012450, RLOC-00014679	LOC113800265	MTA1, MTA2, MTA3	MTA1, MTA2, MTA3
OG0001239	RLOC-00017115	err	LOC122544743, esrrga	LOC103376742, LOC103379008, LOC103380809, LOC103381066, esrra	ESRRA, ESRRB, ESRRG	RLOC-00004908, RLOC-00016504, RLOC-00024911	LOC113808727	ENSMMUG00000045230, ESRRA, ESRRB	ESRRA, ESRRB, ESRRG
OG0001240	RLOC-00017813	thbsb, thbsbi	LOC122558293, LOC122565066, thbs3a	LOC103390445, LOC103398290, comp, thbs3	COMP, THBS3, THBS4	RLOC-00007876, RLOC-00014282, RLOC-00028533	LOC113823118	COMP, THBS3, THBS4	COMP, THBS4
OG0001242	RLOC-00018207	LOC100175012	LOC122560728, LOC122562107, tnrc6ba, tnrc6c1	LOC103382082, LOC103383553, LOC103392930, LOC103393354, tnrc6a	TNRC6A, TNRC6B, TNRC6C	RLOC-00022708	LOC113809688	TNRC6A, TNRC6B, TNRC6C	TNRC6A, TNRC6B, TNRC6C
OG0001244	RLOC-00018389, RLOC-00019088	LOC113475723	LOC122547213, cbx7b	LOC103382143, LOC103384236, LOC103393068, LOC103393332, cbx6	CBX6, CBX7, CBX8	RLOC-00000898, RLOC-00015661	LOC113814788	CBX6, CBX7, CBX8	CBX6, CBX7, CBX8
OG0001245	RLOC-00018427, RLOC-00020432	zf_c2h2_-24	LOC122552202, LOC122563456, klf17, klf2a	LOC103390287, LOC103396472, LOC103396584, LOC103399823	KLF1, KLF2, KLF4	RLOC-00002932	LOC113811276, LOC113816481	KLF1, KLF2, KLF4	KLF2, KLF4
OG0001246	RLOC-00018611, RLOC-00018612	LOC104266882	LOC122545831, LOC122552176, LOC122561107	LOC103387477, LOC103397870, hs3st1, hs3st5	HS3ST1, HS3ST5	RLOC-00007563, RLOC-00007828, RLOC-00025490, RLOC-00027043	LOC113815265	HS3ST1	HS3ST1, HS3ST5, LOC102444953, LOC102460581
OG0001247	RLOC-00018620	LOC100176517	LOC122546855, hook1, hook2, hook3	hook1, hook2, hook3	HOOK1, HOOK2, HOOK3	RLOC-00004415, RLOC-00006187, RLOC-00010562, RLOC-00022170	LOC113830518	HOOK1, HOOK2, HOOK3	HOOK1, HOOK3
OG0001249	RLOC-00019168	LOC100180016	LOC122541903, LOC122556640, rasgef1ba	LOC103390331, rasgef1b, rasgef1c	RASGEF1A, RASGEF1B, RASGEF1C	RLOC-00011211, RLOC-00015102, RLOC-00021247, RLOC-00029144	LOC113805209	RASGEF1A, RASGEF1B, RASGEF1C	RASGEF1A, RASGEF1B, RASGEF1C
OG0001250	RLOC-00019198, RLOC-00020190	tolloid	LOC122543176, tll1	LOC103383464, LOC103390498, LOC103397185, LOC103398239	BMP1, TLL1, TLL2	RLOC-00000323, RLOC-00004008, RLOC-00017702	LOC113813179	BMP1, TLL1, TLL2	BMP1, TLL1, TLL2
OG0001251	RLOC-00019261, RLOC-00019268	jnk	LOC122541809, LOC122556642, mapk10	LOC103387363, LOC103390257, LOC103391026, mapk8	MAPK10, MAPK8, MAPK9	RLOC-00007901, RLOC-00016227, RLOC-00019866	LOC113811200	MAPK8, MAPK9	MAPK10, MAPK8, MAPK9
OG0001252	RLOC-00019316	LOC100180628	LOC122554249, mknk2b	mknk1, mknk2	MKNK1, MKNK2	RLOC-00004589, RLOC-00004963, RLOC-00006808, RLOC-00009827, RLOC-00010361, RLOC-00011410, RLOC-00016042, RLOC-00017285, RLOC-00025446	LOC113823424	MKNK1, MKNK2	MKNK1, MKNK2
OG0001253	RLOC-00019362	LOC100176009	LOC122552173, LOC122554117	LOC103392719, LOC103396312, prkacb	PRKACA, PRKACB, PRKACG	RLOC-00014377, RLOC-00014546, RLOC-00015619, RLOC-00021889, RLOC-00026646, RLOC-00027104	LOC113827838	PRKACA, PRKACB, PRKACG	PRKACA, PRKACB
OG0001254	RLOC-00019498	LOC100175409	LOC122542234, cyth1b, cyth3a	LOC103381773, LOC103393018, cyth1, cyth2, cyth3	CYTH1, CYTH2, CYTH3, CYTH4, ENSG00000268465	RLOC-00002502	LOC113807880	CYTH1, CYTH3, CYTH4, ENSMMUG00000001793	CYTH3
OG0001255	RLOC-00019682	LOC100184198, LOC101242516, LOC113475362	cpe, cpn1	cpe, cpn1	CPE, CPN1	RLOC-00015339, RLOC-00016166, RLOC-00020688, RLOC-00023632, RLOC-00025555, RLOC-00025707, RLOC-00027946	LOC113808692	CPE, CPN1	CPE, CPN1
OG0001256	RLOC-00019763	LOC100182956	LOC122541907, LOC122556496	LOC103382259, LOC103395274, p4ha1	P4HA1, P4HA2	RLOC-00009150, RLOC-00011501, RLOC-00015300, RLOC-00017399, RLOC-00019554, RLOC-00020862, RLOC-00027201	LOC113819219, LOC113825401	P4HA1, P4HA2	P4HA1, P4HA2
OG0001258	RLOC-00019865	LOC100182315	LOC122560438, LOC122560439, p4hb	LOC103383597, LOC103399438, p4hb	P4HB, PDIA2, PDILT	RLOC-00001427, RLOC-00003201, RLOC-00004651, RLOC-00012047, RLOC-00024145	LOC113829528	P4HB, PDIA2, PDILT	P4HB, PDILT
OG0001259	RLOC-00020001	LOC100185985	LOC122542077, rbfox1, rbfox3a	LOC103383791, LOC103387849, LOC103392531, LOC103393382, LOC103393431, rbfox3	RBFOX1, RBFOX2, RBFOX3	RLOC-00021849, RLOC-00023983	LOC113819830	HRNBP3, RBFOX1, RBFOX2	RBFOX1, RBFOX2
OG0001260	RLOC-00020037	LOC100177150	abca5	LOC103382290	ABCA10, ABCA5, ABCA6, ABCA8, ABCA9	RLOC-00008594, RLOC-00024061	LOC113801903, LOC113826434, LOC113826444	ABCA5, ABCA6, ABCA8, ABCA9, ENSMMUG00000003990	ABCA5, LOC102461494, LOC102462448
OG0001261	RLOC-00020062	LOC100177668	LOC122542310, LOC122560748, LOC122562338	LOC112487532, mprip, triobp	MPRIP, TRIOBP	RLOC-00007806, RLOC-00010671, RLOC-00012389, RLOC-00013597, RLOC-00019996, RLOC-00022312	LOC113805561, LOC113821556	ENSMMUG00000013343, TRIOBP	MPRIP, TRIOBP
OG0001262	RLOC-00020140	LOC100176613, LOC100179842	dnmt3ab, dnmt3bb.1	LOC103380388, LOC103381119, LOC103385167, LOC103385171, LOC103385436, LOC103385613, LOC103399624	DNMT3A, DNMT3B	RLOC-00013295, RLOC-00020707, RLOC-00020797, RLOC-00027244	LOC113823184	DNMT3A, DNMT3B	LOC102451768
OG0001264	RLOC-00020186	LOC100180789	LOC122542346, LOC122560780, LOC122562209	LOC103381746, LOC103392801, LOC103392981, kcnj2	KCNJ12, KCNJ18, KCNJ2, KCNJ4	RLOC-00002891	LOC113800505, LOC113821950	ENSMMUG00000010903, KCNJ2, KCNJ4	KCNJ2, KCNJ4, LOC102453786
OG0001265	RLOC-00020195	LOC100177206, LOC100182493, LOC100183719	LOC122560525, LOC122561952	LOC103383265, LOC103393188, grb2	GRAP, GRAPL, GRB2	RLOC-00015909, RLOC-00020235, RLOC-00023170, RLOC-00026816	LOC113817579	ENSMMUG00000005327, GRB2	GRAP, GRB2, LOC106732137
OG0001268	RLOC-00020603, RLOC-00027792	LOC100183237, LOC100184833	LOC122558100, LOC122558101, ptprb	LOC103379643, LOC112487314, ptprj	PTPRB, PTPRJ	RLOC-00006821, RLOC-00013505	LOC113800527, LOC113810672, LOC113825207, LOC113825691	PTPRB, PTPRJ	PTPRB, PTPRJ
OG0001269	RLOC-00020790	LOC100182374	LOC122558827, ip6k1	LOC103386166, ip6k1, ip6k2	IP6K1, IP6K2, IP6K3	RLOC-00000322, RLOC-00003476, RLOC-00007665, RLOC-00015175, RLOC-00026200	LOC113813442, LOC113823632	IP6K1, IP6K3	IP6K1, IP6K2, IP6K3
OG0001270	RLOC-00020985	tram1/2	LOC122560232, tram1, tram2	LOC103399033, tram1, tram2	TRAM1, TRAM1L1, TRAM2	RLOC-00012878, RLOC-00016342, RLOC-00019987	LOC113816136, LOC113828889	TRAM1, TRAM1L1, TRAM2	LOC102462943, TRAM1, TRAM2
OG0001271	RLOC-00021234	LOC100180712	LOC122543351, LOC122551676, esyt2b	LOC103396750, esyt2, esyt3	ESYT2, ESYT3	RLOC-00000793, RLOC-00001032, RLOC-00010113, RLOC-00014410	LOC113817041, LOC113823566, LOC113823870	ESYT2, ESYT3	ESYT2, ESYT3, LOC102455165
OG0001272	RLOC-00021483, RLOC-00021495	LOC100178393	LOC122545834, LOC122558104, LOC122558105, cracr2aa	LOC103380053, LOC103382762, cracr2b	CRACR2A, CRACR2B	RLOC-00000087, RLOC-00012724, RLOC-00018420, RLOC-00028944	LOC113806091, LOC113825044	CRACR2A, CRACR2B	CRACR2A, CRACR2B
OG0001273	RLOC-00021641	LOC100182189	scube1, scube2, scube3	LOC103399172, scube1, scube2, scube3	SCUBE1, SCUBE2, SCUBE3	RLOC-00002242, RLOC-00011872, RLOC-00015953	LOC113810347	SCUBE1, SCUBE2, SCUBE3	LOC102449436, SCUBE1, SCUBE3
OG0001275	RLOC-00021698	LOC100182064	LOC122545741, LOC122564196	smyd4	SMYD4	RLOC-00010867	LOC113801305, LOC113802281, LOC113803639, LOC113808294, LOC113808754, LOC113808819, LOC113808964, LOC113809715, LOC113814945, LOC113820847, LOC113820865, LOC113826911, LOC113826961	SMYD4	SMYD4
OG0001277	RLOC-00022528	LOC101243499	LOC122551540, atp5mc1	LOC103378844, atp5mc1, atp5mc3	ATP5MC1, ATP5MC2, ATP5MC3	RLOC-00005625	LOC113818783	ATP5G1, ATP5G2, ATP5G3, ENSMMUG00000003986, ENSMMUG00000015313, ENSMMUG00000015349, ENSMMUG00000040195	ATP5MC1, ATP5MC2, ATP5MC3
OG0001279	RLOC-00023351, RLOC-00023663	LOC100186701	LOC122551398, adarb2	LOC103389615, adarb1, adarb2	ADARB1, ADARB2	RLOC-00007104, RLOC-00010861, RLOC-00012826, RLOC-00013046, RLOC-00017940, RLOC-00021379	LOC113811198, LOC113818471	ADARB1, ADARB2	ADARB1, ADARB2
OG0001280	RLOC-00023793	LOC100185992	LOC122539753, tax1bp1b	LOC103385115, LOC103386005, LOC103394223, calcoco2, tax1bp1	CALCOCO1, CALCOCO2, TAX1BP1	RLOC-00000293, RLOC-00017062, RLOC-00019584, RLOC-00027529	LOC113825685	CALCOCO1, CALCOCO2	CALCOCO1, CALCOCO2, TAX1BP1
OG0001281	RLOC-00025122	LOC100183692	LOC122550755, LOC122556295, arhgef4, arhgef9a	LOC103377138, arhgef4, arhgef9	ARHGEF4, ARHGEF9, ENSG00000273167, SPATA13	RLOC-00009784, RLOC-00025663	LOC113799904	ARHGEF9, ENSMMUG00000022610, ENSMMUG00000041273	ARHGEF4, ARHGEF9, SPATA13
OG0001282	RLOC-00025436	LOC100183554	uggt1, uggt2	LOC103391830, uggt1	UGGT1, UGGT2	RLOC-00008285, RLOC-00009108, RLOC-00009737, RLOC-00010051, RLOC-00011582, RLOC-00013043, RLOC-00018294, RLOC-00022984	LOC113813475, LOC113815034	UGGT1, UGGT2	UGGT1, UGGT2
OG0001283	RLOC-00025956	msxb	LOC122539282, LOC122541835, msx2b	LOC103384139, LOC103387396, msx1	MSX1, MSX2	RLOC-00004125, RLOC-00024400, RLOC-00027805	LOC113806445, LOC113806450, LOC113806457, LOC113806466, LOC113817640	ENSMMUG00000004932	MSX1, MSX2, VENTX
OG0001284	RLOC-00026044	LOC100183799	LOC122543064, LOC122551906, cpeb3, cpeb4b	LOC103391469, cpeb3, cpeb4	CPEB2, CPEB3, CPEB4	RLOC-00014585, RLOC-00015611, RLOC-00024021	LOC113817796	CPEB2, CPEB3, CPEB4	CPEB2, CPEB3, CPEB4
OG0001285	RLOC-00026514	LOC100177871	LOC122539941, smarcd1	LOC103381409, LOC103381414, smarcd1, smarcd3	SMARCD1, SMARCD2, SMARCD3	RLOC-00002323, RLOC-00003916, RLOC-00020765, RLOC-00024836, RLOC-00027066	LOC113819953	SMARCD1, SMARCD2, SMARCD3	SMARCD1, SMARCD2
OG0001287	RLOC-00027072	cytb561	LOC122551593, LOC122552148, LOC122557893	LOC103393598, LOC103397415	CYB561, CYB561A3, CYBRD1	RLOC-00001059, RLOC-00004067, RLOC-00004770, RLOC-00007036, RLOC-00022692	LOC113808424	CYB561, CYB561A3, CYBRD1	LOC102449908, LOC102455071, LOC102459027
OG0001288	RLOC-00027287	LOC100176918, LOC100182541	LOC122549931, galnt12, poc1bl	LOC103394601, galnt12, galnt15	GALNT12, GALNT15, GALNT4, POC1B-GALNT4	RLOC-00014779, RLOC-00022591	LOC113811660, LOC113819550	GALNT12, GALNT15	GALNT12, GALNT15, GALNT4
OG0001289	RLOC-00027371, RLOC-00030535, RLOC-00030536	LOC100182068	LOC122539626, LOC122550041	LOC103382387, LOC103396167, arhgap21, arhgap23	ARHGAP21, ARHGAP23	RLOC-00006334, RLOC-00006636, RLOC-00009490, RLOC-00020865	LOC113817402, LOC113817403, LOC113818485	ARHGAP21, ARHGAP23	ARHGAP21
OG0001307	RLOC-00000335	LOC100184998	LOC122550728, LOC122557285, LOC122563718	LOC103389695, LOC103398038, sfpq	NONO, PSPC1, SFPQ	RLOC-00003142, RLOC-00017027, RLOC-00019204	LOC113826030	NONO, PSPC1, SFPQ	NONO, PSPC1, SFPQ
OG0001308	RLOC-00000384, RLOC-00000406	LOC100185571	LOC122555210, LOC122564566, kpna5	kpna1, kpna5, kpna6	KPNA1, KPNA5, KPNA6	RLOC-00024321	LOC113828697	ENSMMUG00000044787, KPNA1, KPNA5, KPNA6	KPNA1, KPNA5, KPNA6
OG0001310	RLOC-00000597	LOC100177168	usp16, usp45	usp16, usp45	USP16, USP45	RLOC-00017110, RLOC-00017530, RLOC-00018636, RLOC-00020727, RLOC-00022160, RLOC-00022804, RLOC-00024798, RLOC-00027871	LOC113811948	USP16, USP45	USP16, USP45
OG0001311	RLOC-00000870	LOC100183928	LOC122551046, LOC122557370, LOC122563481, sesn1	LOC103390849, LOC103394340, sesn1	SESN1, SESN2, SESN3	RLOC-00020248	LOC113802668	SESN1, SESN2, SESN3	LOC102454517, SESN1, SESN2, SESN3
OG0001312	RLOC-00000985	erm	LOC122550719, msna	LOC103391227, LOC103391967, LOC103395301, ezr	EZR, MSN, RDX	RLOC-00023417, RLOC-00024338	LOC113809208, LOC113820125	EZR, MSN, RDX	EZR, MSN, RDX
OG0001316	RLOC-00001640, RLOC-00015772	LOC100176531	pygb, pygl	LOC103391662, LOC103395785, pygb, pygl	PYGB, PYGL, PYGM	RLOC-00001450, RLOC-00008722, RLOC-00017543	LOC113800223	PYGB, PYGL, PYGM	PYGL, PYGM
OG0001318	RLOC-00001851	LOC100177739	csde1	csde1	CSDE1	RLOC-00010440, RLOC-00010930, RLOC-00012109, RLOC-00012687, RLOC-00014092, RLOC-00014109, RLOC-00015170, RLOC-00018187, RLOC-00019961, RLOC-00025566, RLOC-00026941, RLOC-00028099	LOC113820366, LOC113820368	CSDE1	CSDE1
OG0001319	RLOC-00001950, RLOC-00027353	LOC100179423, LOC104265745	LOC122540028, LOC122548922	LOC103381624, LOC103396399	CRHR1, CRHR2, LINC02210-CRHR1	RLOC-00001245, RLOC-00004772, RLOC-00006402, RLOC-00021352, RLOC-00029149	LOC113828782	CRHR2, ENSMMUG00000004108	CRHR1, CRHR2
OG0001320	RLOC-00002412	LOC100176637, LOC100178957, LOC100180026, LOC100186798	LOC122545711, LOC122559811, LOC122559812, cep290	LOC103379573, LOC103391083, LOC103398929	CEP290	RLOC-00006851	LOC113820917, LOC113820923, LOC113820925, LOC113820926, LOC113820927	CEP290	CEP290
OG0001322	RLOC-00002452, RLOC-00018360	LOC108951063	dagla, daglb	dagla, daglb	DAGLA, DAGLB	RLOC-00005589, RLOC-00006532, RLOC-00007458, RLOC-00008064, RLOC-00008122, RLOC-00012092, RLOC-00018347, RLOC-00020637	LOC113813469	DAGLB	DAGLA, DAGLB
OG0001326	RLOC-00003190, RLOC-00004054	LOC100184040	adam10a	LOC103380473, LOC103397216, adam10	ADAM10	RLOC-00004957, RLOC-00008336, RLOC-00012271, RLOC-00013961, RLOC-00016036, RLOC-00017552, RLOC-00020458, RLOC-00025747	LOC113803072, LOC113807613	ADAM10	ADAM10, LOC102461827
OG0001327	RLOC-00003675	LOC100184038	LOC122542627, oaz1a	LOC103379916, LOC103390165, LOC103390166, oaz1	ENSG00000273734, OAZ1, OAZ2, OAZ3	RLOC-00004705, RLOC-00028961	LOC113800562, LOC113814440	OAZ1, OAZ3	OAZ1, OAZ2, OAZ3
OG0001328	RLOC-00003821, RLOC-00003823, RLOC-00008319, RLOC-00008719, RLOC-00010332, RLOC-00029436, RLOC-00029721	LOC100180755	LOC122553563, LOC122553564, LOC122553928	LOC103389267, LOC103399376	INF2	RLOC-00014897	LOC113802820, LOC113802830, LOC113823982	INF2	INF2, LOC102455347
OG0001329	RLOC-00004358, RLOC-00004359	LOC100182410, LOC100187224	dhfr, zgc_153031	LOC103380400, dhfr	DHFR, DHFR2	RLOC-00024673	LOC113826443	DHFR2, ENSMMUG00000004229, ENSMMUG00000011149, ENSMMUG00000016013, ENSMMUG00000018283, ENSMMUG00000019408, ENSMMUG00000047182, ENSMMUG00000048829	DHFR
OG0001330	RLOC-00005178, RLOC-00019591	LOC100185463	LOC122541771, LOC122549088, LOC122560145	LOC103398345, pxdn	PXDN, PXDNL	RLOC-00009613, RLOC-00009824, RLOC-00018229, RLOC-00019828, RLOC-00019849	LOC113806480, LOC113814835	PXDN, PXDNL	LOC102447528, PXDN
OG0001332	RLOC-00005458	dusp6.9	LOC122558945, LOC122559827	LOC103379594, LOC103385438, LOC103399680, dusp7	DUSP6, DUSP7, DUSP9	RLOC-00002730, RLOC-00029127	LOC113818864, LOC113827639	DUSP6, ENSMMUG00000005300	DUSP6, DUSP7, LOC102460830, LOC102461107
OG0001334	RLOC-00005640	LOC100182475	LOC122547479, LOC122558857, LOC122558858	rbm5	RBM10, RBM5	RLOC-00001201, RLOC-00010669, RLOC-00014330, RLOC-00016167, RLOC-00020261, RLOC-00022674, RLOC-00023962, RLOC-00025662	LOC113811144, LOC113811154	RBM10, RBM5	RBM5
OG0001335	RLOC-00005661	LOC100180510, LOC100181785	alg13, otud4	LOC103383283, alg13, otud4	ALG13, OTUD4	RLOC-00000677, RLOC-00009095, RLOC-00028754	LOC113825319, LOC113827607	ALG13, OTUD4	LOC102450756, LOC102463607, LOC112543578, OTUD4
OG0001336	RLOC-00005775	LOC108949601	LOC122565149, wnk2, wnk4a	LOC103380145, LOC112487631, wnk2, wnk4	WNK2, WNK3, WNK4	RLOC-00000552, RLOC-00006231, RLOC-00014384, RLOC-00026338	LOC113824616	WNK2, WNK3, WNK4	WNK2
OG0001338	RLOC-00005949, RLOC-00010442, RLOC-00025369	LOC100179917, LOC100187280	LOC122556015, LOC122557198, abcc12	abcc5	ABCC11, ABCC12, ABCC5	RLOC-00004319, RLOC-00012062, RLOC-00012647	LOC113811645, LOC113825996	ABCC11, ABCC12	ABCC12, ABCC5
OG0001339	RLOC-00006078	LOC100178580	LOC122542048, LOC122558798, LOC122559831	LOC103384375, LOC103386409, hcfc2	HCFC1, HCFC2	RLOC-00007206, RLOC-00008972, RLOC-00009988, RLOC-00010026, RLOC-00012428, RLOC-00012797, RLOC-00014512, RLOC-00019076	LOC113829621	HCFC1	HCFC2
OG0001340	RLOC-00006162, RLOC-00015414	LOC100176622, LOC100186253	LOC122552652, LOC122552653, srd5a1	LOC103383286, srd5a1	SRD5A1, SRD5A2	RLOC-00005392, RLOC-00016343, RLOC-00023021, RLOC-00024730, RLOC-00027156	LOC113823899, LOC113823900	SRD5A1	SRD5A1, SRD5A2
OG0001342	RLOC-00007445, RLOC-00021521, RLOC-00022037, RLOC-00022849	LOC100175974, LOC100186223, LOC100186673	acox1, kctd6a	acox1	ACOX1, ACOX2	RLOC-00000996, RLOC-00001325, RLOC-00020863, RLOC-00021497	LOC113829127	ACOX1, ACOX2	ACOX1, ACOX2
OG0001344	RLOC-00008561, RLOC-00010498	LOC100178301	LOC122557042, cnga1b, cnga3a	LOC103383850, LOC103389617, LOC103395327, LOC103399975, cnga1	CNGA1, CNGA2, CNGA3	RLOC-00009732	LOC113821852	CNGA1, CNGA3	CNGA1, CNGA2, CNGA3
OG0001345	RLOC-00008598, RLOC-00020846	LOC100182252, LOC100187157	LOC122548897, spata5	LOC103397105, LOC103398200, spata5	AFG2A, VCP	RLOC-00000896, RLOC-00016234, RLOC-00019311, RLOC-00022519, RLOC-00028241	LOC113803185	SPATA5, VCP	SPATA5, VCP
OG0001348	RLOC-00008930, RLOC-00010440, RLOC-00019425	LOC101242269, LOC108949681	ldlrad3	LOC112487390, ldlrad3	LDLRAD3	RLOC-00006923, RLOC-00006975, RLOC-00019006	LOC113802323, LOC113809830, LOC113810861, LOC113811551, LOC113811552, LOC113828911, LOC113830431	LDLRAD3	LDLRAD3
OG0001350	RLOC-00009498	srebp	LOC122560447, srebf1, srebf2	srebf1, srebf2	SREBF1, SREBF2	RLOC-00002614, RLOC-00004071, RLOC-00006016, RLOC-00009693, RLOC-00011629, RLOC-00014226, RLOC-00018765	LOC113829801	SREBF1, SREBF2	SREBF1, SREBF2
OG0001352	RLOC-00009790, RLOC-00019929	net1a	LOC122560669, ntn1a	LOC103386935, LOC103393694, ntn1	NTN1, NTN3, NTN5	RLOC-00007755, RLOC-00009058, RLOC-00012044	LOC113810817, LOC113821357, LOC113821511	ENSMMUG00000045539	LOC102443918, LOC102450608, NTN1
OG0001353	RLOC-00010376	LOC100182146	LOC122552253, LOC122564918, bcar3	LOC103383508, LOC103389069, LOC103398026, bcar3	BCAR3, SH2D3A, SH2D3C	RLOC-00009730, RLOC-00022980	LOC113824635	BCAR3, SH2D3A, SH2D3C	BCAR3, LOC102458130, SH2D3C
OG0001354	RLOC-00010631, RLOC-00012203	LOC100179121, LOC100185733, LOC100186278	LOC122551966, LOC122552707, cd36	LOC103389081, LOC103390404, LOC103397612, cd36	CD36	RLOC-00007824, RLOC-00011696, RLOC-00015983	LOC113826216	CD36, SCARB2	CD36, SCARB2
OG0001355	RLOC-00010977	LOC100183162	LOC122550323, LOC122551395	LOC103384622, LOC103385973, dip2a, dip2c	DIP2A, DIP2B, DIP2C	RLOC-00005170, RLOC-00006165, RLOC-00006582	LOC113802953	DIP2A, DIP2B, DIP2C	DIP2A, DIP2B, DIP2C
OG0001357	RLOC-00011368	LOC100183295	LOC122549286, pde1a	LOC103396408, pde1b	PDE1A, PDE1B, PDE1C	RLOC-00000485, RLOC-00013895, RLOC-00020794, RLOC-00021547, RLOC-00022068	LOC113800928	PDE1A, PDE1B, PDE1C	PDE1A, PDE1B, PDE1C
OG0001359	RLOC-00011727, RLOC-00016793	zf_c2h2_-80	LOC122542784, bcl11aa, bcl11ba	LOC103378450, LOC103380708, LOC103384019, LOC103399537, bcl11a, bcl11b	BCL11A, BCL11B	RLOC-00025738	LOC113812006, LOC113819623	BCL11B, ENSMMUG00000011303	BCL11A, BCL11B
OG0001360	RLOC-00011947, RLOC-00018768	LOC100179414, LOC100179823	ncoa6, pigu	LOC103385540, LOC112487660, pigu	NCOA6, PIGU	RLOC-00001202, RLOC-00006884, RLOC-00007241, RLOC-00023422, RLOC-00027479	LOC113806184, LOC113813139	NCOA6	NCOA6, PIGU
OG0001362	RLOC-00012244	LOC100184566	LOC122558381, LOC122559578, ninj1	LOC103382798, LOC103384727, ninj1	NINJ1, NINJ2	RLOC-00007355, RLOC-00011751, RLOC-00020679, RLOC-00029120	LOC113802837, LOC113814291	ENSMMUG00000013897, ENSMMUG00000049234, NINJ1	NINJ1, NINJ2
OG0001363	RLOC-00012607	LOC100178553	specc1la	LOC103381213, LOC103384519, LOC103397045, LOC107988271, specc1, specc1l	SPECC1, SPECC1L, SPECC1L-ADORA2A	RLOC-00009187, RLOC-00011726, RLOC-00024540	LOC113803281, LOC113803378	SPECC1, SPECC1L	SPECC1, SPECC1L
OG0001364	RLOC-00012660	LOC108950685, LOC108950750	atxn2	LOC103381591, LOC103396965, atxn2	ATXN2, ATXN2L	RLOC-00002328, RLOC-00003301, RLOC-00004799, RLOC-00017000	LOC113826056	ATXN2, ATXN2L	ATXN2, ATXN2L, LOC102445074, LOC102446227, LOC102448070
OG0001365	RLOC-00012716	LOC100178520	LOC122548846, LOC122560064	LOC103385605, LOC103394276, ptpn2	PTPN1, PTPN2	RLOC-00002667, RLOC-00018177, RLOC-00020244, RLOC-00021119, RLOC-00022166, RLOC-00025684, RLOC-00027918, RLOC-00028159	LOC113802296	PTPN1	PTPN1, PTPN2
OG0001366	RLOC-00012719	LOC100180182	LOC122562678, orai2	LOC103390458, LOC103396904, LOC103398044, orai2	ORAI1, ORAI2, ORAI3	RLOC-00002566, RLOC-00012960, RLOC-00020715	LOC113818970	ORAI1, ORAI2, ORAI3	ORAI1, ORAI2, ORAI3
OG0001367	RLOC-00012899	LOC100175009	LOC122560062, LOC122564350, pard6a	LOC103379842, LOC103394408, pard6b	PARD6A, PARD6B, PARD6G	RLOC-00012379, RLOC-00015307, RLOC-00015798	LOC113828126	PARD6A, PARD6B, PARD6G	PARD6A, PARD6B, PARD6G
OG0001368	RLOC-00013417, RLOC-00029993	LOC100185607	LOC122545948, LOC122558424, LOC122560329, rbl1, rbl2	LOC103399471, rbl1, rbl2	RBL1, RBL2	RLOC-00003965, RLOC-00008460, RLOC-00008769	LOC113818827	RBL1, RBL2	RBL1, RBL2
OG0001369	RLOC-00013438	kcc	LOC122559948, slc12a4, slc12a7b	LOC103377102, LOC103396662, slc12a4, slc12a6	SLC12A4, SLC12A5, SLC12A6, SLC12A7	RLOC-00008868, RLOC-00012948	LOC113802197	SLC12A4, SLC12A6, SLC12A7	LOC102448265, SLC12A4
OG0001370	RLOC-00013758	LOC100178673	LOC122563882	LOC103378293, LOC103381979, LOC103390983, aldoc	ALDOA, ALDOB, ALDOC	RLOC-00017865, RLOC-00026371, RLOC-00027374	LOC113808336, LOC113808337	ALDOB, ALDOC, ENSMMUG00000032418	ALDOB, ALDOC, LOC102449400
OG0001371	RLOC-00013853	LOC100185883	aars1, aars2	aars, aars2	AARS1, AARS2	RLOC-00007220, RLOC-00007399, RLOC-00009570, RLOC-00010236, RLOC-00015500, RLOC-00020186, RLOC-00021882, RLOC-00024523	LOC113801275	AARS, AARS2	AARS, AARS2
OG0001372	RLOC-00014002, RLOC-00015838	LOC100178089, LOC100178739, LOC100184302, LOC100187434, LOC108950815	LOC122551564, LOC122556799, LOC122564704	LOC103383798, LOC103397251	SLC34A1, SLC34A2	RLOC-00013303	LOC113802246, LOC113802248, LOC113827748	SLC34A1, SLC34A2	SLC34A2
OG0001373	RLOC-00014044	LOC100177312, LOC100181981	LOC122549735, lpcat2	LOC103388333, LOC103394104, lpcat2, lpcat4	LPCAT1, LPCAT2, LPCAT4	RLOC-00002424	LOC113827909	LPCAT1, LPCAT2, LPCAT4	LOC102458699, LOC112546642, LPCAT1, LPCAT2
OG0001374	RLOC-00014204	yb1/2/3	ybx1	ybx1, ybx2	YBX3	RLOC-00000030, RLOC-00004977, RLOC-00004986, RLOC-00005236, RLOC-00028125, RLOC-00028205, RLOC-00028851, RLOC-00029122	LOC113820885, LOC113825738	ENSMMUG00000043132, YBX1, YBX3	YBX1, YBX3
OG0001375	RLOC-00014890, RLOC-00014893	LOC100183072	LOC122552969, LOC122552970, LOC122552992, LOC122553263	LOC103381257, slc22a2	SLC22A1, SLC22A2, SLC22A3	RLOC-00008908	LOC113803258, LOC113811955	SLC22A1, SLC22A2, SLC22A3	LOC102445944, LOC102451320, SLC22A3
OG0001376	RLOC-00014942	LOC100184785	nid1a, nid2a	LOC103383409, LOC103389772, LOC103399098, nid1	NID1, NID2	RLOC-00007961, RLOC-00008111, RLOC-00009427, RLOC-00018158, RLOC-00019102, RLOC-00026163	LOC113827567	NID1, NID2	NID1, NID2
OG0001377	RLOC-00015088	LOC100180995, LOC100185074	LOC122543868, LOC122546736, ehbp1	LOC103385518, LOC103386938, LOC103395541, ehbp1	EHBP1, EHBP1L1	RLOC-00006868, RLOC-00007372, RLOC-00009797, RLOC-00024256	LOC113819226	EHBP1, EHBP1L1	EHBP1, EHBP1L1
OG0001378	RLOC-00015294, RLOC-00018059, RLOC-00018060, RLOC-00023561, RLOC-00025589, RLOC-00025592	LOC100180525, LOC100181915, LOC100183882, LOC101241912, LOC108949457, LOC108950888	LOC122550345, LOC122564437, znfx1	LOC103386734	ZNFX1	RLOC-00007638	LOC113823752	ENSMMUG00000023623	ZNFX1
OG0001379	RLOC-00015393	LOC100187052	LOC122542686, LOC122553052, rin3	LOC103383560, LOC103395543, rin1, rin2	RIN1, RIN2, RIN3, RINL	RLOC-00005590	LOC113803788	RIN2, RIN3	LOC106732357, RIN1, RIN2, RIN3
OG0001380	RLOC-00015511	LOC778983, prox-b	LOC122553399, prox1a	LOC103376725, LOC103380864, LOC103389244, prox1	PROX1, PROX2	RLOC-00007777, RLOC-00009071, RLOC-00015576, RLOC-00025260	LOC113819891	PROX1, PROX2	LOC102454192, PROX1, PROX2
OG0001382	RLOC-00015896	LOC100177524	LOC122565342, abhd17b, abhd17c	LOC103395921, LOC103399962, abhd17b, abhd17c	ABHD17A, ABHD17B, ABHD17C	RLOC-00000673, RLOC-00017835	LOC113800048	ABHD17A, ABHD17C, FAM108B1	ABHD17A, ABHD17B, ABHD17C
OG0001384	RLOC-00016024	LOC100184077	LOC122548053, gatad2ab	LOC103396018, gatad2a, gatad2b	GATAD2A, GATAD2B	RLOC-00001919, RLOC-00002010, RLOC-00002301, RLOC-00006928, RLOC-00009641, RLOC-00021512	LOC113827782	ENSMMUG00000046852, GATAD2A, GATAD2B	GATAD2A, GATAD2B
OG0001385	RLOC-00016030, RLOC-00017598, RLOC-00022473	LOC100176042, LOC100176757, LOC100182175, LOC100187253	slc18b1	slc18b1	SLC18B1	RLOC-00000530, RLOC-00001808, RLOC-00003880, RLOC-00016062	LOC113822746, LOC113822747, LOC113822761, LOC113826323	SLC18B1	LOC102446893, LOC102447636
OG0001386	RLOC-00016188	LOC100176945	LOC122541034, LOC122548946, LOC122565310	LOC103379431, LOC103395938, LOC103399932, unc13b	UNC13A, UNC13C	RLOC-00005314, RLOC-00006447, RLOC-00011737, RLOC-00020383	LOC113815928	UNC13A, UNC13B	LOC102454861, UNC13B, UNC13C
OG0001387	RLOC-00016326	LOC100186202	fmn1, fmn2b	LOC103387251, LOC103389183, LOC103399421, LOC107988781, fmn1, fmn2	FMN1, FMN2	RLOC-00009940, RLOC-00015038, RLOC-00023902	LOC113826302	ENSMMUG00000008270, ENSMMUG00000029785, FMN1	FMN1, FMN2
OG0001388	RLOC-00016355	LOC100184744	LOC122542691, mark1, mark3a	LOC103387207, mark2, mark3	MARK1, MARK2, MARK3	RLOC-00015042, RLOC-00017872, RLOC-00018288	LOC113821134	MARK1, MARK2, MARK3	MARK1, MARK2, MARK3
OG0001389	RLOC-00016361	LOC100186466	LOC122543857, gpr137ba, gpr137c	LOC103383380, LOC103387612, LOC103389755, LOC103391129	GPR137, GPR137B, GPR137C	RLOC-00009004	LOC113820118, LOC113828415	GPR137, GPR137B, GPR137C	GPR137, GPR137B, GPR137C
OG0001390	RLOC-00016585	LOC100177964	LOC122565058, myo9aa	LOC103379912, LOC103379913, LOC103396461, LOC103398446, LOC107988120, myo9b	MYO9A, MYO9B	RLOC-00008750, RLOC-00008837, RLOC-00009745, RLOC-00013726	LOC113803846	MYO9A, MYO9B	MYO9A, MYO9B
OG0001391	RLOC-00017103	LOC100185957	malt1, malt2, malt3	LOC103379440, LOC103397076, malt1	MALT1	RLOC-00002789, RLOC-00006280, RLOC-00015873, RLOC-00016353, RLOC-00017686, RLOC-00018022, RLOC-00026286	LOC113800654	MALT1	LOC102454489, LOC102457218, MALT1
OG0001392	RLOC-00017226	LOC100179630, LOC104266718	dennd4a, dennd4c	LOC103398368, dennd4a, dennd4c	DENND4A, DENND4C	RLOC-00001292, RLOC-00004154, RLOC-00006890, RLOC-00008659, RLOC-00014973	LOC113814187, LOC113817803	DENND4A, DENND4C	DENND4A, DENND4C
OG0001394	RLOC-00017550	LOC100180505	prkd1, prkd2, prkd3	LOC103396425, prkd1, prkd2, prkd3	PRKD1, PRKD2, PRKD3	RLOC-00000061, RLOC-00006346, RLOC-00009037	LOC113807049	PRKD1, PRKD2, PRKD3	PRKD1, PRKD3
OG0001395	RLOC-00017807	creb/atf-b	LOC122544725, LOC122547534, LOC122565173	LOC103395935, LOC103396970, LOC103397676, LOC103399928, creb3l4	CREB3L3, CREB3L4	RLOC-00002544, RLOC-00011657, RLOC-00012894, RLOC-00024273	LOC113829325	CREB3L3, CREB3L4	CREB3L3, LOC102460784
OG0001396	RLOC-00018165	LOC100179954	LOC122556668, cisd1, cisd2	cisd1, cisd2	CISD1, CISD2	RLOC-00003291, RLOC-00005350, RLOC-00029158	LOC113807991	CISD1, CISD2, ENSMMUG00000002844, ENSMMUG00000005349, ENSMMUG00000039186, ENSMMUG00000045616	CISD1, CISD2
OG0001398	RLOC-00018557	LOC100176097	LOC122549068, LOC122560167, asxl2	LOC103384846, asxl2	ASXL1, ASXL2, ASXL3	RLOC-00004857, RLOC-00014324, RLOC-00024359, RLOC-00028982	LOC113822143	ASXL1, ASXL3, ENSMMUG00000001377	ASXL1, ASXL3, LOC102463558
OG0001399	RLOC-00018571, RLOC-00022250, RLOC-00025313	LOC100176288	LOC122549709, LOC122551515, pde5ab	LOC103388432, LOC103388830, pde11a	PDE11A, PDE5A	RLOC-00006610, RLOC-00008575, RLOC-00016537	LOC113813671, LOC113823981	ENSMMUG00000002011, PDE5A	PDE11A, PDE5A
OG0001400	RLOC-00018572	LOC100185830	g3bp1, g3bp2a	g3bp1, g3bp2	G3BP1, G3BP2	RLOC-00000562, RLOC-00020661, RLOC-00022364, RLOC-00022890, RLOC-00024664, RLOC-00024874, RLOC-00026344	LOC113804131	ENSMMUG00000022912, G3BP1, G3BP2	G3BP1, G3BP2
OG0001401	RLOC-00018838	LOC100185688	sec31a, sec31b	LOC103381934, sec31a	SEC31A, SEC31B	RLOC-00010422, RLOC-00010664, RLOC-00011031, RLOC-00011955, RLOC-00014437, RLOC-00017074, RLOC-00021071, RLOC-00028267	LOC113806208, LOC113817441	SEC31A, SEC31B	SEC31A
OG0001402	RLOC-00018870	LOC100183390	phactr2, phactr4b	LOC103394711, phactr2, phactr4	PHACTR2, PHACTR4	RLOC-00005067, RLOC-00007917, RLOC-00010181, RLOC-00020118, RLOC-00023005, RLOC-00028518	LOC113828418	PHACTR2, PHACTR4	LOC102448012, PHACTR2, PHACTR4
OG0001403	RLOC-00018925	LOC100182987	LOC122562367, rhbdf1a	LOC103382067, LOC103399247, rhbdf1, rhbdf2	RHBDF1, RHBDF2	RLOC-00007522, RLOC-00008943, RLOC-00014884, RLOC-00017016, RLOC-00020985, RLOC-00022061	LOC113811302	RHBDF1, RHBDF2	RHBDF1, RHBDF2
OG0001405	RLOC-00019525, RLOC-00019526, RLOC-00026546, RLOC-00026608	LOC100182788	LOC122539946, LOC122549814	LOC103385080, LOC103385956, LOC112486237	C1GALT1	RLOC-00000644, RLOC-00000993, RLOC-00004561	LOC113806752, LOC113811402, LOC113815358, LOC113824585	ENSMMUG00000030086, ENSMMUG00000038690	C1GALT1
OG0001406	RLOC-00019561	LOC100179013	LOC122554524, LOC122561627	LOC103396810, LOC103397671, cdc14a	CDC14A, CDC14B, CDC14C	RLOC-00004462, RLOC-00011293, RLOC-00012408, RLOC-00023375	LOC113820845, LOC113825557	CDC14A, ENSMMUG00000005997, ENSMMUG00000008002	CDC14A, CDC14B
OG0001407	RLOC-00020309	LOC100186631	LOC122562047, patj	LOC103383743, LOC112486539, mpdz, patj	MPDZ, PATJ	RLOC-00012781, RLOC-00024595, RLOC-00025325, RLOC-00025821	LOC113801296, LOC113804288, LOC113804292	MPDZ, PATJ	MPDZ, PATJ
OG0001408	RLOC-00020369	erd2	LOC122542345, kdelr2b	LOC103382198, LOC103393031, kdelr3	KDELR2, KDELR3	RLOC-00010501, RLOC-00015326, RLOC-00015600, RLOC-00017426, RLOC-00018582, RLOC-00024919	LOC113802142	KDELR1, KDELR3	KDELR1, KDELR2, KDELR3
OG0001409	RLOC-00020423	LOC100181330	LOC122549157, LOC122563660, grhl1	LOC103377535, LOC103377766, LOC103394272, grhl2	GRHL1, GRHL2, GRHL3	RLOC-00015432, RLOC-00015860	LOC113802647	GRHL1, GRHL2, GRHL3	GRHL1, GRHL2, GRHL3
OG0001410	RLOC-00020929	LOC100185115	LOC122552212, LOC122565276, dock7, dock8	LOC103392587, LOC103395416, dock8	DOCK6, DOCK7, DOCK8	RLOC-00003035, RLOC-00005950, RLOC-00006508, RLOC-00014090	LOC113800912, LOC113800934	DOCK7	DOCK7, DOCK8
OG0001411	RLOC-00021061	zf_ring/c6hc_-1	rnf19a, rnf19b, si_ch211-278j3.3	LOC103393893, LOC103394586, LOC103398676, rnf19a	RNF19A, RNF19B	RLOC-00006428, RLOC-00008586, RLOC-00008712, RLOC-00011137, RLOC-00020158	LOC113801642, LOC113806782	ENSMMUG00000004387	RNF19A, RNF19B
OG0001413	RLOC-00021301	hnf6	LOC122544756, LOC122547212, onecut1, onecut3b	LOC103376627, LOC103379430, LOC103388698, LOC103396017, onecut2	ONECUT1, ONECUT2, ONECUT3	RLOC-00008076	LOC113810283	ONECUT1, ONECUT2	LOC102461102, ONECUT1, ONECUT2
OG0001414	RLOC-00021471	hh1, hh2	LOC122543311, LOC122551807, shha	LOC103377530, dhh, ihh	DHH, IHH, SHH	RLOC-00000173, RLOC-00003341	LOC113806692, LOC113819654	DHH, IHH, SHH	DHH, SHH
OG0001415	RLOC-00021761	LOC100180198, LOC100183942	LOC122552955, tmem30b	LOC103378480, LOC103381310, LOC103384016, LOC103391785	TMEM30A, TMEM30B	RLOC-00003327, RLOC-00023725	LOC113820288, LOC113820301	ENSMMUG00000002946, TMEM30A, TMEM30B	LOC102444078, TMEM30A, TMEM30B
OG0001416	RLOC-00022321	LOC100176604	LOC122560108, sulf1	LOC103384441, LOC103386328, sulf1	SULF1, SULF2	RLOC-00001403, RLOC-00009265, RLOC-00009310, RLOC-00009556, RLOC-00025171, RLOC-00025790	LOC113830033, LOC113830038	SULF1, SULF2	SULF1, SULF2
OG0001418	RLOC-00022391, RLOC-00022669	e2f1/2/3/6	LOC122564376, e2f2, e2f6	LOC103394109, e2f2, e2f3	E2F2, E2F3, E2F6	RLOC-00017808, RLOC-00024505	LOC113815959	E2F2, E2F3, E2F6	E2F2, E2F3, E2F6
OG0001419	RLOC-00022447	LOC778907, stat-b	LOC122543209, stat5a	LOC103381659, LOC103384626, LOC103393172	STAT5A, STAT5B, STAT6	RLOC-00003833, RLOC-00005569, RLOC-00007173, RLOC-00013885	LOC113830023	ENSMMUG00000003437, STAT5A, STAT6	LOC102454648, STAT5A
OG0001420	RLOC-00022618, RLOC-00022810	LOC100175603, LOC100184016	LOC122558882, idh1, idh2	LOC103379375, LOC103391570, LOC103399430, idh2	IDH1, IDH2	RLOC-00006250, RLOC-00024153	LOC113811885, LOC113830388	ENSMMUG00000008606, ENSMMUG00000014833, IDH1	IDH1
OG0001421	RLOC-00022907, RLOC-00023018, RLOC-00023850, RLOC-00023855	LOC100183529, LOC104265751, LOC108949492	LOC122546367, LOC122553947, agbl2	LOC103398773	AGBL2, AGBL3	RLOC-00013131, RLOC-00018715, RLOC-00026133	LOC113819660	AGBL2, AGBL3	AGBL2, AGBL3
OG0001422	RLOC-00023001	LOC100184143	clasp1a, clasp2	clasp1, clasp2	CLASP1, CLASP2	RLOC-00003480, RLOC-00006805, RLOC-00007270, RLOC-00009267, RLOC-00009910, RLOC-00010279, RLOC-00013148	LOC113823903, LOC113824001	CLASP1, CLASP2	CLASP1, CLASP2
OG0001424	RLOC-00023569, RLOC-00028717	LOC100178543	LOC122549127	LOC103388758, cndp2	CNDP1, CNDP2	RLOC-00004672, RLOC-00009092, RLOC-00018336, RLOC-00019330, RLOC-00026990, RLOC-00027329	LOC113817185, LOC113817189	CNDP1, CNDP2	CNDP2, LOC102445418, LOC102445657
OG0001425	RLOC-00024090	LOC100187236	LOC122544285, fmr1, fxr1	LOC103391318, fmr1, fxr1	FMR1, FXR1, FXR2	RLOC-00002298, RLOC-00004006, RLOC-00028478	LOC113813652	FMR1, FXR1, FXR2	FMR1, FXR1, FXR2
OG0001426	RLOC-00024239	LOC100184812	LOC122550677, LOC122555716	LOC103378628, LOC103392273	ENSG00000257207, ENSG00000284337, LIMS1, LIMS2, LIMS3, LIMS4	RLOC-00012896, RLOC-00017115, RLOC-00020841, RLOC-00021769	LOC113799973	LIMS1, LIMS2	LIMS1, LIMS2
OG0001427	RLOC-00024486, RLOC-00024487, RLOC-00024488, RLOC-00024540, RLOC-00025522	LOC100178748, LOC100184970, LOC101242153	LOC122542456, LOC122542457	hykk	HYKK	RLOC-00003747, RLOC-00004927, RLOC-00013144, RLOC-00017378, RLOC-00022262, RLOC-00028767	LOC113828125	ENSMMUG00000010738	HYKK
OG0001429	RLOC-00024828	LOC100184761	LOC122543105, gpam	LOC103397792, gpam	GPAM, GPAT2	RLOC-00006755, RLOC-00008544, RLOC-00008716, RLOC-00008823, RLOC-00009544, RLOC-00014898, RLOC-00020917, RLOC-00028390	LOC113825724	GPAM, GPAT2	GPAM, LOC102455247
OG0001431	RLOC-00025067	LOC100180051	LOC122542964, LOC122546964, LOC122561112, adgra3	LOC103382203, adgra1, adgra2, adgra3	ADGRA1, ADGRA2, ADGRA3	RLOC-00021716, RLOC-00026365	LOC113802033	ADGRA2, ENSMMUG00000019963, GPR123	ADGRA3, LOC102461716
OG0001432	RLOC-00025111	LOC100178153	LOC122555720, LOC122557344, pak1	LOC103379106, LOC103395561, pak1, pak2	PAK1, PAK2, PAK3	RLOC-00011773, RLOC-00015014	LOC113816549	PAK1, PAK2, PAK3	PAK1, PAK2, PAK3
OG0001433	RLOC-00025247	LOC100179766	slka, stk10	LOC103384003, slk, stk10	SLK, STK10	RLOC-00002280, RLOC-00003128, RLOC-00008310, RLOC-00009333, RLOC-00010848, RLOC-00012959, RLOC-00026343	LOC113827797	SLK, STK10	SLK, STK10
OG0001434	RLOC-00025252	LOC100185402	LOC122539561, pcgf5b, pcgf6	pcgf3, pcgf5, pcgf6	PCGF3, PCGF5, PCGF6	RLOC-00013017, RLOC-00013861, RLOC-00014977	LOC113803265	PCGF3, PCGF5, PCGF6	PCGF3, PCGF5, PCGF6
OG0001435	RLOC-00025484	LOC100181167	LOC122550565, LOC122555680, amot	LOC103395702, LOC103396056, LOC103399946	AMOT, AMOTL1, AMOTL2	RLOC-00008066, RLOC-00014692, RLOC-00019233	LOC113828587	AMOT, AMOTL1, AMOTL2	AMOT, AMOTL1, LOC106732841
OG0001437	RLOC-00025990	LOC100184733	LOC122555670, slc9a6a, slc9a7	LOC103395484, slc9a6	SLC9A6, SLC9A7, SLC9A9	RLOC-00002490, RLOC-00008634, RLOC-00009840	LOC113829204	ENSMMUG00000000584, SLC9A6, SLC9A7, SLC9A9	SLC9A6, SLC9A7, SLC9A9
OG0001442	RLOC-00027588	LOC100175234	LOC122550078, LOC122551741	LOC103377104, LOC103384501, LOC103389621, kif5a, kif5b	KIF5A, KIF5B, KIF5C	RLOC-00001331, RLOC-00008502, RLOC-00016819	LOC113823602	KIF5A, KIF5B, KIF5C	KIF5B, KIF5C
OG0001475	RLOC-00000482	LOC100175663	LOC122548393, brwd1, brwd3	LOC103377595, brwd3, phip	BRWD1, BRWD3, PHIP	RLOC-00009757	LOC113819822, LOC113822623	BRWD1, BRWD3, PHIP	BRWD1, BRWD3, PHIP
OG0001476	RLOC-00000515	LOC100180220	rpl36a	LOC103390585	RPL36A, RPL36A-HNRNPH2, RPL36AL	RLOC-00005651	LOC113828518	ENSMMUG00000002398, ENSMMUG00000017867, ENSMMUG00000019580, ENSMMUG00000021281, ENSMMUG00000029458, ENSMMUG00000029950, ENSMMUG00000031273, ENSMMUG00000031717, ENSMMUG00000032470, RPL36A	LOC102457420
OG0001479	RLOC-00000878	LOC100182708	ppip5k1a, ppip5k2	LOC103379791, ppip5k1	PPIP5K1, PPIP5K2	RLOC-00007889, RLOC-00009820, RLOC-00014232, RLOC-00018909, RLOC-00022411, RLOC-00022568	LOC113807667, LOC113820313, LOC113830544	PPIP5K2	PPIP5K1, PPIP5K2
OG0001484	RLOC-00001805, RLOC-00011057	LOC100182270	LOC122560453, gla, naga	LOC103380792, LOC103388750, gla	GLA, NAGA	RLOC-00019436, RLOC-00026803	LOC113810366, LOC113821065	GLA, NAGA	GLA, LOC102457826, NAGA
OG0001486	RLOC-00002067	LOC100185206	tmem161a, tmem161b	LOC103397122, LOC103397504, tmem161a	TMEM161A, TMEM161B	RLOC-00011563	LOC113825582	ENSMMUG00000009319, ENSMMUG00000039818, ENSMMUG00000043066, ENSMMUG00000044052, ENSMMUG00000047539, ENSMMUG00000047926, TMEM161A	TMEM161A, TMEM161B
OG0001491	RLOC-00003615, RLOC-00006222, RLOC-00012398, RLOC-00018537, RLOC-00021798	LOC100179099, LOC100183158, LOC100185916, LOC100186084, LOC104265853, LOC108949626, LOC113475771	cachd1	cachd1	CACHD1	RLOC-00006848, RLOC-00006863	LOC113804392	CACHD1	CACHD1
OG0001493	RLOC-00003754	zf_c2h2_-36	znf280d	znf280d	ENSG00000285253, POGZ, ZNF280A, ZNF280B, ZNF280C, ZNF280D	RLOC-00005571, RLOC-00008894, RLOC-00018944	LOC113827129	ZNF280A, ZNF280B, ZNF280C, ZNF280D	POGZ, ZNF280D
OG0001494	RLOC-00003796	LOC100177894	LOC122542628, LOC122549385, LOC122550158, LOC122557462, LOC122558844	LOC103387484, LOC103398430	RBPMS, RBPMS2	RLOC-00002541, RLOC-00003963, RLOC-00021043, RLOC-00028954	LOC113814989	RBPMS, RBPMS2	RBPMS, RBPMS2
OG0001495	RLOC-00005180	LOC100184984, LOC100185936	rab27a, rab27b	LOC103389106, LOC103397214, LOC103397608, rab27a	RAB27A, RAB27B	RLOC-00018503, RLOC-00024450, RLOC-00024489, RLOC-00027164	LOC113829827	RAB27A, RAB27B	RAB27A, RAB27B
OG0001497	RLOC-00006332	LOC100186976	LOC122561717, cacna2d2a	LOC103380101, LOC103382776, LOC103399086, LOC107989207, cacna2d2	CACNA2D1, CACNA2D2	RLOC-00000534, RLOC-00001290, RLOC-00011299, RLOC-00011834	LOC113825253	CACNA2D1, CACNA2D2	CACNA2D1, CACNA2D2
OG0001498	RLOC-00006482	LOC100179369	LOC122558872, LOC122561654, LOC122563195	LOC103379924, LOC103384602, LOC103384819, LOC103386141, cpne8	CPNE5, CPNE8, CPNE9	RLOC-00018709	LOC113809312, LOC113812488, LOC113830508	CPNE5, CPNE9	CPNE8
OG0001499	RLOC-00006641	pk1	LOC122563107, prickle1b, prickle2b	LOC103380120, LOC103385507, prickle1, prickle2, prickle3	PRICKLE1, PRICKLE2, PRICKLE3	RLOC-00020112	LOC113817440	PRICKLE1, PRICKLE2, PRICKLE3	PRICKLE1, PRICKLE2
OG0001500	RLOC-00006646, RLOC-00007796, RLOC-00007800	LOC100176075, LOC100182028, LOC100183070	LOC122563033, mov10l1	mov10, mov10l1	MOV10, MOV10L1	RLOC-00001685, RLOC-00009642	LOC113812953, LOC113817864, LOC113825628	MOV10L1	MOV10, MOV10L1
OG0001501	RLOC-00006652	LOC100183182, LOC108949604	grip1, grip2b	LOC103385556, LOC103386517, LOC103399634, grip1	GRIP1, GRIP2	RLOC-00007857, RLOC-00007937, RLOC-00007959, RLOC-00010154	LOC113829906	GRIP1, GRIP2	GRIP1, GRIP2
OG0001502	RLOC-00006662	raf1	braf	LOC103397124, LOC103397571, braf	ARAF, BRAF	RLOC-00003060, RLOC-00007532, RLOC-00009841, RLOC-00012706, RLOC-00018112, RLOC-00018199, RLOC-00018694, RLOC-00025355	LOC113806524	ARAF, BRAF	BRAF
OG0001503	RLOC-00007417	LOC100183236	LOC122563200, alg12, brpf1	LOC103384904, LOC103385666, brd1, brpf1	BRD1, BRPF1, BRPF3	RLOC-00022201	LOC113810736	BRD1, BRPF1, BRPF3	BRD1, BRPF1, BRPF3
OG0001505	RLOC-00007963	LOC101242403	LOC122546595, LOC122559372, atp6ap1la	LOC103384534, LOC103384644, LOC103385173, atp6ap1l	ATP6AP1	RLOC-00000388, RLOC-00009616, RLOC-00011736	LOC113820067, LOC113820069	ATP6AP1L, ENSMMUG00000005501	ATP6AP1, ATP6AP1L, LOC102456381
OG0001509	RLOC-00008610	LOC100187265	tsc1b	LOC103397967, LOC103398880, LOC103398971, LOC103399131, tsc1	TSC1	RLOC-00006406, RLOC-00006474, RLOC-00009727, RLOC-00014724, RLOC-00017037, RLOC-00017653, RLOC-00023196, RLOC-00025805	LOC113802624	TSC1	TSC1
OG0001511	RLOC-00008796	LOC100185718	LOC122550233, kalrna	LOC103388770, LOC103389782, LOC103391767, LOC103394720	KALRN, TRIO	RLOC-00005839, RLOC-00006297, RLOC-00007455, RLOC-00008556, RLOC-00016630	LOC113812135	ENSMMUG00000003851, TRIO	KALRN, TRIO
OG0001512	RLOC-00008983, RLOC-00009264, RLOC-00009266, RLOC-00010250, RLOC-00016874, RLOC-00020179, RLOC-00025221	LOC100180621, LOC100182912	LOC122558864, slc16a4	slc16a4	SLC16A4	RLOC-00009014	LOC113808605, LOC113816998, LOC113817509, LOC113817510	SLC16A4	SLC16A4
OG0001513	RLOC-00009187	LOC100184538	LOC122554538, LOC122564955, gpsm1b	LOC103395978, LOC103396208, gpsm1	GPSM1, GPSM2	RLOC-00014703, RLOC-00016173, RLOC-00017254, RLOC-00023287	LOC113809061	GPSM1, GPSM2	GPSM1, GPSM2, LOC102455796
OG0001515	RLOC-00009681	LOC100176505	LOC122540691, gramd1c	LOC103395030, gramd1b, gramd1c	GRAMD1A, GRAMD1B, GRAMD1C	RLOC-00002041, RLOC-00003873, RLOC-00018214, RLOC-00024446	LOC113815494	GRAMD1A, GRAMD1B, GRAMD1C	GRAMD1B, GRAMD1C
OG0001516	RLOC-00009913, RLOC-00010133	LOC100185453	LOC122549650, ube2e3	LOC103388353, LOC103388354	UBE2E1, UBE2E2, UBE2E3	RLOC-00000719, RLOC-00015104, RLOC-00028375	LOC113821427	ENSMMUG00000006351, ENSMMUG00000013069, UBE2E3	LOC102450669, UBE2E1, UBE2E3
OG0001517	RLOC-00010358	LOC100180716	rpl31	rpl31	RPL31	RLOC-00004459, RLOC-00004723	LOC113810146, LOC113830595	ENSMMUG00000010630, ENSMMUG00000020035, ENSMMUG00000029756, ENSMMUG00000031250, ENSMMUG00000031711, ENSMMUG00000039390, ENSMMUG00000040977, ENSMMUG00000041147, ENSMMUG00000042113, RPL31	RPL31
OG0001518	RLOC-00010377, RLOC-00014242	LOC100175893, LOC100186579	LOC122541329, LOC122563866	LOC103377937, LOC103387977, LOC103393843, LOC103394910	FLOT1, FLOT2	RLOC-00006791, RLOC-00021496	LOC113804666, LOC113813158, LOC113827515	FLOT1, FLOT2	FLOT2
OG0001519	RLOC-00010430	LOC100176815	ctdspla	LOC103385194, LOC103389575, LOC103396220, ctdspl	CTDSP1, CTDSP2, CTDSPL	RLOC-00001257, RLOC-00004863, RLOC-00005415, RLOC-00011012	LOC113820423	CTDSP1, CTDSP2, CTDSPL	CTDSP2, CTDSPL
OG0001520	RLOC-00010767	LOC100181679	LOC122562312, nme3	LOC103382188, LOC103393462, LOC103399693, nme3	NME1, NME1-NME2, NME2, NME3	RLOC-00005080, RLOC-00017392	LOC113809138	ENSMMUG00000001940, ENSMMUG00000003857	LOC102453338, LOC102454227, NME3
OG0001521	RLOC-00010815	LOC100186141	LOC122556531, LOC122557495, wwc3	LOC103395740, wwc3	WWC1, WWC2, WWC3	RLOC-00010845, RLOC-00010923, RLOC-00012745	LOC113821438	WWC1, WWC2, WWC3	WWC1, WWC2, WWC3
OG0001522	RLOC-00010891	LOC100184166	LOC122554598, LOC122564941, dnm2a	LOC103383914, LOC103396183, LOC103397947, dnm1, dnm2	DNM1, DNM2, DNM3	RLOC-00014961	LOC113808314	DNM1, DNM2	DNM1, DNM2, DNM3
OG0001523	RLOC-00010999	LOC100178893	LOC122550985, LOC122550986, stim2b	LOC103378022, LOC103383735, LOC103395658, stim2	STIM1, STIM2	RLOC-00006286, RLOC-00006584, RLOC-00016610, RLOC-00026321	LOC113805515	STIM1, STIM2	STIM1, STIM2
OG0001525	RLOC-00011213	LOC100176821	jade1, jade2, jade3	LOC103392693, jade1, jade2	JADE1, JADE2, JADE3	RLOC-00016866, RLOC-00025054	LOC113805245	JADE1, JADE3, PHF15	JADE1, JADE2, JADE3
OG0001526	RLOC-00011252	LOC100184024, LOC101242396	usp20, usp33	usp33	USP20, USP33	RLOC-00008210, RLOC-00009395, RLOC-00010779, RLOC-00015004, RLOC-00015124, RLOC-00020909	LOC113821885, LOC113826890	USP20, USP33	USP20, USP33
OG0001527	RLOC-00011284	LOC100179573	LOC122539812, osbpl3b, osbpl6	LOC103388433, LOC103394220, osbpl6	OSBPL3, OSBPL6, OSBPL7	RLOC-00009916, RLOC-00013076, RLOC-00024922	LOC113827286	OSBPL3, OSBPL6, OSBPL7	OSBPL3, OSBPL6
OG0001529	RLOC-00011706, RLOC-00011707, RLOC-00025641	LOC100179264	pnp4a, pnp6	LOC103379509, LOC103385983, LOC103386357, LOC103386817, LOC103396746	PNP	RLOC-00004409, RLOC-00006826, RLOC-00026880	LOC113803468, LOC113818958	ENSMMUG00000019126, PNP	LOC106731773
OG0001530	RLOC-00011866, RLOC-00011894	ci-zf_c2h2_-87, zf_c2h2_-88	mecom, prdm16	mecom, prdm16	MECOM, PRDM16	RLOC-00015181, RLOC-00018023, RLOC-00018153, RLOC-00019346	LOC113820607, LOC113827214	MECOM, PRDM16	MECOM, PRDM16
OG0001531	RLOC-00011885	LOC100176204	LOC122563907, ypel1	LOC103378571, LOC103393221, ypel1	YPEL1, YPEL2, YPEL3, YPEL4	RLOC-00009578	LOC113808991	YPEL1, YPEL2, YPEL3, YPEL4	YPEL1, YPEL2, YPEL4
OG0001532	RLOC-00011966, RLOC-00027107	LOC100178364	LOC122543761, parp3	parp2, parp3	PARP2, PARP3	RLOC-00000945, RLOC-00014192	LOC113810772, LOC113820742, LOC113820743, LOC113820749, LOC113820751, LOC113829160	PARP2, PARP3	PARP3
OG0001534	RLOC-00012303	LOC100180499	LOC122546616, camta1a	LOC103385353, LOC103386104, camta2	CAMTA1, CAMTA2	RLOC-00006837, RLOC-00007022, RLOC-00007163, RLOC-00007576, RLOC-00008052, RLOC-00009491, RLOC-00010470	LOC113819672	CAMTA2	CAMTA1, CAMTA2
OG0001536	RLOC-00012839, RLOC-00012843	LOC100179495	LOC122542371, LOC122546920, ep400	LOC103398799, LOC103399326, srcap	ENSG00000282034, EP400, SRCAP	RLOC-00028345	LOC113822211	ENSMMUG00000010556, ENSMMUG00000017731, EP400	EP400, LOC106732105, SRCAP
OG0001537	RLOC-00012889	LOC100185963, LOC100186865	LOC122549959, cmtm4	cmtm4, cmtm7	CMTM4, CMTM7	RLOC-00000319, RLOC-00010729, RLOC-00023373, RLOC-00027473	LOC113804225, LOC113804226, LOC113809872	CMTM4, CMTM7	CMTM4, CMTM7
OG0001538	RLOC-00012891	LOC100177967	LOC122554944, LOC122555483	rcbtb1, rcbtb2	RCBTB1, RCBTB2	RLOC-00009791, RLOC-00011234, RLOC-00015005, RLOC-00015039, RLOC-00019176, RLOC-00024439	LOC113805914, LOC113814908	RCBTB1, RCBTB2	RCBTB1, RCBTB2
OG0001540	RLOC-00012979	LOC100185927	clstn1, clstn2a	clstn1, clstn2, clstn3	CLSTN1, CLSTN2, CLSTN3	RLOC-00008464, RLOC-00012507, RLOC-00028526	LOC113803294	CLSTN2, CLSTN3, CTNNBIP1	CLSTN1, CLSTN2, CLSTN3
OG0001542	RLOC-00013966	LOC100177685	LOC122564162, LOC122564163	spns1, spns2	SPNS1, SPNS2, SPNS3	RLOC-00001477, RLOC-00017665, RLOC-00020819, RLOC-00022451, RLOC-00026660	LOC113815877	SPNS1, SPNS2, SPNS3	SPNS2, SPNS3
OG0001545	RLOC-00014859	LOC100183363	LOC122543776, ppm1aa, ppm1ba	LOC103381533, ppm1a, ppm1b	ENSG00000285542, PPM1A, PPM1B	RLOC-00000542, RLOC-00011821, RLOC-00014463, RLOC-00016545, RLOC-00020828	LOC113809927	PPM1B	PPM1A, PPM1B
OG0001546	RLOC-00014934	LOC100182855	LOC122543844, LOC122548604, pcnx1	pcnx1, pcnx2, pcnx3	PCNX1, PCNX2, PCNX3	RLOC-00009713, RLOC-00014729	LOC113802300	PCNX1, PCNX2, PCNXL3	PCNX1, PCNX2, PCNX3
OG0001547	RLOC-00014987	LOC100175956	LOC122542905, mapkbp1	LOC103378397, LOC103381027, mapkbp1	MAPKBP1, WDR62	RLOC-00000959, RLOC-00006782, RLOC-00011454, RLOC-00011566, RLOC-00011764, RLOC-00012998, RLOC-00016557	LOC113811365	WDR62	LOC102448110, WDR62
OG0001549	RLOC-00015165	LOC113474198	rnf115a, rnf126	LOC103394570, LOC103395956, rnf115, rnf126	RNF115, RNF126	RLOC-00001648, RLOC-00006175, RLOC-00006654, RLOC-00021788, RLOC-00024631	LOC113821699	RNF115, RNF126	RNF115, RNF126
OG0001550	RLOC-00015266	LOC100175904	LOC122552658, LOC122553571, cep170aa	LOC103381393, LOC103384020, LOC103388746, cep170	CEP170, CEP170B	RLOC-00006289, RLOC-00006753, RLOC-00007431, RLOC-00020095	LOC113806428	CEP170, CEP170B	CEP170, CEP170B
OG0001553	RLOC-00015765	foxn2/3	LOC122548001, foxn3	LOC103390737, foxn2, foxn3	FOXN2, FOXN3	RLOC-00002564, RLOC-00007351, RLOC-00008683, RLOC-00014160, RLOC-00015760	LOC113802823	ENSMMUG00000005289, FOXN2, FOXN3	FOXN2, FOXN3
OG0001555	RLOC-00016334	LOC100177926, zf_cxxc_-4	LOC122565129, mbd3a	LOC103389097, LOC103395940, LOC103399996	MBD2, MBD3	RLOC-00003230, RLOC-00011651, RLOC-00021366, RLOC-00027041	LOC113805668, LOC113805672	ENSMMUG00000003136, MBD3	MBD2, MBD3
OG0001556	RLOC-00016353, RLOC-00016786, RLOC-00021940	LOC100183961, LOC100185182	gba	gba	GBA1	RLOC-00003461	LOC113805997, LOC113806002, LOC113806003, LOC113820052, LOC113821554, LOC113822651, LOC113824094, LOC113824103	ENSMMUG00000049201, GBA	GBA
OG0001557	RLOC-00016545, RLOC-00017509	LOC100186792	LOC122563665, adamtsl3	LOC103379211, LOC112487047, adamtsl1	ADAMTSL1, ADAMTSL3	RLOC-00002713, RLOC-00006288, RLOC-00010027, RLOC-00013205, RLOC-00025113	LOC113812804	ADAMTSL1, ADAMTSL3	ADAMTSL1, ADAMTSL3
OG0001558	RLOC-00016595	LOC100180711	mllt1a, mllt3	mllt1, mllt3	MLLT1, MLLT3	RLOC-00001843, RLOC-00007176, RLOC-00007395, RLOC-00011847, RLOC-00012480, RLOC-00017412, RLOC-00025847	LOC113805893	MLLT1, MLLT3	MLLT1, MLLT3
OG0001559	RLOC-00016860	LOC100181784	LOC122552713, ppp1r13bb	LOC103383378, LOC103383535, ppp1r13b, tp53bp2	PPP1R13B, TP53BP2	RLOC-00004161, RLOC-00004526, RLOC-00012144, RLOC-00018655, RLOC-00019287	LOC113806681	PPP1R13B, TP53BP2	PPP1R13B, TP53BP2
OG0001561	RLOC-00016916	pellino	LOC122546251, LOC122553627, peli1b	LOC103381001, LOC103385536, LOC103387098, peli2	PELI1, PELI2, PELI3	RLOC-00023318, RLOC-00024003, RLOC-00025080	LOC113829789	PELI2, PELI3	PELI1, PELI2
OG0001564	RLOC-00017054	titf1	LOC122553062, nkx2.1	LOC103381381, LOC103381383, LOC103390078, nkx2-1	NKX2-1, NKX2-4, SFTA3	RLOC-00003571	LOC113815333, LOC113819901, LOC113819917	ENSMMUG00000009641, ENSMMUG00000011409	LOC102444053, LOC102452541, NKX2-1
OG0001565	RLOC-00017287, RLOC-00022520	sir2-a	LOC122557755, sirt2	LOC103380163, sirt2, sirt3	SIRT2, SIRT3	RLOC-00000636, RLOC-00000687, RLOC-00003237, RLOC-00015413, RLOC-00022941	LOC113807387	SIRT2, SIRT3	SIRT2, SIRT3
OG0001566	RLOC-00017382, RLOC-00017383	LOC100187429	LOC122542899, LOC122553879, snap25a	LOC103378363, LOC103398514, snap23, snap25	SNAP23, SNAP25	RLOC-00002705, RLOC-00005137, RLOC-00018396	LOC113815875	SNAP23, SNAP25	SNAP23, SNAP25
OG0001567	RLOC-00017407	LOC104266215	LOC122547612, foxa1, foxa2	LOC103377882, LOC103382243, foxa2	FOXA1, FOXA2, FOXA3	RLOC-00002102, RLOC-00009482, RLOC-00022190	LOC113828885	FOXA1, FOXA2, FOXA3	FOXA1, FOXA3
OG0001568	RLOC-00017446	LOC100175209	slc25a47b, slc25a48	LOC103380985, LOC103384777, slc25a48	SLC25A45, SLC25A47, SLC25A48	RLOC-00015554, RLOC-00016783, RLOC-00019169	LOC113818317	ENSMMUG00000001951, SLC25A45, SLC25A47	SLC25A45, SLC25A47, SLC25A48
OG0001569	RLOC-00018043	LOC100184632	LOC122552281, dnajb4, dnajb5	LOC103392725, dnajb1, dnajb4, dnajb5	DNAJB1, DNAJB4, DNAJB5	RLOC-00015815, RLOC-00019719	LOC113822591	DNAJB1, DNAJB4, ENSMMUG00000002766	DNAJB1, DNAJB4
OG0001571	RLOC-00018282	LOC104265877	LOC122561558, LOC122563217	LOC103380152, LOC103382818, LOC103386603	NUDT10, NUDT11, NUDT3, NUDT4, NUDT4B	RLOC-00000837, RLOC-00021979	LOC113813126	NUDT10, NUDT11, NUDT3, NUDT4	NUDT4
OG0001572	RLOC-00018361	tkr	LOC122543139, LOC122564891, tacr2	LOC103383510, LOC103397423, tacr2, tacr3	TACR1, TACR2, TACR3	RLOC-00010642	LOC113811469, LOC113821500	TACR1, TACR2	LOC102447598, TACR2, TACR3
OG0001573	RLOC-00018480	zf_c2hc_-1	LOC122549360, l3mbtl1, l3mbtl3	LOC103384516, LOC103391999, l3mbtl3	L3MBTL1, L3MBTL3, L3MBTL4	RLOC-00004224	LOC113819190, LOC113820436	L3MBTL1, L3MBTL3, L3MBTL4	L3MBTL1, L3MBTL3, LOC102461919
OG0001574	RLOC-00018639	LOC100184714	LOC122556577, rapgef2b	rapgef2, rapgef6	ENSG00000273217, RAPGEF2, RAPGEF6	RLOC-00006873, RLOC-00006953, RLOC-00007985, RLOC-00008173, RLOC-00023244	LOC113802398, LOC113802404	FNIP1, RAPGEF2	RAPGEF2, RAPGEF6
OG0001575	RLOC-00018668	LOC100176278	LOC122561372, LOC122564921	LOC103381943, LOC103387241, ppa2	PPA1	RLOC-00003508, RLOC-00017823, RLOC-00021772, RLOC-00024225, RLOC-00028652, RLOC-00028809	LOC113807676, LOC113829904	ENSMMUG00000005642, PPA1	PPA1, PPA2
OG0001576	RLOC-00018675	LOC100179747	LOC122547132, LOC122562350, epn2	LOC103387821, epn2, epn3	EPN2, EPN3	RLOC-00004062, RLOC-00011037, RLOC-00018737, RLOC-00019551, RLOC-00021727	LOC113813622	EPN2, EPN3	EPN2, EPN3
OG0001577	RLOC-00018853	LOC100178318	LOC122549046, esco2	LOC103377420, esco2	ESCO1, ESCO2	RLOC-00008558, RLOC-00008959, RLOC-00014735, RLOC-00022154, RLOC-00022248	LOC113824120, LOC113824121, LOC113828958	ESCO1, ESCO2	ESCO1, ESCO2
OG0001578	RLOC-00018921	LOC100179334	LOC122541789, LOC122556645, LOC122564950	LOC103381949, LOC103391033, LOC103395597, LOC103397812	ADAMTS14, ADAMTS2, ADAMTS3	RLOC-00000645	LOC113825884	ADAMTS14, ADAMTS2, ADAMTS3	ADAMTS14, ADAMTS3, LOC102456107
OG0001579	RLOC-00019223	LOC100183293	LOC122560156, tcea1, tcea3	LOC103385145, tcea1	TCEA1, TCEA2, TCEA3	RLOC-00002870, RLOC-00004372, RLOC-00025172	LOC113800712	TCEA1, TCEA2, TCEA3	TCEA1, TCEA2, TCEA3
OG0001580	RLOC-00019230	LOC100183261	LOC122559891, fer1l6, otofa	LOC103380349, LOC103380976, LOC103386456, fer1l6	FER1L6, OTOF	RLOC-00007398, RLOC-00015311, RLOC-00018551	LOC113817120	ENSMMUG00000014292, ENSMMUG00000020957, FER1L6	FER1L6, LOC102458767
OG0001581	RLOC-00019380	LOC100180321	smarca2, smarca4a	LOC103383990, smarca2, smarca4	SMARCA2, SMARCA4	RLOC-00005429, RLOC-00007904, RLOC-00009729, RLOC-00013931, RLOC-00022761, RLOC-00023361	LOC113824113, LOC113828961	SMARCA4	SMARCA2, SMARCA4
OG0001582	RLOC-00019422	LOC100186671	LOC122543010, znf503	LOC103381513, LOC103390062, LOC103397207, LOC103397455, znf503	ZNF503, ZNF703	RLOC-00002666, RLOC-00003930, RLOC-00026811	LOC113810235, LOC113819997	ZNF503, ZNF703	LOC106732757, ZNF703
OG0001583	RLOC-00019808	arfgap-9	LOC122542114, LOC122560572, adap2	LOC103383438, LOC103384150, LOC103392923, LOC103393009, adap1	ADAP1, ADAP2	RLOC-00021699, RLOC-00022018	LOC113815677	ADAP1, ADAP2	ADAP1, ADAP2, LOC102460744
OG0001584	RLOC-00020231	LOC100179130, LOC100187282	LOC122562181, gaa, gaa2	LOC103383270, gaa	GAA	RLOC-00000574, RLOC-00013183, RLOC-00013857, RLOC-00022111, RLOC-00024710	LOC113817084, LOC113818841, LOC113821974	GAA	GAA, LOC102463469
OG0001585	RLOC-00020269	LOC100183263	LOC122554729, zgc_103482	LOC103376746, LOC103395807, LOC103397052, LOC103397669	HABP4, SERBP1	RLOC-00018249, RLOC-00021632, RLOC-00026075	LOC113800297, LOC113823884	ENSMMUG00000037869, HABP4, SERBP1	HABP4, SERBP1
OG0001586	RLOC-00020777	LOC100176802	LOC122548812, lama4, lama5	lama3, lama4, lama5	LAMA3, LAMA4, LAMA5	RLOC-00001087	LOC113802906, LOC113814314	LAMA3, LAMA4, LAMA5	LAMA3, LAMA4, LAMA5
OG0001587	RLOC-00020867	LOC100179377, LOC100184777	LOC122544180, stx12	LOC103388880, LOC103394508, stx7	STX12, STX7	RLOC-00003168, RLOC-00007391, RLOC-00008601, RLOC-00015579, RLOC-00027293	LOC113817045	PPP1R8, STX7	STX12, STX7
OG0001588	RLOC-00021065	LOC100177766, LOC100179212, LOC100185288	LOC122543082, slc20a2	LOC103396999, LOC103397731, LOC103398325, slc20a1	SLC20A1, SLC20A2	RLOC-00001204, RLOC-00009927, RLOC-00011474, RLOC-00012178	LOC113813899	SLC20A1	SLC20A1, SLC20A2
OG0001589	RLOC-00021380	leprecan	p3h1, p3h2	p3h1, p3h2, p3h3	P3H1, P3H2, P3H3	RLOC-00005348, RLOC-00006831, RLOC-00008738	LOC113810720	P3H1, P3H2, P3H3	P3H1, P3H2, P3H3
OG0001592	RLOC-00021776	pur-alpha/beta/gamma	LOC122543202, LOC122547638, puraa	LOC103389166, LOC103389939, LOC103391294, LOC103396891, LOC103397871, pura	PURA, PURB, PURG	RLOC-00015597	LOC113827336	PURA, PURB, PURG	PURG
OG0001593	RLOC-00022012	LOC100179837	LOC122549112, pnpla2, pnpla3	LOC103379814, LOC103379815, LOC103384406, pnpla2	PNPLA2, PNPLA3	RLOC-00001934, RLOC-00014766	LOC113804923, LOC113829163	ENSMMUG00000020625, PNPLA3	LOC102443833, LOC102452905, PNPLA2
OG0001594	RLOC-00022015	LOC100179762	cap1, cap2	cap1, cap2	CAP1, CAP2	RLOC-00002127, RLOC-00010035, RLOC-00011240, RLOC-00016339, RLOC-00017270, RLOC-00025698	LOC113805456	CAP1, CAP2, ENSMMUG00000045628	CAP1, CAP2
OG0001595	RLOC-00022017	LOC100187447	LOC122547152, LOC122563678, rbm24a	LOC103385422, LOC103386093, LOC103388368, rbm24	RBM24, RBM38	RLOC-00020068, RLOC-00021786, RLOC-00027436	LOC113829238	ENSMMUG00000042288, RBM24, RBM38	RBM24, RBM38
OG0001596	RLOC-00022059	LOC100180772	LOC122539959, LOC122549805, c32h15orf48	LOC103381411, LOC103384495, LOC103392655, c5h15orf48	C15orf48, NDUFA4, NDUFA4L2	RLOC-00003021, RLOC-00020021	LOC113827372	C15orf48, ENSMMUG00000020894, ENSMMUG00000029771, NDUFA4L2	NDUFA4
OG0001597	RLOC-00022164	LOC100185666	sbf1, sbf2	sbf1, sbf2	SBF1, SBF2	RLOC-00000934, RLOC-00003371, RLOC-00007276, RLOC-00014805, RLOC-00016673, RLOC-00017596	LOC113805731, LOC113817833	ENSMMUG00000009082, ENSMMUG00000038183, SBF2	SBF2
OG0001598	RLOC-00022318	zf_c2h2_-33	LOC122551730, zeb1b	LOC103386405, LOC103392378, LOC103396793, zeb1, zeb2	ZEB1, ZEB2	RLOC-00002755, RLOC-00016964, RLOC-00018570, RLOC-00028739	LOC113824903	ZEB1, ZEB2	ZEB1, ZEB2
OG0001599	RLOC-00022533	tgfbr-iia	LOC122550141, LOC122551736	LOC103377337, LOC103396513, acvr2a	ACVR2A, ACVR2B	RLOC-00001228, RLOC-00001296, RLOC-00006155, RLOC-00017284, RLOC-00019708, RLOC-00028413	LOC113807829	ACVR2A, ACVR2B	ACVR2A, ACVR2B
OG0001600	RLOC-00022612	LOC100177243	LOC122550012, stam2	stam, stam2	STAM, STAM2	RLOC-00001034, RLOC-00005311, RLOC-00008619, RLOC-00011542, RLOC-00012396, RLOC-00024390, RLOC-00026983	LOC113809389	STAM, STAM2	STAM, STAM2
OG0001601	RLOC-00022675	LOC100177631, LOC100180454, LOC100185260	LOC122542492, LOC122542496	LOC103380498	DUOXA1, DUOXA2	RLOC-00003179, RLOC-00015556, RLOC-00021902, RLOC-00027966	LOC113813534, LOC113814477, LOC113821394	DUOXA1, DUOXA2	LOC102461805, LOC102462030
OG0001602	RLOC-00022697	LOC100180395	malrd1	malrd1	MALRD1	RLOC-00001131, RLOC-00006514, RLOC-00006827, RLOC-00007040, RLOC-00010628, RLOC-00011294, RLOC-00011560, RLOC-00014823, RLOC-00016666	LOC113804475, LOC113804476, LOC113818940, LOC113822184	MALRD1	MALRD1
OG0001603	RLOC-00022857	LOC100181818	LOC122563006, LOC122563320, LOC122563356	LOC103382979, LOC103384407	ETV6, ETV7	RLOC-00000744, RLOC-00004685, RLOC-00015784, RLOC-00019919	LOC113814894, LOC113824567, LOC113829368	ETV6, ETV7	ETV6, ETV7
OG0001606	RLOC-00024327	LOC104266609	LOC122554936, LOC122557127, htr2aa, htr2b	LOC103386587, htr2b	HTR2A, HTR2B, HTR2C	RLOC-00011127	LOC113810262, LOC113820110	HTR2A, HTR2B, HTR2C	HTR2A, HTR2B, HTR2C
OG0001607	RLOC-00024703	LOC100177464	LOC122550506, stk25b, stk26	LOC103388902, LOC103391587, stk24, stk25	STK24, STK25, STK26	RLOC-00002791	LOC113804504	MST4, STK24, STK25	LOC102461959, STK25, STK26
OG0001608	RLOC-00025060, RLOC-00028833	LOC100184556	LOC122556844, LOC122558562, LOC122561390	LOC103381637, LOC103387658, LOC103390633, LOC103391014, LOC112487327	CTBP1, CTBP2	RLOC-00025969	LOC113800533	CTBP1	CTBP1, CTBP2, LOC102451846, LOC102462263
OG0001609	RLOC-00025570, RLOC-00025571, RLOC-00025914, RLOC-00025938	LOC100182870	LOC122551995, prom2	LOC103383643, LOC103390680	PROM1, PROM2	RLOC-00007328, RLOC-00009661, RLOC-00010607, RLOC-00017201	LOC113802277, LOC113803391	PROM1	PROM1, PROM2
OG0001610	RLOC-00025612	LOC100184971	rnf122, rnf24	LOC103384011, LOC103386926, rnf122, rnf24	RNF122, RNF24	RLOC-00002716, RLOC-00011960, RLOC-00012677, RLOC-00012939	LOC113806356, LOC113817659	RNF122, RNF24	RNF122, RNF24
OG0001611	RLOC-00025623	dp-1	LOC122556221, LOC122557396	tfdp1	TFDP1, TFDP2, TFDP3	RLOC-00008126, RLOC-00010979, RLOC-00024087, RLOC-00027002	LOC113809925	ENSMMUG00000000533, ENSMMUG00000041464, TFDP1, TFDP2, TFDP3	TFDP1, TFDP2
OG0001612	RLOC-00025809	LOC100187205	LOC122550838, tbl1xr1a	LOC103376811, LOC103392009, LOC103396158	TBL1X, TBL1XR1, TBL1Y	RLOC-00004410, RLOC-00012770, RLOC-00024938	LOC113811429, LOC113811433	TBL1X, TBL1XR1, TBL1Y	TBL1X, TBL1XR1
OG0001613	RLOC-00025919	LOC100183199	LOC122554916, LOC122556766, LOC122561380	LOC103382369, LOC103386859, LOC107988270	PANK1, PANK2, PANK3	RLOC-00001886, RLOC-00026422	LOC113819409	ENSMMUG00000010780, PANK2, PANK3	PANK1, PANK2, PANK3
OG0001615	RLOC-00026423	ptp	LOC122549888, ptpn4a	LOC103388163, ptpn4	PTPN3, PTPN4	RLOC-00002982, RLOC-00004118, RLOC-00007184, RLOC-00008986, RLOC-00015338, RLOC-00016468, RLOC-00020010	LOC113805673	PTPN3, PTPN4	PTPN3, PTPN4
OG0001616	RLOC-00026455	LOC100181038	LOC122546268, LOC122548788, LOC122551638	LOC103389440, LOC103396561, kcnh2, kcnh6, kcnh7	KCNH2, KCNH6, KCNH7	RLOC-00022672	LOC113802988	KCNH2, KCNH6, KCNH7	KCNH6, KCNH7
OG0001617	RLOC-00026711	LOC778969	LOC122543214, LOC122549564, mstnb	LOC103389516, LOC103392395, LOC103395881, gdf11	GDF11, MSTN	RLOC-00001913, RLOC-00011995, RLOC-00017400	LOC113802685, LOC113826590	GDF11, MSTN	GDF11, MSTN
OG0001618	RLOC-00027066	LOC100183501	LOC122543283, LOC122551601, fmnl1a	LOC103381677, LOC103385092, LOC103389806, LOC103392607, fmnl2	FMNL1, FMNL2, FMNL3	RLOC-00008041, RLOC-00008380	LOC113803748	FMNL1, FMNL2, FMNL3	FMNL2
OG0001619	RLOC-00027301	LOC100175764	LOC122539778, LOC122550031	LOC103385206, LOC103386054, pip4k2a, pip4k2b	PIP4K2A, PIP4K2B, PIP4K2C	RLOC-00021810, RLOC-00026230	LOC113799977	PIP4K2A, PIP4K2B, PIP4K2C	LOC102457752, PIP4K2A, PIP4K2B
OG0001620	RLOC-00027601	LOC100187314	LOC122551266, stk17a, stk17al	LOC103393182, stk17b	STK17A, STK17B	RLOC-00007235, RLOC-00010386, RLOC-00011307, RLOC-00013846, RLOC-00016135, RLOC-00028173	LOC113815272	ENSMMUG00000042418, STK17A	STK17A, STK17B
OG0001670	RLOC-00000341	LOC100179882	LOC122552944, LOC122563540	LOC103378063, LOC103381342, hnrnpr	ENSG00000271793, HNRNPR, SYNCRIP	RLOC-00011046, RLOC-00024643, RLOC-00027349	LOC113810089	ENSMMUG00000029540, HNRNPR, SYNCRIP	HNRNPR, SYNCRIP
OG0001673	RLOC-00000466, RLOC-00015684, RLOC-00017395, RLOC-00029651	LOC100185952	marc1	LOC103381488	ENSG00000286231, MTARC1, MTARC2	RLOC-00003099, RLOC-00026393	LOC113819008, LOC113822371, LOC113822376, LOC113826334, LOC113830106	ENSMMUG00000015485	MARC1
OG0001674	RLOC-00000599, RLOC-00013019	LOC100176729	chmp1a, chmp1b	LOC103391323, chmp1a, chmp1b	CHMP1A, CHMP1B	RLOC-00025280, RLOC-00028920, RLOC-00029016, RLOC-00029172	LOC113807184, LOC113814455	CHMP1A	CHMP1A, CHMP1B
OG0001675	RLOC-00000631, RLOC-00000632, RLOC-00026013	LOC100184503	xpnpep1, xpnpep2	xpnpep1, xpnpep2	XPNPEP1, XPNPEP2	RLOC-00000490, RLOC-00016156	LOC113812557, LOC113823490, LOC113823517	XPNPEP1, XPNPEP2	XPNPEP1, XPNPEP2
OG0001683	RLOC-00001639	LOC100183250	LOC122542210, LOC122557989	LOC103380127, LOC103382008, LOC103393672, LOC103399449, cpt1a	CPT1A, CPT1B	RLOC-00000563, RLOC-00000873, RLOC-00017593	LOC113810183, LOC113810184	CPT1A, CPT1B	CPT1A
OG0001684	RLOC-00001708	LOC100186189	LOC122543920, LOC122555358, rcan3	rcan1, rcan3	RCAN1, RCAN2, RCAN3	RLOC-00016140, RLOC-00028758	LOC113800210	RCAN1, RCAN2, RCAN3	RCAN1, RCAN2, RCAN3
OG0001686	RLOC-00001864, RLOC-00001865, RLOC-00006215	LOC100176050, LOC100185183	LOC122555303, tmem45b	tmem45a, tmem45b	TMEM45A, TMEM45B	RLOC-00012856, RLOC-00023319, RLOC-00027000	LOC113826874	TMEM45A	LOC102449994, LOC102451006, TMEM45A
OG0001687	RLOC-00001936	LOC100183892	LOC122550718, LOC122563733	LOC103389886, LOC103391980, LOC103394027, zc3h12a	ZC3H12A, ZC3H12C, ZC3H12D	RLOC-00010246	LOC113821536	ENSMMUG00000014999, ZC3H12A, ZC3H12C	ZC3H12A, ZC3H12C, ZC3H12D
OG0001689	RLOC-00001964	LOC100178837	LOC122563579, zdhhc14, zdhhc9	LOC103385232, zdhhc18, zdhhc9	ZDHHC14, ZDHHC18, ZDHHC9	RLOC-00016481, RLOC-00020506	LOC113826888	ENSMMUG00000041160, ZDHHC14, ZDHHC9	ZDHHC14, ZDHHC18
OG0001696	RLOC-00004711, RLOC-00009202, RLOC-00010318	LOC100177495, LOC100179268	LOC122550618, LOC122564766	dpp7, prcp	DPP7, PRCP	RLOC-00009325, RLOC-00016370	LOC113805106	DPP7, PRCP	DPP7, LOC102447055, PRCP
OG0001699	RLOC-00005631, RLOC-00005633, RLOC-00006183, RLOC-00006567, RLOC-00020010	LOC100176922	abca3b	abca3	ABCA3	RLOC-00002621, RLOC-00007538	LOC113800773, LOC113817855, LOC113818713, LOC113823173	ABCA3, ENSMMUG00000018286, ENSMMUG00000043703	ABCA3
OG0001701	RLOC-00006172	LOC100184412, LOC101242894	LOC122558997, bicd1a	LOC103385394, LOC103385473, LOC103385812, bicd1	BICD1, BICD2	RLOC-00021394, RLOC-00022123, RLOC-00026129	LOC113827941	BICD1, BICD2	BICD1, BICD2
OG0001704	RLOC-00007567	LOC100175529	LOC122559079, frmd4a	LOC103386308, LOC103399171, frmd4a, frmd4b	FRMD4A, FRMD4B	RLOC-00001397, RLOC-00015903, RLOC-00016314, RLOC-00021573	LOC113814174	FRMD4A, FRMD4B	FRMD4A, FRMD4B
OG0001705	RLOC-00007708	LOC100175863	lmcd1, tes	LOC103386666, LOC103399058, tes	LMCD1, TES	RLOC-00004907, RLOC-00010649, RLOC-00012758, RLOC-00015664	LOC113807947, LOC113807954	LMCD1, TES	LMCD1, TES
OG0001706	RLOC-00007951	LOC100176997	LOC122552362, LOC122558805, LOC122558806, LOC122561861	sec61a1	SEC61A1, SEC61A2	RLOC-00026981, RLOC-00027480	LOC113809516, LOC113813297, LOC113823952	ENSMMUG00000040981, SEC61A1, SEC61A2	SEC61A1, SEC61A2
OG0001707	RLOC-00007954	LOC779004	LOC122542047, LOC122558800, gata3	LOC103386174, LOC103386310, gata2, gata3	GATA2, GATA3	RLOC-00002493, RLOC-00023029, RLOC-00023971	LOC113806769	GATA2, GATA3	GATA2, GATA3
OG0001710	RLOC-00008239	LOC100186111	mtmr6, mtmr7b, mtmr8	LOC103384313, LOC103391312, mtmr6	MTMR6, MTMR7, MTMR8	RLOC-00005197	LOC113824467	MTMR6, MTMR7, MTMR8	MTMR6, MTMR7, MTMR8
OG0001712	RLOC-00008454	cibeta-catenin	LOC122539713, ctnnb1	LOC103384343, LOC103394609, ctnnb1	CTNNB1, JUP	RLOC-00001509, RLOC-00002562, RLOC-00004114, RLOC-00013165, RLOC-00015520	LOC113818946	CTNNB1, JUP	CTNNB1, LOC102456680
OG0001714	RLOC-00008688, RLOC-00021886	rev-erb	nr1d1, nr1d2b	LOC103385110, LOC103385997, LOC103388356, LOC103394701	NR1D1, NR1D2	RLOC-00013501, RLOC-00021608	LOC113804417, LOC113804419	NR1D1, NR1D2	LOC102455296, NR1D2
OG0001716	RLOC-00009129, RLOC-00021570, RLOC-00023576	LOC100181851	kcnt1b, kcnt2	LOC103390441, LOC103392726, LOC103396866, LOC103397829	KCNT1, KCNT2	RLOC-00016954, RLOC-00022172	LOC113816394	KCNT1, KCNT2	KCNT1, LOC102444742
OG0001717	RLOC-00009381	LOC100182728	ccny, ccnyl1	LOC103389563, LOC103396636, ccny, ccnyl1	CCNY, CCNYL1	RLOC-00017101	LOC113809457	CCNY, CCNYL1, ENSMMUG00000002711, ENSMMUG00000012013, ENSMMUG00000042813	CCNY, CCNYL1
OG0001718	RLOC-00009383	cdx	LOC122550768, cdx1b, cdx4	LOC103391010, LOC103395749, cdx4	CDX1, CDX2, CDX4	RLOC-00008647	LOC113812979	CDX4, ENSMMUG00000037930	CDX1, CDX2, CDX4, LOC102447047
OG0001719	RLOC-00009530	zf_dhhc_-1	zdhhc15b, zdhhc2, zdhhc20b	zdhhc15, zdhhc2, zdhhc20	ZDHHC15, ZDHHC2, ZDHHC20	RLOC-00014702	LOC113802077	ZDHHC15, ZDHHC2, ZDHHC20	ZDHHC15, ZDHHC2, ZDHHC20
OG0001720	RLOC-00009760	LOC100175630, LOC100181868	LOC122543027, pebp1	LOC103398232, LOC112486584, pebp1	PEBP1, PEBP4	RLOC-00000367, RLOC-00020168, RLOC-00023407	LOC113811253, LOC113822060	ENSMMUG00000005098, ENSMMUG00000038941, PEBP4	PEBP1
OG0001721	RLOC-00009761	LOC100179581	LOC122551458, ica1	ica1	ICA1, ICA1L	RLOC-00013354, RLOC-00013586, RLOC-00014966, RLOC-00017243, RLOC-00017391	LOC113801026, LOC113812733	ICA1, ICA1L	ICA1, ICA1L, LOC102456375
OG0001723	RLOC-00010087, RLOC-00028392	LOC100176112, LOC101243099	abhd14a, abhd14b	abhd14a, abhd14b	ABHD14A, ABHD14B	RLOC-00001068, RLOC-00002610, RLOC-00019309	LOC113804251, LOC113804264, LOC113809309, LOC113826559	ABHD14B	ABHD14A
OG0001724	RLOC-00010093	smad1/5	LOC122556620, smad1, smad9	LOC103391130, smad1, smad9	SMAD1, SMAD5, SMAD9	RLOC-00001975	LOC113808650, LOC113808651	SMAD1, SMAD9	SMAD1, SMAD5, SMAD9
OG0001725	RLOC-00010171	LOC100178449, LOC100184982, LOC100186649, LOC100186930	LOC122550502, slc15a2	LOC103389450, LOC103391588, LOC103391886	SLC15A1, SLC15A2	RLOC-00002371, RLOC-00019266	LOC113822187	SLC15A1, SLC15A2	SLC15A1, SLC15A2
OG0001727	RLOC-00010354	LOC100175951	LOC122557325, usp12a, usp46	LOC103386219, usp12, usp46	USP12, USP46	RLOC-00027042	LOC113808506	ENSMMUG00000002306, ENSMMUG00000032400, USP12, USP46	LOC102448690, USP12, USP46
OG0001729	RLOC-00010486	LOC100186765	LOC122541573, LOC122547444	abhd16a	ABHD16A, ABHD16B	RLOC-00010044, RLOC-00016448, RLOC-00020331, RLOC-00021702, RLOC-00022931, RLOC-00023491, RLOC-00023616	LOC113822803	ABHD16A, ABHD16B	ABHD16B, LOC102446041
OG0001730	RLOC-00010680	LOC100185252	LOC122547329, clcn3, clcn5b	LOC103386292, LOC103386429, clcn4	CLCN3, CLCN4, CLCN5	RLOC-00022542	LOC113821521	CLCN3, CLCN4, CLCN5	CLCN3, CLCN4, LOC102449669
OG0001731	RLOC-00010807	LOC100186844	mapk8ip3, spag9b	LOC103382305, LOC103392953, mapk8ip3	MAPK8IP3, SPAG9	RLOC-00008324, RLOC-00011776, RLOC-00011943, RLOC-00012302, RLOC-00025429	LOC113808326	MAPK8IP3, SPAG9	MAPK8IP3, SPAG9
OG0001732	RLOC-00010980	LOC100179493	LOC122552390, dennd1a, dennd1b	dennd1a, dennd1b	DENND1A, DENND1B	RLOC-00020687, RLOC-00023085, RLOC-00027955	LOC113811301	DENND1A, DENND1B	DENND1A, DENND1B, DENND1C, LOC102449846
OG0001735	RLOC-00011151	nr1	LOC122539828, LOC122549654	LOC103381858, LOC103393667, thrb	THRA, THRB	RLOC-00000042, RLOC-00007088, RLOC-00008496, RLOC-00023226, RLOC-00023441, RLOC-00025675	LOC113826050	THRA, THRB	THRB
OG0001736	RLOC-00011209	LOC100176725	LOC122564785, stxbp2, stxbp3	stxbp2, stxbp3	STXBP1, STXBP2, STXBP3	RLOC-00016024, RLOC-00018691, RLOC-00019009	LOC113818826	STXBP1, STXBP2, STXBP3	STXBP1, STXBP3
OG0001737	RLOC-00011228	tgfbr-ic	LOC122543396, LOC122551926, tgfbr1b	LOC103376883, LOC103385953, acvr1b	ACVR1B, ACVR1C, TGFBR1	RLOC-00003292, RLOC-00013636	LOC113807067	ACVR1B, ACVR1C, TGFBR1	ACVR1B, ACVR1C
OG0001739	RLOC-00011515	zf_fyve_-6	LOC122551857, fyco1a	LOC103396406, LOC103398058	FYCO1, RUFY4	RLOC-00000540, RLOC-00003923, RLOC-00010466, RLOC-00011213, RLOC-00012307, RLOC-00020746, RLOC-00022457	LOC113805009	FYCO1, RUFY4	FYCO1
OG0001741	RLOC-00011553	LOC100176638	LOC122559462, def6a, swap70b	LOC103379268, LOC103380006, LOC103382691, def6	DEF6, SWAP70	RLOC-00006731, RLOC-00007472, RLOC-00018290	LOC113811730	DEF6, SWAP70	DEF6, SWAP70
OG0001742	RLOC-00011683	dsh	LOC122540344, LOC122556138, dvl2	LOC103382638, dvl1, dvl2, dvl3	DVL1, DVL2, DVL3	RLOC-00013772	LOC113818048	DVL1, DVL3	DVL2, DVL3, LOC102448187
OG0001743	RLOC-00011865	LOC100184186	LOC122544337, gigyf2	gigyf1, gigyf2	GIGYF1, GIGYF2	RLOC-00002472, RLOC-00013520, RLOC-00014392, RLOC-00016446	LOC113809037, LOC113809039, LOC113809048	GIGYF1, GIGYF2	GIGYF1, GIGYF2
OG0001744	RLOC-00011928	LOC100185405, LOC104266020	LOC122548864, gnas	LOC103377324, LOC103386688, LOC103396682, gnas	GNAL	RLOC-00002644, RLOC-00002866, RLOC-00005178, RLOC-00016553	LOC113813238, LOC113813251	GNAS	GNAL, LOC102447036
OG0001747	RLOC-00012032, RLOC-00013729	LOC100183973	LOC122549129, LOC122558296	LOC103377283, LOC103398424	CYB5A, CYB5B	RLOC-00004044, RLOC-00005233, RLOC-00015585, RLOC-00016838	LOC113803796, LOC113813557	CYB5A, CYB5B, ENSMMUG00000043588	LOC102450863
OG0001748	RLOC-00012504, RLOC-00024790	ck2a	LOC122560280, csnk2a2b, zgc_86598	LOC103378870, LOC103388495, csnk2a2	CSNK2A1, CSNK2A2, CSNK2A3	RLOC-00009528, RLOC-00020520, RLOC-00028698	LOC113812677	CSNK2A2	CSNK2A1, CSNK2A2
OG0001749	RLOC-00012566	LOC113474267	LOC122558245, LOC122559984	LOC103379161, LOC103384687	COX4I1, COX4I2	RLOC-00004616, RLOC-00005372, RLOC-00019110	LOC113827976	COX4I1, COX4I2, ENSMMUG00000041358, ENSMMUG00000043833, ENSMMUG00000044849	LOC102456438, LOC112546923
OG0001751	RLOC-00012701	LOC100181088	LOC122563952, kctd10	LOC103397166, kctd10, tnfaip1	KCTD10, KCTD13, TNFAIP1	RLOC-00023462, RLOC-00025833	LOC113803750	KCTD10, KCTD13, TNFAIP1	KCTD10, KCTD13, TNFAIP1
OG0001752	RLOC-00012868	LOC100176232	LOC122562879, LOC122563850	LOC103389399, LOC103394876, LOC103397445	ABR, BCR	RLOC-00004691, RLOC-00008513, RLOC-00008872, RLOC-00009903, RLOC-00019994	LOC113827475	ABR, BCR	ABR, LOC102445238
OG0001753	RLOC-00013522	LOC100178986	plod1a, plod2	LOC103389255, plod1, plod2	PLOD1, PLOD2, PLOD3	RLOC-00009523, RLOC-00011778	LOC113829136	PLOD1, PLOD2, PLOD3	LOC102445695, PLOD1, PLOD3
OG0001754	RLOC-00013937	LOC494389	LOC122562696, hip1	LOC103389961, LOC103399320, hip1, hip1r	HIP1, HIP1R	RLOC-00000573, RLOC-00001163, RLOC-00017708	LOC113821792, LOC113821811	HIP1, HIP1R	HIP1, HIP1R
OG0001755	RLOC-00013941	LOC100176319, LOC100186724	LOC122562782, LOC122563975	LOC103378294, LOC103390134, LOC103395123	ENSG00000266086, SRSF1, SRSF9	RLOC-00002342	LOC113820651	ENSMMUG00000003260, ENSMMUG00000040941, SRSF1, SRSF9	SRSF1, SRSF9
OG0001756	RLOC-00014081, RLOC-00014642	tbx1, tbx20	tbx1, tbx20	LOC103378270, tbx1, tbx20	TBX1, TBX10, TBX20	RLOC-00013707	LOC113824894, LOC113828703	TBX1, TBX20	LOC102450552, TBX20
OG0001757	RLOC-00014169	LOC100178259	LOC122562519, LOC122563905	LOC103377638, LOC103397760, cltc	CLTC, CLTCL1	RLOC-00007811, RLOC-00007842, RLOC-00010110, RLOC-00011145, RLOC-00018317	LOC113826740	CLTC, CLTCL1	CLTC, CLTCL1
OG0001758	RLOC-00014276	LOC100186841	LOC122540197, LOC122555986	LOC103378378, LOC103378392, ece1	ECE1, ECE2, EEF1AKMT4-ECE2	RLOC-00000271, RLOC-00011223, RLOC-00013413	LOC113812644, LOC113822471	ECE1, ECE2	ECE1, ECE2
OG0001759	RLOC-00014347	LOC100175092	prelid3a, prelid3b	LOC103384506, prelid3a, prelid3b	PRELID3A, PRELID3B	RLOC-00013516, RLOC-00014196, RLOC-00020811	LOC113817274	ENSMMUG00000007560, ENSMMUG00000022446, ENSMMUG00000037576, ENSMMUG00000047432	PRELID3A, PRELID3B
OG0001762	RLOC-00014580	LOC494359	LOC122551006, pitpnm3	LOC103389952, LOC103397161, LOC103397524, pitpnm3	PITPNM1, PITPNM2, PITPNM3	RLOC-00003398, RLOC-00017272	LOC113813533	PITPNM1, PITPNM2, PITPNM3	PITPNM2, PITPNM3
OG0001763	RLOC-00014639, RLOC-00018302	LOC100178556, LOC100181639	LOC122551133, piwil2	LOC103399102, piwil1, piwil2	PIWIL1, PIWIL2, PIWIL4	RLOC-00020934	LOC113824132	PIWIL1, PIWIL2, PIWIL4	PIWIL2, PIWIL4
OG0001764	RLOC-00014742	LOC100183327	LOC122564140, tmem120b	LOC103378570, LOC103390460, LOC103395391	TMEM120A, TMEM120B	RLOC-00004078, RLOC-00008046, RLOC-00023221, RLOC-00026481, RLOC-00027957	LOC113828298	TMEM120A, TMEM120B	TMEM120A, TMEM120B
OG0001765	RLOC-00014747	LOC100176316	LOC122540553, rpl23a	rpl23a	RPL23A	RLOC-00005596	LOC113808916	ENSMMUG00000007073, ENSMMUG00000007810, ENSMMUG00000018010, ENSMMUG00000022951, ENSMMUG00000029880, ENSMMUG00000030042, ENSMMUG00000030801, ENSMMUG00000032340, ENSMMUG00000048720, RPL23A	RPL23A
OG0001766	RLOC-00014749	LOC100186992	LOC122547808	LOC103377802, LOC103389972, LOC103395107, LOC103396989, LOC103397710	PITPNA, PITPNB	RLOC-00024969, RLOC-00026502	LOC113804948, LOC113804949, LOC113816725	PITPNA, PITPNB	PITPNA, PITPNB
OG0001768	RLOC-00014965	LOC100183335	LOC122552902, sec23a	LOC103384023, sec23a	SEC23A, SEC23B	RLOC-00001311, RLOC-00013613, RLOC-00016200, RLOC-00019340, RLOC-00022433, RLOC-00028588	LOC113826651	SEC23A, SEC23B	SEC23A, SEC23B
OG0001771	RLOC-00015199, RLOC-00015200	LOC100181599	LOC122543853, LOC122552868, acyp1	LOC103387667, acyp1	ACYP1, ACYP2	RLOC-00001386, RLOC-00027175	LOC113819055	ACYP1, ENSMMUG00000002152, ENSMMUG00000038441	ACYP1, ACYP2, LOC102460367
OG0001772	RLOC-00015235	LOC100182411	LOC122543872, LOC122548559	LOC103380793, wdr26	WDR26	RLOC-00002066, RLOC-00008632, RLOC-00011000, RLOC-00013442, RLOC-00015945, RLOC-00017459, RLOC-00020799, RLOC-00021992, RLOC-00022032	LOC113808693	WDR26	WDR26
OG0001773	RLOC-00015557	LOC100184701	LOC122542740, LOC122547537, LOC122553033, LOC122553810	LOC103378385, LOC103381052, LOC103391739, plekhg1	PLEKHG1, PLEKHG3	RLOC-00003589, RLOC-00005922, RLOC-00018649	LOC113817759	PLEKHG1, PLEKHG3	PLEKHG1
OG0001775	RLOC-00015831	LOC100186273	LOC122552892, LOC122553376	papolg	PAPOLA, PAPOLB, PAPOLG	RLOC-00000785, RLOC-00007200, RLOC-00011090, RLOC-00013836, RLOC-00027493	LOC113824423	PAPOLA, PAPOLB, PAPOLG	PAPOLA, PAPOLG
OG0001776	RLOC-00015885, RLOC-00017927, RLOC-00019480	LOC100184237	LOC122554232, elovl7a	LOC103396063, LOC103397061, LOC103397290, elovl7	ELOVL1, ELOVL7	RLOC-00015323, RLOC-00018801	LOC113808880	ELOVL1, ELOVL7	ELOVL1, ELOVL7
OG0001777	RLOC-00016140, RLOC-00027648	LOC100182290, LOC100182465	LOC122540352, sgpp1b, sgpp2	LOC103380814, LOC103382704, sgpp2	SGPP1, SGPP2	RLOC-00001286, RLOC-00025237, RLOC-00025253	LOC113824547	SGPP1, SGPP2	SGPP2
OG0001780	RLOC-00016922	LOC100176466	LOC122542901, LOC122553858, tmem87b	LOC103378350, tmem87a, tmem87b	TMEM87A, TMEM87B	RLOC-00006048, RLOC-00011769, RLOC-00020084, RLOC-00024445	LOC113808042	TMEM87A, TMEM87B	LOC102457390, TMEM87A
OG0001781	RLOC-00016950	LOC100183769	LOC122542708, LOC122553123, spred1	LOC103377972, spred1, spred2	SPRED1, SPRED2	RLOC-00010878, RLOC-00012771, RLOC-00022450, RLOC-00025245	LOC113829963	SPRED1, SPRED2	SPRED1, SPRED2
OG0001782	RLOC-00017159	ci-dril1/2	LOC122542481, LOC122544065, arid3a	LOC103379312, LOC103380451, LOC103397389, arid3a	ARID3A, ARID3B, ARID3C	RLOC-00016260	LOC113812850	ARID3A, ARID3B, ARID3C	ARID3B, LOC102450799
OG0001784	RLOC-00017451	LOC100180708	LOC122552723, ttc7b	ttc7a, ttc7b	TTC7A, TTC7B	RLOC-00007689, RLOC-00013873, RLOC-00014075, RLOC-00014268, RLOC-00014289, RLOC-00017128	LOC113827227	TTC7A, TTC7B	TTC7A, TTC7B
OG0001785	RLOC-00017458	LOC100185614	LOC122552663, fez1	LOC103388472, fez1, fez2	FEZ1, FEZ2	RLOC-00005888, RLOC-00007763, RLOC-00013554, RLOC-00014687	LOC113805683, LOC113821043	FEZ1, FEZ2	FEZ1, FEZ2
OG0001786	RLOC-00017484	LOC100175260, LOC100183604	arpp19a	LOC103379427, LOC103380482, LOC103388700	ARPP19, ENSA	RLOC-00017495, RLOC-00019033, RLOC-00024476	LOC113805363, LOC113807828	ARPP19, ENSA, ENSMMUG00000048574	ARPP19, ENSA
OG0001787	RLOC-00017928	LOC100180737	LOC122565061, fcho2	LOC103395380, fcho2	FCHO1, FCHO2	RLOC-00003148, RLOC-00013771, RLOC-00014006, RLOC-00014234, RLOC-00015632, RLOC-00019053	LOC113802365, LOC113815636	FCHO1, FCHO2	FCHO2
OG0001788	RLOC-00017940	LOC100186064	LOC122539461, LOC122556586	LOC103391208, LOC103399619, ppp2ca, ppp2cb	PPP2CA, PPP2CB	RLOC-00011199, RLOC-00015050, RLOC-00020691, RLOC-00022571	LOC113810633, LOC113819764	ENSMMUG00000020819	PPP2CA, PPP2CB
OG0001789	RLOC-00018040	LOC100177118	LOC122560563, rpl3	LOC103392522, rpl3l	RPL3, RPL3L	RLOC-00004896, RLOC-00005042, RLOC-00028344	LOC113828963	ENSMMUG00000001411, ENSMMUG00000002880, ENSMMUG00000019335, RPL3, RPL3L	RPL3, RPL3L
OG0001790	RLOC-00018240	LOC100178023	LOC122542256, LOC122560703, LOC122561963	LOC103382075, LOC103398851, kctd5	KCTD17, KCTD2	RLOC-00013946	LOC113811044, LOC113825428	KCTD17, KCTD2, KCTD5	KCTD17, KCTD2, KCTD5
OG0001792	RLOC-00018279	LOC100179599	LOC122562176, prkar1b	LOC103393535, prkar1a, prkar1b	PRKAR1A, PRKAR1B	RLOC-00008328, RLOC-00010152, RLOC-00010305, RLOC-00023364, RLOC-00028541	LOC113814019	ENSMMUG00000002194, ENSMMUG00000040442	PRKAR1A, PRKAR1B
OG0001794	RLOC-00018345	LOC100175084	LOC122548117, LOC122562332, myo15aa	LOC103383505, LOC103399179, LOC103399674, myo15a, myo15b	MYO15A, MYO15B	RLOC-00007209	LOC113817073	MYO15A, MYO15B	LOC102462073, LOC102462319, MYO15A
OG0001795	RLOC-00018560, RLOC-00020728	LOC100178691, LOC100185209	casp3b, casp7	LOC103383467, LOC103391460, casp7	CASP3, CASP7	RLOC-00018110, RLOC-00021955, RLOC-00023455	LOC113821016	CASP3, CASP7, ENSMMUG00000012053	CASP7
OG0001796	RLOC-00018816	LOC100180222	tbc1d2, tbc1d2b	LOC103379968, tbc1d2	TBC1D2, TBC1D2B	RLOC-00004571, RLOC-00013858, RLOC-00014834, RLOC-00018541, RLOC-00020790	LOC113809877, LOC113810261	ENSMMUG00000042197, TBC1D2, TBC1D2B	TBC1D2B
OG0001799	RLOC-00018970	LOC100177528	dab1a, dab2	LOC103396189, dab1, dab2	DAB1, DAB2	RLOC-00001702, RLOC-00001874, RLOC-00015905, RLOC-00021187, RLOC-00021876	LOC113808873	DAB1, DAB2	DAB1, DAB2
OG0001800	RLOC-00019048, RLOC-00022764	LOC100176606, LOC100184032, LOC108949955	cenpe, kif17	kif17	KIF17	RLOC-00003085, RLOC-00009504, RLOC-00011339, RLOC-00015907	LOC113813509, LOC113827663	KIF17	CENPE, LOC102456077, LOC102459226
OG0001801	RLOC-00019531	LOC100186768	LOC122562281, prkcba	LOC103383625, LOC103387841, LOC103393016, prkca, prkcb	PRKCA, PRKCB, PRKCG	RLOC-00023152	LOC113812176	PRKCA, PRKCB, PRKCG	PRKCA, PRKCB
OG0001802	RLOC-00019745, RLOC-00019746, RLOC-00019747, RLOC-00021244	LOC100176683, LOC100179810, LOC100180066, LOC100180601	LOC122539553	LOC103389327, slc9b2	SLC9B1, SLC9B2	RLOC-00015090	LOC113800566, LOC113807422	SLC9B1, SLC9B2	SLC9B2
OG0001803	RLOC-00019784	LOC100178038	lypla1, lypla2	lypla1, lypla2	LYPLA1, LYPLA2	RLOC-00002855, RLOC-00016626, RLOC-00025063, RLOC-00026591	LOC113822943	ENSMMUG00000004371, ENSMMUG00000016460, LYPLA1, LYPLA2	LYPLA1, LYPLA2
OG0001804	RLOC-00019832	LOC100186936	LOC122553126, usp54a	LOC103381525, LOC103383672, LOC103387510, LOC103390637	USP53, USP54	RLOC-00006208, RLOC-00020938, RLOC-00021895	LOC113802869, LOC113818337	USP53, USP54	USP53, USP54
OG0001805	RLOC-00019909	pitx	LOC122543058, pitx1, pitx2, pitx3	LOC103386944, pitx1, pitx2	PITX1, PITX2, PITX3	RLOC-00026160	LOC113814274, LOC113814279	PITX2	PITX1, PITX2, PITX3
OG0001806	RLOC-00019975	LOC100181878	LOC122564906, tet3	LOC103387319, LOC103397059, LOC103397467, LOC107988255, LOC112486617, tet2	TET2, TET3	RLOC-00019414, RLOC-00021518	LOC113824054	TET2, TET3	TET2, TET3
OG0001810	RLOC-00020370	LOC100183945	LOC122552211, LOC122556638, col13a1	LOC103386974, col23a1, col25a1	COL13A1, COL23A1, COL25A1	RLOC-00012989	LOC113829392	COL13A1, COL25A1, ENSMMUG00000004000	COL13A1, COL23A1, COL25A1
OG0001811	RLOC-00020386	LOC100178344	LOC122542115, atp5mf	LOC103381793, atp5mf	ATP5MF	RLOC-00000095	LOC113811228	ENSMMUG00000000861, ENSMMUG00000015263, ENSMMUG00000031014, ENSMMUG00000031177, ENSMMUG00000031217, ENSMMUG00000031425, ENSMMUG00000031549, ENSMMUG00000042435, ENSMMUG00000048059	ATP5MF
OG0001813	RLOC-00020705	LOC100177612	LOC122542092, arhgdia, arhgdig	LOC103384292, LOC103393246, arhgdia	ARHGDIA, ARHGDIB, ARHGDIG	RLOC-00003979, RLOC-00027101	LOC113817928, LOC113826845	ARHGDIA, ARHGDIG	ARHGDIA, ARHGDIB
OG0001814	RLOC-00020795	LOC104265357	pgap6, tmem8b	LOC103396195, LOC103396940, tmem8b	PGAP6, TMEM8B	RLOC-00009412, RLOC-00010025, RLOC-00010635, RLOC-00015843, RLOC-00025843	LOC113808161, LOC113824595	TMEM8A, TMEM8B	TMEM8A
OG0001815	RLOC-00020917	LOC100185962	LOC122563411, laptm4a, laptm4b	LOC103394377, laptm4a, laptm4b	LAPTM4A, LAPTM4B	RLOC-00002881, RLOC-00003722, RLOC-00018292	LOC113828334	ENSMMUG00000045406, LAPTM4A, LAPTM4B	LAPTM4A, LAPTM4B
OG0001816	RLOC-00021134	LOC100187367	LOC122543374, LOC122549819, dync1i2b	LOC103395899, dync1i1, dync1i2	DYNC1I1, DYNC1I2	RLOC-00010471, RLOC-00021262, RLOC-00023239	LOC113819075, LOC113822999	DYNC1I1, DYNC1I2	DYNC1I1, DYNC1I2
OG0001817	RLOC-00021160, RLOC-00021161	LOC100177287, LOC100177346	LOC122565069, LOC122565070	LOC103395883, ifi30	IFI30	RLOC-00000543, RLOC-00004823, RLOC-00007783	LOC113809277, LOC113811854, LOC113811873, LOC113823719, LOC113823727	IFI30	IFI30
OG0001820	RLOC-00021334, RLOC-00021335, RLOC-00021647, RLOC-00023689, RLOC-00023694	LOC100182050	dram1, dram2b	LOC103386451, dram1	DRAM1, DRAM2	RLOC-00005342, RLOC-00021471	LOC113827018	DRAM2, ENSMMUG00000042077	DRAM1, DRAM2
OG0001822	RLOC-00021649, RLOC-00021981	LOC100177361, LOC100182725	stt3a, stt3b	LOC103388881, LOC103394298, stt3a	STT3A, STT3B	RLOC-00002235, RLOC-00010802	LOC113828441, LOC113829954	CHEK1, STT3B	STT3A, STT3B
OG0001823	RLOC-00021672, RLOC-00021674	LOC101242509, evx-a	evx1, evx2	LOC103393567, evx1, evx2	EVX1, EVX2	RLOC-00017793	LOC113826168, LOC113826173, LOC113830400	ENSMMUG00000013464, ENSMMUG00000038490	EVX1, EVX2
OG0001824	RLOC-00021770	LOC100175118	LOC122560425, LOC122560507, LOC122562061	LOC103383927, LOC103392963, LOC103393212, slc9a3r1	NHERF1, NHERF2	RLOC-00014628, RLOC-00017909, RLOC-00019185	LOC113817046	SLC9A3R1, SLC9A3R2	SLC9A3R1, SLC9A3R2
OG0001825	RLOC-00021967	LOC100184497, LOC100184638	snx18a, snx33	LOC103390338, snx18, snx33	SNX18, SNX33	RLOC-00003756, RLOC-00006138	LOC113805618, LOC113826357, LOC113826378	SNX18, SNX33	SNX18, SNX33
OG0001826	RLOC-00022128	LOC113474233	LOC122563265, anks1b	LOC103382703, LOC103386597, LOC103399329, LOC112487404, anks1a	ANKS1A, ANKS1B	RLOC-00001026, RLOC-00007927, RLOC-00020462	LOC113829709	ANKS1A, ANKS1B	ANKS1A, ANKS1B
OG0001827	RLOC-00022151	LOC100185181	ripor1, ripor2, ripor3	LOC103398350, ripor1, ripor2, ripor3	RIPOR1, RIPOR2, RIPOR3	RLOC-00013993, RLOC-00022533	LOC113809724	RIPOR1, RIPOR3	RIPOR2, RIPOR3
OG0001828	RLOC-00022272	LOC100183407	LOC122548963, kansl1b, kansl1l	kansl1	KANSL1, KANSL1L	RLOC-00001418, RLOC-00013572, RLOC-00014497, RLOC-00018890, RLOC-00024675	LOC113801268	KANSL1, KANSL1L	KANSL1, KANSL1L, LOC102460602
OG0001829	RLOC-00022343	LOC100186772	LOC122551298, dgkb	LOC103385590, LOC103386021, LOC103388989, LOC103391624	DGKA, DGKB, DGKG	RLOC-00011088, RLOC-00011572, RLOC-00020903	LOC113829145	DGKA, DGKB, DGKG	DGKB
OG0001830	RLOC-00022501	LOC100186555, LOC108950267	LOC122540667, LOC122563497	pum1, pum2	PUM1, PUM2	RLOC-00002899, RLOC-00003383, RLOC-00005230, RLOC-00020864	LOC113811236, LOC113811414	PUM1, PUM2	PUM1, PUM2
OG0001831	RLOC-00022536	LOC100177355, LOC100179698, LOC100186004	far1, si_dkey-97m3.1	LOC103379701, LOC103382720	FAR1, FAR2	RLOC-00001281, RLOC-00011319	LOC113808882	ENSMMUG00000040267, ENSMMUG00000041558, FAR1, FAR2	FAR1, FAR2
OG0001832	RLOC-00022575, RLOC-00022576	zf_c2h2_-59	osr1, osr2	osr2	OSR1, OSR2	RLOC-00014925, RLOC-00024463	LOC113804866, LOC113822304, LOC113824344, LOC113826726, LOC113828274	OSR1, OSR2	OSR1, OSR2
OG0001833	RLOC-00022752, RLOC-00029165	LOC100184231	rpl12	rpl12	RPL12	RLOC-00004661	LOC113810931, LOC113829641	ENSMMUG00000000422, ENSMMUG00000002309, ENSMMUG00000032031, ENSMMUG00000032052, ENSMMUG00000039222, ENSMMUG00000041517, ENSMMUG00000043313, ENSMMUG00000044501, ENSMMUG00000048214	RPL12
OG0001834	RLOC-00022859, RLOC-00025998	LOC100183817	paox, smox	paox, smox	ENSG00000254536, PAOX, SMOX	RLOC-00012742, RLOC-00020305, RLOC-00021214, RLOC-00022902	LOC113822673	MTG1, SMOX	PAOX, SMOX
OG0001835	RLOC-00022888, RLOC-00022928	LOC100185461	LOC122560312, phf3	dido1, phf3	DIDO1, PHF3	RLOC-00000615, RLOC-00005907, RLOC-00009207, RLOC-00009602	LOC113824989, LOC113824998	DIDO1, PHF3	DIDO1, PHF3
OG0001837	RLOC-00023512	LOC100178223, LOC100186043	LOC122540912, LOC122541998	LOC103398538, paqr6	PAQR5, PAQR6	RLOC-00000842, RLOC-00001524, RLOC-00007405, RLOC-00007644	LOC113820192, LOC113820193	ENSMMUG00000000085, PAQR5	PAQR5, PAQR6
OG0001838	RLOC-00023555	LOC100186457	LOC122545684	LOC103388294, gapdh	GAPDH, GAPDHS	RLOC-00004401	LOC113820123, LOC113828374	ENSMMUG00000000436, ENSMMUG00000000837, ENSMMUG00000006443, ENSMMUG00000011266, ENSMMUG00000012016, ENSMMUG00000013435, ENSMMUG00000018679	GAPDH, GAPDHS
OG0001839	RLOC-00024080	LOC100176359	LOC122548262	LOC103387331, pgam2	PGAM1, PGAM2, PGAM4	RLOC-00028776	LOC113815714, LOC113818926	ENSMMUG00000002417, ENSMMUG00000006131, ENSMMUG00000010554, ENSMMUG00000047463, ENSMMUG00000048394, PGAM1, PGAM2	PGAM1
OG0001840	RLOC-00024434, RLOC-00025487, RLOC-00025523	vdr-a, vdr-b	LOC122543385	LOC103384745, LOC103386109	NR1I2, NR1I3	RLOC-00008916, RLOC-00012151, RLOC-00022626	LOC113804121	NR1I2, NR1I3, VDR	NR1I3, VDR
OG0001841	RLOC-00024644	LOC100183581	LOC122543163, ppp1r3b, ppp1r3cb	LOC103382010, LOC103382264, LOC103397344, ppp1r3c	PPP1R3B, PPP1R3C	RLOC-00017249	LOC113802155, LOC113802157	PPP1R3B, PPP1R3C	LOC102451702, PPP1R3B, PPP1R3C
OG0001844	RLOC-00025316	LOC100184650	tia1, tial1	LOC103390060, LOC103397209, tia1, tial1	TIA1, TIAL1	RLOC-00000741, RLOC-00010380, RLOC-00013075, RLOC-00013652	LOC113821594	TIA1, TIAL1	TIA1, TIAL1
OG0001846	RLOC-00025488	LOC100184386	letm1, letm2	LOC103397006, LOC103397783, letm1	LETM1, LETM2	RLOC-00013025, RLOC-00013659, RLOC-00020808	LOC113827831, LOC113827837	ENSMMUG00000047799, LETM1, LETM2	LETM1, LETM2
OG0001847	RLOC-00025536	LOC100185236	upf3a, upf3b	upf3a, upf3b	UPF3A, UPF3B	RLOC-00019904, RLOC-00025639, RLOC-00029029	LOC113816927, LOC113816932, LOC113823557	ENSMMUG00000046682, UPF3A, UPF3B	UPF3A, UPF3B
OG0001848	RLOC-00025609	LOC100185717	LOC122545620, rhobtb1, rhobtb2a	rhobtb2	RHOBTB1, RHOBTB2	RLOC-00001124, RLOC-00006254, RLOC-00011316, RLOC-00013217	LOC113822427, LOC113822428	RHOBTB1, RHOBTB2	LOC102459007, RHOBTB1, RHOBTB2
OG0001850	RLOC-00025674, RLOC-00029475	LOC778699	nkx3-1, nkx3-2, nkx3.3	LOC103387304, nkx3-1, nkx3-2	NKX3-1, NKX3-2	RLOC-00020175, RLOC-00021065, RLOC-00023589	LOC113808846, LOC113826619	NKX3-1	NKX3-1, NKX3-2
OG0001852	RLOC-00025973	LOC100177927	fundc1, fundc2	LOC103389706, LOC103391556	FUNDC1, FUNDC2	RLOC-00010836, RLOC-00019338, RLOC-00026679	LOC113816152, LOC113826832	ENSMMUG00000046169, ENSMMUG00000046978, FUNDC1, FUNDC2	FUNDC1, FUNDC2
OG0001853	RLOC-00025974	LOC100185843	kdm6a	LOC103391558, LOC103394748, kdm6a, kdm6b	KDM6A, KDM6B, UTY	RLOC-00007528, RLOC-00023911, RLOC-00026821	LOC113825233	ENSMMUG00000008173, KDM6A, UTY	KDM6A, KDM6B
OG0001854	RLOC-00026116	LOC100175748	LOC122555796, stag2b	LOC103391381, LOC103395545, stag1	ENSG00000292277, STAG1, STAG2, STAG3	RLOC-00011079	LOC113823373	STAG1, STAG2, STAG3	STAG1, STAG2, STAG3
OG0001855	RLOC-00026460	LOC100176756	LOC122539836, LOC122543215, ormdl1	LOC103381859, ormdl1, ormdl2	ORMDL1, ORMDL2, ORMDL3	RLOC-00024187	LOC113817405	ORMDL1, ORMDL2, ORMDL3	ORMDL1, ORMDL2, ORMDL3
OG0001856	RLOC-00027272, RLOC-00027273	LOC100187350	fscn1a, fscn2b	LOC103382363, LOC103383452, LOC103392827, fscn1	FSCN1, FSCN2	RLOC-00006757, RLOC-00010993, RLOC-00016570, RLOC-00017917	LOC113803474	FSCN1, FSCN2	FSCN1
OG0001857	RLOC-00027641	LOC100184929	LOC122550067, raph1a	LOC103389880, LOC103389892, LOC103391734, apbb1ip	APBB1IP, RAPH1	RLOC-00015604, RLOC-00016375, RLOC-00017158, RLOC-00023112	LOC113816979	APBB1IP, RAPH1	APBB1IP, LOC102459817
OG0001858	RLOC-00027687	LOC100175136	LOC122549291, LOC122551917, lrrfip2	LOC103389815, LOC103392371, lrrfip2	LRRFIP1, LRRFIP2	RLOC-00001811, RLOC-00021931, RLOC-00024336	LOC113805527	ENSMMUG00000003386, ENSMMUG00000043450, LRRFIP2	LRRFIP1, LRRFIP2
OG0001893	RLOC-00000150	LOC100177802	celf1, celf2	LOC103380547, celf1, celf2	CELF1, CELF2	RLOC-00007734, RLOC-00022200, RLOC-00025972, RLOC-00026012	LOC113817988	CELF1, CELF2	CELF1, CELF2
OG0001897	RLOC-00000419	LOC104265886	LOC122554992, LOC122564570	LOC103379196, LOC103390756	RBBP4, RBBP7	RLOC-00028283	LOC113813708	ENSMMUG00000040940, ENSMMUG00000043160, ENSMMUG00000043428, ENSMMUG00000048299, RBBP4, RBBP7	RBBP4, RBBP7
OG0001898	RLOC-00000672, RLOC-00009043, RLOC-00009106, RLOC-00009109, RLOC-00009278	LOC100175230	adam17b	LOC103377555, LOC103381366	ADAM17	RLOC-00007363, RLOC-00010494, RLOC-00018005, RLOC-00025737	LOC113801174, LOC113801176	ADAM17	ADAM17
OG0001899	RLOC-00000774	LOC108950562	LOC122550961, tpbgb	LOC103388466, LOC103394676, LOC103395263, tpbg	TPBG, TPBGL	RLOC-00023712, RLOC-00023792	LOC113811889	TPBG, TPBGL	LOC102446958, TPBG, TPBGL
OG0001900	RLOC-00000776	LOC100182057, LOC104266426	LOC122544415, LOC122556122	LOC103377180, LOC103378976, LOC103395413	PLD1, PLD2	RLOC-00009298, RLOC-00011373	LOC113823599, LOC113823603	PLD1, PLD2	PLD1, PLD2
OG0001904	RLOC-00001202	LOC100175834, LOC104266354	arid1ab, arid1b	arid1a, arid1b	ARID1A, ARID1B	RLOC-00012059, RLOC-00014228, RLOC-00025723	LOC113809725, LOC113827858	ARID1A, ARID1B	ARID1A, ARID1B
OG0001906	RLOC-00001315	LOC100186262	LOC122544104, sh3d21, sh3kbp1	LOC103395464, LOC103398605, sh3d21, sh3kbp1	CD2AP, SH3KBP1	RLOC-00021455, RLOC-00024406	LOC113830120	CD2AP, SH3KBP1	CD2AP, SH3KBP1
OG0001914	RLOC-00002254, RLOC-00002272	LOC104266845, LOC113474482	LOC122557634, LOC122559775	LOC103378778, gas2, gas2l3	GAS2, GAS2L3	RLOC-00007262, RLOC-00019246	LOC113816278	GAS2, GAS2L3	GAS2, GAS2L3
OG0001918	RLOC-00003140	LOC100176155	tln1, tln2b	LOC103379362, tln1, tln2	TLN1, TLN2	RLOC-00005783, RLOC-00005792, RLOC-00006222, RLOC-00006588, RLOC-00017643	LOC113821004	TLN1, TLN2	TLN2
OG0001923	RLOC-00003543, RLOC-00003544	LOC100180014	pkma	LOC103378982, LOC103380453, LOC103388276	PKLR, PKM	RLOC-00017148, RLOC-00026013	LOC113828822, LOC113828831	ENSMMUG00000014623, ENSMMUG00000040343, ENSMMUG00000042063, PKLR	PKM
OG0001925	RLOC-00004387	LOC100178575, smad2/3a	smad2, smad3b	LOC103379082, LOC103380246, LOC103397223, LOC103397451, smad2	SMAD2, SMAD3	RLOC-00027094	LOC113821366	SMAD2, SMAD3	SMAD2, SMAD3
OG0001926	RLOC-00004412, RLOC-00018444	LOC100181141, LOC100183287	mccc2, si_ch211-198n5.11	LOC103396939, LOC103399726, mccc2	MCCC2	RLOC-00002776, RLOC-00025055, RLOC-00027447	LOC113816450, LOC113816926	MCCC2	LOC102448257, MCCC2
OG0001927	RLOC-00005161	smad6/7	LOC122547673, smad6b, smad7	LOC103379083, smad6, smad7	SMAD6, SMAD7	RLOC-00003680, RLOC-00017405, RLOC-00024265, RLOC-00025543	LOC113828977	SMAD6	SMAD6, SMAD7
OG0001928	RLOC-00005290, RLOC-00005397	LOC104266489	LOC122547023, yjefn3	LOC103376786, LOC103397691, LOC103398763, naxe	NAXE, YJEFN3	RLOC-00004900, RLOC-00007878, RLOC-00008719	LOC113813243	APOA1BP	NAXE, YJEFN3
OG0001929	RLOC-00005496, RLOC-00009570	elk	LOC122563049, elk3	LOC103380539, LOC103383032, LOC103386491	ELK3, ELK4	RLOC-00008947, RLOC-00014253, RLOC-00017119	LOC113816059	ELK3, ELK4	ELK3, ELK4
OG0001931	RLOC-00005625, RLOC-00015225	LOC100179564	LOC122561679, prkar2aa	LOC103385840, prkar2a, prkar2b	PRKAR2A, PRKAR2B	RLOC-00005965, RLOC-00009008, RLOC-00020821	LOC113818649	PRKAR2A, PRKAR2B	LOC102452401, PRKAR2B
OG0001932	RLOC-00005683	LOC100178866	LOC122561467, impdh2	LOC103382659, impdh2	IMPDH1, IMPDH2	RLOC-00003627, RLOC-00012282, RLOC-00020090	LOC113820781	ENSMMUG00000000710, ENSMMUG00000017459, ENSMMUG00000046509, IMPDH1, IMPDH2	IMPDH2
OG0001933	RLOC-00005707	LOC100182731	cadps2, cadpsa	LOC103386620, cadps, cadps2	CADPS, CADPS2	RLOC-00005578, RLOC-00022819, RLOC-00028738	LOC113823217, LOC113824817	CADPS, CADPS2	CADPS, CADPS2
OG0001934	RLOC-00005750	LOC100183786	LOC122561808, LOC122563087	LOC103382885, LOC103385880, ahcyl1	AHCYL1, AHCYL2	RLOC-00003388, RLOC-00003936, RLOC-00012793, RLOC-00019835	LOC113812980	AHCYL1, AHCYL2	AHCYL1, AHCYL2
OG0001935	RLOC-00005761	LOC100183615	LOC122558865, ifrd1	LOC103399362, ifrd1, ifrd2	ENSG00000288640, IFRD1, IFRD2	RLOC-00001978, RLOC-00017451, RLOC-00025610	LOC113804404, LOC113804415	IFRD1, IFRD2	IFRD1
OG0001936	RLOC-00005798, RLOC-00010058, RLOC-00011163, RLOC-00013453, RLOC-00014091	LOC100175528, LOC100184426	myorg	LOC103397799, myorg	MYORG	RLOC-00009139, RLOC-00020302	LOC113827221	KIAA1161	LOC102443634, LOC102454978, LOC102455233
OG0001937	RLOC-00005902, RLOC-00005904, RLOC-00005905, RLOC-00014891, RLOC-00014903, RLOC-00028168	LOC100185793, LOC104265826	LOC122558808, LOC122559236, mgll	mgll	MGLL	RLOC-00000658, RLOC-00028261	LOC113821730	MGLL	MGLL
OG0001939	RLOC-00006264	capza	LOC122559686, capza1b	LOC103384405, LOC103386565, capza2	CAPZA1, CAPZA2	RLOC-00002439, RLOC-00017518	LOC113823781	CAPZA1, CAPZA2, ENSMMUG00000039845, ENSMMUG00000043307	CAPZA1, CAPZA2
OG0001941	RLOC-00007201	LOC100179453	LOC122559046, ptprz1a	LOC103383137, ptprg, ptprz1	PTPRG, PTPRZ1	RLOC-00003050, RLOC-00008906, RLOC-00008920	LOC113821198, LOC113821202	PTPRG, PTPRZ1	PTPRG, PTPRZ1
OG0001942	RLOC-00007274, RLOC-00007275	LOC100183847	LOC122542460, LOC122544204	dut	DUT	RLOC-00001476	LOC113816470, LOC113816929	ENSMMUG00000016898, ENSMMUG00000029151, ENSMMUG00000038507, ENSMMUG00000038665, ENSMMUG00000042212, ENSMMUG00000047531, ENSMMUG00000048236	DUT
OG0001943	RLOC-00007322	LOC100179497	LOC122561369, prkcq	LOC103386180, prkcd, prkcq	PRKCD, PRKCQ	RLOC-00000550, RLOC-00014117, RLOC-00021290, RLOC-00024386	LOC113820367	PRKCD, PRKCQ	PRKCD, PRKCQ
OG0001946	RLOC-00008173, RLOC-00008174, RLOC-00026532, RLOC-00026536, RLOC-00026538, RLOC-00026539	LOC100181201	atg9a, atg9b	LOC103396326, atg9a	ATG9A, ATG9B	RLOC-00020402, RLOC-00024989	LOC113817488	ATG9A	LOC102450218
OG0001947	RLOC-00008293	ftzf	LOC122552264, LOC122564839, nr5a2	LOC103389645, LOC103392859, LOC103393976, LOC103397689, nr5a2	NR5A1, NR5A2	RLOC-00009319	LOC113828208	NR5A1, NR5A2	NR5A1, NR5A2
OG0001948	RLOC-00008344	LOC100182227	LOC122546328, LOC122564928, ak5	ak1, ak5	AK1, AK5	RLOC-00005091, RLOC-00022255, RLOC-00023607	LOC113817365	AK1, AK5	AK1, AK5, LOC102447890
OG0001949	RLOC-00008393	LOC100179606	LOC122540004, svila	LOC103376957, LOC103381401, LOC103381417, LOC103396818	SVIL	RLOC-00002099, RLOC-00006004, RLOC-00013460, RLOC-00018523, RLOC-00020607, RLOC-00028050	LOC113827173	SVIL	SVIL
OG0001950	RLOC-00008436	LOC100175101	LOC122554147	LOC103377018, LOC103397480, sh3glb2	SH3GLB1, SH3GLB2	RLOC-00001316, RLOC-00011117, RLOC-00014754, RLOC-00019999, RLOC-00027534	LOC113823830	SH3GLB1, SH3GLB2	SH3GLB1, SH3GLB2
OG0001953	RLOC-00008662	LOC778792	wnt10a, wnt10b	wnt10a, wnt10b	WNT10A, WNT10B	RLOC-00001568, RLOC-00002028, RLOC-00018854, RLOC-00022759, RLOC-00025332	LOC113811410, LOC113827308	ENSMMUG00000015705	LOC102457058, WNT10B
OG0001954	RLOC-00008729, RLOC-00015209	LOC100186236	asmt, asmtl	asmt, asmtl	ASMT, ASMTL	RLOC-00005390, RLOC-00023230, RLOC-00025164, RLOC-00027565	LOC113816999	ENSMMUG00000032601	ASMT, ASMTL, LOC102457574
OG0001955	RLOC-00008772	LOC100181816, LOC100185740	LOC122550816	LOC103377999, LOC103395494, LOC112488629, frem3	FREM2, FREM3	RLOC-00005755, RLOC-00006999, RLOC-00011238	LOC113800496	FREM2, FREM3	FREM2, LOC102444243
OG0001956	RLOC-00008962, RLOC-00010629, RLOC-00018935	LOC101242557	rnf11a, rnf11b, si_ch211-59o9.10	LOC103379720, LOC103384166, LOC103396305, rnf11	RNF11	RLOC-00006775, RLOC-00007956	LOC113815365	RNF11	LOC102454181, RNF11
OG0001958	RLOC-00009083, RLOC-00009933, RLOC-00029329	LOC100176170, LOC100180794	LOC122548346, vars1	LOC103387983, LOC103394329	VARS1, VARS2	RLOC-00016525	LOC113803774, LOC113808500	VARS, VARS2	LOC102451355, VARS2
OG0001959	RLOC-00009127	LOC100176811	LOC122541471, LOC122554786, atp6v1g1	atp6v1g1	ATP6V1G1, ATP6V1G2, ATP6V1G3	RLOC-00000142, RLOC-00003717, RLOC-00005189	LOC113813311	ATP6V1G1, ATP6V1G2, ATP6V1G3	ATP6V1G1, ATP6V1G3
OG0001960	RLOC-00009260	LOC100186226	LOC122547860, phldb1b	LOC103376955, phldb1, phldb2	PHLDB1, PHLDB2, PHLDB3	RLOC-00017078	LOC113826280	PHLDB1, PHLDB2, PHLDB3	LOC102460844, PHLDB1, PHLDB2
OG0001961	RLOC-00009512, RLOC-00014958	LOC100186956	lbr, tm7sf2	lbr, tm7sf2	LBR, TM7SF2	RLOC-00001902, RLOC-00003762, RLOC-00015599	LOC113822972	LBR, TM7SF2	LBR, LOC102456010, LOC102456595
OG0001963	RLOC-00009793	LOC100185266	LOC122554461, lamc1	lamc1, lamc3	LAMC1, LAMC2, LAMC3	RLOC-00004749, RLOC-00014436	LOC113814443	LAMC1, LAMC2, LAMC3	LAMC1, LAMC2, LAMC3
OG0001964	RLOC-00009885	LOC101243266, LOC104266211	LOC122552164, evi5a	evi5l	EVI5, EVI5L	RLOC-00013247, RLOC-00015487, RLOC-00025276, RLOC-00025673	LOC113803907, LOC113810586	EVI5, EVI5L	EVI5, EVI5L
OG0001965	RLOC-00009961	LOC778962	atf6, atf6b	atf6, atf6b	ATF6, ATF6B	RLOC-00007920, RLOC-00009794, RLOC-00011434, RLOC-00012982, RLOC-00017726, RLOC-00018630	LOC113822238	ATF6, ATF6B	ATF6
OG0001966	RLOC-00010105	LOC100175992	LOC122556597, pcbd1	LOC103387463, LOC103394942	PCBD1, PCBD2	RLOC-00000015, RLOC-00005345, RLOC-00005477, RLOC-00022999, RLOC-00026839	LOC113820330	PCBD1, PCBD2	PCBD1, PCBD2
OG0001967	RLOC-00010202	LOC100177430	fhip1aa, fhip1b	LOC103389171, fam160a1, fam160a2	FHIP1A, FHIP1B	RLOC-00007259, RLOC-00011403, RLOC-00011816, RLOC-00014222, RLOC-00019815	LOC113824222	FAM160A1, FAM160A2	FAM160A1
OG0001968	RLOC-00010388	LOC100182212	st13	st13	ST13	RLOC-00002148, RLOC-00016990, RLOC-00026345	LOC113806071, LOC113816010	ENSMMUG00000020281, ENSMMUG00000038716, ENSMMUG00000040252, ENSMMUG00000042304, ENSMMUG00000043638, ENSMMUG00000046241, ST13	ST13
OG0001969	RLOC-00010491	LOC100185112	LOC122564975, plpp6	LOC103376721, LOC103390200, LOC103396185, LOC103397939	PLPP6, PLPP7	RLOC-00012726, RLOC-00018814, RLOC-00025241	LOC113830369	PLPP6, PLPP7	LOC102462126, PLPP7
OG0001970	RLOC-00010509	LOC100178080	LOC122541410, prrc2b, prrc2c	LOC103394064, prrc2b, prrc2c	PRRC2A, PRRC2B, PRRC2C	RLOC-00026368	LOC113825475	PRRC2A, PRRC2B, PRRC2C	PRRC2B, PRRC2C
OG0001971	RLOC-00010653	LOC100181969	LOC122550513, LOC122557147, klhl5	LOC103391049	KLHL1, KLHL4, KLHL5	RLOC-00016069, RLOC-00028197	LOC113807056	KLHL1, KLHL4, KLHL5	KLHL1, KLHL5, LOC102452819
OG0001972	RLOC-00010699	LOC101243360	dacha, dachd	LOC103387057, LOC103389227, LOC103391923	DACH1, DACH2	RLOC-00002942, RLOC-00020055, RLOC-00027418	LOC113809824, LOC113829263	DACH1, DACH2	DACH1, DACH2
OG0001973	RLOC-00010749	LOC100182359	LOC122546746, LOC122551097, dchs2	LOC103378210, LOC103395499, dchs2	DCHS1, DCHS2	RLOC-00006910, RLOC-00010785	LOC113826081	DCHS1, DCHS2	DCHS2, LOC102450261, LOC102457127
OG0001974	RLOC-00010785	zf_c3h_-16	u2af1	LOC103389252, LOC103391595	ENSG00000267120, U2AF1, U2AF1L4	RLOC-00028146	LOC113812898, LOC113817162, LOC113826093	ENSMMUG00000004159, ENSMMUG00000022769, ENSMMUG00000037777, ENSMMUG00000048190	LOC102457751, U2AF1
OG0001975	RLOC-00010798	LOC100183472	LOC122550994, fbxw7	fbxw7	FBXW7	RLOC-00003281, RLOC-00006931, RLOC-00010382, RLOC-00011264, RLOC-00014886, RLOC-00015930, RLOC-00016249, RLOC-00024530, RLOC-00026551	LOC113821704	FBXW7	FBXW7
OG0001976	RLOC-00010811	LOC778561	LOC122542299, LOC122560629	LOC103382144, LOC103384092, crebbp, ep300	CREBBP, EP300	RLOC-00006013, RLOC-00006220	LOC113808837, LOC113810246	CREBBP, EP300	CREBBP, EP300
OG0001977	RLOC-00010993	LOC100177959	lrba, nbeaa	lrba, nbea	LRBA, NBEA	RLOC-00005754, RLOC-00005860, RLOC-00014656, RLOC-00024052, RLOC-00024097	LOC113819131	ENSMMUG00000002212, NBEA	LRBA, NBEA
OG0001978	RLOC-00011160, RLOC-00011171, RLOC-00011172, RLOC-00011177, RLOC-00028697	LOC100186481	LOC122554159, LOC122564913	kyat1, kyat3	KYAT1, KYAT3	RLOC-00023698	LOC113806416	KYAT1, KYAT3	KYAT1, KYAT3
OG0001979	RLOC-00011296	tgfbr-ia	LOC122546908, LOC122549327, LOC122551613	LOC103380097, LOC103385089, acvr1	ACVR1, ACVRL1	RLOC-00002500, RLOC-00003942, RLOC-00015530	LOC113808802	ACVR1, ACVRL1	ACVR1, ACVRL1
OG0001981	RLOC-00011685, RLOC-00013973	LOC100186104, LOC100187366	LOC122552236, rnf185	rnf185, rnf5	RNF185, RNF5	RLOC-00012487, RLOC-00013549	LOC113805168, LOC113805169	ENSMMUG00000022397, RNF5	LOC102455013, RNF185
OG0001983	RLOC-00011821, RLOC-00013309, RLOC-00025070, RLOC-00028544	tardbp	tardbpa	LOC103385642, tardbp	TARDBP	RLOC-00000159, RLOC-00002582, RLOC-00017891	LOC113802926, LOC113811640	ENSMMUG00000003940, ENSMMUG00000010794, TARDBP	TARDBP
OG0001984	RLOC-00011891	LOC108949278	LOC122540109, rpl22l1	LOC103384861, LOC103386647, rpl22l1	ENSG00000285629, RPL22, RPL22L1	RLOC-00003817	LOC113824800	ENSMMUG00000013421, ENSMMUG00000018347, RPL22, RPL22L1	RPL22, RPL22L1
OG0001985	RLOC-00012134	LOC100185796	ccne1, ccne2	ccne1, ccne2	CCNE1, CCNE2	RLOC-00003287, RLOC-00005146, RLOC-00012201, RLOC-00017135	LOC113818881, LOC113822658	CCNE1, CCNE2	CCNE1, CCNE2
OG0001986	RLOC-00012204	LOC100184923, LOC113474066	LOC122564459, fhod1	LOC103388436, LOC103394658, fhod1	FHOD1, FHOD3	RLOC-00000493, RLOC-00000955, RLOC-00022711	LOC113814084	FHOD1, FHOD3	FHOD3, LOC102452185
OG0001988	RLOC-00012541	LOC100184495	LOC122558275	LOC103380081, LOC103398420	ENSG00000260643, ENSG00000284512, GCSH	RLOC-00002230, RLOC-00011393, RLOC-00024848	LOC113812357	ENSMMUG00000013088, ENSMMUG00000028763, ENSMMUG00000031120, ENSMMUG00000032597, ENSMMUG00000040124	GCSH
OG0001989	RLOC-00012603	LOC100177279	clip1a, clip2	ccdc62, clip1, clip2	CLIP1, CLIP2	RLOC-00007761, RLOC-00013655, RLOC-00014358, RLOC-00018161, RLOC-00021578	LOC113821126	CLIP2	CLIP1, CLIP2
OG0001990	RLOC-00012662	LOC100177627	tbc1d10ab	LOC103390471, LOC103398043, LOC103399035, tbc1d10b	ENSG00000248751, TBC1D10A, TBC1D10B, TBC1D10C	RLOC-00013385, RLOC-00022919	LOC113828386	TBC1D10B, TBC1D10C	LOC102457543, TBC1D10C
OG0001991	RLOC-00012706, RLOC-00029166	LOC100184091	chchd10	chchd10, chchd2	CHCHD10, CHCHD2	RLOC-00005316, RLOC-00016805	LOC113804045	CHCHD2, ENSMMUG00000030802, ENSMMUG00000040208, ENSMMUG00000042471, ENSMMUG00000045620, ENSMMUG00000047258	CHCHD2
OG0001992	RLOC-00013293, RLOC-00021254	LOC100176187, LOC100179669, LOC100182706, LOC100184362, LOC104266728	LOC122561263	gsto1	GSTO1, GSTO2	RLOC-00015868	LOC113808340, LOC113818669	ENSMMUG00000015334, ENSMMUG00000032415, GSTO2	GSTO1
OG0001993	RLOC-00013498, RLOC-00024611	LOC100178641, LOC100181008	LOC122540245, efhd1	LOC103377704, efhd2	EFHD1, EFHD2	RLOC-00001692, RLOC-00002875, RLOC-00003640, RLOC-00023443	LOC113829247	EFHD1	EFHD1, LOC102446308
OG0001998	RLOC-00013944	zf_c2h2_-30	LOC122540775, ctcf	LOC103379520, LOC103398348	CTCF, CTCFL	RLOC-00010349, RLOC-00023954, RLOC-00025973	LOC113814852, LOC113816254, LOC113824248	CTCF, CTCFL	CTCF, CTCFL
OG0002000	RLOC-00014099, RLOC-00029684	LOC100178569	LOC122540488, LOC122557552	LOC103385281, LOC103386132	DDX19A, DDX19B, DDX25, ENSG00000260537	RLOC-00010119, RLOC-00024572	LOC113816887	DDX19A, DDX25	DDX25, LOC102444945
OG0002001	RLOC-00014159	LOC100185572	LOC122549032, chmp4ba	LOC103377473, LOC103386781, chmp4b	CHMP4A, CHMP4B, CHMP4C	RLOC-00001718, RLOC-00021046	LOC113810623	CHMP4B, CHMP4C, ENSMMUG00000029343	CHMP4B, CHMP4C
OG0002002	RLOC-00014178, RLOC-00014321	LOC100176653	pstpip1a, pstpip2	LOC103379385, pstpip1, pstpip2	PSTPIP1, PSTPIP2	RLOC-00015154, RLOC-00023732, RLOC-00025509	LOC113809953	PSTPIP1, PSTPIP2	PSTPIP1, PSTPIP2
OG0002004	RLOC-00014451, RLOC-00014589	LOC100183468	LOC122552605, LOC122557168, tmem47	LOC103389458, LOC103392946, LOC103395571, perp	PERP, TMEM47	RLOC-00026806	LOC113827077	PERP	LOC102448042, PERP, TMEM47
OG0002006	RLOC-00014928	LOC100182779	LOC122548528, cdc42bpb	LOC103398529, cdc42bpb	CDC42BPA, CDC42BPB, CDC42BPG	RLOC-00000246	LOC113817328, LOC113822726	CDC42BPA, CDC42BPB, CDC42BPG	CDC42BPA, CDC42BPB, CDC42BPG
OG0002007	RLOC-00014953	LOC100175281	pacs2	LOC103387600, pacs1, pacs2	PACS1, PACS2	RLOC-00003410, RLOC-00007529, RLOC-00009307, RLOC-00009925, RLOC-00012858	LOC113814666	PACS1, PACS2	PACS1, PACS2
OG0002009	RLOC-00015043	LOC100178415	rcor1, rcor2, rcor3	rcor2, rcor3	RCOR1, RCOR2, RCOR3	RLOC-00002652	LOC113828753	RCOR1, RCOR2, RCOR3	RCOR1, RCOR2, RCOR3
OG0002010	RLOC-00015106	LOC100184247	LOC122543974, LOC122553854	LOC103381542, ganab	GANAB, GANC	RLOC-00002259, RLOC-00008211, RLOC-00019657, RLOC-00021429, RLOC-00023022	LOC113812167	GANAB, GANC	GANAB, GANC
OG0002012	RLOC-00015198	LOC100184130, LOC104266658	LOC122552829, ptpn21	ptpn14, ptpn21	PTPN14, PTPN21	RLOC-00006238, RLOC-00006638, RLOC-00009245, RLOC-00014272	LOC113809780	PTPN14, PTPN21	PTPN14, PTPN21
OG0002014	RLOC-00015455	LOC100187433	pde8a, pde8b	LOC103379056, pde8b	PDE8A, PDE8B	RLOC-00012755, RLOC-00019518, RLOC-00019779, RLOC-00028287, RLOC-00028734	LOC113808654	PDE8A, PDE8B	PDE8A, PDE8B
OG0002015	RLOC-00015470	LOC100175536, LOC100179299, LOC100179456, LOC100183374, LOC104266415	LOC122555175, slc22a15	LOC107990129, slc22a15	SLC22A15	RLOC-00001642	LOC113807275, LOC113820717, LOC113830546	SLC22A15	LOC102451283, SLC22A15
OG0002017	RLOC-00015733	LOC100175686, LOC100185404	morf4l1	LOC103379115, LOC103380254	MORF4L1, MORF4L2	RLOC-00004663, RLOC-00012154, RLOC-00018731, RLOC-00028175	LOC113820800	ENSMMUG00000015841, ENSMMUG00000030181, MORF4L1, MORF4L2	MORF4L1
OG0002018	RLOC-00015848	LOC100179999, LOC100186835	nin, ninl	nin, ninl	NIN, NINL	RLOC-00006026, RLOC-00006427	LOC113829474	NIN, NINL	LOC102445116, LOC102456266, LOC102461530, NINL
OG0002020	RLOC-00015950	pax1/9	LOC122553068, pax9	pax1, pax9	PAX1, PAX9	RLOC-00004095, RLOC-00004351, RLOC-00014607, RLOC-00018200, RLOC-00025206	LOC113807248	PAX1, PAX9	PAX1, PAX9
OG0002021	RLOC-00015964, RLOC-00016053, RLOC-00024824	LOC100178944	LOC122557182, mao	LOC103391527	MAOA, MAOB	RLOC-00000558, RLOC-00018626, RLOC-00025018, RLOC-00027176	LOC113821778	ENSMMUG00000019489, MAOB	LOC102458176, MAOA
OG0002022	RLOC-00016060, RLOC-00016067	LOC100185386	LOC122552701, LOC122553806	LOC103381246, LOC103398914, rgs7	RGS6, RGS7	RLOC-00002178, RLOC-00002974	LOC113828618, LOC113828644	RGS6, RGS7	RGS6, RGS7
OG0002023	RLOC-00016099	LOC100176191	csk	LOC103380448, csk, matk	CSK, MATK	RLOC-00008264, RLOC-00017384, RLOC-00019862, RLOC-00020574, RLOC-00023123	LOC113821987	CSK, MATK	CSK, MATK
OG0002024	RLOC-00016352	LOC100177055, LOC104266660	slc24a1, slc24a2	LOC103384123, LOC103398370, slc24a1, slc24a2	SLC24A1, SLC24A2	RLOC-00022609	LOC113813795, LOC113827531	SLC24A1, SLC24A2	SLC24A1, SLC24A2
OG0002025	RLOC-00016659	LOC100178540	kif26ab, kif26ba	LOC103398526, LOC107988595, kif26a, kif26b	KIF26A, KIF26B	RLOC-00021140	LOC113809698, LOC113823956, LOC113824009	KIF26A, KIF26B	KIF26A, KIF26B
OG0002026	RLOC-00016803, RLOC-00016805	LOC100185850	LOC122542895, rab1ab	LOC103378286, LOC103383287, LOC103385527	RAB1A, RAB1B	RLOC-00005019, RLOC-00023979	LOC113824259	ENSMMUG00000046183, RAB1A	LOC102458629, RAB1A, RAB1B
OG0002027	RLOC-00016833	LOC100184309	pnpla6, pnpla7b	LOC103384113, LOC103389207, LOC103397565	PNPLA6, PNPLA7	RLOC-00003955, RLOC-00007137, RLOC-00011632	LOC113810367	PNPLA6, PNPLA7	LOC102462553, PNPLA6, PNPLA7
OG0002028	RLOC-00016977	LOC100178536	scamp1, scamp2	LOC103396960, LOC103397627, LOC103398439, scamp1, scamp2	SCAMP1, SCAMP2	RLOC-00012270, RLOC-00024712	LOC113808022	SCAMP1, SCAMP2	SCAMP1, SCAMP2
OG0002029	RLOC-00017161	LOC100179171, LOC104266859	LOC122542642, LOC122544483, LOC122548398	LOC103390261, herc1	HERC1	RLOC-00005353, RLOC-00005845, RLOC-00006438, RLOC-00006912, RLOC-00011048	LOC113815676	HERC1	HERC1, LOC102451008
OG0002030	RLOC-00017253	LOC100180082	LOC122565265, myef2	hnrnpm, myef2	HNRNPM, MYEF2	RLOC-00001711, RLOC-00009068, RLOC-00018836, RLOC-00024888	LOC113826055, LOC113826059	HNRNPM, MYEF2	HNRNPM, MYEF2
OG0002032	RLOC-00017297	LOC100178742	LOC122553926, tjap1	LOC103381223, LOC107989574, LOC112488662, begain, tjap1	BEGAIN, TJAP1	RLOC-00007110	LOC113812453	BEGAIN, ENSMMUG00000038509, TJAP1	BEGAIN, TJAP1
OG0002033	RLOC-00017483	LOC100178582	LOC122542525, snx2	LOC103379990, LOC103398435, snx2	SNX1, SNX2	RLOC-00019762, RLOC-00026149, RLOC-00028362, RLOC-00028374	LOC113810186	SNX1, SNX2	SNX1, SNX2
OG0002035	RLOC-00017707	LOC100185011	LOC122540843, agtpbp1	LOC103379876, agtpbp1	AGBL1, AGTPBP1	RLOC-00005931, RLOC-00005995, RLOC-00015483	LOC113808843, LOC113814236	AGBL1, AGTPBP1	AGTPBP1, LOC102454920, LOC102461052
OG0002036	RLOC-00017812	LOC100181432	LOC122542603, LOC122560750, LOC122565337	LOC103394965, csnk1g1	CSNK1G1, CSNK1G2, CSNK1G3	RLOC-00006399, RLOC-00022024	LOC113828236	CSNK1G1, CSNK1G2, CSNK1G3, ENSMMUG00000042960	CSNK1G1
OG0002037	RLOC-00017818	LOC100185584	myo1ea, myo1f	LOC103388060, LOC103394920, myo1e	MYO1E, MYO1F	RLOC-00002889, RLOC-00006864, RLOC-00010329, RLOC-00018020	LOC113811399, LOC113811431	MYO1E, MYO1F	MYO1E
OG0002038	RLOC-00018168	LOC100184655	rpsa	LOC103393683	RPSA, RPSA2	RLOC-00005315, RLOC-00022441	LOC113808197	ENSMMUG00000002237, ENSMMUG00000004941, ENSMMUG00000006605, ENSMMUG00000031373, ENSMMUG00000032441, ENSMMUG00000040192, ENSMMUG00000044960, RPSA	RPSA
OG0002041	RLOC-00018369	LOC100181473	LOC122553760, sec24a	LOC103391062, LOC103394870	SEC24A, SEC24B	RLOC-00007388, RLOC-00007574, RLOC-00017311	LOC113800370, LOC113800386, LOC113800387	SEC24A, SEC24B	SEC24A, SEC24B
OG0002042	RLOC-00018570	LOC445590	LOC122539297, LOC122539298, sparc	LOC103383836, sparc	SPARC, SPARCL1	RLOC-00004275, RLOC-00015536, RLOC-00015606, RLOC-00018829, RLOC-00026719	LOC113816301	SPARC, SPARCL1	SPARC
OG0002043	RLOC-00018822, RLOC-00020796	LOC100186124	LOC122554200, LOC122562581	LOC103383814, LOC103390789	SLC44A1, SLC44A3	RLOC-00008325, RLOC-00008637, RLOC-00010056	LOC113816706, LOC113823191	SLC44A1, SLC44A3	SLC44A1, SLC44A3
OG0002047	RLOC-00019317	LOC100178660	pgm1, pgm5	LOC103398562, LOC103398830, LOC103399352, LOC103399631, pgm1	PGM1, PGM5	RLOC-00000776	LOC113809016, LOC113809017	ENSMMUG00000008230, ENSMMUG00000020049	PGM1, PGM5
OG0002048	RLOC-00019532	tgfbr-ib	bmpr1aa, bmpr1ba	LOC103390142, LOC103390150, bmpr1a, bmpr1b	BMPR1A, BMPR1B	RLOC-00001701, RLOC-00006963	LOC113802620	BMPR1B, ENSMMUG00000011852, ENSMMUG00000031530	BMPR1A, BMPR1B
OG0002049	RLOC-00019774	LOC100175619	LOC122539758, tra2a	LOC103378456, tra2a, tra2b	TRA2A, TRA2B	RLOC-00004043	LOC113818093, LOC113818112, LOC113818113, LOC113822175	TRA2A, TRA2B	TRA2A, TRA2B
OG0002050	RLOC-00019841	LOC100184611	LOC122543144, hnrnph1l, hnrnph3	LOC103379137, hnrnph1	HNRNPF, HNRNPH1, HNRNPH2	RLOC-00002554, RLOC-00004295	LOC113819995	ENSMMUG00000017392, ENSMMUG00000045060, HNRNPF, HNRNPH1	HNRNPH1
OG0002051	RLOC-00019850, RLOC-00019851	LOC100186801	sdr42e1, sdr42e2	LOC103393045, sdr42e1	SDR42E1, SDR42E2	RLOC-00015446, RLOC-00025524	LOC113801949, LOC113808718	SDR42E1, SDR42E2	LOC102454424, LOC102454675, SDR42E1
OG0002052	RLOC-00019870	LOC100176818	LOC122541920, sar1b	LOC103381942, LOC103387240, sar1b	SAR1A, SAR1B	RLOC-00000126, RLOC-00004473, RLOC-00023219, RLOC-00023242	LOC113806584, LOC113823908	SAR1B	SAR1A, SAR1B
OG0002053	RLOC-00020005	LOC100178561	rps2	rps2	RPS2	RLOC-00000123, RLOC-00028996	LOC113818562, LOC113818569	ENSMMUG00000007939, ENSMMUG00000010157, ENSMMUG00000029267, ENSMMUG00000029375, ENSMMUG00000040454, ENSMMUG00000040993, ENSMMUG00000041779, ENSMMUG00000047277	RPS2
OG0002055	RLOC-00020155	socs1/2/3/cis	LOC122558831, LOC122563219, socs2	LOC103382466, LOC103385833, cish	CISH, SOCS2	RLOC-00014641	LOC113812823, LOC113827830	CISH, SOCS2	CISH, LOC102447309, SOCS2
OG0002056	RLOC-00020691	LOC101243525	LOC122562005, caskin1	LOC103382194, LOC103383629, LOC103393400, caskin1	CASKIN1, CASKIN2	RLOC-00004938, RLOC-00008394, RLOC-00019863, RLOC-00020027	LOC113812907	CASKIN1, CASKIN2	CASKIN2
OG0002057	RLOC-00020813	LOC100187178	LOC122549039, LOC122560196	LOC103377455, LOC103386121, LOC103396417	MYL12A, MYL12B, MYL9	RLOC-00004975	LOC113820650	ENSMMUG00000019893, MYL12B, MYL9	LOC102457934, LOC102459140, MYL9
OG0002058	RLOC-00020886	LOC100181812	eps15, eps15l1a	LOC103396471, LOC103399825, eps15	EPS15, EPS15L1	RLOC-00003568, RLOC-00007413, RLOC-00008250, RLOC-00020624	LOC113818982	EPS15, EPS15L1	EPS15, EPS15L1
OG0002059	RLOC-00021073	LOC100178266	LOC122553028, LOC122557270, rab38a	LOC103395386, LOC103395521, rab32, rab38	RAB32, RAB38	RLOC-00000479, RLOC-00017200, RLOC-00027989	LOC113824831	RAB38	RAB32, RAB38
OG0002060	RLOC-00021081, RLOC-00021082	LOC100184870	LOC122549383, ada	ada	ADA	RLOC-00012868, RLOC-00016217, RLOC-00017521, RLOC-00017809, RLOC-00020335, RLOC-00023000, RLOC-00023429	LOC113829541	ENSMMUG00000010603, ENSMMUG00000047939	ADA
OG0002061	RLOC-00021105, RLOC-00021109, RLOC-00021110, RLOC-00021114, RLOC-00021705, RLOC-00021707, RLOC-00021708, RLOC-00022228	LOC100179208	myd88	myd88	MYD88	RLOC-00007768, RLOC-00021074	LOC113813740, LOC113816273	MYD88	MYD88
OG0002062	RLOC-00021259	LOC100184804	arhgap35a, arhgap5	LOC103395548, arhgap35, arhgap5	ARHGAP35, ARHGAP5	RLOC-00000862, RLOC-00004258, RLOC-00006642, RLOC-00006993, RLOC-00012874	LOC113820632	ARHGAP35	ARHGAP35, ARHGAP5
OG0002063	RLOC-00021367	LOC104266050	mtrf1, mtrf1l	mtrf1, mtrf1l	MTRF1, MTRF1L	RLOC-00003794, RLOC-00010919, RLOC-00018966	LOC113809353, LOC113821375	ENSMMUG00000014259, ENSMMUG00000017978, ENSMMUG00000020178	LOC102448695, MTRF1
OG0002064	RLOC-00021548	LOC100176619	stard3, stard3nl	stard3, stard3nl	STARD3, STARD3NL	RLOC-00001656, RLOC-00004381, RLOC-00023856	LOC113806185, LOC113817703	ENSMMUG00000002687, ENSMMUG00000023659, STARD3	STARD3, STARD3NL
OG0002065	RLOC-00021651, RLOC-00023791	LOC100181104	LOC122543291, LOC122549960, LOC122551672	LOC103385408, gpd1, gpd1l	GPD1, GPD1L	RLOC-00020294, RLOC-00026745	LOC113819933	GPD1	GPD1, GPD1L, LOC102456685
OG0002066	RLOC-00021682	LOC100182760	LOC122543211, glsa	LOC103385580, LOC103389519, LOC103392402	ENSG00000285528, GLS, GLS2	RLOC-00003620, RLOC-00009163, RLOC-00026423	LOC113813618, LOC113818992, LOC113819794	GLS2	GLS
OG0002067	RLOC-00021730	ci-zf_c3h_-7	LOC122548478, zc3h4	LOC103387566, zc3h4	ZC3H4, ZC3H6, ZC3H8	RLOC-00001324, RLOC-00025437, RLOC-00028696	LOC113809686	ZC3H4, ZC3H6, ZC3H8	ZC3H4, ZC3H6
OG0002069	RLOC-00021787	LOC100180936	LOC122542123, LOC122559802, LOC122559803, ric8a	ric8a, ric8b	RIC8A, RIC8B	RLOC-00004426, RLOC-00012764, RLOC-00019152	LOC113814076	RIC8A, RIC8B	RIC8A, RIC8B
OG0002070	RLOC-00021895	LOC100181416	crk, crkl	LOC103377807, LOC103395373, crkl	CRK, CRKL	RLOC-00000648, RLOC-00016254, RLOC-00019902	LOC113817105	CRK, ENSMMUG00000041565	CRK, CRKL, LOC102456320
OG0002071	RLOC-00021964, RLOC-00021992, RLOC-00023347	LOC100186515	LOC122547543, LOC122549248, slc39a10	LOC103396833, slc39a10	SLC39A10, SLC39A6	RLOC-00024871	LOC113805332, LOC113805351	SLC39A10, SLC39A6	SLC39A10, SLC39A6
OG0002072	RLOC-00022225	LOC100181021	LOC122542008, lin7a, lin7c	lin7a, lin7b, lin7c	LIN7A, LIN7B, LIN7C	RLOC-00000181, RLOC-00008646	LOC113819491	LIN7A, LIN7C	LIN7A, LIN7C
OG0002074	RLOC-00022440	LOC100178256, LOC100187401	LOC122540026, tanc1b	LOC103393620, LOC103398817, tanc1, tanc2	TANC1, TANC2	RLOC-00006480, RLOC-00006724	LOC113828227	TANC1, TANC2	TANC1, TANC2
OG0002079	RLOC-00023056, RLOC-00023059	LOC100184399	hacd1, hacd2	hacd1, hacd2	HACD1, HACD2	RLOC-00000964, RLOC-00003718, RLOC-00003751, RLOC-00006892	LOC113819729	HACD1, HACD2	HACD1, HACD2
OG0002080	RLOC-00023139	gli	LOC122547033, LOC122547697, LOC122549307, gli2a	LOC103389842, gli2, gli3	GLI2, GLI3	RLOC-00026263	LOC113827716	GLI2, GLI3	GLI2, GLI3, LOC106731535
OG0002081	RLOC-00023183	LOC100182092	LOC122557743, LOC122563295, rassf8b	LOC103380147, LOC103380391, LOC103398545, rassf8	RASSF7, RASSF8	RLOC-00006267, RLOC-00018867	LOC113810131	RASSF7, RASSF8	RASSF7, RASSF8
OG0002083	RLOC-00023207	LOC100181833	LOC122557913, nap1l1	nap1l1	NAP1L1, NAP1L4	RLOC-00002786, RLOC-00004879, RLOC-00011635, RLOC-00023783, RLOC-00027899	LOC113813425	ENSMMUG00000020200, ENSMMUG00000037542, NAP1L4	NAP1L1, NAP1L4
OG0002084	RLOC-00023275	LOC100185133	nckap1	LOC107988199, nckap1, nckap1l	NCKAP1, NCKAP1L	RLOC-00008149, RLOC-00009866, RLOC-00012121, RLOC-00020672	LOC113800341, LOC113812755	NCKAP1, NCKAP1L	NCKAP1, NCKAP1L
OG0002085	RLOC-00023338	LOC100177867, LOC100182405	LOC122561291, arhgef38	arhgef38, dnmbp	ARHGEF38, DNMBP	RLOC-00010913, RLOC-00022907, RLOC-00027237	LOC113826250	ARHGEF38, DNMBP	ARHGEF38, LOC102453976, LOC112544128
OG0002086	RLOC-00023382	LOC100178066	LOC122539556, LOC122556694	LOC103391234, clta	CLTA, CLTB	RLOC-00003293, RLOC-00003874, RLOC-00004305, RLOC-00010495, RLOC-00024020	LOC113802921	CLTA, CLTB	CLTA, CLTB
OG0002087	RLOC-00023636	LOC100184235	LOC122543379, smarcc1a	LOC103394638, smarcc1, smarcc2	SMARCC1, SMARCC2	RLOC-00018884, RLOC-00018918, RLOC-00019216, RLOC-00019301	LOC113814993	SMARCC1, SMARCC2	SMARCC1, SMARCC2
OG0002088	RLOC-00023711	LOC100175495	abhd3	LOC103380828, abhd3	ABHD1, ABHD3	RLOC-00003121, RLOC-00003610, RLOC-00015030, RLOC-00024668, RLOC-00025058	LOC113820098, LOC113820101, LOC113825509	ABHD1, ABHD3	ABHD3
OG0002089	RLOC-00023712	LOC100180856	LOC122559883, rad21b	LOC103385399, LOC103388613, LOC103394051	RAD21, RAD21L1	RLOC-00002611, RLOC-00008982	LOC113801972, LOC113808339	ENSMMUG00000013701, RAD21, RAD21L1	RAD21, RAD21L1
OG0002090	RLOC-00024029, RLOC-00024030	tlx	LOC122556940, tlx1, tlx2	LOC103387763, LOC103390702, tlx3	TLX1, TLX2, TLX3	RLOC-00027294	LOC113803808	TLX1	LOC102451339, TLX1, TLX3
OG0002092	RLOC-00024221	LOC100179286	LOC122539420, LOC122556786, LOC122561119	stk32a, stk32c	STK32A, STK32B, STK32C	RLOC-00005204	LOC113817442	STK32A, STK32B, STK32C	STK32A, STK32B, STK32C
OG0002094	RLOC-00024586, RLOC-00029187	LOC100175499	LOC122550962, LOC122555764, LOC122555765	LOC103378401, atg16l1	ATG16L1, ATG16L2	RLOC-00012848, RLOC-00017626, RLOC-00020703	LOC113819291	ATG16L1, ATG16L2	ATG16L1, ATG16L2
OG0002096	RLOC-00024817	LOC100176249, LOC108951019	caska, mpp1	LOC103389708, LOC103391554, mpp1	CASK, MPP1	RLOC-00013826, RLOC-00022243	LOC113803769, LOC113803947	CASK, MPP1	CASK, MPP1
OG0002097	RLOC-00025345	LOC100185814	LOC122550507, LOC122556183	LOC103378109, LOC103389868, LOC103390847, LOC103391592, LOC103395999	RAP2A, RAP2B, RAP2C	RLOC-00001302	LOC113806999	RAP2B, RAP2C	LOC102456947, RAP2B
OG0002099	RLOC-00026486	LOC100177756	LOC122543313, LOC122550126, LOC122551805	LOC103389875, LOC103391741, LOC103396171, prkag1	PRKAG1, PRKAG2	RLOC-00010324, RLOC-00012397, RLOC-00021121	LOC113823409	PRKAG1, PRKAG2	PRKAG2
OG0002100	RLOC-00026651, RLOC-00026727, RLOC-00026730, RLOC-00028565, RLOC-00029336	LOC100185618	hgsnat	LOC103387461, hgsnat	HGSNAT	RLOC-00006930, RLOC-00019239, RLOC-00019550, RLOC-00021738	LOC113800127, LOC113811195	HGSNAT	HGSNAT
OG0002142	RLOC-00000264	LOC100184180	LOC122557930, LOC122563323	LOC103386555, slc25a18, slc25a22	SLC25A18, SLC25A22	RLOC-00019990, RLOC-00025580	LOC113810149	SLC25A18, SLC25A22	LOC102456029, SLC25A18, SLC25A22
OG0002143	RLOC-00000326	LOC100179578	dop1a, dop1b	dopey1, dopey2	DOP1A, DOP1B	RLOC-00009083, RLOC-00010039, RLOC-00011557, RLOC-00013117	LOC113826847	DOPEY1, DOPEY2	DOPEY1, DOPEY2
OG0002144	RLOC-00000495	LOC100177316	LOC122559556, arhgap1	arhgap1, arhgap8	ARHGAP1, ARHGAP8	RLOC-00000798, RLOC-00003278, RLOC-00009558, RLOC-00017430, RLOC-00020755	LOC113821008	ARHGAP1	ARHGAP1, ARHGAP8
OG0002146	RLOC-00000712	LOC100176840	scaf4a, scaf8	LOC103378217, scaf4, scaf8	SCAF4, SCAF8	RLOC-00014056, RLOC-00014873, RLOC-00015850	LOC113820489	SCAF4, SCAF8	SCAF4, SCAF8
OG0002147	RLOC-00000769, RLOC-00002856, RLOC-00022672	kcnq1	LOC122557942, kcnq1.2	LOC103378806, LOC103380322	KCNQ1	RLOC-00018564	LOC113806674, LOC113815969, LOC113815970	KCNQ1	KCNQ1, LOC102453877, LOC106731932
OG0002149	RLOC-00000838	LOC100183775	cep85, cep85l	LOC103380644, cep85	CEP85, CEP85L	RLOC-00005169, RLOC-00005355, RLOC-00023333, RLOC-00027653	LOC113818821	CEP85, CEP85L	CEP85, CEP85L
OG0002153	RLOC-00001285	dynlt1	LOC122552928, LOC122555121, LOC122563532	LOC103389572, dynlt1	DYNLT1, DYNLT3	RLOC-00002470, RLOC-00008938, RLOC-00013392	LOC113807654	DYNLT1, ENSMMUG00000013221	DYNLT1, DYNLT3
OG0002154	RLOC-00001351	LOC100181157	mdm2, mdm4	mdm2, mdm4	MDM2, MDM4	RLOC-00001545, RLOC-00022372	LOC113808992, LOC113813833	MDM2, MDM4	LOC102453208, MDM2, MDM4
OG0002156	RLOC-00001555	LOC100182042	rps4x	rps4x	RPS4X, RPS4Y1, RPS4Y2	RLOC-00005240, RLOC-00027318	LOC113809517	ENSMMUG00000022130, ENSMMUG00000029338, ENSMMUG00000039855, RPS4X, RPS4Y1, RPS4Y2	LOC102446692
OG0002158	RLOC-00001677	LOC100183329	LOC122555283, senp6a	LOC103389810, LOC103391951, senp6	SENP6, SENP7	RLOC-00021645	LOC113803721, LOC113803732, LOC113818870	SENP6, SENP7	SENP6, SENP7
OG0002159	RLOC-00001707	LOC100184766	tbc1d15, tbc1d17	LOC103379607, LOC103392543	TBC1D15, TBC1D17	RLOC-00010244, RLOC-00012566, RLOC-00013372, RLOC-00013422, RLOC-00013823	LOC113819204	TBC1D15, TBC1D17	TBC1D15
OG0002162	RLOC-00002002	LOC100177044, LOC100184783	LOC122563493, vgll2a, vgll3	LOC103378612, vgll2, vgll3	VGLL2, VGLL3	RLOC-00019231	LOC113807926	VGLL2, VGLL3	VGLL2, VGLL3
OG0002164	RLOC-00002175	LOC100184805	LOC122562396, acaca	LOC103394780, acacb	ACACA, ACACB	RLOC-00005777, RLOC-00006156, RLOC-00006471, RLOC-00017787	LOC113808717	ACACA, ACACB	ACACA, ACACB
OG0002165	RLOC-00002260, RLOC-00012002	hnf4	LOC122549394, LOC122558255, hnf4a	hnf4a	HNF4A, HNF4G	RLOC-00009024, RLOC-00011184	LOC113830098	HNF4A, HNF4G	HNF4A, HNF4G, LOC102453378
OG0002167	RLOC-00002734	LOC100187534	LOC122554981, pdcl3	pdcl3	PDCL2, PDCL3	RLOC-00003390	LOC113829162	ENSMMUG00000005643, ENSMMUG00000011958, ENSMMUG00000014503, ENSMMUG00000015975, PDCL2, PDCL3	PDCL2, PDCL3
OG0002168	RLOC-00002754	LOC100177653	fam76b	fam76b	FAM76A, FAM76B	RLOC-00009690, RLOC-00010834, RLOC-00012332, RLOC-00015863, RLOC-00015900, RLOC-00019324	LOC113815828	FAM76A, FAM76B	FAM76A, FAM76B
OG0002172	RLOC-00004665	LOC100174991	sin3aa, sin3b	LOC103398642, sin3a, sin3b	SIN3A, SIN3B	RLOC-00014483, RLOC-00023531	LOC113804839, LOC113804844	SIN3A, SIN3B	SIN3A, SIN3B
OG0002173	RLOC-00005002, RLOC-00005003, RLOC-00015471	LOC100177682, LOC104265979	LOC122559500, clpxa	clpx	CLPX	RLOC-00010364, RLOC-00012439, RLOC-00019618	LOC113817884, LOC113817888	ENSMMUG00000006714, ENSMMUG00000044928	CLPX
OG0002176	RLOC-00005548, RLOC-00011930, RLOC-00013934, RLOC-00013935, RLOC-00015630, RLOC-00027750, RLOC-00028457	LOC100178612	cerk	LOC103384587, cerk	CERK	RLOC-00008283	LOC113803534	CERK	CERK, LOC102445981
OG0002177	RLOC-00005711	LOC113474448	kmt2e, setd5	kmt2e, setd5	KMT2E, SETD5	RLOC-00019255, RLOC-00019576, RLOC-00026099	LOC113821425	KMT2E, SETD5	KMT2E, LOC102455368, SETD5
OG0002178	RLOC-00005713	LOC100176904	LOC122558899, nuak1b, nuak2	nuak1, nuak2	NUAK1, NUAK2	RLOC-00019943, RLOC-00021103, RLOC-00027999	LOC113823429	NUAK1, NUAK2	NUAK1, NUAK2
OG0002179	RLOC-00005784, RLOC-00005803, RLOC-00025601, RLOC-00025602	LOC100178456	LOC122559142, LOC122559164, LOC122559165	LOC103385471, LOC103386355	SSUH2	RLOC-00012711	LOC113810988	SSUH2	LOC102443440, LOC102455420, SSUH2
OG0002181	RLOC-00006246, RLOC-00011196	LOC100180329	LOC122564989	LOC103389168, LOC103397141, LOC103397582	SET, SETSIP	RLOC-00000878, RLOC-00005370	LOC113817752	ENSMMUG00000008532, ENSMMUG00000016254, ENSMMUG00000019986, ENSMMUG00000038373	SET
OG0002182	RLOC-00006397, RLOC-00007397, RLOC-00008102	LOC100179926	LOC122561657	LOC103379672, LOC103389264, slc2a13	SLC2A13	RLOC-00010179, RLOC-00012618	LOC113811582, LOC113816846, LOC113821231, LOC113827352	SLC2A13	SLC2A13
OG0002184	RLOC-00007142, RLOC-00014484	LOC100187124	sumf1, sumf2	sumf1, sumf2	SUMF1, SUMF2	RLOC-00003765, RLOC-00004063, RLOC-00026888	LOC113817671	SUMF1, SUMF2	SUMF1, SUMF2
OG0002185	RLOC-00007262, RLOC-00007303	LOC100180573	dnm1l	LOC103380582, LOC103382891, LOC103398237	DNM1L	RLOC-00001225, RLOC-00002380, RLOC-00017361, RLOC-00018457, RLOC-00020964	LOC113803518, LOC113812931	DNM1L	DNM1L
OG0002187	RLOC-00007428, RLOC-00007430, RLOC-00007973	ikk-epsilon	LOC122562920, tbk1	LOC103386082, tbk1	IKBKE, TBK1	RLOC-00012413, RLOC-00021037	LOC113828454	IKBKE, TBK1	IKBKE, TBK1
OG0002188	RLOC-00007648, RLOC-00013490	LOC100185383	LOC122546327, LOC122558895	rpusd4	RPUSD3, RPUSD4	RLOC-00021870, RLOC-00022194	LOC113824984, LOC113825751, LOC113825752	RPUSD3, RPUSD4	LOC102453918, RPUSD4
OG0002189	RLOC-00007749	LOC100176004, LOC101243181	appl1, appl2	appl1, appl2	APPL1, APPL2	RLOC-00003044, RLOC-00007630, RLOC-00011193	LOC113823119	APPL1, APPL2	APPL1, APPL2
OG0002190	RLOC-00008070	wnt5	wnt5a, wnt5b	LOC103384668, wnt5b	WNT5A, WNT5B	RLOC-00000149, RLOC-00008363, RLOC-00009589, RLOC-00011480, RLOC-00011701	LOC113806005	WNT5A	WNT5A, WNT5B
OG0002193	RLOC-00008103	LOC780718	pbrm1	LOC103385747, LOC103385871, LOC103389986, LOC103399465	PBRM1	RLOC-00005799, RLOC-00005925, RLOC-00008760, RLOC-00010131	LOC113801324, LOC113808884, LOC113808889	PBRM1	PBRM1
OG0002196	RLOC-00008427	LOC100179107	LOC122555409, abcg4a	LOC103377770, LOC103382616, LOC103394946, LOC103395331, LOC107990031	ABCG1, ABCG4	RLOC-00016865	LOC113805342	ABCG1, ABCG4	ABCG1, ABCG4
OG0002197	RLOC-00008522	LOC100186331	LOC122550611, atp10a, atp10b	atp10a, atp10b	ATP10A, ATP10B, ATP10D	RLOC-00000876	LOC113802513	ATP10B, ATP10D	ATP10A, ATP10B, ATP10D
OG0002198	RLOC-00008571, RLOC-00008594	LOC100182051, LOC113474647	rad50	rad50	ENSG00000283782, RAD50	RLOC-00008670, RLOC-00010118, RLOC-00010486, RLOC-00011941	LOC113815947, LOC113815949, LOC113815953	RAD50	RAD50
OG0002199	RLOC-00008606	LOC100182261	kiaa1109	kiaa1109	BLTP1	RLOC-00006531, RLOC-00006747, RLOC-00016388, RLOC-00016715	LOC113820406, LOC113820407, LOC113820408, LOC113820411, LOC113820413	ENSMMUG00000004571, ENSMMUG00000044959	KIAA1109
OG0002200	RLOC-00008628, RLOC-00011898, RLOC-00012904, RLOC-00013011, RLOC-00014123	LOC100179506	unc93a	unc93a	UNC93A	RLOC-00000447	LOC113808883, LOC113816523, LOC113816541, LOC113826039, LOC113826040	UNC93A	UNC93A
OG0002201	RLOC-00008868, RLOC-00008869	LOC100180100, LOC100183875	mycbp2	mycbp2	MYCBP2	RLOC-00008350, RLOC-00012318, RLOC-00015386, RLOC-00017127, RLOC-00024034, RLOC-00026461	LOC113800512, LOC113828270	MYCBP2	MYCBP2
OG0002202	RLOC-00008888	LOC100178732, LOC100184435	LOC122551633	LOC103389443, LOC103392157	DPP4, FAP	RLOC-00020086, RLOC-00020918	LOC113808649, LOC113818613, LOC113818650	DPP4, FAP	DPP4, LOC102443466
OG0002203	RLOC-00008894	LOC113475151	LOC122539342, LOC122556505, ndfip2	LOC103391188, LOC103395215, ndfip2	NDFIP1, NDFIP2	RLOC-00022781	LOC113816300, LOC113816304	NDFIP1, NDFIP2	NDFIP1, NDFIP2
OG0002204	RLOC-00008931	LOC100176362	cbl, cblb	LOC103395395, cbl, cblb, cblc	CBL, CBLB, CBLC	RLOC-00016597	LOC113799956	CBL, CBLB	CBL, CBLB
OG0002207	RLOC-00009458	LOC100182224	LOC122551064, pds5a	pds5a, pds5b	PDS5A, PDS5B	RLOC-00005317, RLOC-00010734, RLOC-00013759	LOC113817081	ENSMMUG00000038810, PDS5A, PDS5B	PDS5A, PDS5B
OG0002208	RLOC-00009484	gad	LOC122551587, gad2, gad3	LOC103396248, gad1, gad2	GAD1, GAD2	RLOC-00004515	LOC113825626	GAD1, GAD2	GAD1, GAD2, LOC102444510
OG0002209	RLOC-00009533, RLOC-00020527, RLOC-00025011	LOC100175268	LOC122551177, klhl24a, si_ch211-256e16.3	LOC103393026, klhl24	KLHL24, KLHL35	RLOC-00000726, RLOC-00021090	LOC113803792	ENSMMUG00000008067	KLHL24, KLHL35
OG0002213	RLOC-00010064, RLOC-00028412	swi/snf	LOC122539452, smarca1	smarca5	SMARCA1, SMARCA5	RLOC-00007348, RLOC-00015675, RLOC-00016328, RLOC-00019295	LOC113811232	ENSMMUG00000008818, SMARCA5	SMARCA1, SMARCA5
OG0002216	RLOC-00010306	zf_c3h_-9	rbm26, rbm27	rbm26, rbm27	ENSG00000275740, RBM26, RBM27	RLOC-00005040, RLOC-00026701	LOC113822922, LOC113822924	ENSMMUG00000004476, RBM26	RBM26, RBM27
OG0002218	RLOC-00010595	LOC100183108, LOC100185473	LOC122554645, LOC122554646, LOC122554647	LOC103397996, LOC103398020	TOR1AIP1, TOR1AIP2	RLOC-00020418	LOC113806639, LOC113828723, LOC113828725	TOR1AIP1	LOC102446222, LOC102446605
OG0002220	RLOC-00010686, RLOC-00024127	LOC100178727	LOC122553505, LOC122553506	LOC103379549, LOC103381564, klhdc2	KLHDC1, KLHDC2	RLOC-00002538	LOC113811229, LOC113811274	KLHDC1, KLHDC2	KLHDC1, KLHDC2
OG0002221	RLOC-00010697	hand	LOC122556889, hand2	LOC103384283, hand1	HAND1, HAND2	RLOC-00019168, RLOC-00024424, RLOC-00025310, RLOC-00027809	LOC113802536, LOC113815630	HAND1, HAND2	HAND2
OG0002225	RLOC-00011140, RLOC-00021440	LOC100181776, LOC100186647	bet1, bet1l	bet1, bet1l	BET1L	RLOC-00004930, RLOC-00027816	LOC113808746, LOC113823451	BET1, BET1L	BET1, BET1L
OG0002226	RLOC-00011339	LOC100182371	mtm1, mtmr1b	LOC103395432, mtm1	MTM1, MTMR1, MTMR2	RLOC-00002297, RLOC-00002509	LOC113807841	MTM1, MTMR1	MTM1, MTMR1, MTMR2
OG0002228	RLOC-00011682	LOC100178192	rffl, rnf34a	LOC103390455, rffl, rnf34	ENSG00000267618, RFFL, RNF34	RLOC-00014299, RLOC-00027406	LOC113819336	RAD51D, RNF34	RFFL, RNF34
OG0002229	RLOC-00011725	LOC100184259	2025-03-06	LOC103396665, march6	MARCHF6	RLOC-00000465, RLOC-00007658, RLOC-00007882, RLOC-00008158, RLOC-00008453, RLOC-00008682, RLOC-00010661	LOC113824884, LOC113828239	2025-03-06	2025-03-06
OG0002230	RLOC-00011874	LOC100185504	slc25a33, slc25a36a	LOC103377954, slc25a33, slc25a36	SLC25A33, SLC25A36	RLOC-00001582	LOC113806753	ENSMMUG00000022153, ENSMMUG00000041943, SLC25A33	LOC102463825, SLC25A33, SLC25A36
OG0002232	RLOC-00012221	LOC100185117	LOC122540092, arhgef10	LOC103384831, LOC112486654, arhgef10, arhgef10l	ARHGEF10, ARHGEF10L	RLOC-00015143, RLOC-00020236	LOC113801789	ARHGEF10, ARHGEF10L	ARHGEF10, ARHGEF10L
OG0002234	RLOC-00012275, RLOC-00013272	tbx2/3	tbx2b, tbx3a	LOC103394778, tbx2, tbx3	TBX2, TBX3	RLOC-00015793, RLOC-00019473	LOC113803216	TBX3	LOC102445486, LOC102456286, TBX2
OG0002236	RLOC-00012393	LOC100182254, LOC108949460	prr11, smg8	smg8	ENSG00000265303, PRR11, SMG8	RLOC-00002272, RLOC-00022297, RLOC-00024857	LOC113801212, LOC113823081	PRR11	PRR11, SMG8
OG0002237	RLOC-00012453, RLOC-00012460	LOC100177085, LOC100185335	arsa, galns	arsa, galns	ARSA, GALNS	RLOC-00002409	LOC113810897, LOC113829507	ARSA, GALNS	GALNS, LOC102453468
OG0002239	RLOC-00012559	LOC100181744	LOC122562612, LOC122564056	LOC103395453, tpst1	TPST1, TPST2	RLOC-00011521, RLOC-00017537, RLOC-00017714, RLOC-00024215	LOC113819337	TPST1, TPST2	TPST1, TPST2
OG0002240	RLOC-00012863	LOC100178579	rps6kb1a	LOC103377585, LOC103383966, LOC103395203	RPS6KB1, RPS6KB2	RLOC-00004047, RLOC-00021002, RLOC-00026238, RLOC-00026891	LOC113817000	RPS6KB1, RPS6KB2	RPS6KB1, RPS6KB2
OG0002242	RLOC-00013012	LOC100181755	LOC122564477, rprd1b	rprd1a, rprd1b	RPRD1A, RPRD1B	RLOC-00010948, RLOC-00017904, RLOC-00022333	LOC113817216, LOC113818207	RPRD1A, RPRD1B	RPRD1A, RPRD1B
OG0002243	RLOC-00013137	LOC100179760	LOC122562734, med13a	LOC103378375, LOC103390185, LOC103390248, med13	MED13, MED13L	RLOC-00023543	LOC113819945	MED13, MED13L	LOC102450926, MED13, MED13L
OG0002244	RLOC-00013204, RLOC-00013205	LOC100186403	LOC122558239, cibar1	LOC103376852, fam92a	CIBAR1, CIBAR2	RLOC-00018176, RLOC-00021203	LOC113810565, LOC113810573	FAM92A1	FAM92A, FAM92B, LOC102454838
OG0002245	RLOC-00013303	LOC100177154	slc38a7, slc38a8a	LOC103378904, LOC103379479, slc38a7	SLC38A7, SLC38A8	RLOC-00001993, RLOC-00009289	LOC113808993, LOC113820988	SLC38A7, SLC38A8	SLC38A7, SLC38A8
OG0002248	RLOC-00013532, RLOC-00017356	LOC100175298, LOC100182690	LOC122564141, mtrr	LOC103378569, mtrr	MTRR	RLOC-00011173, RLOC-00014135, RLOC-00023385	LOC113806828, LOC113810127	MTRR	LOC102444175, MTRR
OG0002250	RLOC-00013755	LOC100178185, vkor	LOC122542369, vkorc1l1	LOC103382040, vkorc1l1	ENSG00000255439, VKORC1, VKORC1L1	RLOC-00002979, RLOC-00004255	LOC113823507	VKORC1, VKORC1L1	LOC102455458, VKORC1L1
OG0002251	RLOC-00013773	LOC100179674	vps37ba	LOC103384300, LOC103396934, vps37b	VPS37B	RLOC-00003206, RLOC-00020601, RLOC-00021167, RLOC-00022352, RLOC-00026064	LOC113825117, LOC113830109	VPS37B	LOC102448546, VPS37B
OG0002252	RLOC-00013783	mlx	LOC122562685, LOC122564237	LOC103395183, LOC103397174, mlxip	MLXIP, MLXIPL	RLOC-00006577	LOC113808615	MLXIP, MLXIPL	LOC102443786, LOC102444181, MLXIP, MLXIPL
OG0002254	RLOC-00013881	LOC100176258	LOC122562562, LOC122563885	LOC103390122, LOC103395550, LOC103397310, LOC112486732, myo1c	MYO1C, MYO1H	RLOC-00017210, RLOC-00028130	LOC113811453	MYO1H	MYO1C, MYO1H
OG0002256	RLOC-00013981	LOC100185994	ppm1e, ppm1f	ppm1e, ppm1f	PPM1E, PPM1F	RLOC-00003801, RLOC-00007331, RLOC-00008010, RLOC-00011455	LOC113812421	PPM1E, PPM1F	PPM1E, PPM1F
OG0002258	RLOC-00014023	LOC100185696	LOC122564087, nipsnap1	LOC103378130, LOC103396873, LOC103397849, nipsnap2	NIPSNAP1, NIPSNAP2	RLOC-00005153, RLOC-00019000	LOC113805801	ENSMMUG00000045556, NIPSNAP2	LOC102459249, NIPSNAP2
OG0002259	RLOC-00014047	LOC100176829	LOC122560032, LOC122564172	LOC103386685, LOC103390609	AURKA, AURKB, AURKC	RLOC-00022597	LOC113800240, LOC113803280	AURKA, AURKB, AURKC	AURKA, LOC102449030
OG0002260	RLOC-00014126	ci-arfgap-3	git1, git2a	LOC103390136, git1, git2	GIT1, GIT2	RLOC-00013589, RLOC-00015915, RLOC-00020874, RLOC-00024339	LOC113815014	GIT1, GIT2	GIT2
OG0002261	RLOC-00014131	LOC100180348	LOC122564114, bcl7a	bcl7a, bcl7b	BCL7A, BCL7B	RLOC-00006596, RLOC-00018763	LOC113827288	BCL7A, BCL7B, BCL7C	BCL7A, BCL7B, LOC106732805
OG0002262	RLOC-00014145	LOC100184810	LOC122564345, carmil2	LOC103376713, LOC103388325, LOC103396210	CARMIL1, CARMIL3	RLOC-00005847, RLOC-00017022, RLOC-00017831	LOC113813278, LOC113828500	CARMIL1, CARMIL3	CARMIL1
OG0002263	RLOC-00014206	LOC100185997	LOC122548362, LOC122556117	LOC103377182, LOC103378905, eif5a	EIF5A, EIF5A2, EIF5AL1	RLOC-00029060	LOC113819857	EIF5A, EIF5A2, ENSMMUG00000041481	EIF5A, EIF5A2
OG0002267	RLOC-00014562	LOC113473990	LOC122557470, trmt2a, trmt2b	LOC103398983, LOC112486605, trmt2a, trmt2b	TRMT2A, TRMT2B	RLOC-00020070	LOC113814728	TRMT2A, TRMT2B	TRMT2A, TRMT2B
OG0002268	RLOC-00014622	LOC100184854	LOC122540784, LOC122548856, spire2	LOC103388636, LOC103394445, spire2	SPIRE1, SPIRE2	RLOC-00015998, RLOC-00017674	LOC113805357, LOC113829519	SPIRE2	LOC102459274, SPIRE1
OG0002270	RLOC-00014823	LOC101241971, LOC113474446	wdr81	wdr81	WDR81	RLOC-00006416, RLOC-00007001, RLOC-00007454, RLOC-00007745, RLOC-00014643, RLOC-00021267	LOC113810153, LOC113822780	ENSMMUG00000002380	LOC102445836, LOC112547148
OG0002271	RLOC-00014951, RLOC-00023992	LOC100175607, LOC100178733	LOC122542802, degs1, degs2	degs1, degs2	DEGS1, DEGS2	RLOC-00002404, RLOC-00003232	LOC113806775	DEGS1	DEGS1, LOC102455413
OG0002272	RLOC-00015228	foxB	foxb1a, foxb2	LOC103378591, LOC103396988, LOC103399388, foxb1, foxb2	FOXB1	RLOC-00021934	LOC113815635, LOC113827523, LOC113827535, LOC113827546	FOXB1	FOXB1
OG0002273	RLOC-00015464	LOC100182172	LOC122547837, LOC122558517, khdc4	LOC103379057, khdc4	KHDC4	RLOC-00003726, RLOC-00008286, RLOC-00009255, RLOC-00014979, RLOC-00015586, RLOC-00016199	LOC113811191	KIAA0907	KHDC4
OG0002274	RLOC-00015516	LOC100185664	mthfd1b, mthfd1l	LOC103381100, LOC103399305, mthfd1	MTHFD1, MTHFD1L	RLOC-00001010, RLOC-00020349	LOC113804944, LOC113819971	ENSMMUG00000049034, MTHFD1	MTHFD1, MTHFD1L
OG0002275	RLOC-00015965, RLOC-00016054	LOC100180044, LOC100184947	LOC122542699, LOC122553753	LOC103377877, LOC103394980	NOVA1, NOVA2	RLOC-00007469	LOC113810007, LOC113810011	NOVA1, NOVA2	LOC102444625, NOVA1
OG0002276	RLOC-00016077	LOC100185782	abhd12	LOC103387031, LOC103387501, abhd12b	ABHD12, ABHD12B	RLOC-00008735, RLOC-00013876, RLOC-00017603, RLOC-00020385	LOC113811919	ABHD12, ABHD12B	ABHD12, ABHD12B
OG0002277	RLOC-00016081	LOC100187268	tmx1, tmx4	LOC103380654	TMX1, TMX4	RLOC-00003058, RLOC-00007179, RLOC-00013556, RLOC-00014161	LOC113829324	ENSMMUG00000001901, ENSMMUG00000042118, TMX4	TMX1, TMX4
OG0002278	RLOC-00016252, RLOC-00017136, RLOC-00017137, RLOC-00017138, RLOC-00017140, RLOC-00017141, RLOC-00017144	LOC100180057	ssr2	ssr2	SSR2	RLOC-00003730, RLOC-00005339, RLOC-00023523	LOC113807959	SSR2	SSR2
OG0002279	RLOC-00016330	LOC100176990	tspan36, tspan3a	LOC103379383, LOC103379397, LOC103398302, tspan3	TSPAN3	RLOC-00000228, RLOC-00005408, RLOC-00010228, RLOC-00023137	LOC113812061	TSPAN3	LOC102454270, TSPAN3
OG0002280	RLOC-00016870	LOC100184659	LOC122554443, LOC122562792	LOC103390344, LOC103395985, LOC103396932, LOC103398104, LOC103399656	PRKAB1, PRKAB2	RLOC-00029117	LOC113828134	PRKAB1, PRKAB2	LOC102458779, LOC102462692
OG0002281	RLOC-00016926	LOC100184055	daam1a, daam2	LOC103377950, daam1	DAAM1, DAAM2	RLOC-00002631, RLOC-00004839, RLOC-00011929	LOC113809469, LOC113815046	DAAM1, DAAM2	DAAM1, DAAM2
OG0002282	RLOC-00016993	LOC100184393	LOC122565379, ccnb1, ccnb2	LOC103379018, ccnb1	CCNB1, CCNB2	RLOC-00002586, RLOC-00005043, RLOC-00027206	LOC113803283	CCNB1, CCNB2	CCNB1, CCNB2
OG0002283	RLOC-00017004	LOC100179191	ccdc85a, ccdc85ca	LOC103384022, LOC103386983, ccdc85c	CCDC85A, CCDC85C	RLOC-00017828, RLOC-00019945, RLOC-00028609	LOC113814467	CCDC85A, CCDC85C	CCDC85A, CCDC85C
OG0002284	RLOC-00017061	LOC100176229	LOC122559105, apeh	LOC103384671, LOC103384698, LOC103384986, LOC112487632	APEH	RLOC-00020234, RLOC-00023216, RLOC-00024777	LOC113804520, LOC113816135, LOC113826464	APEH	APEH
OG0002285	RLOC-00017085	LOC100176019	LOC122548578, LOC122553510	LOC103380891, LOC103380988, LOC103380989	HSP90AA1, HSP90AB1	RLOC-00002482, RLOC-00003329, RLOC-00015218	LOC113806042, LOC113806043	HSP90AB1	HSP90AA1, HSP90AB1
OG0002286	RLOC-00017220	LOC100182960, LOC100185320	frmd6, zgc_172136	LOC103387271, frmd6	FRMD1, FRMD6	RLOC-00001655, RLOC-00009636, RLOC-00024935	LOC113818213	FRMD1, FRMD6	FRMD1, FRMD6
OG0002287	RLOC-00017416	mapkk1/2	LOC122565176, map2k1	map2k1, map2k2	MAP2K1, MAP2K2	RLOC-00005068, RLOC-00024091, RLOC-00028034	LOC113829534	ENSMMUG00000016840, ENSMMUG00000019564, ENSMMUG00000029016	MAP2K1, MAP2K2
OG0002288	RLOC-00017449	LOC100185234	LOC122552880, LOC122553347	LOC103383489, LOC103384018, LOC103390819, ccdc88a	CCDC88A, CCDC88C	RLOC-00006763	LOC113807501	CCDC88A, CCDC88C	CCDC88A, CCDC88B, CCDC88C
OG0002289	RLOC-00017474	LOC100185184	LOC122542753, smoc1	LOC103377926, smoc1, smoc2	SMOC1, SMOC2	RLOC-00003176, RLOC-00003556	LOC113808638, LOC113808642	SMOC1, SMOC2	SMOC1, SMOC2
OG0002290	RLOC-00017485	LOC100175472	LOC122548315, LOC122561274	ubqln4	UBQLN1, UBQLN2, UBQLN4	RLOC-00022141, RLOC-00028495	LOC113803086	ENSMMUG00000038766, UBQLN1, UBQLN2, UBQLN4	UBQLN1, UBQLN4
OG0002291	RLOC-00017949, RLOC-00018930, RLOC-00018931, RLOC-00018932	LOC100178852, LOC100181874	fut10, fut11	fut11	FUT10, FUT11	RLOC-00022990	LOC113824155	FUT10, FUT11	FUT10, FUT11
OG0002292	RLOC-00018192	LOC100178093	LOC122562118	srsf2	SRSF2, SRSF8	RLOC-00015735, RLOC-00015901, RLOC-00022628, RLOC-00025214, RLOC-00026473	LOC113820949, LOC113820954	ENSMMUG00000041575, SRSF2, SRSF8	SRSF2
OG0002293	RLOC-00018201	LOC100186040	rhot1a, rhot2	LOC103383612, LOC103392922, rhot2	RHOT1, RHOT2	RLOC-00009664, RLOC-00010403, RLOC-00013515	LOC113818868	RHOT1, RHOT2	RHOT1, RHOT2
OG0002294	RLOC-00018267	LOC100187049	LOC122556644, cnot6l	LOC103390988, LOC103397017, LOC103397020, cnot6l	CNOT6, CNOT6L	RLOC-00000852, RLOC-00016780	LOC113815168	CNOT6, CNOT6L	CNOT6, CNOT6L
OG0002295	RLOC-00018288, RLOC-00027363, RLOC-00027364	LOC100177357	LOC122541757	LOC103381618, LOC103387328, mat2a	MAT1A, MAT2A	RLOC-00004461, RLOC-00013756	LOC113803973	MAT1A, MAT2A	MAT1A, MAT2A
OG0002296	RLOC-00018320	LOC100183169	LOC122542344, ddx5	LOC103383782, LOC103393708, ddx17	DDX17, DDX5	RLOC-00015650, RLOC-00023470, RLOC-00024842	LOC113814743	DDX17, DDX5	DDX17, DDX5
OG0002297	RLOC-00018331	LOC100180695	usp31, usp43a	LOC103381995, LOC103392777, usp43	USP31, USP43	RLOC-00018707	LOC113803315, LOC113806810	USP31, USP43	LOC102447590, USP31, USP43
OG0002298	RLOC-00018481	LOC100178176	LOC122560151, pcmtd1	LOC103384702, pcmtd1	PCMTD1, PCMTD2	RLOC-00002593, RLOC-00023895, RLOC-00025771, RLOC-00026142	LOC113808117	PCMTD1, PCMTD2	PCMTD1, PCMTD2
OG0002299	RLOC-00018515	LOC100178714	nde1, ndel1b	LOC103381896, LOC103392785, LOC103392884, nde1	NDE1, NDEL1	RLOC-00000412	LOC113805475, LOC113822708	NDE1, NDEL1	NDE1, NDEL1
OG0002300	RLOC-00018559	LOC100176053, LOC100182117, LOC100184478	ror1, ror2	ror1, ror2	ROR1, ROR2	RLOC-00026607	LOC113818143, LOC113818144	ROR1, ROR2	ROR1, ROR2
OG0002301	RLOC-00018607, RLOC-00019030, RLOC-00019031, RLOC-00019790, RLOC-00019793	LOC100179300, LOC100180354	LOC122547101	capsl	CAPS, CAPSL	RLOC-00003475	LOC113813725, LOC113815627	CAPS, CAPSL	CAPSL
OG0002302	RLOC-00018654	LOC100186168	LOC122560518, LOC122561945	LOC103382053, LOC103382110, LOC103382192, LOC103393008, LOC103393210	RAB26, RAB37	RLOC-00000527	LOC113816283	RAB26, RAB37	RAB26, RAB37
OG0002304	RLOC-00018992	LOC104265764	LOC122548007, LOC122563501, rexo1	LOC103397217, LOC103397606, rexo1	REXO1	RLOC-00004625, RLOC-00014312, RLOC-00027061	LOC113820063	ENSMMUG00000028958, REXO1	LOC102459008, REXO1
OG0002306	RLOC-00019217, RLOC-00019218	LOC104266137	LOC122547606, LOC122561008	LOC103389631, LOC103391353	COX5B	RLOC-00000375, RLOC-00026718	LOC113812627, LOC113827783	ENSMMUG00000029774, ENSMMUG00000030892, ENSMMUG00000043190	LOC102447928, LOC102463196
OG0002307	RLOC-00019219	LOC100176095	LOC122552545, ptk2aa	LOC103388446, LOC103389360, LOC103394159, LOC103398680	PTK2, PTK2B	RLOC-00010984, RLOC-00015447	LOC113818212	PTK2, PTK2B	PTK2, PTK2B
OG0002308	RLOC-00019231	LOC100179931	LOC122553146, efr3a	efr3a, efr3b	EFR3A, EFR3B	RLOC-00005174, RLOC-00008905, RLOC-00009377, RLOC-00018756	LOC113808876	EFR3A, EFR3B	EFR3A, EFR3B
OG0002309	RLOC-00019291	LOC100179132	LOC122564973, ttc39a, zgc_158403	LOC103383857, LOC103389517, LOC103393612, ttc39a	TTC39A, TTC39B	RLOC-00020499	LOC113817591	TTC39A, TTC39B	TTC39A, TTC39B
OG0002310	RLOC-00019296	LOC100178072	cc2d1a, cc2d1b	LOC103383948, cc2d1b	CC2D1A, CC2D1B	RLOC-00017695, RLOC-00019879, RLOC-00027505	LOC113802895, LOC113811821	CC2D1A, CC2D1B	CC2D1A, CC2D1B
OG0002311	RLOC-00019331	LOC100177461	bahcc1b, tnrc18	LOC103382364, LOC103392823, LOC103399367, tnrc18	BAHCC1, TNRC18	RLOC-00010556, RLOC-00013175, RLOC-00022793	LOC113827007	BAHCC1, TNRC18	TNRC18
OG0002312	RLOC-00019336, RLOC-00019338, RLOC-00019482, RLOC-00019484	LOC100180218	LOC122560452, eme1	eme1	EME1, EME2	RLOC-00000813, RLOC-00023295, RLOC-00027684	LOC113816501	EME1	EME1, EME2
OG0002315	RLOC-00019478, RLOC-00022230, RLOC-00022231	LOC100182495, elo	elovl4a, elovl8b	LOC103380776, LOC103388604, LOC103393619	ELOVL4	RLOC-00024735	LOC113828953	ELOVL4	ELOVL4, LOC102463304, LOC102463792
OG0002316	RLOC-00019516	LOC100182145	LOC122560530, LOC122560808	LOC103393532, arpc1a, arpc1b	ARPC1A, ARPC1B, ENSG00000284292	RLOC-00028127, RLOC-00028354	LOC113828827	ARPC1A, ENSMMUG00000001458	ARPC1A, LOC102452779
OG0002317	RLOC-00019522, RLOC-00019523	LOC778921	chuk, ikbkb	LOC103387400, LOC103398848, ikbkb	CHUK, IKBKB	RLOC-00005912, RLOC-00007503, RLOC-00011496	LOC113819389	CHUK	CHUK, IKBKB
OG0002318	RLOC-00019596, RLOC-00020785	LOC100177613, LOC100180698	scp2a	LOC103398772, scp2	SCP2	RLOC-00010367, RLOC-00011269, RLOC-00015800, RLOC-00018145, RLOC-00018706	LOC113823286, LOC113823288	SCP2	SCP2
OG0002319	RLOC-00019721	LOC100183841	cds1, cds2	LOC103397022, LOC103397460, LOC103397541	CDS1, CDS2	RLOC-00019810, RLOC-00021302, RLOC-00022419	LOC113809237	CDS1, CDS2	CDS1, CDS2
OG0002321	RLOC-00020220	LOC100179554	LOC122552711, clip3	clip3, clip4	CLIP3, CLIP4	RLOC-00009921, RLOC-00010008, RLOC-00013271, RLOC-00013288, RLOC-00014804	LOC113800217	CLIP4	CLIP3, CLIP4
OG0002323	RLOC-00020379	LOC100183843	LOC122539293	LOC103385172, LOC103396892, LOC103397872, LOC103399096	H2AZ1, H2AZ2	RLOC-00011273, RLOC-00015345, RLOC-00020759	LOC113823977	H2AFV, H2AFZ	LOC102462627, LOC102463597
OG0002324	RLOC-00020381	LOC100183991	LOC122560911, LOC122562200	tmc4, tmc7	TMC7	RLOC-00008587, RLOC-00009381, RLOC-00012012, RLOC-00012498, RLOC-00013546, RLOC-00013868	LOC113826240	TMC7	LOC102449443, LOC106732015
OG0002325	RLOC-00020538	LOC100180076	LOC122542251, LOC122562184, gna12a	LOC103381794, LOC103393488, gna12	GNA12, GNA13	RLOC-00013674, RLOC-00025888	LOC113811454	GNA12, GNA13	GNA12, GNA13
OG0002326	RLOC-00020540	LOC100178558	LOC122541799, LOC122556643, gfpt1	LOC103391027, LOC103397188, LOC103398242	GFPT1, GFPT2	RLOC-00002303, RLOC-00007774	LOC113802825	GFPT1, GFPT2	GFPT1, GFPT2
OG0002328	RLOC-00020648	LOC100177905	LOC122547618, LOC122560491	mgrn1, rnf157	MGRN1, RNF157	RLOC-00008501, RLOC-00010379, RLOC-00010786, RLOC-00015485	LOC113811905	MGRN1, RNF157	MGRN1, RNF157
OG0002329	RLOC-00020684, RLOC-00020688	LOC100184097	naa25	naa25	NAA25	RLOC-00010713, RLOC-00013012, RLOC-00019658, RLOC-00026509	LOC113828412	NAA25	LOC102450730, LOC102462507, LOC102462703, LOC102462748, NAA25
OG0002330	RLOC-00020930	LOC100176906	rock1, rock2a	LOC103380939, LOC103383692, rock1	ROCK1, ROCK2	RLOC-00006470, RLOC-00014357, RLOC-00022213	LOC113815691	ROCK1, ROCK2	ROCK1, ROCK2
OG0002332	RLOC-00020997	LOC101242920	LOC122544157, tctn1	tctn1, tctn3	TCTN1, TCTN3	RLOC-00003131, RLOC-00010862, RLOC-00016742, RLOC-00021049	LOC113812255	TCTN1, TCTN3	TCTN1, TCTN3
OG0002333	RLOC-00021036	LOC100178016	LOC122548950, naca	LOC103388566	NACA, NACA2, NACAD	RLOC-00001265, RLOC-00005472, RLOC-00028768	LOC113826188	ENSMMUG00000003073, NACA2, NACAD	LOC102463830, NACA
OG0002334	RLOC-00021170	LOC100185325	bag3, bag4	LOC103396927, LOC103398065, bag3	BAG3, BAG4	RLOC-00002569, RLOC-00003072, RLOC-00025513	LOC113830601	BAG3, BAG4	BAG3, BAG4
OG0002335	RLOC-00021640	LOC100178271	LOC122557886, cpsf6	LOC103378756, cpsf6	CPSF6, CPSF7	RLOC-00001426, RLOC-00004074, RLOC-00004514, RLOC-00027608	LOC113820848	CPSF6, CPSF7	CPSF6, CPSF7
OG0002336	RLOC-00021700	LOC100182772	cabin1	cabin1	CABIN1	RLOC-00000802, RLOC-00006205, RLOC-00006358, RLOC-00012461, RLOC-00028402	LOC113811673, LOC113811674, LOC113811675, LOC113811678, LOC113817344	CABIN1	CABIN1
OG0002337	RLOC-00021917	LOC100183322	bcl9, bcl9l	bcl9, bcl9l	BCL9, BCL9L	RLOC-00009135, RLOC-00012542, RLOC-00025947	LOC113825688	BCL9, BCL9L	BCL9, BCL9L, LOC112545445
OG0002341	RLOC-00022559	LOC100184589	LOC122539903, acbd5a	acbd4, acbd5	ACBD4, ACBD5	RLOC-00000593, RLOC-00002219, RLOC-00020646, RLOC-00024691	LOC113829708	ACBD4, ACBD5	ACBD4, ACBD5
OG0002343	RLOC-00022597	LOC100181945	LOC122543278, tspan13a	LOC103385198, LOC103394471	TSPAN13, TSPAN31	RLOC-00005343, RLOC-00015567, RLOC-00022331, RLOC-00026078	LOC113816342	TSPAN13, TSPAN31	TSPAN13, TSPAN31
OG0002344	RLOC-00022705	LOC100175483	ipo7, ipo8	ipo7, ipo8	IPO7, IPO8	RLOC-00005543, RLOC-00010828, RLOC-00021399	LOC113819156, LOC113821454	ENSMMUG00000023636, IPO8	IPO7, IPO8
OG0002345	RLOC-00022806	LOC100177382, LOC100180207	LOC122547556, gabbr1b, gabbr2	LOC103388862, LOC103394494, gabbr2	GABBR1, GABBR2	RLOC-00016695	LOC113817655, LOC113825712	GABBR1, GABBR2	GABBR2
OG0002346	RLOC-00022850	LOC100181586	LOC122549179, trib2, trib3	LOC103386358, LOC103394448, trib2	TRIB1, TRIB2	RLOC-00004027, RLOC-00021737	LOC113818595	TRIB1, TRIB2	TRIB1, TRIB2
OG0002348	RLOC-00022990	LOC100185120	LOC122549339, LOC122563602	LOC103381137, LOC103388612, LOC103393992, LOC103394040, LOC103394083	EXT1	RLOC-00000958, RLOC-00010783, RLOC-00011420, RLOC-00011933	LOC113802032	EXT1	EXT1
OG0002349	RLOC-00023046	LOC100181293	LOC122557782, LOC122563064, etnk1	LOC103379829, etnk1, etnk2	ETNK1, ETNK2	RLOC-00013569, RLOC-00027468	LOC113806065	ETNK1, ETNK2	ETNK1, ETNK2
OG0002350	RLOC-00023221	LOC100186136	LOC122550081, epc2	LOC103396773, epc1	EPC1, EPC2	RLOC-00018507, RLOC-00018602, RLOC-00023654	LOC113820577, LOC113820578	EPC1, EPC2	EPC1, EPC2
OG0002352	RLOC-00023373	LOC100176189	LOC122556202, siah1, siah2l	LOC103395633, siah1	SIAH1, SIAH2	RLOC-00014310, RLOC-00021118, RLOC-00028650	LOC113809129	SIAH1, SIAH2	SIAH1, SIAH2
OG0002353	RLOC-00023501	LOC494371	uhrf1bp1, uhrf1bp1l	LOC103399298, uhrf1bp1, uhrf1bp1l	BLTP3A, BLTP3B	RLOC-00008691, RLOC-00013849, RLOC-00025505	LOC113813216	UHRF1BP1, UHRF1BP1L	UHRF1BP1, UHRF1BP1L
OG0002354	RLOC-00023620	LOC100176772	LOC122551095, LOC122559443, LOC122563254	LOC103379700, LOC103382563	CYB5R1, CYB5R2, CYB5R3	RLOC-00014128, RLOC-00028247	LOC113809327	CYB5R1, CYB5R2, CYB5R3	LOC102458536
OG0002355	RLOC-00023777	LOC100182062	LOC122541510, LOC122563613, mboat1	mboat1, mboat2	MBOAT1, MBOAT2	RLOC-00002122, RLOC-00006882, RLOC-00026946	LOC113827647	MBOAT1, MBOAT2	MBOAT1, MBOAT2
OG0002356	RLOC-00023969	LOC100184003	LOC122547269, LOC122561991, kpna3	kpna3, kpna4	KPNA3, KPNA4	RLOC-00013703, RLOC-00014156, RLOC-00015647	LOC113830313	KPNA3, KPNA4	KPNA3, KPNA4
OG0002359	RLOC-00024532, RLOC-00025159	LOC100187391	ercc5	bivm, ercc5	BIVM, BIVM-ERCC5, ERCC5	RLOC-00011303, RLOC-00012258, RLOC-00013285, RLOC-00022678	LOC113807010	BIVM-ERCC5	BIVM, ERCC5
OG0002361	RLOC-00024581	LOC100178599	LOC122550924, LOC122556171	LOC103377265, LOC103379081, LOC103389738	GYG1, GYG2	RLOC-00013672, RLOC-00016915	LOC113824088	ENSMMUG00000005521, ENSMMUG00000044244, GYG2	GYG1, GYG2
OG0002363	RLOC-00024757	LOC100181034	LOC122543043, slc25a28	LOC103397178, LOC103398227, LOC107989008, slc25a28	SLC25A28, SLC25A37	RLOC-00018678, RLOC-00019368	LOC113800581	SLC25A28, SLC25A37	SLC25A28, SLC25A37
OG0002364	RLOC-00024982	LOC100175749	rpl26	LOC103391408	ENSG00000263809, RPL26, RPL26L1	RLOC-00003739	LOC113821405, LOC113821406	ENSMMUG00000008755, ENSMMUG00000009066, ENSMMUG00000011746, ENSMMUG00000012537, RPL26, RPL26L1	RPL26L1
OG0002365	RLOC-00025137	LOC100175879	LOC122554895, cul4b	LOC103378632, LOC103390574, LOC103399134	CUL4A, CUL4B	RLOC-00008706, RLOC-00009986	LOC113816675, LOC113821299	CUL4A, CUL4B	CUL4A, CUL4B
OG0002366	RLOC-00025161	LOC100178778	LOC122557122, fndc3a, fndc3ba	fndc3a, fndc3b	FNDC3A, FNDC3B	RLOC-00013322, RLOC-00023171	LOC113800513	FNDC3A, FNDC3B	FNDC3A, FNDC3B, LOC102450753
OG0002367	RLOC-00025250	LOC100179282	LOC122546238, LOC122561382, tnksa	LOC103389484, LOC103398090	TNKS, TNKS2	RLOC-00005229, RLOC-00009859, RLOC-00010096	LOC113802464	TNKS, TNKS2	LOC102448906, TNKS2
OG0002368	RLOC-00025289	LOC100177711, LOC113474444	LOC122561183, ddhd2	ddhd2, sec23ip	DDHD2, SEC23IP	RLOC-00010765, RLOC-00011577, RLOC-00014876	LOC113813682	DDHD2, SEC23IP	DDHD2, SEC23IP
OG0002371	RLOC-00025561	soxB2	LOC122550558, sox14	LOC103396152, sox14, sox21	SOX14, SOX15, SOX21	RLOC-00005506, RLOC-00026334	LOC113828800	SOX14, SOX21	SOX14, SOX15
OG0002372	RLOC-00025611	LOC100186382	dbnlb	LOC103389366, dbnl	DBNL	RLOC-00001430, RLOC-00016706, RLOC-00018236, RLOC-00019264, RLOC-00022180, RLOC-00023253, RLOC-00024623, RLOC-00027687	LOC113826880	DBNL	DBNL
OG0002374	RLOC-00025846	LOC100181029	LOC122550467, arhgef6	arhgef6, arhgef7	ARHGEF6, ARHGEF7	RLOC-00004696, RLOC-00008898, RLOC-00023190	LOC113820198	ARHGEF6, ARHGEF7	ARHGEF6, LOC102446571, LOC102455468
OG0002375	RLOC-00025964	LOC100186329	LOC122543009, LOC122556824, arid5b	LOC103387129, LOC103390032, LOC103395605, LOC103397384	ARID5A, ARID5B	RLOC-00001041	LOC113823005	ARID5A, ARID5B	ARID5A, ARID5B
OG0002376	RLOC-00026037	LOC100176612, LOC100178102	LOC122554658, myofl	LOC103387219, dysf, myof	DYSF, MYOF	RLOC-00024307, RLOC-00028224	LOC113817231	DYSF, MYOF	DYSF, MYOF
OG0002378	RLOC-00026369	LOC100176277	LOC122540011, LOC122548944, LOC122552041	LOC103381863, LOC103392499, LOC103393664, LOC103393941	CDK5R1, CDK5R2	RLOC-00018607, RLOC-00027727	LOC113801293	CDK5R1, CDK5R2	LOC102444870
OG0002379	RLOC-00027458	LOC100187431	LOC122551951, LOC122551952, ptprn2	LOC103389235, LOC103392078, LOC103396748, ptprn2	PTPRN, PTPRN2	RLOC-00007368	LOC113807438	ENSMMUG00000022806, ENSMMUG00000043269, PTPRN	PTPRN2
OG0002380	RLOC-00027473	LOC100185798	LOC122539627, LOC122539768, LOC122550039	LOC103381632, LOC103392640, kiaa1217	KIAA1217, SRCIN1	RLOC-00024150, RLOC-00025656	LOC113814157	KIAA1217, SRCIN1	KIAA1217, LOC102448364
OG0002438	RLOC-00000081, RLOC-00006454	LOC100176463	uba1	uba1	UBA1, UBA7	RLOC-00007897, RLOC-00013979, RLOC-00016930, RLOC-00022896, RLOC-00028410	LOC113818543, LOC113828689	UBA7	UBA1
[truncated: 3,126 more rows]

## Sheet: Ortho-genes
Table S13. (2) 4455 Ortho-genes shared across all nine species.
[truncated: 4,456 more rows]
