# Supplementary material for: Evolutionary conservation and divergence of phagocytic and coagulation programs across bilaterian circulating immune cells
Source: Mol Biol Evol. 2026 Apr 27;43(5):msag109. doi: 10.1093/molbev/msag109 (PMC13186322; doi:10.1093/molbev/msag109)
Supplement: msag109_Supplementary_Data [file msag109_supplementary_data.zip › msag109_Supplementary_Data/Table S17.xlsx]

## Sheet: Inver clotting gene
Data S17. Clotting related genes expressed in shrimp, oysters, and tunicates.
Species	Gene_ID	Gene_symple	NR_annotation	cell_type	avg_log2FC	pct.1	pct.2	reference
Tunicate	LOC619278	CiTHBSA	thrombospondin A	HM_CiCTSA	5.70083	0.343	0.025	Thrombospondin‐1: a unique marker to identify in vitro platelet activation when monitoring in vivo processes
Tunicate	LOC101242269	CiLRP1	prolow-density lipoprotein receptor-related protein 1-like	HM_CiCTSA	6.89438	0.645	0.027	marker gene(PanglaoDB: a web server for exploration of mouse and human single-cell RNA sequencing data. )	https://ashpublications.org/blood/article/114/11/2290/25850/Platelet-factor-4-regulates-megakaryopoiesis
Tunicate	LOC100183589	CiCTSA	lysosomal protective protein isoform X1	HM_CiCTSA	7.05975	0.468	0.019	marker gene(PanglaoDB: a web server for exploration of mouse and human single-cell RNA sequencing data. )
Tunicate	fhl1/2/3	CiFHL1/2/3	Fhl1/2/3 protein	HM_CiCTSA	3.36283	0.216	0.03	marker gene(PanglaoDB: a web server for exploration of mouse and human single-cell RNA sequencing data. )
Tunicate	LOC108949444	CiTAGLN2	rac guanine nucleotide exchange factor B-like	HM_CiCTSA	6.57936	0.85	0.062	https://www.proteinatlas.org/ENSG00000158710-TAGLN2/single+cell+type
Tunicate	LOC100186514	CiFLNC	filamin-B isoform X7	HM_CiCTSA	4.78868	0.85	0.113	Filamin A in platelets: Bridging the (signaling) gap between the plasma membrane and the actin cytoskeleton
Tunicate	LOC100185663	CiVCL	vinculin	HM_CiCTSA	2.96841	0.3	0.076	What Is Vinculin Needed for in Platelets?
Tunicate	LOC100184324	CiPALLD	palladin	HM_CiCTSA	5.4542	0.281	0.011	marker gene(PanglaoDB: a web server for exploration of mouse and human single-cell RNA sequencing data. )
Tunicate	LOC100184368	CiILK	integrin-linked protein kinase	HM_CiCTSA	2.36308	0.117	0.042	marker gene(PanglaoDB: a web server for exploration of mouse and human single-cell RNA sequencing data. )
Tunicate	LOC100182205	CiKLKB1	plasma kallikrein	HM_CiCTSA	3.64292	0.487	0.079	The evolution of factor XI and the kallikrein-kinin system
Oyser	RLOC-00009290	ChVEGFA	vascular endothelial growth factor A	HM_ChTIMP3	3.96452	0.455	0.052	marker gene(PanglaoDB: a web server for exploration of mouse and human single-cell RNA sequencing data. )
Oyser	RLOC-00011866	ChMECOM	LOW QUALITY PROTEIN: histone-lysine N-methyltransferase MECOM	HM_ChTIMP3	3.49	0.208	0.028	EVI1 is expressed in megakaryocyte cell lineage and enforced expression of EVI1 in UT-7/GM cells induces megakaryocyte differentiation
Oyser	RLOC-00007198	ChTIMP2	metalloproteinase inhibitor 2-like precursor [Crassostrea gigas] &gt;gi	HM_ChTIMP3	2.62693	0.259	0.061	Platelet release of trimolecular complex components MT1-MMP/TIMP2/MMP2: involvement in MMP2 activation and platelet aggregation
Oyser	RLOC-00007196	ChTIMP3	metalloproteinase inhibitor 3-like	HM_ChTIMP3	3.19427	0.356	0.064	Cg-TIMP, an inducible tissue inhibitor of metalloproteinase from the Pacific oyster Crassostrea gigas with a potential role in wound healing and defense mechanisms
Oyser	RLOC-00007200	ChTIMP1	metalloproteinase inhibitor 1-like	HM_ChTIMP3	2.61086	0.378	0.098	Cg-TIMP, an inducible tissue inhibitor of metalloproteinase from the Pacific oyster Crassostrea gigas with a potential role in wound healing and defense mechanisms
Oyser	RLOC-00007559	ChFLNA	XP_065937335.1 filamin-A isoform X5 [Magallana gigas]	HM_ChTIMP3	2.21026	0.483	0.166	marker gene(PanglaoDB: a web server for exploration of mouse and human single-cell RNA sequencing data. )
Oyser	RLOC-00026521	ChA2M	alpha-2-macroglobulin-P-like [Crassostrea angulata]	HM_ChTIMP3	2.18791	0.806	0.356	https://journals.plos.org/plosone/article?id=10.1371/journal.pone.0047384
Shrimp	LOC113802698	LvFLI1	Friend leukemia integration 1 transcription factor-like	granulocytes	2.07515	0.259	0.063	FLI1 level during megakaryopoiesis affects thrombopoiesis and platelet biology
Shrimp	LOC113804544	LvVEGFA	vascular endothelial growth factor A-A	granulocytes	1.79084	0.605	0.203	Platelets and vascular endothelial growth factor (VEGF): a morphological and functional study
Shrimp	LOC113815329	LvSPON2	spondin-2	granulocytes	3.20851	0.492	0.079	marker gene(PanglaoDB: a web server for exploration of mouse and human single-cell RNA sequencing data. )
Shrimp	LOC113802490	LvPPAF2	phenoloxidase-activating factor 2	granulocytes	3.78738	0.344	0.033	Role and Importance of Phenoloxidase in Insect Hemostasis
Shrimp	LOC113814570	LvSERPINI/II	serine protease inhibitor I/II-like	granulocytes	3.74415	0.286	0.026	Molecular and functional characterizations of a Kunitz-type serine protease inhibitor FcKuSPI of the shrimp Fenneropenaeus chinensis
Shrimp	LOC113828743	LvPPO3	phenoloxidase 3	granulocytes	2.34019	0.557	0.159	Role and Importance of Phenoloxidase in Insect Hemostasis
Shrimp	LOC113827090	LvPPO3	phenoloxidase 3	granulocytes	2.23436	0.572	0.114	Role and Importance of Phenoloxidase in Insect Hemostasis
