# Supplementary material for: Evolutionary conservation and divergence of phagocytic and coagulation programs across bilaterian circulating immune cells
Source: Mol Biol Evol. 2026 Apr 27;43(5):msag109. doi: 10.1093/molbev/msag109 (PMC13186322; doi:10.1093/molbev/msag109)
Supplement: msag109_Supplementary_Data [file msag109_supplementary_data.zip › msag109_Supplementary_Data/Table S12.xls]

## Sheet: Supple Data 11
Table S12. 7138 orthogroups shared by six vertebrates.
Orthogroup	Chiloscyllium plagiosum	Cynoglossus semilaevis	Homo sapiens	Lampetra morii	Macaca mulatta	Pelodiscus sinensis
OG0000013	LOC122540719, LOC122541973, LOC122542004, LOC122542005, LOC122542136, LOC122542139, LOC122542140, LOC122542142, LOC122542144, LOC122542145, LOC122542146, LOC122542147, LOC122542148, LOC122542150, LOC122542151, LOC122542152, LOC122542154, LOC122542156, LOC122542157, LOC122542158, LOC122542161, LOC122542162, LOC122542163, LOC122542164, LOC122542165, LOC122542168, LOC122542221, LOC122542223, LOC1225…	LOC103378707	FTH1, FTMT	RLOC-00005371, RLOC-00027382, RLOC-00027912, RLOC-00029102	ENSMMUG00000029022, ENSMMUG00000032350, ENSMMUG00000041724, ENSMMUG00000045059, ENSMMUG00000048030, FTH1	LOC102459032, LOC102462424
OG0000015	LOC122544484, LOC122544497, LOC122544510, LOC122544585, LOC122544586, LOC122544588, LOC122544590, LOC122544592, LOC122544593, LOC122544594, LOC122544597, LOC122544598, LOC122544601, LOC122544602, LOC122544603, LOC122544608, LOC122545861, LOC122545918, LOC122547122, LOC122547788, LOC122548254	LOC103379252, LOC103381126, LOC103382516, LOC103391921, LOC103396322	H2BC1, H2BC10, H2BC11, H2BC12, H2BC12L, H2BC13, H2BC14, H2BC15, H2BC17, H2BC18, H2BC21, H2BC26, H2BC3, H2BC4, H2BC5, H2BC6, H2BC7, H2BC8, H2BC9, H2BK1	RLOC-00024370	ENSMMUG00000041839, ENSMMUG00000042816, ENSMMUG00000045038, ENSMMUG00000046737, ENSMMUG00000048883, HIST1H2BA, HIST1H2BD, HIST1H2BE, HIST1H2BG, HIST1H2BJ, HIST1H2BK, HIST1H2BN, HIST1H2BO, HIST2H2BE, HIST2H2BF, HIST3H2BB	LOC102444105, LOC102445822, LOC102446769, LOC102449128, LOC102451747, LOC102451988, LOC102452578, LOC102453087, LOC102454821, LOC102455573
OG0000016	LOC122541511, LOC122541880, LOC122544172, LOC122544503, LOC122544539, LOC122544547, LOC122544553, LOC122544572, LOC122544573, LOC122544576, LOC122544629, LOC122545919, LOC122545994, LOC122546146, LOC122547388, LOC122548345, LOC122558794	LOC103379246, LOC103381127, LOC103381130, LOC103395050, LOC103395309, LOC103395676, LOC103395678	ENSG00000282988, H2AC1, H2AC11, H2AC12, H2AC13, H2AC14, H2AC15, H2AC16, H2AC17, H2AC18, H2AC19, H2AC20, H2AC21, H2AC25, H2AC4, H2AC6, H2AC7, H2AC8, H2AJ, H2AX	RLOC-00002674, RLOC-00003127, RLOC-00011394, RLOC-00027443	ENSMMUG00000039988, ENSMMUG00000046727, ENSMMUG00000047143, ENSMMUG00000047851, H2AFJ, H2AFX, HIST1H2AD, HIST1H3D, HIST2H2AA3, HIST2H2AA4, HIST2H2AB, HIST2H2AC, HIST3H2A	LOC102445328, LOC102447009, LOC102448896, LOC102451028, LOC102451285, LOC102452839, LOC102453347, LOC102454558, LOC102455079, LOC102455336, LOC102461453
OG0000019	LOC122541185, LOC122544609, LOC122544611, LOC122544612, LOC122544613, LOC122544614, LOC122544615, LOC122544616, LOC122544618, LOC122544619, LOC122544620, LOC122544622, LOC122544624, LOC122545361, LOC122545904, LOC122547654, LOC122547746, LOC122547890, LOC122548129, LOC122548159, LOC122548340, LOC122548344, LOC122555301	LOC103379245, LOC103381128, LOC103382514, LOC103395677	H4C1, H4C11, H4C12, H4C13, H4C14, H4C15, H4C16, H4C2, H4C3, H4C4, H4C5, H4C6, H4C8, H4C9	RLOC-00011839, RLOC-00012996, RLOC-00028206	ENSMMUG00000032119, ENSMMUG00000037560, ENSMMUG00000039982, ENSMMUG00000040347, ENSMMUG00000042014, ENSMMUG00000045171, ENSMMUG00000045210, ENSMMUG00000046849, ENSMMUG00000047819, ENSMMUG00000048243, ENSMMUG00000048625, HIST1H4C, HIST1H4F, HIST1H4L, HIST2H4A	LOC102445301, LOC102448415, LOC102448654, LOC102450092, LOC102450562, LOC102450788, LOC102455816
OG0000022	LOC122539711	LOC103384231, LOC103384339, LOC103384340, LOC103384341, LOC103393419, LOC103393423, LOC103393438, LOC103393439, LOC103393440	KRT10, KRT12, KRT13, KRT14, KRT15, KRT16, KRT17, KRT19, KRT20, KRT24, KRT25, KRT26, KRT27, KRT28, KRT31, KRT32, KRT33A, KRT33B, KRT34, KRT35, KRT36	RLOC-00020705	ENSMMUG00000012359, ENSMMUG00000018653, ENSMMUG00000022289, KRT10, KRT12, KRT13, KRT14, KRT15, KRT16, KRT20, KRT24, KRT25, KRT26, KRT27, KRT28, KRT31, KRT32, KRT33A, KRT33B, KRT34, KRT35, KRT36	KRT20, LOC102451558, LOC102451791, LOC102452530, LOC102453115, LOC102453370, LOC102453628, LOC102453866, LOC102454269, LOC102456176, LOC102456433
OG0000023	LOC122539927, LOC122543305, LOC122543306, LOC122543307, LOC122545707, LOC122545722, LOC122545763, LOC122546961, LOC122547696, LOC122548201, LOC122551809, LOC122551811, LOC122551812, LOC122551814, LOC122551815, LOC122551950, LOC122563340	LOC103376847, LOC103376849, LOC103384708, LOC103384726, LOC103385187, LOC103385300, LOC103389240, LOC103389754, LOC103391677, LOC103392215, LOC103392216	TUBA1A, TUBA1B, TUBA1C, TUBA3C, TUBA3D, TUBA3E, TUBA4A, TUBA8, TUBAL3	RLOC-00001291, RLOC-00003650, RLOC-00003667, RLOC-00005021, RLOC-00017171, RLOC-00022960, RLOC-00028040, RLOC-00028079, RLOC-00028358	ENSMMUG00000017442, ENSMMUG00000021081, ENSMMUG00000021159, TUBA1A, TUBA1B, TUBA3C, TUBA8	LOC102444792, LOC102445223, LOC102446337, LOC102446572, LOC102450295, LOC102457222, LOC102457342, TUBA1A, TUBA1C, TUBA8
OG0000024	LOC122541509, LOC122544501, LOC122544562, LOC122544563, LOC122544565, LOC122544567, LOC122544568, LOC122544569, LOC122544570, LOC122544571, LOC122546603, LOC122547345, LOC122547787, LOC122548522, LOC122560700, LOC122561961, h3f3c	LOC103379247, LOC103381709, LOC103382060, LOC103382513, LOC103394976, LOC103394977, LOC103395674	H3-3A, H3-4, H3-5, H3-7, H3C1, H3C10, H3C11, H3C12, H3C13, H3C14, H3C15, H3C2, H3C3, H3C4, H3C6, H3C7, H3C8	RLOC-00000376, RLOC-00028091	ENSMMUG00000038094, ENSMMUG00000041140, ENSMMUG00000041389, ENSMMUG00000042224, ENSMMUG00000042236, ENSMMUG00000042975, ENSMMUG00000044239, ENSMMUG00000045382, ENSMMUG00000048028, HIST1H3A, HIST1H3F, HIST1H3I, HIST2H3A, HIST3H3	LOC102444530, LOC102446490, LOC102451513, LOC102458901
OG0000029	LOC122543298, LOC122543299	LOC103384642, LOC103385516, LOC103386113, LOC103386114, LOC103386127, LOC103386788	KRT1, KRT2, KRT3, KRT5, KRT6A, KRT6B, KRT6C, KRT7, KRT71, KRT72, KRT73, KRT74, KRT75, KRT76, KRT79, KRT8	RLOC-00001060, RLOC-00002777, RLOC-00016119, RLOC-00024622	ENSMMUG00000002163, ENSMMUG00000002305, ENSMMUG00000004431, ENSMMUG00000009092, ENSMMUG00000015913, ENSMMUG00000016962, ENSMMUG00000018220, ENSMMUG00000044669, ENSMMUG00000045696, KRT3, KRT5, KRT7, KRT71, KRT72, KRT73, KRT74, KRT75, KRT76, KRT79	KRT8, LOC102459866, LOC102460107, LOC102460346, LOC102461793, LOC102462015, LOC102462266, LOC102462511, LOC102462751, LOC102462996, LOC106731992
OG0000031	LOC122547304, LOC122550181, LOC122560342, LOC122560537, LOC122562022, LOC122562026, LOC122562340, LOC122562341	LOC103379498, LOC103379499, LOC103381356, LOC103385795, LOC103386323, LOC103392864, LOC103393299, LOC103396567, LOC103396570, LOC103399676, LOC112488405	MYH1, MYH13, MYH15, MYH2, MYH3, MYH4, MYH6, MYH7, MYH7B, MYH8	RLOC-00002579, RLOC-00002701, RLOC-00002853, RLOC-00007153, RLOC-00007738	ENSMMUG00000000227, ENSMMUG00000009771, ENSMMUG00000009778, ENSMMUG00000013918, ENSMMUG00000014754, MYH1, MYH13, MYH15, MYH3, MYH7, MYH8	LOC102445983, LOC102446383, LOC102450688, LOC102452100, LOC102454405, LOC102455980, LOC102459610, MYH15, MYH7B
OG0000033	LOC122544463, LOC122546928, LOC122547285, LOC122548799, LOC122548800, LOC122548801, LOC122548802, LOC122548949, LOC122553748, LOC122562165, acta2, si_ch211-241j12.3	LOC103378615, LOC103378761, LOC103381182, LOC103382302, LOC103383494, LOC103383882, LOC103386973, LOC103391372, LOC103398003, actb	ACTA1, ACTA2, ACTB, ACTBL2, ACTC1, ACTG1, ACTG2	RLOC-00003604, RLOC-00013782, RLOC-00027420	ACTA1, ACTB, ACTC1, ACTG1, ENSMMUG00000009341, ENSMMUG00000017683, ENSMMUG00000019245, ENSMMUG00000041033, ENSMMUG00000041125	ACTA1, ACTA2, ACTB, ACTG2, ACTL8, LOC102450720, LOC102453465, LOC102456632, LOC102458214, LOC102458464
OG0000034	LOC122540782, LOC122541496, LOC122544975, LOC122548860, LOC122558329, LOC122559998, LOC122564498, LOC122564705, LOC122564706, LOC122564723, LOC122564724	LOC103379009, LOC103382200, LOC103383945, LOC103386687, LOC103392716, LOC103392997, LOC103393868, LOC103396292, LOC103398887, tubb	ENSG00000198211, MC1R, TUBB, TUBB1, TUBB2A, TUBB2B, TUBB3, TUBB4A, TUBB4B, TUBB6, TUBB8, TUBB8B	RLOC-00022193, RLOC-00025791, RLOC-00028516	ENSMMUG00000007588, ENSMMUG00000011029, ENSMMUG00000012546, ENSMMUG00000029059, ENSMMUG00000029983, TUBB, TUBB1, TUBB2B	LOC102454956, LOC102455457, LOC102456719, TUBB1, TUBB3, TUBB4A, TUBB6
OG0000037	LOC122542870	LOC103377847	CYP2A13, CYP2A6, CYP2A7, CYP2B6, CYP2C18, CYP2C19, CYP2C8, CYP2C9, CYP2E1, CYP2F1, ENSG00000276490	RLOC-00000049, RLOC-00012502, RLOC-00019854	CYP2B30, CYP2C8, CYP2E1, CYP2F1, ENSMMUG00000004006, ENSMMUG00000006393, ENSMMUG00000006394, ENSMMUG00000015542, ENSMMUG00000018330, ENSMMUG00000018364, ENSMMUG00000021068, ENSMMUG00000028756, ENSMMUG00000045340, ENSMMUG00000046274	LOC102446785, LOC102447409, LOC102447660, LOC102448631, LOC102452079, LOC102452325, LOC102457583, LOC102458597, LOC102459201, LOC102459847, LOC102460248, LOC102461659, LOC102461775, LOC102462034, LOC102462446, LOC102463015, LOC102463255, LOC102463663, LOC106731503, LOC112544738
OG0000041	LOC122551299, LOC122551300, LOC122551301, LOC122551302, LOC122551303, LOC122551304, LOC122551305, LOC122551307, LOC122551308, LOC122551309, LOC122551311, LOC122551312, LOC122551313, LOC122551316, LOC122551318, LOC122551319, LOC122551320, LOC122551321, LOC122551322, LOC122551323, LOC122551324, LOC122551894, LOC122551978	LOC103381484, LOC103381485, LOC103391635, LOC103391637, LOC103391655	CRYGA, CRYGB, CRYGC, CRYGD, CRYGS	RLOC-00000009, RLOC-00000242, RLOC-00005359, RLOC-00014740	CRYGA, CRYGB, CRYGC, CRYGD, CRYGS, ENSMMUG00000041343	CRYGS, LOC102452327, LOC102454371
OG0000044	LOC122544164, LOC122546182	LOC103388086, LOC103388816, LOC103388817, LOC103388856, LOC103393823, LOC103399249	CEACAM1, CEACAM16, CEACAM20, CEACAM21, CEACAM3, CEACAM4, CEACAM5, CEACAM6, CEACAM7, CEACAM8, ENSG00000267881, PSG1, PSG11, PSG2, PSG3, PSG4, PSG5, PSG6, PSG7, PSG8, PSG9	RLOC-00015621, RLOC-00025169	CEACAM4, CEACAM5, CEACAM8, ENSMMUG00000000889, ENSMMUG00000001696, ENSMMUG00000013430, ENSMMUG00000018103, ENSMMUG00000038920, ENSMMUG00000039210, ENSMMUG00000045522, ENSMMUG00000046870, ENSMMUG00000047533, ENSMMUG00000048901	LOC102459912
OG0000048	LOC122539243, LOC122539245, LOC122545278, LOC122546924, LOC122547957, LOC122564231	LOC103393936, LOC103395177, LOC103398694	CD163, CD163L1, CD5L, CD6, DMBT1, SCART1, SSC4D	RLOC-00007675, RLOC-00013298, RLOC-00015762, RLOC-00021489	CD163, CD163L1, CD5L, CD6, DMBT1	CD6, LOC102444777, LOC102448849, LOC102449031, LOC102449654, LOC102452020, LOC102455180, LOC102455270, LOC102457318, LOC102457460, LOC102457859, LOC102458139, LOC102461370, LOC102463105, LOC106732302, LOC106732693, LOC112544692, LOC112545108, SSC4D
OG0000050	LOC122544695, LOC122545215, LOC122548517, LOC122565150, tpm1	LOC103379363, LOC103388042, LOC103389160, LOC103394465, LOC103396474, tpm1, tpm4	TPM1, TPM2, TPM3, TPM4	RLOC-00000185, RLOC-00000828, RLOC-00008401, RLOC-00012674, RLOC-00014858, RLOC-00021937, RLOC-00023321, RLOC-00024093, RLOC-00024255, RLOC-00025391, RLOC-00027169, RLOC-00027426	ENSMMUG00000011256, ENSMMUG00000012399, ENSMMUG00000014009, ENSMMUG00000016321, ENSMMUG00000018252, ENSMMUG00000038933, ENSMMUG00000043320, TPM1, TPM2, TPM3, TPM4	LOC102456979, LOC102464093, TPM1, TPM3
OG0000051	LOC122547278, LOC122549706, LOC122556626, LOC122556627	LOC103385130, LOC103390629, LOC103390630, LOC103396423, hnrnpa3	HNRNPA0, HNRNPA1, HNRNPA1L2, HNRNPA1L3, HNRNPA2B1, HNRNPA3	RLOC-00001932, RLOC-00005016, RLOC-00019647, RLOC-00023810, RLOC-00026782, RLOC-00027231, RLOC-00027934, RLOC-00028059, RLOC-00028288, RLOC-00028323	ENSMMUG00000001858, ENSMMUG00000007887, ENSMMUG00000007928, ENSMMUG00000011937, ENSMMUG00000029402, ENSMMUG00000031232, ENSMMUG00000031613, ENSMMUG00000040338, ENSMMUG00000041761, ENSMMUG00000043526, ENSMMUG00000045923, ENSMMUG00000047451, HNRNPA1, HNRNPA1L2, HNRNPA2B1	HNRNPA0, HNRNPA2B1, HNRNPA3
OG0000056	LOC122546836	LOC103377775, LOC103377790	A2M, A2ML1, PZP	RLOC-00006490, RLOC-00006989, RLOC-00010869, RLOC-00012088, RLOC-00014259, RLOC-00014932, RLOC-00015031, RLOC-00015183, RLOC-00019601, RLOC-00021833, RLOC-00022718, RLOC-00025527	A2M, A2ML1, ENSMMUG00000002144, ENSMMUG00000021523, PZP	A2ML1, LOC102443473, LOC102443957, LOC102445370, LOC102446370, LOC102448833, LOC102451496, LOC102452987, LOC102453242, LOC102453496, LOC102453736, LOC102455264, LOC102455926, LOC102461409, LOC102462097, LOC102462576, LOC102463964, LOC112545268
OG0000060	LOC122539987, LOC122543258, LOC122550139, scn1laa	LOC103377201, LOC103379642, LOC103381562, LOC103384623, LOC103385974, LOC103389435, LOC103392165, LOC103396225	SCN10A, SCN1A, SCN2A, SCN3A, SCN4A, SCN5A, SCN8A, SCN9A	RLOC-00013312, RLOC-00026093	SCN10A, SCN1A, SCN2A, SCN3A, SCN4A, SCN5A, SCN8A, SCN9A	LOC102446421, LOC102447998, LOC102448247, LOC102452890, LOC102458367, LOC102458957, LOC102463247, SCN2A, SCN8A
OG0000063	LOC122547866, LOC122557057, LOC122557074, LOC122557080, LOC122557081, LOC122557082, LOC122557083, LOC122557084, LOC122557086, LOC122557087, LOC122557089, LOC122557090, LOC122557091, LOC122557092, LOC122557093, LOC122557094, LOC122557468, LOC122557533, LOC122557534, LOC122557537, LOC122557538, LOC122557539, LOC122557541, LOC122557542, LOC122559955	LOC103386066, slc6a14	SLC6A14	RLOC-00003164, RLOC-00006161, RLOC-00006594, RLOC-00007204, RLOC-00008457, RLOC-00009510, RLOC-00017654, RLOC-00023657	SLC6A14	SLC6A14
OG0000068	LOC122559093, cntn1b, cntn2	LOC103380116, LOC103384960, LOC103384969, LOC103386269, LOC103386272, LOC103388024, LOC103399327, cntn1, cntn2, cntn5	CNTN1, CNTN2, CNTN3, CNTN4, CNTN5, CNTN6	RLOC-00005801, RLOC-00005806, RLOC-00006947, RLOC-00011870, RLOC-00016037, RLOC-00016721	CNTN1, CNTN2, CNTN3, CNTN4, CNTN5, CNTN6	CNTN1, CNTN2, CNTN3, CNTN4, CNTN5, CNTN6
OG0000069	LOC122539928, LOC122543371, LOC122551236, LOC122556849, col1a2	LOC103381814, LOC103385584, LOC103386378, LOC103389230, LOC103392420, LOC103393603, col1a2	COL1A1, COL1A2, COL2A1, COL3A1, COL5A2	RLOC-00002150, RLOC-00009239, RLOC-00010955, RLOC-00011318, RLOC-00012150, RLOC-00012303, RLOC-00014107, RLOC-00014301, RLOC-00016151, RLOC-00017735, RLOC-00018204, RLOC-00023186	COL1A1, COL1A2, COL2A1, COL3A1, COL5A2	COL1A2, COL5A2, LOC102447978
OG0000070	LOC122542174, LOC122561637, LOC122561638, LOC122561640, LOC122562956, LOC122563345	LOC103380558, LOC103380559, LOC103380560, LOC103382518, LOC103382521, LOC103384425, LOC103386549, LOC103386550, LOC103386551	KCNA1, KCNA10, KCNA2, KCNA3, KCNA4, KCNA6	RLOC-00011851, RLOC-00014082, RLOC-00016298, RLOC-00022511	ENSMMUG00000044539, KCNA1, KCNA10, KCNA2, KCNA3, KCNA4	KCNA10, KCNA2, KCNA4, LOC102453417, LOC102462814, LOC102463061
OG0000071	LOC122548052, LOC122562935, LOC122563168, LOC122563169, LOC122563172, LOC122563174, LOC122563175, LOC122563178, LOC122563181	cd46, cd55	C4BPA, CD46, CD55, CR1, CR1L, CR2	RLOC-00012297, RLOC-00013894, RLOC-00014689	C4BPA, CD46, CR1L, CR2, ENSMMUG00000006946, ENSMMUG00000011711, ENSMMUG00000013596	CD55, LOC102447148, LOC102448150, LOC102448693, LOC102449098, LOC102449348, LOC102450308, LOC102451319, LOC102454943, LOC112543738
OG0000073	LOC122540173, LOC122540174, c1qtnf5, c1qtnf9	LOC103377147, c1qtnf5	C1QB, C1QC, C1QTNF5, C1QTNF9, C1QTNF9B	RLOC-00002085, RLOC-00002401, RLOC-00003120, RLOC-00003313, RLOC-00003629, RLOC-00003989, RLOC-00004435, RLOC-00004931, RLOC-00007605, RLOC-00016902, RLOC-00018667, RLOC-00019915, RLOC-00022237, RLOC-00023434, RLOC-00026147, RLOC-00026814, RLOC-00027629, RLOC-00028492	C1QB, C1QC, ENSMMUG00000006945, ENSMMUG00000037721	C1QTNF5, LOC102446475, LOC112543844
OG0000074	LOC122555846, LOC122563792, epha3, epha6, epha7, epha8	LOC103378846, LOC103390322, LOC103392284, LOC103395907, epha3, epha4, epha7, epha8	EPHA3, EPHA4, EPHA5, EPHA6, EPHA7, EPHA8	RLOC-00003015, RLOC-00005239, RLOC-00008958, RLOC-00009526, RLOC-00022177, RLOC-00024453	EPHA3, EPHA5, EPHA6, EPHA7, EPHA8	EPHA3, EPHA4, EPHA5, EPHA6, EPHA7
OG0000079	LOC122542749, LOC122543979, LOC122546589, LOC122547029, LOC122547718, LOC122548527, LOC122552714, capn12	LOC103378451, LOC103383277, LOC103383278, LOC103383281, LOC103386024, LOC103387544, LOC103387545, LOC103387546	CAPN1, CAPN14, CAPN2, CAPN8	RLOC-00007951, RLOC-00013821, RLOC-00016079, RLOC-00017357, RLOC-00023109	CAPN1, CAPN14, CAPN2, CAPN8	CAPN1, CAPN11, CAPN14, CAPN2, CAPN8
OG0000080	LOC122550471, LOC122550473, LOC122555674, LOC122556243, col4a5, col4a6	LOC103378334, LOC103392140, col4a2, col4a5, col4a6	COL4A1, COL4A2, COL4A3, COL4A4, COL4A5, COL4A6	RLOC-00001618, RLOC-00007923, RLOC-00010733, RLOC-00011674, RLOC-00013871	COL4A1, COL4A2, COL4A3, COL4A4, COL4A5, COL4A6	COL4A1, COL4A2, COL4A3, COL4A5, LOC102443377, LOC106731762
OG0000081	LOC122540664, LOC122540665, LOC122541506, LOC122541507, LOC122553333, LOC122563583	LOC103378288, LOC103388515, LOC103393458, LOC103395051, LOC103395053	HSPA1A, HSPA1B, HSPA1L, HSPA2, HSPA6, HSPA8	RLOC-00004338, RLOC-00015214, RLOC-00015834, RLOC-00018305, RLOC-00023634, RLOC-00024714	ENSMMUG00000006799, ENSMMUG00000029821, ENSMMUG00000029822, ENSMMUG00000039212, ENSMMUG00000039784, ENSMMUG00000042089, ENSMMUG00000046286, HSPA2, HSPA8	HSPA2, HSPA8
OG0000084	LOC122542322, LOC122562058	LOC103383562, LOC103383769, LOC103388271, LOC103393402, LOC103393680, myh11	MYH10, MYH11, MYH14, MYH9	RLOC-00005836, RLOC-00005913, RLOC-00007537, RLOC-00008489, RLOC-00008783, RLOC-00009089, RLOC-00009219, RLOC-00010153, RLOC-00010230, RLOC-00012763, RLOC-00013989, RLOC-00015955, RLOC-00016982, RLOC-00020791, RLOC-00023104, RLOC-00023447	ENSMMUG00000006101, MYH10, MYH11	MYH10, MYH11, MYH9
OG0000087	LOC122549365, LOC122560188, epb41a, epb41l2	LOC103384971, LOC103386349, LOC103392023, epb41, epb41l2, epb41l3	EPB41, EPB41L1, EPB41L2, EPB41L3	RLOC-00007854, RLOC-00008941, RLOC-00009334, RLOC-00011351, RLOC-00012862, RLOC-00014074, RLOC-00014859, RLOC-00015747, RLOC-00016017, RLOC-00016731, RLOC-00026027	ENSMMUG00000020690, EPB41, EPB41L2, EPB41L3	EPB41, EPB41L2, EPB41L3, LOC102464078
OG0000089	LOC122541220, LOC122541221, LOC122552376, LOC122552379, LOC122554735, LOC122556230, col11a1a	LOC103383471, LOC103390068, LOC103392558, LOC103393888, LOC103396492, col11a1	COL11A1, COL11A2, COL5A1, COL5A3	RLOC-00002607, RLOC-00004085, RLOC-00006621, RLOC-00011825, RLOC-00015840, RLOC-00017849, RLOC-00019120, RLOC-00019461	COL11A1, COL11A2, COL5A1, COL5A3	COL11A1, COL5A1, LOC102449491
OG0000090	LOC122541847, LOC122541848, LOC122541849, dusp13a	LOC103381503, LOC103381506, LOC103381508, LOC103381509, LOC103387405, LOC103387406, LOC103387407, LOC103387440, LOC103387441, LOC103389657, LOC103398030, LOC112487402	DUSP13A, DUSP13B, DUSP26, DUSP29	RLOC-00005110, RLOC-00012051, RLOC-00014865	DUPD1, DUSP26, ENSMMUG00000009286	DUSP26, LOC102451438, LOC102451909, LOC102452319, LOC102456396, LOC112543494
OG0000092	LOC122539858, LOC122544174, LOC122548643, LOC122548644, LOC122556760	LOC103383821	TAAR1, TAAR2, TAAR5, TAAR6, TAAR8, TAAR9	RLOC-00023138	ENSMMUG00000039810, TAAR1, TAAR2, TAAR3, TAAR5, TAAR6, TAAR8, TAAR9	LOC102444720, LOC102444959, LOC102445202, LOC102445464, LOC102451156, LOC102451391, LOC102451623, LOC102452104, TAAR1, TAAR2, TAAR5
OG0000093	LOC122541054, LOC122541055, LOC122541056, LOC122544295, LOC122544833, LOC122545270, LOC122545454, LOC122545706, LOC122545959, LOC122546161, LOC122546200, LOC122546226, LOC122546323, LOC122546710, LOC122546821, LOC122547737, LOC122547830, LOC122548220	LOC103377641, LOC103380130, LOC103389891	ZP3	RLOC-00006123, RLOC-00012377, RLOC-00017833, RLOC-00025813, RLOC-00028856	ENSMMUG00000003637	LOC102448275, LOC102455314, LOC102457888, LOC102458137
OG0000094	LOC122548305, LOC122549153, LOC122563554, LOC122564154	LOC103378165, LOC103385487, LOC103386524, LOC103395178	SFN, YWHAB, YWHAG, YWHAH, YWHAQ, YWHAZ	RLOC-00001230, RLOC-00002950	ENSMMUG00000006015, ENSMMUG00000006489, ENSMMUG00000044629, ENSMMUG00000046933, ENSMMUG00000048676, SFN, YWHAB, YWHAG, YWHAH, YWHAQ	SFN, YWHAB, YWHAG, YWHAH, YWHAQ, YWHAZ
OG0000096	LOC122562933, LOC122562968, LOC122563127, LOC122563128, LOC122563130, LOC122563132, LOC122563133, LOC122563134, LOC122563135, LOC122563136	LOC103385345, LOC103385356, LOC103386501, LOC103386513	CHI3L1, CHI3L2, CHIA, CHIT1	RLOC-00002057, RLOC-00023867, RLOC-00024941	CHI3L1, CHI3L2, CHIA, CHIT1, ENSMMUG00000002454	LOC102446777, LOC102447198, LOC102447603, LOC102449311, LOC102449541, LOC102450356
OG0000098	LOC122548764, LOC122558217, LOC122564555, LOC122564560, cdh7a	LOC103377376, LOC103377439, LOC103377494	CDH10, CDH19, CDH20, CDH5, CDH6, CDH7, CDH9	RLOC-00023081, RLOC-00023512	CDH10, CDH19, CDH20, CDH5, CDH6, CDH7, CDH9	CDH10, CDH19, CDH20, CDH5, CDH6, CDH7, CDH9
OG0000099	LOC122560395, LOC122560561, LOC122562048, LOC122562344, hs3st3l, hs3st4	LOC103381807, LOC103381810, LOC103382323, LOC103382404, LOC103392779, LOC103392787, LOC103399474, LOC103399646, hs3st2, hs3st6	HS3ST2, HS3ST3A1, HS3ST3B1, HS3ST4, HS3ST6	RLOC-00027459, RLOC-00028505	ENSMMUG00000008050, ENSMMUG00000039690, HS3ST6	HS3ST6, LOC102444803, LOC102445195, LOC102446034, LOC102453867
OG0000100	LOC122544839, LOC122545365, LOC122545533, LOC122546388, LOC122546389, LOC122546400, LOC122546770, LOC122546997, LOC122547065, LOC122547066, LOC122547550, LOC122548269, LOC122563962	LOC103380137, LOC103380189, LOC103396071	ZP1, ZP4	RLOC-00002583, RLOC-00027058	ZP1, ZP4	LOC102443439, LOC102443695, LOC102443930, LOC102460479, LOC102462629, LOC102462865, LOC106732265, LOC112546449, LOC112546647
OG0000102	LOC122548163	LOC103388528, LOC103388534, LOC103389000, LOC103389003, LOC103389004, LOC103394162, LOC103399782, trypsase	KLK14, KLK15, PRSS1, PRSS2, PRSS3	RLOC-00005525	ENSMMUG00000016286, ENSMMUG00000039242, ENSMMUG00000040186, ENSMMUG00000041290, ENSMMUG00000043353, ENSMMUG00000046704, KLK15, PRSS1, try16	LOC102443518, LOC102444765, LOC102445365, LOC102445677, LOC102450141, LOC102463318, LOC106732418
OG0000103	LOC122549152, LOC122560316, pabpc4	LOC103385488, LOC103394269, LOC103399615, pabpc1, pabpc4	PABPC1, PABPC1L, PABPC3, PABPC4	RLOC-00001017, RLOC-00005475, RLOC-00018683, RLOC-00020890, RLOC-00021861, RLOC-00022588, RLOC-00024481, RLOC-00025032, RLOC-00025034, RLOC-00025278, RLOC-00025453, RLOC-00026291	ENSMMUG00000047411, PABPC1, PABPC3, PABPC4	PABPC1, PABPC1L, PABPC4
OG0000106	LOC122564301, LOC122564302, LOC122564479, LOC122564481, LOC122564483, LOC122564485	LOC103388769, LOC103388786, LOC107989397	CCR1, CCR2, CCR3, CCR4, CCR5, CCR8, CX3CR1	RLOC-00001898	CCR1, CCR2, CCR3, CCR4, CCR5, CCR8, CX3CR1	CCR4, CX3CR1, LOC102446119, LOC102454836, LOC102460133, LOC102460373, LOC102460859
OG0000107	ugt2a5	LOC103390352, LOC103397218, LOC103397604, LOC103397605	UGT2A1, UGT2A2, UGT2A3, UGT2B10, UGT2B11, UGT2B15, UGT2B17, UGT2B28, UGT2B4, UGT2B7	RLOC-00001772, RLOC-00004965, RLOC-00007994, RLOC-00011861, RLOC-00011968, RLOC-00022584	ENSMMUG00000012355, ENSMMUG00000014773, ENSMMUG00000023715, ENSMMUG00000039277, UGT2A1, UGT2A3, UGT2B33	LOC102458862, LOC102459100, LOC102460451
OG0000111	LOC122543221, LOC122548903, LOC122549491, col16a1, col22a1, zmp_0000000760	LOC103387447, LOC103394184, LOC107988369, LOC112487851, col16a1, col19a1, col22a1	COL16A1, COL19A1, COL22A1, COL9A1	RLOC-00006293, RLOC-00008242, RLOC-00008506, RLOC-00013219	COL16A1, COL19A1, COL22A1	COL19A1, COL22A1, COL9A1, COLXVI, LOC102449880, LOC102462681
OG0000112	dst, macf1a	LOC103388678, LOC103393884, LOC103399538, dst	DST, MACF1	RLOC-00005868, RLOC-00005871, RLOC-00005893, RLOC-00006312, RLOC-00006355, RLOC-00006368, RLOC-00007097, RLOC-00007213, RLOC-00007236, RLOC-00007441, RLOC-00008224, RLOC-00008360, RLOC-00009313, RLOC-00009884, RLOC-00012663, RLOC-00017423, RLOC-00025219	DST, MACF1	DST, LOC102447284, LOC102460321
OG0000113	LOC122539274, LOC122545460, LOC122547504, LOC122553041, LOC122553046, LOC122553055, LOC122555799, LOC122555808, LOC122555815, LOC122555821	LOC103383721, LOC103388563	CXCL10, CXCL11, CXCL8	RLOC-00002752, RLOC-00004441, RLOC-00004624, RLOC-00005450	CXCL10, CXCL9	LOC102444332, LOC102449082, LOC102453911, LOC102454150, LOC102454632, LOC102454894, LOC102461350, LOC112543888, LOC112547553
OG0000115	LOC122540892, LOC122561155, LOC122561196, LOC122565380, LOC122565381	LOC103379113, LOC103380252, LOC103397886, LOC103397916, LOC103398165, LOC103398303	TLE1, TLE2, TLE3, TLE4	RLOC-00000247, RLOC-00001792, RLOC-00014193, RLOC-00015881, RLOC-00017790, RLOC-00019043	TLE1, TLE2, TLE3, TLE4	LOC102456699, LOC102462844, TLE1, TLE3, TLE4
OG0000117	pcbp3, pcbp4, zgc_110045	LOC103385467, LOC103385578, LOC103386382, LOC103386486, LOC103387499, LOC103389222, LOC103392425	PCBP1, PCBP2, PCBP3, PCBP4	RLOC-00008411, RLOC-00014943, RLOC-00016636, RLOC-00016709, RLOC-00028101, RLOC-00028167	ENSMMUG00000006608, ENSMMUG00000016086, ENSMMUG00000048920, PCBP1, PCBP3, PCBP4	LOC102456322, LOC102462051, PCBP2, PCBP4
OG0000118	LOC122545131, LOC122546395, LOC122557334, LOC122563720, gja3	LOC103381141, LOC103381142, LOC103387744, LOC103391162, LOC103392115, LOC103395298, LOC107988051, gja3	GJA3, GJA4, GJA5	RLOC-00007502, RLOC-00007564, RLOC-00007586, RLOC-00014079, RLOC-00019344, RLOC-00021196, RLOC-00023503	GJA3, GJA4, GJA5	GJA3, GJA4, GJA5
OG0000120	LOC122539698, LOC122543329, LOC122549920, LOC122551916	LOC103377298, LOC103385096, LOC103385945, LOC103392212, LOC103399667, egfr, erbb2, erbb4	EGFR, ERBB2, ERBB3, ERBB4	RLOC-00004205, RLOC-00004962, RLOC-00008364, RLOC-00008444, RLOC-00024598	EGFR, ERBB2, ERBB3, ERBB4	EGFR, ERBB2, ERBB3, LOC106732306
OG0000121	LOC122543993	LOC103383657, LOC103383670, LOC103386975, LOC103395591, slc22a6, slc22a7	SLC22A10, SLC22A11, SLC22A12, SLC22A24, SLC22A25, SLC22A6, SLC22A7, SLC22A8, SLC22A9	RLOC-00011553	ENSMMUG00000022029, SLC22A11, SLC22A12, SLC22A6, SLC22A7, SLC22A8	LOC102460310, LOC102460551, LOC102460791, LOC102461765, LOC102463953, LOC112543612
OG0000123	LOC122547342, LOC122553356	LOC103376867, LOC103378835, LOC103380713, calm2, calm3	CALM1, CALM3, CALML3, CALML5	RLOC-00009724, RLOC-00025159, RLOC-00027877, RLOC-00028415, RLOC-00028459, RLOC-00028531	CALM1, CALM2, CALM3, CALML3, CALML5, ENSMMUG00000012851	CALM1, CALM2, CALML3, LOC102452499, LOC102456219, LOC102458420
OG0000125	LOC122547704, LOC122549021	LOC103377360, LOC103396641, ca7	CA1, CA13, CA2, CA3, CA7	RLOC-00005622, RLOC-00007661, RLOC-00008284, RLOC-00014454, RLOC-00016900, RLOC-00017547, RLOC-00017789, RLOC-00021789, RLOC-00025450	CA1, CA13, CA2, CA3	CA1, CA2, CA3, CA7, LOC102449893, LOC102453787
OG0000126	LOC122549490, LOC122551693, LOC122554376, LOC122555289, LOC122558102, LOC122564436, LOC122564609	LOC103399840	TIGD1	RLOC-00001587, RLOC-00002042, RLOC-00003997, RLOC-00005951, RLOC-00010536, RLOC-00013425, RLOC-00015157, RLOC-00016948, RLOC-00020626	ENSMMUG00000040109, TIGD1	LOC102446496, LOC102448940, LOC102452359, LOC102458017, LOC102458430, LOC102458938, LOC102462199, LOC106732084, LOC106732196
OG0000127	LOC122557877, LOC122564093, LOC122564094, LOC122564095, LOC122564096, LOC122564097, LOC122564098, LOC122564222, tpo	LOC103380299, LOC103390486, LOC112486508, tpo	EPX, LPO, MPO, TPO	RLOC-00000609, RLOC-00019433, RLOC-00021308, RLOC-00022294	EPX, LPO, MPO, TPO	LOC102444066, LOC102454048, LOC102463089, TPO
OG0000131	LOC122547839, LOC122555851, dgat2, mogat2	LOC103392138, LOC103395417, dgat2, mogat2	AWAT1, AWAT2, DGAT2, DGAT2L6, MOGAT1, MOGAT2	RLOC-00013306, RLOC-00016418, RLOC-00022957, RLOC-00024201, RLOC-00025196	DGAT2, DGAT2L6, MOGAT1, MOGAT2	DGAT2, LOC102443676, LOC102449336, MOGAT1, MOGAT2
OG0000132	LOC122558866, LOC122558868, LOC122559115, LOC122559116, LOC122559191, LOC122559245, LOC122559370, LOC122562931, hyal6	LOC103379869, LOC103379871, LOC103379872, LOC103385650, LOC103385817, hyal1	HYAL1, HYAL2, HYAL4, SPAM1	RLOC-00002678, RLOC-00005536	ENSMMUG00000043306, HYAL1, HYAL2, HYAL4, SPAM1	HYAL4, LOC102458764
OG0000133	LOC122540202, masp1	masp1, masp2	MASP1, MASP2	RLOC-00000928, RLOC-00003705, RLOC-00011221, RLOC-00012040, RLOC-00012347, RLOC-00012953, RLOC-00013437, RLOC-00013530, RLOC-00017960, RLOC-00018039, RLOC-00018160, RLOC-00021135, RLOC-00021323, RLOC-00021398, RLOC-00022130, RLOC-00024158, RLOC-00024715, RLOC-00026989	MASP1, MASP2	LOC102444258, MASP2
OG0000134	LOC122543352, s100b, s100z	LOC103386013, LOC103388231, LOC103388692, LOC103394519, LOC103394531, s100b	S100A1, S100A2, S100A4, S100B, S100Z	RLOC-00000085, RLOC-00005319, RLOC-00005384, RLOC-00005613, RLOC-00021052, RLOC-00022939, RLOC-00029011	ENSMMUG00000008145, ENSMMUG00000015801, S100A2, S100A4	LOC102462226, S100B, S100Z
OG0000136	LOC122545777, LOC122547233, LOC122558903, LOC122558904, LOC122558905, LOC122558909	LOC103386175, LOC103386176, LOC103386188	ITIH1, ITIH3	RLOC-00001732, RLOC-00008251, RLOC-00011864, RLOC-00012284, RLOC-00014491, RLOC-00018629, RLOC-00018837, RLOC-00019211, RLOC-00022083, RLOC-00022570, RLOC-00023130, RLOC-00023308	ITIH1, ITIH3	LOC102453009, LOC102453268, LOC102454156
OG0000137	LOC122551657, LOC122551659, LOC122551660, rdh5	LOC103389427, LOC103392224, LOC103392227, LOC103399462, rdh5	DHRS9, HSD17B6, RDH16, RDH5	RLOC-00001554, RLOC-00002075, RLOC-00009428, RLOC-00019631	DHRS9, ENSMMUG00000003763, ENSMMUG00000040703	DHRS9, LOC102444001, LOC102444241, LOC102453351, LOC102453846, LOC102454079, LOC102463949, RDH5
OG0000138	LOC122554392, LOC122554393	LOC103387889	CYP4B1	RLOC-00002154, RLOC-00003259, RLOC-00004373, RLOC-00006040, RLOC-00009494, RLOC-00013743, RLOC-00015910, RLOC-00020228, RLOC-00024174, RLOC-00025335, RLOC-00025726, RLOC-00026191, RLOC-00026533, RLOC-00026902, RLOC-00027580, RLOC-00029000	CYP4B1	LOC102451013, LOC102451250, LOC102452267, LOC102452682, LOC102452751, LOC102452942, LOC112545073
OG0000139	LOC122557277, picalma, snap91a	LOC103378287, LOC103380779, LOC103384989, LOC103395519, picalm, snap91	PICALM, SNAP91	RLOC-00003054, RLOC-00009704, RLOC-00011951, RLOC-00015106, RLOC-00021130, RLOC-00022766, RLOC-00023070, RLOC-00024045, RLOC-00024699, RLOC-00025311, RLOC-00026917, RLOC-00027186	PICALM, SNAP91	LOC102459993, PICALM, SNAP91
OG0000140	LOC122561370, LOC122563165, pfkfb3	LOC103384530, LOC103385177, LOC103385249, LOC103385928, LOC103386160, pfkfb2	PFKFB1, PFKFB2, PFKFB3, PFKFB4	RLOC-00006641, RLOC-00006919, RLOC-00007072, RLOC-00007310, RLOC-00007362, RLOC-00008591, RLOC-00010116, RLOC-00010507, RLOC-00024626	PFKFB1, PFKFB2, PFKFB3	PFKFB2, PFKFB3, PFKFB4
OG0000146	LOC122550254, LOC122551779, LOC122551780, LOC122551782, cntnap1	LOC103376895, LOC103396327, LOC103396617, LOC103396794, cntnap5	CNTNAP2, CNTNAP3, CNTNAP3B, CNTNAP3C, CNTNAP4, CNTNAP5, ENSG00000287694	RLOC-00016326	CNTNAP2, CNTNAP5, ENSMMUG00000003916, ENSMMUG00000016712, ENSMMUG00000021063	CNTNAP2, CNTNAP5, LOC102450429, LOC106732442
OG0000147	LOC122560192, dlgap1a, dlgap2a, dlgap3	LOC103381212, LOC103385576, LOC103386119, LOC103394252, LOC103396642, LOC112487257, dlgap1, dlgap2	DLGAP1, DLGAP2, DLGAP3, DLGAP4	RLOC-00011445, RLOC-00023609	DLGAP3, ENSMMUG00000001471, ENSMMUG00000016448, ENSMMUG00000021368, ENSMMUG00000048152	DLGAP1, DLGAP2, DLGAP3, DLGAP4
OG0000148	LOC122560719, gga1, gga3b	LOC103383249, LOC103383561, LOC103384048, LOC103393361, gga3	GGA1, GGA2, GGA3	RLOC-00006813, RLOC-00009658, RLOC-00011775, RLOC-00015529, RLOC-00020054, RLOC-00020463, RLOC-00020559, RLOC-00021498, RLOC-00023309, RLOC-00024127	GGA1, GGA2, GGA3	GGA2, GGA3, LOC102459384
OG0000149	LOC122540695, LOC122547989	LOC103389243, LOC103393877, LOC103396779, atp1a3	ATP12A, ATP1A1, ATP1A2, ATP1A3, ATP1A4, ATP4A, ENSG00000285505	RLOC-00013415, RLOC-00013432, RLOC-00016442, RLOC-00017928, RLOC-00020572	ATP12A, ATP1A1, ATP1A3, ATP1A4, ATP4A	ATP12A, ATP4A, LOC102460622, LOC102462326
OG0000150	LOC122542240, LOC122560584, LOC122560585, LOC122560586, LOC122561933	LOC103382346, LOC103382347, LOC103382348, LOC103383213, LOC103392892, LOC103392893, LOC103392895, LOC103392898, LOC103393264	OCM, OCM2, PVALB, PVALEF	RLOC-00000118, RLOC-00004675, RLOC-00005653	AATK-AS1, ENSMMUG00000017181, PVALB	LOC102449891, LOC102450121, PVALB
OG0000151	LOC122547691, LOC122557980, LOC122558122	LOC103379036, LOC103380249, LOC107988150	MUC2, MUC5AC, MUC5B	RLOC-00004491, RLOC-00007148, RLOC-00008053, RLOC-00013522, RLOC-00013555, RLOC-00018324, RLOC-00021611, RLOC-00022775, RLOC-00024030, RLOC-00024067	ENSMMUG00000043846, MUC5AC, MUC5B	LOC102448196, LOC102450830, LOC102453848, LOC102456400, LOC106731742
OG0000152	LOC122548458, LOC122560199, LOC122563474, yes1	LOC103378673, LOC103385228, LOC103386740, LOC103394339, LOC103396430, fyn, yes1	FGR, FYN, SRC, YES1	RLOC-00000599, RLOC-00008082, RLOC-00008714, RLOC-00019084, RLOC-00020221	FGR, FYN, SRC, YES1	FYN, SRC, YES1
OG0000153	LOC122562703, tmem132e	LOC103389405, LOC103397953, LOC103398795, LOC103398870, LOC107988144, LOC112486727, tmem132e	TMEM132A, TMEM132B, TMEM132C, TMEM132D, TMEM132E	RLOC-00005584	ENSMMUG00000048385, TMEM132B, TMEM132C, TMEM132D, TMEM132E	LOC102463333, LOC112547420, TMEM132A, TMEM132B, TMEM132C, TMEM132D, TMEM132E
OG0000157	chd6, chd7, chd9	LOC103386569, chd7, chd8, chd9	CHD6, CHD7, CHD8, CHD9	RLOC-00005744, RLOC-00005884, RLOC-00005890, RLOC-00006076, RLOC-00006468, RLOC-00013172, RLOC-00014155, RLOC-00025562	CHD6, CHD7, CHD8, CHD9	CHD7, CHD9, LOC102459353
OG0000158	LOC122556556, LOC122557046, gabra2a, gabra5	LOC103389670, LOC103391135, LOC103394736, gabra1	GABRA1, GABRA2, GABRA3, GABRA5	RLOC-00012983, RLOC-00017174, RLOC-00017633, RLOC-00020360, RLOC-00025000, RLOC-00027731	GABRA1, GABRA2, GABRA3, GABRA5	GABRA1, GABRA2, GABRA3, GABRA5
OG0000159	LOC122539304, LOC122550693, gria1a, gria3b	LOC103378535, LOC103384293, LOC103391157, LOC103391390, LOC103395367, LOC103395443, LOC103395681, gria2	GRIA1, GRIA2, GRIA3, GRIA4	RLOC-00011383, RLOC-00014704	GRIA1, GRIA2, GRIA3, GRIA4	GRIA1, GRIA2, GRIA3, GRIA4
OG0000160	LOC122542272, LOC122546763, LOC122562073, grin2aa	LOC103381827, LOC103383503, LOC103383797, LOC103387867, LOC103392564, LOC103393819, LOC107988170, grin2a, grin2b	GRIN2A, GRIN2B, GRIN2C, GRIN2D	RLOC-00014541	GRIN2A, GRIN2B, GRIN2C, GRIN2D	GRIN2A, GRIN2B, GRIN2C, GRIN2D
OG0000164	LOC122542249, LOC122564142, LOC122564143, LOC122564144	LOC103383189, LOC103383190, LOC103399219, LOC103399596	CYP2D6, CYP2J2	RLOC-00001716, RLOC-00003681, RLOC-00017402, RLOC-00024420	CYP2J2, ENSMMUG00000002654, ENSMMUG00000017962	CYP2J19, LOC102443662, LOC102446167, LOC102449417, LOC102451199, LOC102460777, LOC102462176, LOC102462423, LOC106732644
OG0000166	LOC122543383, LOC122548960, LOC122551468, myl4	LOC103385086, LOC103385965, LOC103390188, LOC103392238, LOC103396388	MYL1, MYL4, MYL6, MYL6B	RLOC-00000165, RLOC-00000249, RLOC-00015778	ENSMMUG00000008632, ENSMMUG00000019021, MYL1, MYL3, MYL4, MYL6, MYL6B	LOC102455412, MYL1, MYL3
OG0000168	LOC122544398, LOC122545867, LOC122546666, LOC122547501, LOC122555641	LOC103385494, LOC103399020	ZAN	RLOC-00005714, RLOC-00005716, RLOC-00005723, RLOC-00005767, RLOC-00005796, RLOC-00005869, RLOC-00005956, RLOC-00006041, RLOC-00006132, RLOC-00006683, RLOC-00007098, RLOC-00007501, RLOC-00007555, RLOC-00008628, RLOC-00011122	ZAN	LOC102446153, LOC102458032
OG0000169	LOC122544416, nlgn1, nlgn3a, nlgn4xa	LOC103376827, LOC103389742, LOC103391145, LOC103391156, LOC103391461, LOC103392083, LOC103394749, LOC103395437	NLGN1, NLGN2, NLGN3, NLGN4X, NLGN4Y	RLOC-00028301	ENSMMUG00000011310, ENSMMUG00000040210, NLGN1, NLGN3	LOC102455828, NLGN1, NLGN2, NLGN4X
OG0000170	LOC122546396, LOC122547666, LOC122554632, LOC122564626, notch3	LOC103376711, LOC103390439, LOC103392505, LOC103396955, LOC103397899	NOTCH1, NOTCH2, NOTCH3	RLOC-00002438, RLOC-00005897, RLOC-00005947, RLOC-00006069, RLOC-00006211, RLOC-00007023, RLOC-00026674	NOTCH1, NOTCH2, NOTCH3	NOTCH1, NOTCH2, NOTCH3
OG0000171	LOC122548014, runx1, runx2a, runx3	LOC103381039, LOC103389730, runx3	RUNX1, RUNX2, RUNX3	RLOC-00010652, RLOC-00012907, RLOC-00016771, RLOC-00017966, Transcript26939.p1-add, Transcript274999.p5-add, Transcript404581.p1-add, Transcript453662.p1-add, Transcript536767.p1-add, Transcript563724.p1-add	RUNX1, RUNX2, RUNX3	RUNX1, RUNX2, RUNX3
OG0000172	LOC122550105, LOC122551674, parp14rs3	LOC103392437, LOC103398005, LOC103398061	PARP14, PARP15	RLOC-00000241, RLOC-00002218, RLOC-00005223, RLOC-00006497, RLOC-00006668, RLOC-00007286, RLOC-00007883, RLOC-00009190, RLOC-00012646, RLOC-00013917, RLOC-00015671, RLOC-00016883, RLOC-00017738, RLOC-00023349, RLOC-00025035	PARP14, PARP15	PARP14
OG0000173	LOC122550420, LOC122550422, LOC122550423, LOC122550687, LOC122551025	LOC103377666, LOC103394800, LOC103394801	MMP1, MMP10, MMP13, MMP27, MMP3, MMP8	RLOC-00020547	MMP1, MMP10, MMP13, MMP27, MMP3, MMP8	LOC102447500, LOC102447922, LOC102448178, LOC102448412, MMP13
OG0000174	LOC122552394, LOC122565478, pde4ba, pde4d	LOC103392583, LOC103397220, LOC103398295, LOC103398869, pde4b, pde4c	PDE4A, PDE4B, PDE4C, PDE4D	RLOC-00001239, RLOC-00007646, RLOC-00013480, RLOC-00024601, RLOC-00025340	PDE4A, PDE4B, PDE4C, PDE4D	PDE4B, PDE4C, PDE4D
OG0000176	LOC122559520, LOC122563018, synpra	LOC103377836, LOC103382853, LOC103384385, LOC103384807, LOC103385389, LOC103385783, LOC103399599	SYNPR, SYP, SYPL1, SYPL2	RLOC-00013509, RLOC-00015179, RLOC-00017301, RLOC-00018871	SYNPR, SYP, SYPL1, SYPL2	LOC102450848, SYNPR, SYPL1, SYPL2
OG0000178	LOC122561715, LOC122563201, LOC122563202, mapk11	LOC103380409, LOC103382962, LOC103382963, LOC103384606, LOC103384903, LOC103386138	MAPK11, MAPK12, MAPK13, MAPK14	RLOC-00000277, RLOC-00003266, RLOC-00020064, RLOC-00026968	MAPK11, MAPK12, MAPK13, MAPK14	MAPK11, MAPK12, MAPK13, MAPK14
OG0000179	LOC122564104, LOC122564105, LOC122564106	LOC103377858, LOC103377859, LOC103377862, LOC103377864, LOC103377865, LOC103395007, LOC103395009, LOC103395011, LOC103395012, LOC103395015, LOC103395016, LOC103395017	CLDN3, CLDN4, CLDN9	RLOC-00001813	CLDN3, CLDN4, CLDN9	LOC102454797, LOC102455494, LOC102458879, LOC102460547
OG0000182	LOC122543154, ank2b, ank3b	LOC103381653, LOC103383733, LOC103387059, LOC103389497, LOC103397233, LOC103398660, LOC112486338, ank2	ANK1, ANK2, ANK3	RLOC-00005696, RLOC-00008152, RLOC-00011003, RLOC-00023008, RLOC-00026865	ANK1, ANK2, ANK3	ANK1, ANK2, ANK3
OG0000183	LOC122563116, atp2b1a, atp2b2	LOC103379562, LOC103382755, LOC103384719, LOC103386363, LOC103386459	ATP2B1, ATP2B2, ATP2B3, ATP2B4	RLOC-00000086, RLOC-00006429, RLOC-00006452, RLOC-00007240, RLOC-00008633, RLOC-00010214	ATP2B1, ATP2B2, ATP2B3, ATP2B4	ATP2B1, ATP2B2, ATP2B4
OG0000184	LOC122541273, LOC122548531, LOC122554708, brd4	LOC103376807, LOC103383230, LOC103388957, LOC103392867, LOC103393880, LOC103397963	BRD2, BRD3, BRD4	RLOC-00003351, RLOC-00013404, RLOC-00020110, RLOC-00020530, RLOC-00026318	BRD2, BRD3, BRD4, ENSMMUG00000044560	BRD3, BRD4, LOC102463917
OG0000185	LOC122564689, entpd3	entpd2, entpd3	ENTPD2, ENTPD3, ENTPD8	RLOC-00001190, RLOC-00011375, RLOC-00016703, RLOC-00019057, RLOC-00020116, RLOC-00020312, RLOC-00020365, RLOC-00021164, RLOC-00022603, RLOC-00023210	ENTPD2, ENTPD3, ENTPD8	ENTPD2, ENTPD3, ENTPD8, LOC102445405, LOC102445643
OG0000186	LOC122550784, LOC122557420, hmgb2a	hmgb1, hmgb2	HMGB1, HMGB1P1, HMGB2, HMGB3	RLOC-00000887	ENSMMUG00000002541, ENSMMUG00000003187, ENSMMUG00000010106, ENSMMUG00000012369, ENSMMUG00000018606, ENSMMUG00000019832, ENSMMUG00000045342, ENSMMUG00000046615, ENSMMUG00000048831, HMGB1, HMGB2, HMGB3	HMGB1, HMGB2, HMGB3
OG0000187	itpr1b, itpr2, itpr3	LOC103386616, itpr1, itpr2, itpr3	ITPR1, ITPR2, ITPR3	RLOC-00001916, RLOC-00005709, RLOC-00006157, RLOC-00006883, RLOC-00007988, RLOC-00009876, RLOC-00011512, RLOC-00013222, RLOC-00023080	ITPR1, ITPR2, ITPR3	ITPR1, ITPR2, ITPR3
OG0000188	LOC122539625, LOC122557759, LOC122557760, LOC122557761, LOC122557762, LOC122557763, LOC122558045, LOC122558046	LOC103379954, LOC103395669	IFITM3, IFITM5	RLOC-00002897, RLOC-00003038, RLOC-00020167	ENSMMUG00000013256, ENSMMUG00000029345, ENSMMUG00000030326, ENSMMUG00000031017, ENSMMUG00000032219, ENSMMUG00000039892, IFITM5	LOC102451606, LOC102452086, LOC102455168
OG0000189	LOC122539934, pdk3a, pdk4	LOC103381868, LOC103393542, LOC103394119, pdk1, pdk3	PDK1, PDK2, PDK3, PDK4	RLOC-00005160, RLOC-00009943, RLOC-00010606, RLOC-00013154, RLOC-00019709, RLOC-00021231	PDK1, PDK2, PDK3, PDK4	PDK1, PDK3, PDK4
OG0000190	LOC122540083, LOC122547922, LOC122555678, LOC122555951	LOC103384836, LOC103386470, LOC103389888, LOC103395837, LOC103396026, LOC103396227, ephb3, ephb4	EPHB1, EPHB2, EPHB3, EPHB4	RLOC-00010887, RLOC-00028953	EPHB1, EPHB2, EPHB3, EPHB4	EPHB1, EPHB2, EPHB3
OG0000191	LOC122540126, LOC122540215, LOC122540231, LOC122540232, LOC122548777	LOC103377202, LOC103384941, LOC103384942, LOC103384948, LOC103396268, LOC107989142	CELA2A, CELA2B, CELA3A, CELA3B, CTRC	RLOC-00005361, RLOC-00019965, RLOC-00029130	CELA2A, CTRC	LOC102448958, LOC102463762, LOC102464019, LOC112545378
OG0000192	LOC122542581, LOC122549169, LOC122558889, LOC122560322, LOC122563683	LOC103386869, LOC103393907, LOC103393908, LOC103393909, LOC103393911	EEF1A1, EEF1A2	RLOC-00004396, RLOC-00004503, RLOC-00028280	EEF1A1, ENSMMUG00000001210, ENSMMUG00000004089, ENSMMUG00000013388, ENSMMUG00000017420, ENSMMUG00000022526, ENSMMUG00000043656	EEF1A1, EEF1A2, LOC102462452
OG0000193	LOC122543290, LOC122549671, LOC122551628	LOC103378676, LOC103385105, LOC103385996, LOC103394295, rbms1, rbms3	RBMS1, RBMS2, RBMS3	RLOC-00009734, RLOC-00017141, RLOC-00017930, RLOC-00018578, RLOC-00018843, RLOC-00018852, RLOC-00025309, RLOC-00025941	RBMS1, RBMS2, RBMS3	RBMS1, RBMS3
OG0000194	LOC122543996, LOC122543998, LOC122546926, LOC122547011, nrxn1a, nrxn3a	LOC103380710, LOC103381544, LOC103383348, LOC103391154, LOC103395786, nrxn1	NRXN1, NRXN2, NRXN3	RLOC-00011067, RLOC-00012590, RLOC-00016822, RLOC-00019107, RLOC-00026800	NRXN1, NRXN3	NRXN1, NRXN2, NRXN3
OG0000196	LOC122549656, raraa	LOC103385998, LOC103388357, LOC103393600, LOC103394699, rarg	RARA, RARB, RARG	RLOC-00001271, RLOC-00003025, RLOC-00013134, RLOC-00014053, RLOC-00014137, RLOC-00015280, RLOC-00020249, RLOC-00021105, RLOC-00021915, RLOC-00021951, RLOC-00023735, RLOC-00025921	RARB, RARG	RARB
OG0000197	LOC122559454, LOC122559457, zgc_56622	LOC103379744, LOC103382863, LOC103382877, LOC107988900	AKR1B1, AKR1B10, AKR1B15	RLOC-00005095, RLOC-00027501, RLOC-00027997	AKR1B1, ENSMMUG00000000360, ENSMMUG00000006126, ENSMMUG00000007557, ENSMMUG00000011985, ENSMMUG00000012324, ENSMMUG00000013098, ENSMMUG00000023211, ENSMMUG00000041872	LOC102446727, LOC102447223, LOC102448447
OG0000198	si_dkey-85k7.12	LOC103378435	URGCP, URGCP-MRPS24	RLOC-00003663, RLOC-00007784, RLOC-00008256, RLOC-00010394, RLOC-00013028, RLOC-00013877, RLOC-00016527, RLOC-00019976, RLOC-00021400, RLOC-00022962, RLOC-00023389	URGCP	LOC102450138, LOC102450387, LOC102454697, LOC102454957, LOC102457534, LOC102457746, LOC102462462, LOC102462702, LOC102462945
OG0000205	LOC122543279, agap1, agap3	LOC103385199, LOC103386064, LOC103389825, agap3	AGAP1, AGAP2, AGAP3	RLOC-00003339, RLOC-00006385, RLOC-00008717, RLOC-00009128, RLOC-00010123, RLOC-00010593, RLOC-00012830, RLOC-00026882	AGAP2, AGAP3, ENSMMUG00000009346, ENSMMUG00000016034	AGAP1, AGAP2
OG0000206	LOC122542215, LOC122546714, LOC122559649, cdkn1bb, cdkn1cb	LOC103378807, LOC103379956, LOC103382902, LOC103382905, LOC103382906, LOC103385882, cdkn1b	CDKN1A, CDKN1B, CDKN1C	RLOC-00026748, RLOC-00027369	CDKN1A, CDKN1B, CDKN1C	CDKN1A, CDKN1B, CDKN1C, LOC102453637
OG0000207	LOC122553785, LOC122556798, dock1	LOC112486730, dock1, dock2	DOCK1, DOCK2, DOCK5	RLOC-00001214, RLOC-00003048, RLOC-00007288, RLOC-00007623, RLOC-00009844, RLOC-00009906, RLOC-00011222	DOCK1, DOCK2, DOCK5	DOCK2, DOCK5, LOC102452082, LOC102458917, LOC102459389
OG0000208	LOC122560227, LOC122563517, eya1, eya4	LOC103386715, LOC103393945, eya1, eya4	EYA1, EYA2, EYA3, EYA4	RLOC-00014916, RLOC-00014998, RLOC-00022405, RLOC-00023672	EYA1, EYA2, EYA3, EYA4	EYA1, EYA2, EYA3, EYA4
OG0000209	LOC122540171, LOC122548548, LOC122548549, LOC122565363, LOC122565364	LOC103395949, LOC112486262	CIRBP, RBM3	RLOC-00002254, RLOC-00003906, RLOC-00023237, RLOC-00023254, RLOC-00024817, RLOC-00028462, RLOC-00028514	ENSMMUG00000018349, ENSMMUG00000022101, ENSMMUG00000040965, RBM3, RBMX	CIRBP, LOC102457356, LOC106731755
OG0000210	LOC122540595, LOC122551581, tmprss3a, tmprss5	LOC103378438, LOC103391529, tmprss5	TMPRSS13, TMPRSS3, TMPRSS5	RLOC-00014516, RLOC-00015495, RLOC-00019685, RLOC-00020775, RLOC-00021985, RLOC-00022506, RLOC-00022877, RLOC-00022976	TMPRSS13, TMPRSS3, TMPRSS5	TMPRSS13, TMPRSS3, TMPRSS5
OG0000211	LOC122541752, LOC122541753, LOC122556561, sorbs3	LOC103387465, LOC103398140	SORBS1, SORBS3	RLOC-00008067, RLOC-00008154, RLOC-00008294, RLOC-00009227, RLOC-00009674, RLOC-00010579, RLOC-00010824, RLOC-00013457, RLOC-00014009, RLOC-00014048, RLOC-00014366, RLOC-00021444	SORBS1, SORBS3	SORBS1, SORBS3
OG0000212	LOC122546032, LOC122547174, LOC122552301, LOC122556252, LOC122564964	LOC103396021, LOC103397147, LOC103397579, slc25a24, slc25a25	SLC25A24, SLC25A25	RLOC-00002432, RLOC-00007934, RLOC-00008781, RLOC-00011607, RLOC-00015313, RLOC-00016325, RLOC-00022944, RLOC-00022963	SLC25A24, SLC25A25	SLC25A24, SLC25A25
OG0000213	LOC122554978, LOC122563584, rps6ka2, rps6kal	LOC103379121, rps6ka1, rps6ka3, rps6ka6	RPS6KA1, RPS6KA2, RPS6KA3, RPS6KA6	RLOC-00008639, RLOC-00009434, RLOC-00022090, RLOC-00022468	RPS6KA1, RPS6KA2, RPS6KA3, RPS6KA6	LOC102451603, LOC102454421, RPS6KA1, RPS6KA3
OG0000214	LOC122556864, nsd2, nsd3	LOC103391225, LOC103394931, LOC103397008, LOC103397827, nsd2	NSD1, NSD2, NSD3	RLOC-00002721, RLOC-00004568, RLOC-00006772, RLOC-00006962, RLOC-00011232, RLOC-00012369, RLOC-00019425	NSD1, WHSC1, WHSC1L1	LOC102461475, NSD2, NSD3
OG0000215	LOC122557063, mbnl1, mbnl2	LOC103378106, LOC103390845, LOC103396000, mbnl2	MBNL1, MBNL2, MBNL3	RLOC-00002383, RLOC-00019011, RLOC-00019642, RLOC-00020716, RLOC-00022191, RLOC-00022381, RLOC-00022476, RLOC-00023030	MBNL1, MBNL2, MBNL3	MBNL1, MBNL2, MBNL3
OG0000216	LOC122557897, LOC122561594	LOC103380384, LOC103380556, LOC103383025	ENSG00000285854, LDHA, LDHC	RLOC-00001267, RLOC-00001962	ENSMMUG00000000728, ENSMMUG00000002679, ENSMMUG00000004825, ENSMMUG00000012725, ENSMMUG00000021460, ENSMMUG00000030156, ENSMMUG00000030217, ENSMMUG00000031762, ENSMMUG00000043327, LDHA, LDHC	LDH-A, LDHB, LOC102462297
OG0000217	LOC122565149, wnk1b, wnk2, wnk4a	LOC103380145, LOC103382797, LOC103385550, LOC112487631, wnk2, wnk4	WNK1, WNK2, WNK3, WNK4	RLOC-00000552, RLOC-00006231, RLOC-00014384, RLOC-00026338	WNK1, WNK2, WNK3, WNK4	WNK1, WNK2
OG0000218	moxd1	LOC103380831	MOXD1	RLOC-00000244, RLOC-00002386, RLOC-00003086, RLOC-00003471, RLOC-00005750, RLOC-00012476, RLOC-00013091, RLOC-00014331, RLOC-00016401, RLOC-00016565, RLOC-00017455, RLOC-00017536, RLOC-00020285, RLOC-00020905, RLOC-00021796, RLOC-00022869, RLOC-00024930, RLOC-00026730, RLOC-00029056	MOXD1	MOXD1
OG0000219	plxna2, plxna4	LOC103384739, LOC103385266, LOC103386584, plxna1, plxna3, plxna4	PLXNA1, PLXNA2, PLXNA3, PLXNA4	RLOC-00006209, RLOC-00006980, RLOC-00007352, RLOC-00011310, RLOC-00028463	PLXNA1, PLXNA2, PLXNA3, PLXNA4	PLXNA1, PLXNA2, PLXNA4
OG0000227	LOC122542797, eml1	LOC103377588, LOC103391726, LOC103399150, eml2	EML1, EML2, EML3	RLOC-00013450, RLOC-00016170, RLOC-00017006, RLOC-00017050, RLOC-00018038, RLOC-00018677, RLOC-00019689, RLOC-00021450	EML1, EML3, ENSMMUG00000019032, ENSMMUG00000038377	EML1, EML3
OG0000228	LOC122552256, LOC122564919, fnbp1l	LOC103383498, LOC103392571, LOC103392644, LOC103397933, LOC103398965, fnbp1, fnbp1l	FNBP1, FNBP1L, TRIP10	RLOC-00017587, RLOC-00022414, RLOC-00026511, RLOC-00026522	FNBP1, FNBP1L, TRIP10	FNBP1, FNBP1L, TRIP10
OG0000229	glra1, glra2, glra3, glra4a	LOC103384296, LOC103390517, LOC103392038, LOC103395292, glra1	GLRA1, GLRA2, GLRA3	RLOC-00004851, RLOC-00014556, RLOC-00021445	GLRA1, GLRA2, GLRA3, GLRA4	GLRA1, GLRA2, GLRA4, LOC102459322
OG0000230	LOC122539411, LOC122543074, LOC122556787, ppp2r2d	LOC103383728, LOC103390926, LOC103391406, LOC103397702, ppp2r2d	PPP2R2A, PPP2R2B, PPP2R2C, PPP2R2D	RLOC-00011982, RLOC-00015723, RLOC-00021469	PPP2R2B, PPP2R2C, PPP2R2D	LOC102449572, PPP2R2A, PPP2R2B, PPP2R2C
OG0000231	LOC122539551, LOC122542995, ube2d1b, ube2d2	LOC103381447, LOC103381844, LOC103387254, LOC103391097, LOC103391289, LOC103397267, LOC103397347	UBE2D1, UBE2D2, UBE2D3, UBE2D4	RLOC-00023183	UBE2D1, UBE2D2, UBE2D3, UBE2D4	UBE2D1, UBE2D2, UBE2D3
OG0000232	LOC122539953, LOC122548789, LOC122551953	LOC103377405, LOC103381599, LOC103392421, LOC103398755, slc4a1	SLC4A1, SLC4A2, SLC4A3	RLOC-00005074, RLOC-00007626, RLOC-00008441, RLOC-00011923, RLOC-00014124, RLOC-00014190	SLC4A1, SLC4A2, SLC4A3	LOC102447479, LOC102460474, SLC4A1
OG0000233	LOC122540038, LOC122546013, LOC122558121, LOC122561605, plcd1a	LOC103382183, LOC103389737, LOC103392383, LOC103392750, LOC103396221, plcd1, plcz1	PLCD1, PLCD3, PLCD4, PLCZ1	RLOC-00014749, RLOC-00015634	PLCD1, PLCD4, PLCZ1	PLCD1, PLCZ1
OG0000234	LOC122541351, LOC122541360, LOC122543840, LOC122543855, LOC122543879, LOC122543880	LOC103391328, LOC103391345, LOC103391577, LOC103391590, LOC103399552	RBM14, RBM14-RBM4, RBM4, RBM4B	RLOC-00011139, RLOC-00024686	ENSMMUG00000003366, ENSMMUG00000010577, RBM14	LOC102461184, LOC102462236, LOC102462531
OG0000236	LOC122543337, LOC122549941, rab5b, rab5c	LOC103381469, LOC103388351, LOC103391561, LOC103393176, LOC103394455	RAB17, RAB5A, RAB5B, RAB5C	RLOC-00002926, RLOC-00003047, RLOC-00004324	ENSMMUG00000047653, RAB17, RAB5A	RAB17, RAB5A, RAB5B, RAB5C
OG0000237	LOC122543832, LOC122548512, LOC122553870	LOC103377559, LOC103380739, LOC103382107, LOC103390810, ehd2	EHD1, EHD2, EHD3, EHD4	RLOC-00021551, RLOC-00023537, RLOC-00024043, RLOC-00024126	EHD1, EHD2, EHD3, EHD4	EHD1, EHD3, EHD4
OG0000238	LOC122545026, LOC122554592	LOC103376669, LOC103376722, LOC103397915	FMO1, FMO2, FMO3, FMO4, FMO5	RLOC-00002780	ENSMMUG00000007956, FMO1, FMO2, FMO3, FMO4, FMO5	LOC102445713, LOC102455575, LOC102455984, LOC102458297, LOC102458541, LOC102459727
OG0000240	LOC122546632, LOC122562672, LOC122564136	LOC103384305, LOC103390456, LOC103393416, LOC103398071, LOC112486612, kdm2a	FBXL19, KDM2A, KDM2B	RLOC-00008796, RLOC-00010868, RLOC-00018195	FBXL19, KDM2A, KDM2B	FBXL19, KDM2A, KDM2B, LOC102452607, LOC102454325
OG0000242	LOC122547607, LOC122555264, LOC122555265, LOC122555266, LOC122555270, LOC122555271, LOC122555272, LOC122555275, LOC122555517, LOC122555518, LOC122555520, LOC122555564	nxpe3	NXPE3	RLOC-00000760, RLOC-00001614, RLOC-00009423, RLOC-00012172, RLOC-00014536, RLOC-00023486, RLOC-00026458	NXPE3	NXPE3
OG0000243	LOC122548353, LOC122550648, LOC122556119, si_zfos-2326c3.2	LOC103377179, LOC103378925, LOC103389885, LOC103391481, LOC103391611, LOC103395422, LOC103399531	MAP4K4, MINK1, TNIK	RLOC-00006009, RLOC-00015378	MAP4K4, MINK1, TNIK	MAP4K4, MINK1, NRK, TNIK
OG0000244	LOC122552307, LOC122552319, LOC122561722, LOC122565408, s1pr1	LOC103384178, LOC103392577, LOC103393734, LOC103398206, s1pr1	S1PR1, S1PR2, S1PR3	RLOC-00004176, RLOC-00014671, RLOC-00017350, RLOC-00027475	S1PR1, S1PR2, S1PR3	S1PR1, S1PR2, S1PR3
OG0000245	LOC122552378, LOC122564877, rasal2	LOC103384278, LOC103390067, LOC103398046, LOC103399390, rasal2	DAB2IP, RASAL2	RLOC-00005842, RLOC-00005932, RLOC-00006173, RLOC-00006800, RLOC-00008409, RLOC-00011231, RLOC-00012014, RLOC-00018189	DAB2IP, RASAL2	DAB2IP, RASAL2, RASAL3
OG0000246	LOC122559930, LOC122560162, LOC122563454, lyn, si_ch73-340m8.2	LOC103398683, hck, lck	BLK, HCK, LCK, LYN	RLOC-00008751, RLOC-00009210, RLOC-00020741	BLK, HCK, LCK, LYN	BLK, HCK, LCK, LYN
OG0000247	LOC122560497	LOC103393193, cygb	CYGB	RLOC-00000255, RLOC-00004744, RLOC-00005000, RLOC-00005337, RLOC-00005548, RLOC-00005565, RLOC-00005583, RLOC-00016680, RLOC-00026277, RLOC-00026562, RLOC-00026588, RLOC-00026699, RLOC-00028447, RLOC-00029043, RLOC-00029145	CYGB	CYGB, LOC102453596, LOC102463658
OG0000249	LOC122562308, sult5a1	LOC103382275, LOC103388296	SULT2A1, SULT2B1	RLOC-00004725, RLOC-00004997, RLOC-00005070, RLOC-00017961, RLOC-00021848, RLOC-00027855	SULT2A1, SULT2B1	LOC102444110, LOC102445395, LOC102445634, LOC102446432, LOC102451084, LOC102455996, LOC102459302, LOC102460158, LOC106731311
OG0000257	LOC122542742, LOC122552694, actn1	LOC103387249, actn1, actn3, actn4	ACTN1, ACTN2, ACTN3, ACTN4	RLOC-00009531, RLOC-00019927, RLOC-00021097	ACTN1, ACTN2, ACTN3, ACTN4	ACTN1, ACTN2, ACTN3, ACTN4
OG0000258	LOC122556809, adra2a, adra2b, adra2c	LOC103384182, LOC103387343, LOC103387643, LOC103390990, LOC103398493, adra2a	ADRA2A, ADRA2B, ADRA2C	RLOC-00000038, RLOC-00007139, RLOC-00007457	ADRA2A, ADRA2B, ADRA2C	ADRA2A, ADRA2B, ADRA2C
OG0000259	LOC122563672, LOC122563674, LOC122563675, ago2	LOC103388085, LOC103388087, LOC103393955, LOC103394004, LOC103394124	AGO2, AGO3, AGO4	RLOC-00001595, RLOC-00013817	AGO1, AGO2, EIF2C3, ENSMMUG00000010537	AGO2, AGO3, AGO4, LOC102448601
OG0000260	LOC122549768, LOC122551357, LOC122564441, ahr2	LOC103389522, LOC103389523, LOC103391748, ahrr	AHR, AHRR, ENSG00000283321	RLOC-00001521, RLOC-00006309, RLOC-00010191, RLOC-00011573, RLOC-00012713, RLOC-00023625, RLOC-00024380	ENSMMUG00000012203	AHR, AHRR, LOC102445331
OG0000261	aicda, apobec2a	LOC103384546, aicda, apobec2	AICDA, APOBEC2, APOBEC3A, APOBEC3C, APOBEC3D, APOBEC3F, APOBEC3G, ENSG00000284554	RLOC-00017161	AICDA, APOBEC2, APOBEC3A, APOBEC3C, APOBEC3F, APOBEC3G	AICDA, APOBEC2
OG0000262	LOC122559001, LOC122562953, cacna1c	LOC103382787, LOC103384525, LOC103385091, LOC103385395, LOC103385821, LOC103386795, LOC103399433	CACNA1C, CACNA1D, CACNA1F, CACNA1S	RLOC-00006491	CACNA1C, CACNA1D, CACNA1F, CACNA1S	CACNA1C, CACNA1D, LOC102453880
OG0000263	LOC122543116, LOC122553361, camk2g2	LOC103381519, LOC103383722, LOC103386999, LOC103388894, LOC103397867, camk2a, camk2b	CAMK2B, CAMK2D, CAMK2G	RLOC-00014133, RLOC-00014322, RLOC-00014550, RLOC-00016617	CAMK2A, CAMK2B, CAMK2G	CAMK2A, CAMK2D
OG0000264	LOC122543076, ebf1a, ebf3a	LOC103382267, LOC103387647, LOC103390799, LOC103391419, LOC103395537, LOC103398648, LOC112486337, LOC112486354	EBF1, EBF2, EBF3, EBF4	RLOC-00021607	EBF1, EBF2, EBF3, EBF4	EBF2, EBF3
OG0000265	LOC122544284, LOC122556237, eif4a3	LOC103396142, eif4a1, eif4a2, eif4a3	EIF4A1, EIF4A2, EIF4A3	RLOC-00028700	EIF4A1, EIF4A2, EIF4A3, ENSMMUG00000007050, ENSMMUG00000007545, ENSMMUG00000019847, ENSMMUG00000038680, ENSMMUG00000038734	EIF4A1, EIF4A2, EIF4A3
OG0000266	LOC122564158, LOC122565188, elavl3, elavl4	LOC103379130, LOC103398702, elavl2, elavl3, elavl4	ELAVL1, ELAVL2, ELAVL3, ELAVL4	RLOC-00009534, RLOC-00010278, RLOC-00025952	ELAVL2, ELAVL3, ELAVL4	ELAVL1, ELAVL2, ELAVL4
OG0000267	flt1, flt4, kdr, kdrl	LOC103377149, LOC103390753, flt4, kdr	FLT1, FLT4, KDR	RLOC-00012080, RLOC-00012277, RLOC-00013740	FLT1, FLT4, KDR	FLT1, FLT4, KDR, LOC102446651, LOC102461925
OG0000268	LOC122558862, LOC122563056, gnai1	LOC103380169, LOC103382723, LOC103384812, LOC103385912, gnai2	GNAI1, GNAI2, GNAI3, GNAT3	RLOC-00001951, RLOC-00003962, RLOC-00008555, RLOC-00015988	GNAI1, GNAI2, GNAI3	GNAI1, GNAI3, GNAT3
OG0000269	LOC122542736, LOC122548302, LOC122552747, hif1aa	LOC103377905, LOC103387795, LOC103399544, hif1a	EPAS1, HIF1A, HIF3A	RLOC-00013675, RLOC-00016602, RLOC-00016713, RLOC-00018278, RLOC-00021056, RLOC-00022981	EPAS1, HIF1A, HIF3A	EPAS1, HIF1A
OG0000270	LOC122558360, LOC122565064, homer2	LOC103394634, LOC103394859, LOC103397200, LOC103397203, LOC103398283, LOC103398863, homer1, homer2	HOMER1, HOMER2, HOMER3	RLOC-00022722, RLOC-00027048	HOMER1, HOMER2, HOMER3	HOMER1, HOMER2, HOMER3
OG0000271	LOC122545085, LOC122545117, hsd3b1	hsd3b1, hsd3b7	HSD3B1, HSD3B2, HSD3B7	RLOC-00010303, RLOC-00010310, RLOC-00020052, RLOC-00020982, RLOC-00021212, RLOC-00026331	ENSMMUG00000041833, ENSMMUG00000047765, ENSMMUG00000048364, HSD3B2, HSD3B7	HSD3B7, LOC102453952, LOC102456594
OG0000272	LOC122549584, kcng1, kcng4a	LOC103378902, LOC103394188, kcng1, kcng4	KCNG1, KCNG2, KCNG4	RLOC-00000832, RLOC-00012644, RLOC-00020827, RLOC-00024136, RLOC-00024377, RLOC-00028386	KCNG1, KCNG2, KCNG4	KCNG1, KCNG2, KCNG4
OG0000273	LOC122539683, LOC122550159, vipr2	LOC103377222, LOC103377507, LOC103396216, LOC103396749	SCTR, VIPR1, VIPR2	RLOC-00015327, RLOC-00015908, RLOC-00017071, RLOC-00018184, RLOC-00019939, RLOC-00026733	SCTR, VIPR1, VIPR2	LOC102462143, SCTR, VIPR1
OG0000276	LOC122542553, LOC122548213, LOC122550010, LOC122551819, LOC122556743	LOC103381984, LOC103392079, LOC103392664, des, vim	DES, GFAP, VIM	RLOC-00000079, RLOC-00001187, RLOC-00019720, RLOC-00020999, RLOC-00023249	DES, GFAP, VIM	VIM
OG0000277	LOC122542711, LOC122543854, LOC122553773, sptbn1	LOC103383402, LOC103387669, LOC103394788, LOC103395311, sptbn4	SPTB, SPTBN1, SPTBN2, SPTBN4	RLOC-00006554, RLOC-00006794, RLOC-00007242	SPTB, SPTBN2, SPTBN4	SPTB, SPTBN1, SPTBN2
OG0000278	LOC122543353, LOC122549662, LOC122551630	LOC103385987, LOC103388096, LOC103389447, LOC103394292, slc4a10	SLC4A10, SLC4A7, SLC4A8	RLOC-00001980, RLOC-00006401, RLOC-00007931, RLOC-00009182, RLOC-00012089	SLC4A10, SLC4A7, SLC4A8	LOC102461071, SLC4A10, SLC4A7
OG0000279	LOC122543373, LOC122543530, LOC122546280, LOC122549297, LOC122551697, LOC122551698	LOC103389685, r3hdm2	ARPP21, ENSG00000258830, R3HDM1, R3HDM2	RLOC-00003688, RLOC-00007939, RLOC-00018134, RLOC-00024224	ARPP21, R3HDM1, R3HDM2	ARPP21, R3HDM1, R3HDM2
OG0000281	LOC122547955, LOC122561171, tacc1, tacc3	LOC103386254, LOC103387538, tacc1, tacc3	TACC1, TACC2, TACC3	RLOC-00008621, RLOC-00012253, RLOC-00014731, RLOC-00021304	TACC1, TACC2, TACC3	LOC102445192, LOC102457164, LOC112544161, TACC3
OG0000282	LOC122548335	LOC103379258, LOC103382515, LOC103391779, LOC103395672, LOC103399805	H1-1, H1-2, H1-3, H1-4, H1-5, H1-6	RLOC-00011579, RLOC-00015402, RLOC-00029082	HIST1H1D, HIST1H1E	LOC102443376, LOC102445576, LOC102449374, LOC102451269, LOC102452489
OG0000283	LOC122549258, LOC122558656, LOC122564112	LOC103379930, LOC103388342, LOC103394687, LOC103399236	SEPTIN7	RLOC-00003109, RLOC-00005145, RLOC-00007049, RLOC-00008276, RLOC-00008965, RLOC-00010409, RLOC-00018277, RLOC-00020590, RLOC-00025041, RLOC-00025362, RLOC-00025778, RLOC-00026418	SEPT7	SEPT7
OG0000284	LOC122549408, LOC122565477, rab3b, rab3da	LOC103393662, LOC103398297, LOC103398867, rab3a, rab3b	RAB3A, RAB3B, RAB3C, RAB3D	RLOC-00016386, RLOC-00028993	RAB3A, RAB3B, RAB3C, RAB3D	RAB3A, RAB3B, RAB3C
OG0000286	LOC122552637, LOC122556548, LOC122557406, sept10	LOC103391218, LOC103394954, sept10, sept6	SEPTIN10, SEPTIN11, SEPTIN14, SEPTIN6, SEPTIN8	RLOC-00026236	SEPT10, SEPT11, SEPT14, SEPT6, SEPT8	SEPT11, SEPT6, SEPT8
OG0000287	LOC122555904, LOC122561914, LOC122562003	LOC103388006	TRPV5, TRPV6	RLOC-00000998, RLOC-00005580, RLOC-00007020, RLOC-00009102, RLOC-00012410, RLOC-00013260, RLOC-00016096, RLOC-00017372, RLOC-00017705, RLOC-00018777, RLOC-00021847, RLOC-00028474	TRPV5, TRPV6	LOC102447214, LOC102448373
OG0000288	LOC122557729, LOC122562959, LOC122563355, mical1	LOC103379765, LOC103385235, mical2, mical3	MICAL1, MICAL2, MICAL3	RLOC-00001912, RLOC-00005795, RLOC-00009070, RLOC-00011200, RLOC-00023759	MICAL1, MICAL2, MICAL3	LOC102447311, MICAL2, MICAL3
OG0000290	ppp1cb, ppp1cc	LOC103381242, LOC103381595, LOC103385808, LOC103392690, LOC103397038, LOC103397434, ppp1cb	PPP1CA, PPP1CB, PPP1CC	RLOC-00002676, RLOC-00024345, RLOC-00027105	ENSMMUG00000042225, PPP1CB, PPP1CC	LOC102449920, PPP1CA, PPP1CB, PPP1CC
OG0000292	LOC122558085, ampd1	LOC103380007, LOC103398400, ampd1	AMPD1, AMPD3	RLOC-00004607, RLOC-00007060, RLOC-00009165, RLOC-00009371, RLOC-00011026, RLOC-00011653, RLOC-00012557, RLOC-00014907, RLOC-00018648, RLOC-00020243	AMPD1, AMPD3	AMPD1, AMPD3
OG0000293	LOC122540014, LOC122543318, LOC122559024, arf1	LOC103381629, LOC103385944, LOC103392608, arf1, arf3, arf5	ARF1, ARF3, ARF4, ARF5	RLOC-00012519, RLOC-00023479	ARF1, ARF5, ENSMMUG00000040867	ARF1, ARF4
OG0000294	LOC122562666, atp2a3	LOC103381587, LOC103383309, LOC103389400, LOC103397440, atp2a1, atp2a3	ATP2A1, ATP2A2, ATP2A3	RLOC-00001501, RLOC-00005493, RLOC-00011659, RLOC-00016348, RLOC-00025895	ATP2A1, ATP2A2, ATP2A3	ATP2A2, ATP2A3
OG0000295	LOC122542052, LOC122546284, auts2a, fbrsl1	LOC103381890, LOC103398900, auts2, fbrsl1	AUTS2, FBRS, FBRSL1	RLOC-00024449, RLOC-00024878	AUTS2, FBRS, FBRSL1	AUTS2, FBRS, LOC102443834, LOC102450345, LOC102452141
OG0000296	LOC122561437, dnah12, dnah3, dnah7	LOC103382184, LOC103394246, dnah12, dnah7	DNAH12, DNAH3, DNAH7	RLOC-00005711, RLOC-00007427, RLOC-00009458	DNAH3, ENSMMUG00000005622, ENSMMUG00000015322	DNAH1, DNAH12, DNAH3, DNAH7
OG0000297	flvcr1, flvcr2a	LOC103380812, flvcr1, flvcr2	FLVCR1, FLVCR2	RLOC-00000423, RLOC-00005861, RLOC-00009516, RLOC-00010166, RLOC-00010712, RLOC-00012053, RLOC-00014841, RLOC-00023212, RLOC-00023439, RLOC-00024264	FLVCR1, FLVCR2	FLVCR1, FLVCR2
OG0000298	LOC122552450, LOC122558099, foxd1, foxd2, foxd3	LOC103385043, LOC103393692, LOC103395457, LOC103395585, LOC103397878, LOC103398563, foxd1	FOXD1, FOXD3	RLOC-00008754, RLOC-00020686, RLOC-00023690, RLOC-00024378	FOXD1, FOXD3	LOC102454727
OG0000299	LOC122554776, LOC122565427, gadd45ga	LOC103379187, LOC103389087, LOC103389088, LOC103396969, LOC103397674, gadd45a, gadd45b	GADD45A, GADD45B, GADD45G	RLOC-00004380, RLOC-00026727	GADD45A, GADD45B, GADD45G	GADD45A, GADD45G, LOC102460773
OG0000300	LOC122542030, gsg1l, gsg1l2b	LOC103382281, LOC103392511, gsg1l	GSG1, GSG1L, GSG1L2	RLOC-00014772, RLOC-00020619, RLOC-00021332, RLOC-00024961, RLOC-00025693	ENSMMUG00000015572, GSG1, GSG1L2	GSG1, GSG1L, GSG1L2, LOC102446306
OG0000301	LOC122544757, iqgap1, iqgap2	LOC103398128, iqgap1	IQGAP1, IQGAP2, IQGAP3	RLOC-00001665, RLOC-00002446, RLOC-00002623, RLOC-00006711, RLOC-00007113, RLOC-00007559, RLOC-00009421	IQGAP1, IQGAP2, IQGAP3	IQGAP1, IQGAP3, LOC102461710
OG0000302	LOC122539416, LOC122543072, LOC122556804, LOC122561120	LOC103383730, LOC103389296, LOC103395272, LOC103397699	CRMP1, DPYSL2, DPYSL3, DPYSL4	RLOC-00021976	CRMP1, DPYSL2, DPYSL3, DPYSL4	CRMP1, DPYSL2, DPYSL3, DPYSL4
OG0000304	LOC122542710, ryr2a, ryr3	LOC103377851, LOC103387261, LOC103389101, LOC103392837, LOC103393003, LOC103395719, LOC103399371, ryr2, ryr3	RYR1, RYR2, RYR3	RLOC-00007169	RYR1, RYR2, RYR3	RYR2, RYR3
OG0000306	LOC122542853, LOC122542854, LOC122542856, LOC122542947, LOC122562929, LOC122562945	txn	TXN, TXNDC2, TXNDC8	RLOC-00019200, RLOC-00021428	ENSMMUG00000003411, ENSMMUG00000010322, ENSMMUG00000011859, ENSMMUG00000037503, ENSMMUG00000042779, ENSMMUG00000047426, TXNDC8	LOC102459221, LOC112545100
OG0000308	LOC122543124, LOC122556821, LOC122560229, LOC122561180	LOC103389364, LOC103391367, LOC103394934, fgfr3	FGFR1, FGFR2, FGFR3, FGFR4	RLOC-00007177, RLOC-00008782	FGFR1, FGFR2, FGFR3, FGFR4	FGFR1, FGFR2, FGFR3
OG0000310	LOC122546524	LOC103388073, LOC103388078, LOC103388119, LOC103393956, LOC103393987, LOC107988285	FFAR2, FFAR3, GPR42	RLOC-00008950, RLOC-00018037	ENSMMUG00000048081, FFAR2	LOC102451689, LOC102455539, LOC102455787, LOC102456027, LOC102456273, LOC102456526, LOC102456774
OG0000311	LOC122546722, LOC122559602, pacsin1b	LOC103385317, LOC103386601, LOC103398536, pacsin2	PACSIN1, PACSIN2, PACSIN3	RLOC-00010681, RLOC-00012085, RLOC-00013510, RLOC-00013646, RLOC-00014655	PACSIN1, PACSIN2, PACSIN3	PACSIN1, PACSIN2, PACSIN3
OG0000312	LOC122547650, tom1, tom1l2	LOC103382327, LOC103393093	TOM1, TOM1L1, TOM1L2	RLOC-00005483, RLOC-00008613, RLOC-00014235, RLOC-00018238, RLOC-00018740, RLOC-00021830, RLOC-00023273, RLOC-00023289	TOM1, TOM1L1, TOM1L2	TOM1, TOM1L1
OG0000313	LOC122548062, LOC122562805	LOC103397917, LOC103398096, pxn, tgfb1i1	LPXN, PXN, TGFB1I1	RLOC-00010235, RLOC-00018483, RLOC-00019135, RLOC-00022377, RLOC-00023748, RLOC-00027451	LPXN, PXN, TGFB1I1	LPXN, PXN, TGFB1I1
OG0000314	LOC122552973, plg	plg	PLG	RLOC-00002455, RLOC-00008991, RLOC-00009502, RLOC-00010122, RLOC-00010371, RLOC-00010567, RLOC-00010740, RLOC-00011086, RLOC-00011096, RLOC-00011325, RLOC-00012166, RLOC-00012773, RLOC-00015268, RLOC-00018563, RLOC-00021198	PLG	PLG
OG0000315	LOC122557607, ppfia2, ppfia3, ppfia4	LOC103382027, ppfia1, ppfia3, ppfia4	PPFIA2, PPFIA3, PPFIA4	RLOC-00007272, RLOC-00018046, RLOC-00020208	PPFIA1, PPFIA2, PPFIA3, PPFIA4	PPFIA1, PPFIA2, PPFIA4
OG0000316	LOC122559232, LOC122561527	LOC103386628, aldh1l2	ALDH1L1, ALDH1L2	RLOC-00001301, RLOC-00009119, RLOC-00011498, RLOC-00017087, RLOC-00018758, RLOC-00018760, RLOC-00020255, RLOC-00021356, RLOC-00022290, RLOC-00025913, RLOC-00026569, RLOC-00027388	ALDH1L1, ALDH1L2	ALDH1L2
OG0000317	LOC122563695, LOC122565085, LOC122565218, LOC122565219, plin1	LOC103383647, LOC103399964, plin2	PLIN2, PLIN3	RLOC-00013202, RLOC-00013481, RLOC-00025271	ENSMMUG00000012134, ENSMMUG00000043060, PLIN2, PLIN3	LOC102445604, LOC102446470, LOC102459979, PLIN2
OG0000318	nedd4a, nedd4l	nedd4, nedd4l	NEDD4, NEDD4L	RLOC-00005435, RLOC-00007232, RLOC-00007400, RLOC-00007456, RLOC-00007969, RLOC-00008199, RLOC-00010575, RLOC-00014263, RLOC-00022438, RLOC-00023557, RLOC-00024962	NEDD4, NEDD4L	NEDD4, NEDD4L
OG0000319	sgk1, sgk2a, si_ch211-195b13.1	LOC103393944, LOC103398704, sgk2	SGK1, SGK2	RLOC-00002492, RLOC-00003464, RLOC-00005072, RLOC-00010658, RLOC-00011254, RLOC-00011693, RLOC-00023215, RLOC-00024186, RLOC-00024620	SGK1, SGK2	SGK1, SGK2
OG0000324	LOC122562583, LOC122564276, acad11	acad11	ACAD10, ACAD11	RLOC-00009873, RLOC-00010799, RLOC-00011790, RLOC-00013289, RLOC-00015129, RLOC-00017613, RLOC-00018256, RLOC-00018341, RLOC-00020199, RLOC-00022936, RLOC-00026153	ENSMMUG00000038552	ACAD10, ACAD11
OG0000325	LOC122555759, LOC122557386, arrb1	LOC103378117, LOC103378403, LOC103396843, arrb2	ARR3, ARRB1, ARRB2, SAG	RLOC-00000482, RLOC-00028019	ARR3, ARRB1, ARRB2, SAG	ARR3, ARRB2, LOC102455075
OG0000326	LOC122549488, LOC122563615, asap2a, unm_sa1614	LOC103377806, LOC103386457, asap1, asap2	ASAP1, ASAP2, ASAP3	RLOC-00009810, RLOC-00011675	ASAP1, ASAP2, ASAP3	ASAP1, ASAP2, ASAP3, LOC102448900
OG0000327	LOC122547234, LOC122558869, LOC122559246, LOC122562938, LOC122562939, celsr1a	celsr1, celsr2, celsr3	CELSR1, CELSR2, CELSR3	RLOC-00016376, RLOC-00017186	CELSR1, CELSR2, CELSR3	CELSR1, CELSR2, CELSR3
OG0000328	LOC122554608, cercam, colgalt1b	LOC103384145, LOC103392851, LOC103399989, cercam	CERCAM, COLGALT1, COLGALT2	RLOC-00001583, RLOC-00020583, RLOC-00026831	CERCAM, COLGALT1, COLGALT2	CERCAM, COLGALT1, COLGALT2, LOC102444350
OG0000329	LOC122539835, LOC122549324, col18a1a	LOC103389607, LOC103392424, LOC103396661, LOC103399317, LOC107988358	COL15A1, COL18A1	RLOC-00004025, RLOC-00005193, RLOC-00007621, RLOC-00009857, RLOC-00013313, RLOC-00016845	COL15A1, COL18A1	COL15A1, LOC102463001
OG0000330	LOC122550431, LOC122556419, diaph2	diaph1, diaph2, diaph3	DIAPH1, DIAPH2, DIAPH3	RLOC-00007112, RLOC-00007525, RLOC-00010460, RLOC-00011345, RLOC-00016456	DIAPH1, DIAPH2, DIAPH3	DIAPH1, DIAPH2, DIAPH3
OG0000331	dlg1b, dlg2, dlg3	LOC103389793, LOC103395064, LOC103396862, dlg3, dlg4	DLG1, DLG2, DLG3, DLG4	RLOC-00015805	DLG1, DLG2, DLG3, DLG4	DLG1, DLG4, LOC102458555
OG0000332	LOC122550241, LOC122562034, LOC122562216, dnah9l	LOC103395905, LOC107988236, dnah11, dnah9	DNAH11, DNAH17, DNAH9	RLOC-00010362, RLOC-00019265, RLOC-00027268	DNAH11, ENSMMUG00000008239, ENSMMUG00000018539	DNAH11, DNAH17, LOC102458657
OG0000333	LOC122550440, elf1, elf2a	LOC103396244, elf2, elf4	ELF1, ELF2	RLOC-00001151, RLOC-00001183, RLOC-00002596, RLOC-00006984, RLOC-00008087, RLOC-00012443, RLOC-00018996	ELF1, ELF2, ENSMMUG00000040960	ELF1, ELF2
OG0000334	LOC122548338, LOC122560103, fam110b, fam110c, fam110d	LOC103384690, LOC103385392, LOC103388975, LOC103396646, fam110c	FAM110A, FAM110B, FAM110C	RLOC-00002221, RLOC-00015995	FAM110A, FAM110B	FAM110A, FAM110B, FAM110C
OG0000335	foxp1b, foxp2, foxp4	LOC103385327, LOC103386258, foxp2, foxp4	ENSG00000285708, FOXP1, FOXP2, FOXP4	RLOC-00007116, RLOC-00008057, RLOC-00020822	FOXP1, FOXP2, FOXP4	FOXP1, FOXP2, FOXP4
OG0000336	LOC122542047, LOC122563662, gata5, gata6	LOC103386310, gata4, gata5, gata6	GATA4, GATA5, GATA6	RLOC-00013315, RLOC-00017442, RLOC-00021667	GATA4, GATA5, GATA6	GATA4, GATA5, GATA6
OG0000337	LOC122554183, gsna, scin	LOC103397960, gsn	GSN, SCIN	RLOC-00001224, RLOC-00001753, RLOC-00011228, RLOC-00012710, RLOC-00013351, RLOC-00015862, RLOC-00021479, RLOC-00024695, RLOC-00025268	GSN, SCIN	GSN, SCIN
OG0000338	LOC122539262, LOC122539481, herc4	herc3, herc4	HERC3, HERC4, HERC5, HERC6	RLOC-00004762, RLOC-00004903, RLOC-00012534, RLOC-00015394	HERC3, HERC4, HERC5, HERC6	HERC3, HERC4, LOC102463678
OG0000339	LOC122549693, hoxb4a, hoxd4a	LOC103393557, LOC103394231, LOC103399708, hoxc4, hoxd4	HOXA4, HOXB4, HOXC4, HOXD4	RLOC-00014892, RLOC-00019760	HOXA4, HOXD4	HOXA4, HOXB4, HOXC4, HOXD4
OG0000340	LOC122550082, LOC122550083, itgb2	LOC103388442, LOC103396775, itgb1, itgb2	ITGB1, ITGB2	RLOC-00000240, RLOC-00007017, RLOC-00009059, RLOC-00013074, RLOC-00013159, RLOC-00014987, RLOC-00015235, RLOC-00016205	ITGB2	ITGB1, ITGB2
OG0000341	LOC122539430, LOC122552243, LOC122565119, jun	LOC103384202, LOC103389156, LOC103393685, LOC103398819, LOC103398866, jun, jund	JUN, JUNB, JUND	RLOC-00020049, RLOC-00027403	JUNB, JUND	JUN, JUNB
OG0000342	LOC122544987, kcnd2, kcnd3	LOC103380291, LOC103384414, LOC103386703, LOC103399195, kcnd1, kcnd2	KCND1, KCND2, KCND3	RLOC-00003144, RLOC-00009705, RLOC-00010827, RLOC-00010969	KCND1, KCND2	KCND2, KCND3
OG0000343	LOC122539543, LOC122541750, ppp3ca	LOC103390394, LOC103391288, LOC103395725, ppp3ca	PPP3CA, PPP3CB, PPP3CC	RLOC-00013125, RLOC-00013728, RLOC-00024362, RLOC-00025431	PPP3CA, PPP3CB, PPP3CC	PPP3CA, PPP3CB, PPP3CC
OG0000345	LOC122540466, LOC122544349, LOC122555940	LOC103385643, LOC103395411, gnb1, gnb3, gnb4	GNB1, GNB2, GNB3, GNB4	RLOC-00003968	GNB1, GNB3, GNB4	GNB1, GNB2, GNB3, GNB4
OG0000346	LOC122540718, LOC122558846	LOC103384870, LOC103385009, LOC103385138, LOC103385834, LOC103386563	RHOA, RHOB	RLOC-00001196, RLOC-00011556, RLOC-00011935, RLOC-00017488, RLOC-00027624	RHOA, RHOB, RHOC	RHOA, RHOB, RHOC
OG0000348	LOC122542783, rel	LOC103385629, rel, relb	REL, RELA, RELB	RLOC-00000903, RLOC-00002433, RLOC-00008005, RLOC-00010916, RLOC-00013283, RLOC-00026547	REL, RELA, RELB	REL, RELA, RELB
OG0000349	LOC122542869, LOC122548462, slc8a3	LOC103377924, LOC103383290, LOC103384194, LOC103386866, LOC103394897, LOC103394990	SLC8A1, SLC8A2, SLC8A3	RLOC-00000750, RLOC-00027366	SLC8A2, SLC8A3	LOC102449703, LOC102457966, SLC8A1, SLC8A3
OG0000350	LOC122543973, LOC122553259	LOC103383305, LOC103385775, LOC103387069, LOC103399197	SLC29A1, SLC29A2	RLOC-00005763, RLOC-00007609, RLOC-00008795, RLOC-00009212, RLOC-00015716, RLOC-00016962, RLOC-00018482, RLOC-00025274	SLC29A1, SLC29A2	SLC29A1, SLC29A2
OG0000351	LOC122544327, LOC122551886, LOC122555856	LOC103379063, LOC103385557, LOC103396005, ap1s3	AP1S2, AP1S3	RLOC-00004713, RLOC-00021059, RLOC-00027995, RLOC-00028070	AP1S1, AP1S2, ENSMMUG00000009710, ENSMMUG00000039861	AP1S1, AP1S2, AP1S3
OG0000353	LOC122545258, LOC122546424, LOC122558237, LOC122559942, ppp1r3ab, ppp1r3g	LOC103379156, LOC103384964, ppp1r3f, ppp1r3g	PPP1R3D, PPP1R3E, PPP1R3G	RLOC-00009364, RLOC-00013930, RLOC-00023679, RLOC-00027572	PPP1R3D, PPP1R3E	PPP1R3D
OG0000354	LOC122545412, LOC122547325	LOC103381588, LOC103399647	SULT1B1, SULT1C2, SULT1C4	RLOC-00002048, RLOC-00013699, RLOC-00019703, RLOC-00024845	SULT1B1, SULT1C2	LOC102444463, LOC102452131, LOC102452353, LOC102458073, LOC102458636, LOC102459338, LOC102461973
OG0000355	LOC122545998, LOC122547690, LOC122560241, zhx2a	LOC103385459, LOC103386317, LOC103393852, LOC103393863, zhx1, zhx2	ZHX1, ZHX2, ZHX3	RLOC-00018584	ZHX1, ZHX2, ZHX3	ZHX1, ZHX2, ZHX3
OG0000356	LOC122546023, LOC122552364, LOC122554281, LOC122554950	LOC103389922, LOC103396626, LOC103397070, LOC103397071, LOC112486375	ZSWIM4, ZSWIM5, ZSWIM6	RLOC-00011817, RLOC-00021989, RLOC-00026136	ZSWIM4, ZSWIM5, ZSWIM6	ZSWIM5, ZSWIM6
OG0000358	LOC122546201	vwa5a	VWA5A	RLOC-00005854, RLOC-00010273, RLOC-00010793, RLOC-00011796, RLOC-00011890, RLOC-00012268, RLOC-00013099, RLOC-00013780, RLOC-00013803, RLOC-00017692, RLOC-00017707, RLOC-00020284, RLOC-00022975, RLOC-00023089	VWA5A	LOC102457891, LOC112547324
OG0000359	LOC122547173, LOC122560447, srebf1, srebf2	srebf1, srebf2	SREBF1, SREBF2	RLOC-00002614, RLOC-00004071, RLOC-00006016, RLOC-00007006, RLOC-00009693, RLOC-00011629, RLOC-00014226, RLOC-00018765	SREBF1, SREBF2	SREBF1, SREBF2
OG0000360	LOC122547255, LOC122552197, LOC122554573, LOC122554580, LOC122554788	LOC103395799, LOC103399873, LOC103399874	RGS21, RGS4, RGS5	RLOC-00000083, RLOC-00000374, RLOC-00026675	RGS4, RGS5	LOC102460243, LOC102462400, RGS21, RGS4
OG0000361	LOC122548685, rhcgb	LOC103378888, LOC103380519, LOC103388713, rhag	RHAG, RHBG, RHCG	RLOC-00001241, RLOC-00005915, RLOC-00010326, RLOC-00015615, RLOC-00019560	RHAG, RHBG, RHCG	RHAG, RHBG, RHCG
OG0000362	LOC122548912, LOC122560261, ndrg4	LOC103384445, LOC103388447, LOC103394606, ndrg3, ndrg4	NDRG1, NDRG3, NDRG4	RLOC-00000484, RLOC-00016126, RLOC-00019488, RLOC-00029010	NDRG1, NDRG3, NDRG4	NDRG1, NDRG4
OG0000363	LOC122550092, LOC122551432	LOC103384618, LOC103385968, LOC103396649, pfkl, pfkp	PFKL, PFKM, PFKP	RLOC-00000145, RLOC-00007442, RLOC-00019409, RLOC-00020606, RLOC-00024856, RLOC-00024898	PFKL, PFKM	PFKM, PFKP
OG0000364	LOC122550778, LOC122556894, LOC122557267, slc7a2	LOC103378156, LOC103391311, LOC103395095, slc7a3	SLC7A1, SLC7A2, SLC7A3	RLOC-00001075, RLOC-00009783, RLOC-00016498, RLOC-00020654	SLC7A1, SLC7A2, SLC7A3	SLC7A1, SLC7A2
OG0000365	LOC122553084, LOC122553871	LOC103385127, LOC103399084, LOC112486245, plcb1, plcb2	PLCB1, PLCB2, PLCB3	RLOC-00004094, RLOC-00012426, RLOC-00013182, RLOC-00013983	PLCB1, PLCB2, PLCB3	PLCB1, PLCB2, PLCB3
OG0000366	LOC122553234, ndst1b, ndst2a	LOC103383811, ndst1, ndst2	ENSG00000272916, NDST1, NDST2, NDST3, NDST4	RLOC-00021521	NDST1, NDST2, NDST3, NDST4	LOC102456831, LOC102459910, NDST1, NDST2
OG0000367	LOC122554249, mknk2b	mknk1, mknk2	MKNK1, MKNK2	RLOC-00004589, RLOC-00004963, RLOC-00006808, RLOC-00009827, RLOC-00010361, RLOC-00011410, RLOC-00012437, RLOC-00016042, RLOC-00017285, RLOC-00025446	MKNK1, MKNK2	MKNK1, MKNK2
OG0000368	LOC122554855, LOC122555592	lyz	LYZ, LYZL6, SPACA5, SPACA5B	RLOC-00004710, RLOC-00011793, RLOC-00028879, Transcript13063.p8-add, Transcript360824.p6-add, Transcript855251.p1-add	ENSMMUG00000010883, LYZ, LYZL6	LOC102447519, LOC102457905, LOC102462908, LOC102463153
OG0000369	LOC122554993, LOC122564567, txlnba	LOC103379195, LOC103380709, LOC103381308, txlna	TXLNA, TXLNB, TXLNG	RLOC-00000825, RLOC-00021942, RLOC-00027821	ENSMMUG00000049104, TXLNA, TXLNB, TXLNG	TXLNA, TXLNB, TXLNG
OG0000370	LOC122556528, LOC122557375, tenm1, tenm4	LOC103390675, LOC103391380, tenm3, tenm4	TENM1, TENM2, TENM3, TENM4	RLOC-00016074	TENM1, TENM3, TENM4	TENM1, TENM2, TENM3, TENM4
OG0000371	LOC122557114, tent5aa, tent5c	LOC103380777, LOC103388593, tent5b, tent5c, tent5d	TENT5A, TENT5C, TENT5D	RLOC-00024635, RLOC-00026397	FAM46A, FAM46C, FAM46D	TENT5A, TENT5B, TENT5C, TENT5D
OG0000372	LOC122558198, LOC122564533	LOC103388257, limd1, wtip	AJUBA, LIMD1, WTIP	RLOC-00003700, RLOC-00009605, RLOC-00017281, RLOC-00017934, RLOC-00018902, RLOC-00019628, RLOC-00027862	AJUBA, LIMD1, WTIP	LIMD1, WTIP
OG0000373	LOC122559172, rassf3, rassf5	LOC103383101, LOC103385801, rassf1, rassf5	RASSF1, RASSF3, RASSF5	RLOC-00000048, RLOC-00003362, RLOC-00013678, RLOC-00022148	RASSF1, RASSF3, RASSF5	RASSF1, RASSF3, RASSF5
OG0000374	LOC122559404, ogna	LOC103382668, LOC103385485, ogn	EPYC, OGN, OPTC	RLOC-00015021, RLOC-00016114, RLOC-00017993, RLOC-00022479, RLOC-00023929, RLOC-00024316	EPYC, OGN, OPTC	EPYC, OGN, OPTC
OG0000375	LOC122560449, LOC122560798, LOC122560799	LOC103383478	CYP3A4, CYP3A43, CYP3A5, CYP3A7, CYP3A7-CYP3A51P	RLOC-00002643, RLOC-00002685, RLOC-00022022, RLOC-00023604, RLOC-00028253	CYP3A4, CYP3A43, CYP3A5, CYP3A7	LOC102447293, LOC102447714
OG0000376	LOC122561122, LOC122561127, LOC122565383, LOC122565384, LOC122565385	LOC103379958, LOC103390421, LOC103397199, LOC103397278, LOC103398708	GNA11, GNA14, GNAQ	RLOC-00015701	ENSMMUG00000044035, GNA11, GNA14	LOC102454459, LOC102454716, LOC102455465
OG0000378	LOC122563882	LOC103378293, LOC103381979, LOC103390983, LOC103393471, aldoc	ALDOA, ALDOB, ALDOC, ENSG00000285043	RLOC-00017865, RLOC-00026371, RLOC-00027374	ALDOB, ALDOC, ENSMMUG00000000983, ENSMMUG00000032418	ALDOB, ALDOC, LOC102449400
OG0000379	LOC122565046, myo5aa, myo5b, myo5c	LOC103379426, LOC103380483, LOC103390388, LOC112488038, myo5c	MYO5A, MYO5B, MYO5C	RLOC-00006761	MYO5A, MYO5B, MYO5C	LOC102444310, MYO5A, MYO5B, MYO5C
OG0000380	sh3gl1b, sh3gl3a	LOC103379201, LOC103383863, LOC103389712, LOC103395924, sh3gl1	SH3GL1, SH3GL2, SH3GL3	RLOC-00001438, RLOC-00010284, RLOC-00010565, RLOC-00017176	ENSMMUG00000040031, SH3GL1, SH3GL2, SH3GL3	SH3GL2, SH3GL3
OG0000381	vil1, vill	avil, vill	AVIL, VIL1	RLOC-00001375, RLOC-00010517, RLOC-00015828, RLOC-00015859, RLOC-00016031, RLOC-00017081, RLOC-00017725, RLOC-00018369, RLOC-00019778, RLOC-00020059, RLOC-00027776	AVIL, VIL1	VILL
OG0000392	LOC122555926, aadac	LOC103377513, LOC103378105, nceh1	AADAC, AADACL2, NCEH1	RLOC-00001699, RLOC-00010040, RLOC-00017490, RLOC-00023107, RLOC-00024194, RLOC-00028216	AADAC, AADACL2, NCEH1	AADAC, NCEH1
OG0000393	LOC122565342, abhd17b, abhd17c	LOC103395921, LOC103399962, abhd17b, abhd17c	ABHD17A, ABHD17B, ABHD17C	RLOC-00000673, RLOC-00008778, RLOC-00017835	ABHD17A, ABHD17C, FAM108B1	ABHD17A, ABHD17B, ABHD17C
OG0000394	LOC122547584, LOC122556380, acap1, acap3b	LOC103386130, LOC103399589, acap1, acap2, acap3	ACAP1, ACAP2, ACAP3	RLOC-00026836	ACAP1, ACAP2, ACAP3	ACAP1, ACAP2, ACAP3
OG0000395	LOC122556574, acsl1a, acsl5	LOC103398235, acsl1, acsl5, acsl6	ACSL1, ACSL5, ACSL6, ENSG00000281938	RLOC-00003254	ACSL1, ACSL5, ENSMMUG00000016909	ACSL1, ACSL5, LOC102449423, LOC102453057
OG0000396	LOC122541993, angpt1, angpt2b, angpt4	LOC103394045, LOC103394207, angpt2	ANGPT1, ANGPT2	RLOC-00001657, RLOC-00007027, RLOC-00019954, RLOC-00020552, RLOC-00021233	ANGPT1, ANGPT2	ANGPT1, ANGPT2, LOC102460867
OG0000397	ankrd13a, ankrd13b	LOC103397162, LOC103397320, ankrd13b, ankrd13d	ANKRD13A, ANKRD13B, ANKRD13D	RLOC-00001777, RLOC-00016043, RLOC-00018066, RLOC-00020053, RLOC-00024137	ANKRD13A, ANKRD13B, ANKRD13D	ANKRD13A, ANKRD13D
OG0000398	LOC122547289, LOC122565291, anp32b	LOC103383826, LOC103388117, anp32a, anp32e	ANP32A, ANP32B, ANP32D, ANP32E	RLOC-00017003, RLOC-00028914	ANP32A, ANP32B, ANP32E, ENSMMUG00000012242	ANP32A, ANP32E
OG0000399	LOC122562009, cacna1ha, cacna1ia	LOC103383447, LOC103383628, LOC103392914, LOC103393184, cacna1g	CACNA1G, CACNA1H, CACNA1I	RLOC-00019563, RLOC-00028586	CACNA1G, CACNA1H, CACNA1I	CACNA1G, CACNA1H, CACNA1I
OG0000401	LOC122540365, chd3	LOC103393776, chd3, chd4, chd5	CHD3, CHD4, CHD5, ENSG00000285238	RLOC-00001251, RLOC-00005999, RLOC-00008145	CHD3, CHD4, CHD5	CHD3, CHD4, CHD5
OG0000402	clk2a, clk4a	LOC103388277, LOC103391020, LOC103394582	CLK1, CLK2, CLK4	RLOC-00001888, RLOC-00002618, RLOC-00015255, RLOC-00018932, RLOC-00019210	CLK1, CLK2, CLK4	CLK1, CLK2, CLK4
OG0000403	LOC122565246, cnn1b, cnn3a	LOC103393723, LOC103395876, cnn3	CNN1, CNN2, CNN3	RLOC-00018798	CNN1, CNN2, CNN3, ENSMMUG00000001709, ENSMMUG00000002349, ENSMMUG00000029098	CNN1, CNN2, CNN3
OG0000404	LOC122564000, coro1cb	LOC103387002, LOC103390119, LOC103392688, LOC103394994, LOC103397272, LOC103398606	CORO1A, CORO1B, CORO1C, CORO6	RLOC-00003481, RLOC-00008065	CORO1B, CORO1C, CORO6	CORO1C, LOC102461570
OG0000405	LOC122549015, LOC122549016, LOC122560324, cpne3	LOC103377053, LOC103377054, LOC103386454, LOC103399704, cpne3	CPNE1, CPNE3	RLOC-00002270, RLOC-00009565, RLOC-00014746, RLOC-00018543	CPNE3, RBM12	CPNE1, CPNE3
OG0000406	LOC122542234, cyth1b, cyth3a	LOC103381773, LOC103393018, cyth1, cyth2, cyth3	CYTH1, CYTH2, CYTH3, CYTH4, ENSG00000268465	RLOC-00002502	CYTH1, CYTH3, CYTH4, ENSMMUG00000001793	CYTH3
OG0000407	dnajb2, dnajb6b	LOC103392217, LOC103396612, dnajb6	DNAJB2, DNAJB6, DNAJB7, DNAJB8	RLOC-00012680, RLOC-00014923, RLOC-00016182, RLOC-00027277	DNAJB2, DNAJB6, DNAJB8, ENSMMUG00000042456	DNAJB6, DNAJB8
OG0000408	dock10, dock11, dock9b	LOC103389451, dock10, dock11, dock9	DOCK10, DOCK11, DOCK9	RLOC-00002871, RLOC-00022431	DOCK10, DOCK11, DOCK9	DOCK11, DOCK9, LOC102443893, LOC102452665
OG0000409	LOC122550578, LOC122556511, fat1a	LOC103395403, LOC103399262, LOC112486655, fat1, fat2, fat3	FAT1, FAT2, FAT3	RLOC-00008368, RLOC-00012002	FAT1, FAT2	FAT1, FAT2, FAT3
OG0000410	LOC122552300, fubp1	fubp1, khsrp	FUBP1, KHSRP	RLOC-00007302, RLOC-00011620, RLOC-00013084, RLOC-00020676, RLOC-00021811, RLOC-00022305, RLOC-00023278, RLOC-00025811, RLOC-00028714	FUBP1, KHSRP	FUBP1, KHSRP
OG0000411	gabarapa, gabarapl2	LOC103378875, LOC103379687, gabarap	GABARAP, GABARAPL1, GABARAPL2	RLOC-00005385, RLOC-00005554, RLOC-00005561, RLOC-00015616, RLOC-00022224	ENSMMUG00000010545, ENSMMUG00000041869, ENSMMUG00000046296, GABARAPL1	GABARAP, GABARAPL1
OG0000413	LOC122556168, hephl1a	cp, hephl1	CP, HEPH, HEPHL1	RLOC-00001424, RLOC-00008672, RLOC-00009687, RLOC-00010716, RLOC-00012243, RLOC-00012454, RLOC-00015198	HEPH, HEPHL1	CP, HEPH, HEPHL1
OG0000414	LOC122542992, LOC122544108, hk1	LOC103383177, LOC103397466, hk1	HK1, HK2, HKDC1	RLOC-00000341, RLOC-00001799, RLOC-00007160, RLOC-00010546	HK1, HK2, HKDC1	HK1, LOC102447192, LOC102451581
OG0000415	LOC122541923, hnrnpaba, hnrnpd, hnrnpdl	LOC103389920, LOC103391015, LOC103395151	HNRNPAB, HNRNPD, HNRNPDL	RLOC-00002619, RLOC-00009790, RLOC-00013336, RLOC-00024416	ENSMMUG00000015777, HNRNPAB	HNRNPAB, HNRNPD, HNRNPDL
OG0000416	LOC122551526, hoxa13b, hoxb13a	LOC103388423, LOC103393562, hoxa13, hoxc13	HOXA13, HOXB13, HOXC13, HOXD13	RLOC-00010985, RLOC-00011983, RLOC-00025154	HOXA13	HOXA13, HOXB13, HOXC13, HOXD13
OG0000417	LOC122542823, irf2bp2a	LOC103377881, LOC103383382, LOC103394993, irf2bp2	IRF2BP1, IRF2BP2, IRF2BPL	RLOC-00000529, RLOC-00001724, RLOC-00017409, RLOC-00023752, RLOC-00023898, RLOC-00024790	IRF2BP1, IRF2BPL	IRF2BPL, LOC102463809
OG0000418	LOC122549398, jph2, jph3b	LOC103378867, LOC103396618, jph1, jph2, jph3	JPH1, JPH2, JPH3	RLOC-00001179, RLOC-00017162, RLOC-00024831, RLOC-00025292	ENSMMUG00000022865	JPH1, JPH2, JPH3
OG0000419	klc1a, klc3	LOC103387597, klc1, klc2	ENSG00000256500, KLC1, KLC2, KLC4	RLOC-00007853, RLOC-00011843, RLOC-00016645, RLOC-00017103	KLC1, KLC2, KLC4	KLC1, KLC2, LOC102453022
OG0000420	LOC122539657, LOC122540518, zgc_64002	pnmt	INMT, INMT-MINDY4, NNMT, PNMT	RLOC-00004727, RLOC-00014495, RLOC-00027187, RLOC-00027813	INMT, NNMT	LOC102444782, LOC102445023, LOC102448323, NNMT, PNMT
OG0000421	LOC122539941, smarcd1	LOC103381409, LOC103381414, smarcd1, smarcd3	SMARCD1, SMARCD2, SMARCD3	RLOC-00002323, RLOC-00003916, RLOC-00020765, RLOC-00024836, RLOC-00027066	SMARCD1, SMARCD2, SMARCD3	SMARCD1, SMARCD2
OG0000422	LOC122541126, LOC122558990	fam120c	FAM120A, FAM120C	RLOC-00003173, RLOC-00007261, RLOC-00010805, RLOC-00012163, RLOC-00012952, RLOC-00013938, RLOC-00017577, RLOC-00017989, RLOC-00019147, RLOC-00024379	C9orf129, FAM120A, FAM120C	FAM120A
OG0000425	LOC122541903, LOC122556640, rasgef1ba	LOC103390331, rasgef1b, rasgef1c	RASGEF1A, RASGEF1B, RASGEF1C	RLOC-00011211, RLOC-00015102, RLOC-00021247, RLOC-00029144	RASGEF1A, RASGEF1B, RASGEF1C	RASGEF1A, RASGEF1B, RASGEF1C
OG0000426	LOC122542217, ppp6r3	LOC103379518, LOC103382987	PPP6R1, PPP6R2, PPP6R3	RLOC-00007769, RLOC-00010530, RLOC-00014011, RLOC-00014652, RLOC-00015115, RLOC-00017318, RLOC-00023997	PPP6R1, PPP6R2, PPP6R3	PPP6R2, PPP6R3
OG0000427	LOC122542323, LOC122548048, LOC122553597	LOC103380677, gng3, gng4, gng8	GNG2, GNG3, GNG4, GNG8	RLOC-00026982	ENSMMUG00000043011, GNG3, GNG4, GNG8	GNG2, GNG3, GNG4
OG0000428	LOC122542453, sipa1l1, sipa1l3	LOC103381203, LOC103393083, sipa1l2, sipa1l3	SIPA1L1, SIPA1L2, SIPA1L3	RLOC-00010618, RLOC-00010825, RLOC-00011562	SIPA1L1, SIPA1L2, SIPA1L3	LOC102455645, SIPA1L1, SIPA1L2
OG0000429	LOC122542518, LOC122544124, LOC122561056	LOC103380011, LOC103380025	GCNT1, GCNT3	RLOC-00005641, RLOC-00009474, RLOC-00013904, RLOC-00016836, RLOC-00017754, RLOC-00018061, RLOC-00018166, RLOC-00023546	GCNT1, GCNT3	GCNT3, LOC102449351
OG0000430	LOC122542691, LOC122543972, mark1, mark3a	LOC103387207, mark2, mark3	MARK1, MARK2, MARK3	RLOC-00015042, RLOC-00017872, RLOC-00018288	MARK1, MARK2, MARK3	MARK1, MARK2, MARK3
OG0000431	LOC122542765, numb	numb	NUMB, NUMBL	RLOC-00000422, RLOC-00000676, RLOC-00005445, RLOC-00010322, RLOC-00012814, RLOC-00014771, RLOC-00017049, RLOC-00021640, RLOC-00022472, RLOC-00023456, RLOC-00024124	NUMB, NUMBL	NUMB
OG0000432	LOC122542857, LOC122552997, map4k5	LOC103391569, map4k3, map4k5	MAP4K2, MAP4K3, MAP4K5	RLOC-00010224, RLOC-00010762, RLOC-00012554, RLOC-00012774	MAP4K2, MAP4K3, MAP4K5	MAP4K2, MAP4K3, MAP4K5
OG0000433	LOC122542881, LOC122543789, LOC122552771, LOC122554015	mta1, mta2, mta3	MTA1, MTA2, MTA3	RLOC-00002787, RLOC-00012450, RLOC-00014679	MTA1, MTA2, MTA3	MTA1, MTA2, MTA3
OG0000434	LOC122543041, LOC122551692, loxl4	LOC103386215, LOC103397414, LOC112487873, loxl3	LOXL2, LOXL3, LOXL4	RLOC-00011986, RLOC-00016111, RLOC-00016906, RLOC-00017539, RLOC-00018167	ENTPD4, LOXL3	LOC102451080, LOXL2
OG0000435	LOC122544408, LOC122555796, si_ch211-269e2.1, stag2b	LOC103391381, LOC103395545, stag1	ENSG00000292277, STAG1, STAG2, STAG3	RLOC-00011079	STAG1, STAG2, STAG3	LOC102454764, STAG1, STAG2, STAG3
OG0000437	LOC122546660, LOC122547303, LOC122551099, LOC122551100, LOC122564091	LOC103378164, LOC103389404, LOC103398797, tspoap1	RIMBP2, TSPOAP1	RLOC-00011740	RIMBP2, TSPOAP1	LOC102445756, LOC106731537, LOC112544823, RIMBP2, TSPOAP1
OG0000438	LOC122547987, LOC122548896, LOC122563751	LOC103388448, LOC103394214, ptp4a1	PTP4A1, PTP4A2, PTP4A3	RLOC-00009852, RLOC-00016818, RLOC-00019117, RLOC-00019975	PTP4A1, PTP4A2, PTP4A3	PTP4A1, PTP4A2, PTP4A3
OG0000439	LOC122548313, LOC122552150, LOC122564856	LOC103388952, LOC103392870, LOC103396165	PBX1, PBX2, PBX3, PBX4	RLOC-00014486, RLOC-00022854	PBX1, PBX2, PBX3, PBX4	LOC102446268, PBX1, PBX3
OG0000440	LOC122548881, LOC122560178, LOC122563513, ptprk	LOC103377328, LOC103386526, ptprk, ptprm	PTPRK, PTPRM, PTPRT	RLOC-00007051, RLOC-00014256	PTPRK, PTPRM, PTPRT	PTPRK, PTPRM, PTPRT
OG0000441	LOC122550270, LOC122564469, LOC122564470, LOC122564471, LOC122564496	LOC103398354	SERPINB1, SERPINB11	RLOC-00004928, RLOC-00005026, RLOC-00028057	SERPINB1, SERPINB11	LOC102447340, LOC102449420, LOC102450068, LOC102450538, LOC102458238, SERPINB1
OG0000442	LOC122551174, sts	LOC103392082, sts	ARSD, ARSH, ARSL, STS	RLOC-00000606, RLOC-00006880, RLOC-00006881	ARSE, ARSH, STS	LOC102454420, LOC102454929, LOC102455184, LOC102455433, STS
OG0000443	LOC122552160, LOC122554156, LOC122564991	LOC103383564, LOC103389169, LOC103393715, LOC103397584, LOC112488414, pkn2	PKN1, PKN2, PKN3	RLOC-00014844	PKN1, PKN2, PKN3	PKN1, PKN2, PKN3
OG0000444	LOC122552173, LOC122554117	LOC103392719, LOC103396312, prkacb	PRKACA, PRKACB, PRKACG	RLOC-00014377, RLOC-00014546, RLOC-00015619, RLOC-00021889, RLOC-00026646, RLOC-00027104	PRKACA, PRKACB, PRKACG	PRKACA, PRKACB
OG0000446	LOC122554929, LOC122556217, LOC122557098	LOC103395328, lcp1	LCP1, PLS1, PLS3	RLOC-00002005, RLOC-00003133, RLOC-00010396, RLOC-00017821, RLOC-00018759, RLOC-00022100	LCP1, PLS3	LCP1, PLS1, PLS3
OG0000447	LOC122555466, LOC122559083, LOC122563014	LOC103384379, LOC103386307, mitf, tfe3, tfeb	MITF, TFE3, TFEB	RLOC-00017196, RLOC-00018745, RLOC-00027602	MITF, TFE3	LOC102460698, MITF, TFEB
OG0000448	LOC122556779, LOC122557531, npm1a	LOC103394774, npm1	NPM1	RLOC-00028202	ENSMMUG00000005139, ENSMMUG00000006020, ENSMMUG00000006239, ENSMMUG00000006631, ENSMMUG00000008038, ENSMMUG00000012517, ENSMMUG00000013373, ENSMMUG00000015781, ENSMMUG00000017463, ENSMMUG00000023352, ENSMMUG00000031047	NPM1
OG0000449	LOC122557280, LOC122563564, sytl2a	sytl1	SYTL1, SYTL2	RLOC-00002167, RLOC-00008771, RLOC-00008855, RLOC-00011395, RLOC-00012622, RLOC-00016921, RLOC-00019898, RLOC-00022527, RLOC-00024394	SYTL1, SYTL2	LOC102458959, SYTL1
OG0000450	LOC122557551, morc3a	morc3	MORC3, MORC4	RLOC-00009517, RLOC-00010359, RLOC-00013630, RLOC-00015787, RLOC-00016145, RLOC-00019615, RLOC-00020154, RLOC-00023300, RLOC-00025071, RLOC-00025954	MORC3, MORC4	MORC3, MORC4
OG0000451	LOC122557998, LOC122558014, mybpc1, mybpc2a	LOC103382023, LOC103399498, mybpc1, mybpc2, mybpc3	MYBPC1, MYBPC2, MYBPC3	RLOC-00013951, RLOC-00015121	MYBPC1, MYBPC2, MYBPC3	MYBPC1, MYBPC3
OG0000452	LOC122558293, LOC122565066, thbs3a	LOC103390445, LOC103398290, comp, thbs3	COMP, THBS3, THBS4	RLOC-00007876, RLOC-00014282, RLOC-00028533	COMP, THBS3, THBS4	COMP, LOC102453824, THBS4
OG0000453	LOC122559057, LOC122559522, LOC122563020	LOC103382854, LOC103384808, atxn7	ATXN7, ATXN7L1, ATXN7L2	RLOC-00007775, RLOC-00009495, RLOC-00012188	ATXN7, ATXN7L1, ATXN7L2, ENSMMUG00000042314	ATXN7, ATXN7L1, ATXN7L2
OG0000454	LOC122560728, LOC122562107, tnrc6ba, tnrc6c1	LOC103382082, LOC103383553, LOC103392930, LOC103393354, tnrc6a	TNRC6A, TNRC6B, TNRC6C	RLOC-00022708	TNRC6A, TNRC6B, TNRC6C	TNRC6A, TNRC6B, TNRC6C
OG0000455	LOC122562571, ssh2a	LOC103390120, LOC103390972, LOC103394996, ssh1, ssh2	SSH1, SSH2, SSH3	RLOC-00009254, RLOC-00017048, RLOC-00017699	SSH1, SSH2, SSH3	SSH1, SSH2, SSH3
OG0000456	LOC122563562, man1a1, man1a2	LOC103387925, LOC112487235, man1a1, man1a2	MAN1A1, MAN1A2, MAN1C1	RLOC-00007450, RLOC-00015211, RLOC-00021968	ENSMMUG00000047035, MAN1A1, MAN1C1	MAN1A1, MAN1A2, MAN1C1
OG0000457	LOC122564475, LOC122564476	LOC103388402, LOC103394652, LOC103394683, slc6a19	SLC6A18, SLC6A19	RLOC-00007706, RLOC-00007978, RLOC-00008858, RLOC-00009468, RLOC-00015645, RLOC-00015956, RLOC-00019668	SLC6A18, SLC6A19	LOC102447394, SLC6A19
OG0000458	LOC122565178, pias1b	LOC103379116, pias1, pias4	PIAS1, PIAS3, PIAS4	RLOC-00002026, RLOC-00007234, RLOC-00013115, RLOC-00014981, RLOC-00020698	PIAS1, PIAS3, PIAS4	PIAS1, PIAS3, PIAS4
OG0000459	ptpn11a, ptpn11b	LOC103384897, ptpn11, ptpn6	PTPN11, PTPN6	RLOC-00002436, RLOC-00014928, RLOC-00016273, RLOC-00016508, RLOC-00020119	ENSMMUG00000010024, ENSMMUG00000046761, ENSMMUG00000047428, PTPN6	LOC102443910, PTPN11, PTPN6
OG0000464	agr2	LOC103394473, agr2	AGR2, AGR3	RLOC-00005059, RLOC-00005191, RLOC-00005307, RLOC-00005505, RLOC-00014618, RLOC-00024723, RLOC-00026464, RLOC-00027393, RLOC-00028275	AGR2, AGR3	AGR2, AGR3
OG0000465	LOC122542840, LOC122552657, akt1	LOC103377652, LOC103383890, LOC103387066, LOC103395035, akt1	AKT1, AKT2, AKT3	RLOC-00020166, RLOC-00020615	AKT1, AKT2, AKT3	AKT1, AKT3
OG0000466	LOC122555968, alpl	LOC103377813, LOC103394023, LOC103394036, alpl	ALPG, ALPI, ALPL, ALPP	RLOC-00003321, RLOC-00012757, RLOC-00017211	ALPI, ALPL, ENSMMUG00000006985	ALPI, LOC102457585
OG0000467	LOC122563194, LOC122565245, apba2b	LOC103378758, LOC103395862, apba1	APBA1, APBA2, APBA3	RLOC-00005938, RLOC-00010474, RLOC-00010610	APBA1, APBA2, APBA3	APBA1, APBA2, APBA3
OG0000468	atl1, atl2	LOC103383366, LOC103387070, LOC103390736, atl1	ATL1, ATL2, ATL3	RLOC-00006659, RLOC-00007652, RLOC-00016073	ATL1, ATL2, ATL3	ATL1, ATL2, ATL3
OG0000469	LOC122557879, best2, best4	LOC103380298, LOC103382512, LOC103384217, best4	BEST1, BEST2, BEST3, BEST4	RLOC-00005388, RLOC-00019122	BEST1, BEST3	BEST3, BEST4, LOC102459271
OG0000470	LOC122551476, calcr	LOC103389261, calcr, calcrl	CALCR, CALCRL	RLOC-00002517, RLOC-00002975, RLOC-00003878, RLOC-00005838, RLOC-00006727, RLOC-00006915, RLOC-00025542	CALCR, CALCRL	CALCR, CALCRL
OG0000471	LOC122549707, cbx1b	LOC103394257, cbx1	CBX1, CBX3	RLOC-00000405, RLOC-00005009, RLOC-00009112, RLOC-00018506, RLOC-00019423, RLOC-00023238, RLOC-00026010	CBX1, CBX3, ENSMMUG00000006818	CBX1, CBX3
OG0000472	LOC122551295, cdk1, cdk2	cdk1, cdk2	CDK1, CDK2, CDK3	RLOC-00009786, RLOC-00020529, RLOC-00028032	CDK1, CDK2, CDK3, ENSMMUG00000043565	CDK1, CDK2, CDK3
OG0000473	LOC122563048, cdk17	LOC103380543, LOC103383031, cdk18	CDK16, CDK17, CDK18	RLOC-00001150, RLOC-00006997, RLOC-00007273, RLOC-00009197, RLOC-00012381	CDK16, CDK17, CDK18	CDK17, CDK18
OG0000474	LOC122558230, cdyl	LOC103379151, LOC103379164, cdyl	CDY1, CDY1B, CDY2A, CDY2B, CDYL, CDYL2	RLOC-00008277	CDY, CDYL, CDYL2, ENSMMUG00000041849	CDYL, CDYL2
OG0000475	LOC122557042, cnga1b, cnga3a	LOC103383850, LOC103389617, LOC103391485, LOC103395327, LOC103399975, cnga1	CNGA1, CNGA2, CNGA3	RLOC-00009732	CNGA1, CNGA3	CNGA1, CNGA2, CNGA3
OG0000476	LOC122542700, LOC122543983, LOC122553205, dact1	LOC103390808, LOC103391347, LOC103395031, dact1, dact3	DACT1, DACT2	RLOC-00022145	DACT1, DACT2	DACT1, DACT2, LOC102444882, LOC112547785
OG0000477	dlc, dld, dll4	LOC103378386, LOC103379102, LOC103383175, LOC103394982, LOC103399955, dll4	DLL1, DLL4	RLOC-00001747, RLOC-00018680, RLOC-00024575	DLL1, DLL4	DLL1, DLL4
OG0000478	LOC122547301, LOC122554972, LOC122556533, dlc1, stard8	LOC103378177, LOC103395228	DLC1, STARD13	RLOC-00009908, RLOC-00016781, RLOC-00025554	ENSMMUG00000015144, ENSMMUG00000040833, STARD13	DLC1, LOC102454521, STARD13
OG0000479	LOC122552281, dnajb4, dnajb5	LOC103390429, LOC103392725, dnajb1, dnajb4, dnajb5	DNAJB1, DNAJB4, DNAJB5	RLOC-00015815, RLOC-00019719	DNAJB1, DNAJB4, ENSMMUG00000002766	DNAJB1, DNAJB4
OG0000480	LOC122559032, dnase1, dnase1l4.1	LOC103384721, LOC103385514, LOC103393635	DNASE1, DNASE1L2, DNASE1L3	RLOC-00003960, RLOC-00007411, RLOC-00026956, RLOC-00027723	DNASE1, DNASE1L2, DNASE1L3	DNASE1L2, DNASE1L3
OG0000481	LOC122543410, eno1a	LOC103385757, LOC103393774, eno1, eno2, eno3	ENO1, ENO2, ENO3	RLOC-00002236, RLOC-00028147	ENO1, ENO2, ENO3	ENO1, ENO2, ENO3
OG0000482	LOC122559783, erap1b, erap2	LOC103397926, LOC103398274, LOC103398275	ERAP1, ERAP2, LNPEP	RLOC-00009800, RLOC-00011070	ERAP1, ERAP2, LNPEP	ERAP1, LOC102443965, LOC102451133, LOC102462658
OG0000483	esrrga	LOC103376742, LOC103379008, LOC103380809, LOC103381066, esrra	ESRRA, ESRRB, ESRRG	RLOC-00004908, RLOC-00016504, RLOC-00024911	ENSMMUG00000045230, ESRRA, ESRRB	ESRRA, ESRRB, ESRRG
OG0000484	fermt1, fermt2	fermt1, fermt2	FERMT1, FERMT2	RLOC-00001270, RLOC-00009366, RLOC-00011670, RLOC-00016478, RLOC-00019691, RLOC-00019913, RLOC-00023214, RLOC-00028226	ENSMMUG00000013749, FERMT2	FERMT1, FERMT2
OG0000485	LOC122546673, LOC122561940, fhl2a	LOC103378720, LOC103389611, LOC103394871, fhl1, fhl2	FHL1, FHL2, FHL5	RLOC-00027196	FHL1, FHL2, FHL5	FHL1, FHL2, FHL5
OG0000486	fmn1, fmn2b	LOC103387251, LOC103389183, LOC103399421, LOC107988781, fmn1, fmn2	FMN1, FMN2	RLOC-00009940, RLOC-00015038, RLOC-00023902	ENSMMUG00000008270, ENSMMUG00000029785, FMN1	FMN1, FMN2
OG0000487	LOC122544285, fmr1, fxr1	LOC103391318, fmr1, fxr1	FMR1, FXR1, FXR2	RLOC-00002298, RLOC-00004006, RLOC-00028478	FMR1, FXR1, FXR2	FMR1, FXR1, FXR2
OG0000488	LOC122543105, gpam	LOC103397792, gpam	GPAM, GPAT2	RLOC-00006755, RLOC-00008544, RLOC-00008716, RLOC-00008823, RLOC-00009544, RLOC-00014898, RLOC-00020917, RLOC-00028390	GPAM, GPAT2	GPAM, LOC102455247
OG0000489	LOC122542086, gprc5ba, gprc5c	LOC103392798, gprc5b, gprc5c	GPRC5A, GPRC5B, GPRC5C, GPRC5D	RLOC-00001520	GPRC5A, GPRC5B, GPRC5C, GPRC5D	GPRC5A, GPRC5B, GPRC5C
OG0000490	gsta.1	LOC103387412	GSTA1, GSTA2, GSTA3, GSTA4, GSTA5	RLOC-00004142, RLOC-00026619	ENSMMUG00000040666, ENSMMUG00000041538, GSTA1, GSTA4, GSTA5	LOC102456353, LOC102456602, LOC102456850, LOC102457087
OG0000491	LOC122540750, LOC122557605, hcls1	LOC103382743, cttn	CTTN, HCLS1	RLOC-00002764, RLOC-00009167, RLOC-00016787, RLOC-00017057, RLOC-00019833, RLOC-00026060, RLOC-00027387	CTTN, HCLS1	CTTN, HCLS1
OG0000493	LOC122546855, hook1, hook2, hook3	hook1, hook2, hook3	HOOK1, HOOK2, HOOK3	RLOC-00004415, RLOC-00006187, RLOC-00010562	HOOK1, HOOK2, HOOK3	HOOK1, HOOK3
OG0000494	LOC122556375, kcnab2a	LOC103389918, LOC103395566, LOC103395998, kcnab1, kcnab2	KCNAB1, KCNAB2, KCNAB3	RLOC-00005604, RLOC-00013316	KCNAB1, KCNAB2, KCNAB3	KCNAB1, KCNAB2, KCNAB3
OG0000496	LOC122542345, kdelr2b	LOC103382198, LOC103393031, kdelr3	KDELR2, KDELR3	RLOC-00010501, RLOC-00015326, RLOC-00015600, RLOC-00017426, RLOC-00018582, RLOC-00024919	KDELR1, KDELR3	KDELR1, KDELR2, KDELR3
OG0000497	LOC122555210, LOC122564566, kpna5	kpna1, kpna5, kpna6	KPNA1, KPNA5, KPNA6	RLOC-00009588, RLOC-00024321	ENSMMUG00000044787, KPNA1, KPNA5, KPNA6	KPNA1, KPNA5, KPNA6
OG0000498	LOC122563188, lhfpl3, lhfpl4a	LOC103380447, LOC103382715, LOC103384384, LOC103384825, LOC103386154, lhfpl5	LHFPL3, LHFPL4, LHFPL5	RLOC-00008462	LHFPL3, LHFPL5	LHFPL3, LHFPL5, LOC102447643
OG0000499	LOC122539393, LOC122550789, LOC122556552	LOC103391196, LOC103395219, hspa4l	HSPA4, HSPA4L, HSPH1	RLOC-00020157, RLOC-00020474, RLOC-00026711	ENSMMUG00000009396, ENSMMUG00000013707, HSPA4L	HSPA4, HSPA4L, HSPH1
OG0000500	LOC122539634, LOC122539925, LOC122539926, LOC122543394, LOC122543431	LOC103385079, b4galnt1	B4GALNT1, B4GALNT2	RLOC-00001643, RLOC-00003561, RLOC-00018345, RLOC-00023054, RLOC-00025529, RLOC-00025926	B4GALNT1, B4GALNT2	B4GALNT2
OG0000501	LOC122540055, LOC122548678, LOC122548679, LOC122548680	LOC103383170, mall	MAL, MALL	RLOC-00000448, RLOC-00001996, RLOC-00003095, RLOC-00008169, RLOC-00022520, RLOC-00023516	MAL, MALL	MAL, MALL
OG0000502	LOC122540228, LOC122541425	LOC103378785, LOC103378786, LOC103378787, LOC103378789, LOC103378800, LOC103385676	A3GALT2	RLOC-00001322, RLOC-00016802, RLOC-00020555, RLOC-00020566, RLOC-00022440, RLOC-00023500, RLOC-00025186	A3GALT2	A3GALT2
OG0000503	LOC122540532, LOC122549745, znf385b, znf385c	LOC103381468, LOC103388352, LOC103392602, LOC103394361, znf385b	ZNF385B, ZNF385C, ZNF385D	RLOC-00017406	ZNF385B, ZNF385C, ZNF385D	ZNF385B, ZNF385D
OG0000505	LOC122541302, LOC122549160, LOC122560318, LOC122563655	LOC103380942, LOC103394251, LOC103394274, ncald	HPCA, HPCAL1	RLOC-00010151, RLOC-00015888	HPCA, HPCAL1, NCALD	HPCA, LOC102462453, NCALD
OG0000506	LOC122541555, LOC122554615, rxrab	LOC103388487, LOC103393870, LOC103397978, rxra	RXRA, RXRB, RXRG	RLOC-00008039, RLOC-00010643, RLOC-00010945	RXRA, RXRB, RXRG	RXRA, RXRG
OG0000507	LOC122541809, LOC122556642, mapk10	LOC103387363, LOC103390257, LOC103391026, mapk8	MAPK10, MAPK8, MAPK9	RLOC-00007901, RLOC-00016227, RLOC-00019866	MAPK8, MAPK9	MAPK10, MAPK8, MAPK9
OG0000508	LOC122541974, LOC122560786, LOC122562202	LOC103382047, LOC103392561, LOC103392947, LOC103393002	SSTR2, SSTR3, SSTR5	RLOC-00000650, RLOC-00016480	SSTR2, SSTR3, SSTR5	SSTR2, SSTR3, SSTR5
OG0000509	LOC122542048, LOC122558798, LOC122559831	LOC103384375, LOC103386409, hcfc2	HCFC1, HCFC2	RLOC-00007206, RLOC-00008972, RLOC-00009988, RLOC-00010026, RLOC-00012428, RLOC-00012797, RLOC-00014512, RLOC-00019076	HCFC1	HCFC2
OG0000510	LOC122542064, LOC122557727, LOC122563303	LOC103379680, LOC103380343, tead1, tead3	TEAD1, TEAD3, TEAD4	RLOC-00001287, RLOC-00008880	TEAD1, TEAD3, TEAD4	TEAD1, TEAD3, TEAD4
OG0000511	LOC122542292, LOC122562309	LOC103382149, LOC103382237, LOC103387839, LOC103392536, LOC103393325, LOC103393789	DBP, HLF, TEF	RLOC-00014612	DBP, HLF, TEF	DBP, HLF, TEF
OG0000512	LOC122542437, LOC122544000, LOC122545849, LOC122546122, LOC122547818, LOC122550347, LOC122556273, LOC122558132	mroh1	MROH1	RLOC-00005808, RLOC-00005901, RLOC-00007062, RLOC-00007930, RLOC-00008397, RLOC-00009149	MROH1	LOC102457300
OG0000513	LOC122542796, LOC122553543	LOC103377896, LOC103386281, LOC103386283, LOC103394988, LOC103399340, ckb	CKB, CKM	RLOC-00000965, RLOC-00004352, RLOC-00005096, RLOC-00024467	CKB, CKM, ENSMMUG00000049145	CKB
OG0000514	LOC122542883, LOC122548190, LOC122548530, LOC122554013	LOC103378444, itpka, itpkb	ITPKA, ITPKB	RLOC-00002140, RLOC-00006164, RLOC-00017737, RLOC-00021192	ENSMMUG00000008642, ITPKA	ITPKA, ITPKB, LOC102452199
OG0000515	LOC122543176, tll1	LOC103383464, LOC103390498, LOC103397185, LOC103398239	BMP1, TLL1, TLL2	RLOC-00000323, RLOC-00004008, RLOC-00017702	BMP1, TLL1, TLL2	BMP1, TLL1, TLL2
OG0000516	LOC122543178, LOC122561329, LOC122561331	LOC103383202, LOC103389942, LOC103396899, LOC103397876, cnnm1, cnnm2	CNNM1, CNNM2, CNNM4	RLOC-00005066, RLOC-00012356	CNNM2, CNNM4	CNNM2, LOC102464027
OG0000517	LOC122544746, LOC122563264, LOC122565243	LOC103376757, LOC103388166, LOC103394543, LOC103398138	PIP5K1A, PIP5K1B, PIP5K1C	RLOC-00011636, RLOC-00019372	PIP5K1A, PIP5K1B, PIP5K1C	PIP5K1A, PIP5K1B, PIP5K1C
OG0000518	LOC122544756, LOC122547212, onecut1, onecut3b	LOC103376627, LOC103379430, LOC103388698, LOC103396017, onecut2	ONECUT1, ONECUT2, ONECUT3	RLOC-00008076	ONECUT1, ONECUT2	LOC102461102, ONECUT1, ONECUT2
OG0000519	LOC122546490, LOC122559618, LOC122562946, tub	LOC103382737, LOC103386573, tub	TUB, TULP1, TULP3	RLOC-00009186, RLOC-00012171	TUB, TULP1, TULP3	TUB, TULP1, TULP3
OG0000520	LOC122546779, lrch1, lrch3	lrch1, lrch3, lrch4	LRCH1, LRCH3, LRCH4	RLOC-00008509, RLOC-00009477, RLOC-00010089	LRCH1, LRCH3, LRCH4	LRCH1, LRCH3, LRCH4
OG0000521	LOC122546881	LOC103388661, LOC103393974	PLEC	RLOC-00000402, RLOC-00005697, RLOC-00005701, RLOC-00005784, RLOC-00006223, RLOC-00007484, RLOC-00007836, RLOC-00011561, RLOC-00018076, RLOC-00018577, RLOC-00022978	PLEC	LOC102448794, LOC102450596
OG0000522	LOC122546910, pou2f3	LOC103393889, LOC103395072, LOC112487902, LOC112488489, pou2f2	POU2F2, POU2F3	RLOC-00015613, RLOC-00017544, RLOC-00021178, RLOC-00023143, RLOC-00027240	POU2F2, POU2F3	LOC102449664, POU2F3
OG0000523	LOC122546951, LOC122560870, LOC122562064	LOC103378402, LOC103383557, LOC103392195, LOC107988215, sumo2	SUMO2, SUMO3, SUMO4	RLOC-00001093, RLOC-00027811	ENSMMUG00000042442, ENSMMUG00000043128, SUMO3	LOC102461950, SUMO2
OG0000524	LOC122547056, LOC122547326, LOC122553920, si_ch211-136a13.1	LOC103378515, hhipl1, hhipl2	HHIPL1, HHIPL2	RLOC-00000478, RLOC-00001362, RLOC-00001603, RLOC-00016052, RLOC-00019922	HHIPL1, HHIPL2	HHIPL1, HHIPL2
OG0000525	LOC122549183, LOC122558578, LOC122559889, LOC122560335	LOC103380410, LOC103386811, LOC103388292, mtss1, mtss1l	MTSS1, MTSS2	RLOC-00006125, RLOC-00007948, RLOC-00015288	MTSS1, MTSS1L	LOC106732372, MTSS1
OG0000526	LOC122549286, pde1a	LOC103396408, pde1b	PDE1A, PDE1B, PDE1C	RLOC-00000485, RLOC-00013895, RLOC-00020794, RLOC-00021547, RLOC-00022068	PDE1A, PDE1B, PDE1C	PDE1A, PDE1B, PDE1C
OG0000527	LOC122549289, LOC122549302, LOC122549305, LOC122563768, LOC122565377	csf3r, il6st	CSF3R, IL31RA, IL6ST	RLOC-00021381, RLOC-00022084	CSF3R, IL31RA, IL6ST	CSF3R, IL31RA, IL6ST
OG0000528	LOC122549366, LOC122554413, LOC122565054	LOC103397204, LOC103398188, LOC103398299, mier1	MIER1, MIER2, MIER3	RLOC-00003752	MIER1, MIER2, MIER3	LOC102453140, LOC102454262, MIER1, MIER2
OG0000529	LOC122549906, LOC122551642	LOC103381630, LOC103388767, LOC103394723, grb14	GRB10, GRB14, GRB7	RLOC-00002785, RLOC-00003560, RLOC-00014442	ENSMMUG00000015292, GRB10, GRB7	GRB10, GRB14, GRB7
OG0000530	LOC122550078, LOC122551741	LOC103377104, LOC103384501, LOC103389621, kif5a, kif5b	KIF5A, KIF5B, KIF5C	RLOC-00001331, RLOC-00008502, RLOC-00016819	KIF5A, KIF5B, KIF5C	KIF5B, KIF5C
OG0000531	LOC122550323, LOC122551395	LOC103384622, LOC103385973, dip2a, dip2c	DIP2A, DIP2B, DIP2C	RLOC-00005170, RLOC-00006165, RLOC-00006582	DIP2A, DIP2B, DIP2C	DIP2A, DIP2B, DIP2C
OG0000532	LOC122550677, LOC122555716	LOC103378628, LOC103392273	ENSG00000257207, ENSG00000284337, LIMS1, LIMS2, LIMS3, LIMS4	RLOC-00012896, RLOC-00017115, RLOC-00020841, RLOC-00021769	LIMS1, LIMS2	LIMS1, LIMS2
OG0000533	LOC122550728, LOC122557285, LOC122563718	LOC103389695, LOC103398038, sfpq	NONO, PSPC1, SFPQ	RLOC-00003142, RLOC-00017027, RLOC-00019204	NONO, PSPC1, SFPQ	NONO, PSPC1, SFPQ
OG0000534	LOC122551046, LOC122557370, LOC122563481, sesn1	LOC103390849, LOC103394340, sesn1	SESN1, SESN2, SESN3	RLOC-00020248	SESN1, SESN2, SESN3	LOC102454517, SESN1, SESN2, SESN3
OG0000536	LOC122553731, rasgrp3, rasgrp4	LOC103377852, rasgrp1, rasgrp3	RASGRP1, RASGRP3, RASGRP4	RLOC-00014640, RLOC-00021345, RLOC-00021906	RASGRP1, RASGRP3, RASGRP4	RASGRP1, RASGRP3, RASGRP4
OG0000537	LOC122554098, slc44a4	LOC103384210, LOC103393652, LOC103393682, slc44a4	SLC44A2, SLC44A4, SLC44A5	RLOC-00006086, RLOC-00008803, RLOC-00015201, RLOC-00016581	SLC44A2, SLC44A4, SLC44A5	LOC102452806, SLC44A5
OG0000538	LOC122554240, LOC122562121, LOC122565203	LOC103383746, LOC103394331, LOC103395918, LOC103396502, LOC103399836, LOC112486248	PTPRD, PTPRF, PTPRS	RLOC-00014888	PTPRD, PTPRF, PTPRS	PTPRD, PTPRS
OG0000540	LOC122554888	LOC103388016, LOC103395468, LOC103395694, sat1	SAT1, SAT2	RLOC-00000408, RLOC-00004978, RLOC-00011939, RLOC-00015346, RLOC-00017778, RLOC-00018390, RLOC-00028604	SAT1, SAT2	SAT1, SATL1
OG0000541	LOC122555017, tlr7, tlr9	LOC103384672, tlr7	TLR7, TLR8, TLR9	RLOC-00015721, RLOC-00017740	TLR7, TLR8, TLR9	LOC102444127, LOC102456214, LOC102456470, TLR7, TLR8
OG0000542	LOC122555092, opcml	LOC103395058, iglon5, lsamp	IGLON5, LSAMP, NTM, OPCML	RLOC-00001364, RLOC-00014270	LSAMP, NTM, OPCML	IGLON5, LSAMP, NTM, OPCML
OG0000543	LOC122555543, LOC122563592, LOC122563593	LOC103378145, LOC103378146, LOC103378147, LOC103378148, LOC103394003	CLDN17, CLDN8	RLOC-00000917, RLOC-00002092, RLOC-00014425, RLOC-00026609	CLDN17, CLDN8	LOC102448260, LOC102448492
OG0000544	LOC122555670, slc9a6a, slc9a7	LOC103395484, slc9a6	SLC9A6, SLC9A7, SLC9A9	RLOC-00002490, RLOC-00008634, RLOC-00009840	ENSMMUG00000000584, SLC9A6, SLC9A7, SLC9A9	SLC9A6, SLC9A7, SLC9A9
OG0000545	LOC122555720, LOC122557344, pak1	LOC103379106, LOC103395561, pak1, pak2	PAK1, PAK2, PAK3	RLOC-00011773, RLOC-00015014	PAK1, PAK2, PAK3	PAK1, PAK2, PAK3
OG0000547	LOC122557039, LOC122563948, nos1	LOC103396877, nos1	NOS1, NOS2, NOS3	RLOC-00004884, RLOC-00008665, RLOC-00008791, RLOC-00014521, RLOC-00015169	NOS1, NOS2, NOS3	NOS1, NOS2
OG0000548	LOC122557853, LOC122561631, tnni1b	LOC103379933, LOC103382756, LOC103384557, LOC103386539, LOC103398534, LOC103399228	TNNI1, TNNI2	RLOC-00005205, RLOC-00005457, RLOC-00015480	TNNI1, TNNI2	TNNI1, TNNI2
OG0000550	LOC122559094, LOC122565494	LOC103376636, LOC103380113, LOC103393628, LOC103398125	SSBP2, SSBP3, SSBP4	RLOC-00006031, RLOC-00007672, RLOC-00025874	ENSMMUG00000021182, ENSMMUG00000040033, SSBP2, SSBP3	SSBP2, SSBP3
OG0000551	LOC122559849, srgap2	LOC103380417, LOC103382537, LOC103385738, srgap2, srgap3	SRGAP1, SRGAP2, SRGAP3	RLOC-00001077, RLOC-00005916	SRGAP1, SRGAP2, SRGAP3	SRGAP1, SRGAP2, SRGAP3
OG0000552	LOC122559948, slc12a4, slc12a7b	LOC103377102, LOC103396662, slc12a4, slc12a6	SLC12A4, SLC12A5, SLC12A6, SLC12A7	RLOC-00008868, RLOC-00012948	SLC12A4, SLC12A6, SLC12A7	LOC102448265, SLC12A4
OG0000553	LOC122560062, LOC122564350, pard6a	LOC103379842, LOC103394408, pard6b	PARD6A, PARD6B, PARD6G	RLOC-00012379, RLOC-00015307, RLOC-00015798	PARD6A, PARD6B, PARD6G	PARD6A, PARD6B, PARD6G
OG0000554	LOC122560563, rpl3	LOC103392522, rpl3l	RPL3, RPL3L	RLOC-00004896, RLOC-00005042, RLOC-00028344	ENSMMUG00000000347, ENSMMUG00000001411, ENSMMUG00000002880, ENSMMUG00000019335, ENSMMUG00000030339, RPL3, RPL3L	RPL3, RPL3L
OG0000555	LOC122561624, LOC122562942, tnnt1	LOC103380581, LOC103384556, LOC103386540, LOC103393725, LOC103398447	TNNT1, TNNT2, TNNT3	RLOC-00023360, RLOC-00029088	TNNT1, TNNT3	LOC102460124, TNNT2, TNNT3
OG0000556	LOC122562641	LOC103389943, sec14l2	ENSG00000249590, SEC14L2, SEC14L3, SEC14L4, SEC14L6	RLOC-00006096, RLOC-00006121, RLOC-00008352, RLOC-00021774, RLOC-00021805	SEC14L2, SEC14L3, SEC14L4, SEC14L6	LOC112547726
OG0000557	LOC122563107, prickle1b, prickle2b	LOC103380120, LOC103385507, prickle1, prickle2, prickle3	PRICKLE1, PRICKLE2, PRICKLE3	RLOC-00020112	PRICKLE1, PRICKLE2, PRICKLE3	PRICKLE1, PRICKLE2, PRICKLE4
OG0000558	LOC122563619, oprk1, oprm1	LOC103377458, LOC103387087, LOC103388560, LOC103396420, LOC107988196, LOC107989438	OPRD1, OPRM1	RLOC-00022840	OPRD1, OPRK1, OPRM1	OPRD1, OPRK1, OPRM1
OG0000559	LOC122565047, tcf12, tcf4	LOC103376623, LOC103380476, LOC103395943, tcf12, tcf4	TCF12, TCF3, TCF4	RLOC-00019917	TCF12, TCF3, TCF4	TCF12, TCF3, TCF4
OG0000560	LOC122565058, myo9aa	LOC103379912, LOC103379913, LOC103396461, LOC103398446, LOC107988120, myo9b	MYO9A, MYO9B	RLOC-00008750, RLOC-00008837, RLOC-00009745, RLOC-00013726	MYO9A, MYO9B	MYO9A, MYO9B
OG0000561	nxf1b	nxf1	NXF1, NXF2, NXF2B	RLOC-00000127, RLOC-00002331, RLOC-00010549, RLOC-00013494, RLOC-00018751, RLOC-00018995, RLOC-00021666, RLOC-00022642	ENSMMUG00000032390, ENSMMUG00000032391, ENSMMUG00000044155, NXF1	NXF1
OG0000562	phactr2, phactr4b	LOC103394711, phactr2, phactr4	PHACTR2, PHACTR4	RLOC-00005067, RLOC-00007917, RLOC-00010181, RLOC-00020118, RLOC-00023005, RLOC-00028518	PHACTR2, PHACTR4	LOC102448012, PHACTR2, PHACTR4
OG0000563	plaat1	LOC103388138, LOC103390813, LOC103393108	PLAAT1, PLAAT2, PLAAT3, PLAAT4	RLOC-00003490, RLOC-00021938	HRASLS, HRASLS2, PLA2G16, RARRES3	HRASLS, LOC102459481, LOC102459717, LOC102459953
OG0000564	ppp2r5a, ppp2r5eb	LOC103382598, ppp2r5a, ppp2r5b	PPP2R5A, PPP2R5B, PPP2R5E	RLOC-00003956, RLOC-00023575, RLOC-00026105	PPP2R5A, PPP2R5B, PPP2R5E	LOC102455589, LOC102456160, PPP2R5A, PPP2R5B
OG0000565	prkd1, prkd2, prkd3	LOC103396425, prkd1, prkd2, prkd3	PRKD1, PRKD2, PRKD3	RLOC-00000061, RLOC-00006346, RLOC-00009037	PRKD1, PRKD2, PRKD3	PRKD1, PRKD3
OG0000566	rps2	rps2	RPS2	RLOC-00000123, RLOC-00028996	ENSMMUG00000000619, ENSMMUG00000007939, ENSMMUG00000010157, ENSMMUG00000015519, ENSMMUG00000029267, ENSMMUG00000029375, ENSMMUG00000040454, ENSMMUG00000040993, ENSMMUG00000041779, ENSMMUG00000047235, ENSMMUG00000047277, ENSMMUG00000048399	RPS2
OG0000567	scube1, scube2, scube3	LOC103399172, scube1, scube2, scube3	SCUBE1, SCUBE2, SCUBE3	RLOC-00002242, RLOC-00011872, RLOC-00015953	SCUBE1, SCUBE2, SCUBE3	SCUBE1, SCUBE3
OG0000568	slka, stk10	LOC103384003, slk, stk10	SLK, STK10	RLOC-00002280, RLOC-00003128, RLOC-00008310, RLOC-00009333, RLOC-00010848, RLOC-00012959, RLOC-00026343	SLK, STK10	SLK, STK10
OG0000569	tfap2a, tfap2b, tfap2c, tfap2e	tfap2a, tfap2b, tfap2c	TFAP2A, TFAP2B, TFAP2C	RLOC-00022417, RLOC-00026202	TFAP2A, TFAP2B, TFAP2C	TFAP2A, TFAP2B, TFAP2C
OG0000570	uggt1, uggt2	LOC103391830, uggt1	UGGT1, UGGT2	RLOC-00008285, RLOC-00009108, RLOC-00009737, RLOC-00010051, RLOC-00011582, RLOC-00013043, RLOC-00018294, RLOC-00022984	UGGT1, UGGT2	UGGT1, UGGT2
OG0000571	usp16, usp45	usp16, usp45	USP16, USP45	RLOC-00017110, RLOC-00017530, RLOC-00018636, RLOC-00020727, RLOC-00022160, RLOC-00022804, RLOC-00024798, RLOC-00027871	USP16, USP45	USP16, USP45
OG0000576	abca5	LOC103382290	ABCA10, ABCA5, ABCA6, ABCA8, ABCA9	RLOC-00008594, RLOC-00024061	ABCA5, ABCA6, ABCA8, ABCA9, ENSMMUG00000003990	ABCA5, LOC102461494, LOC102462448
OG0000577	LOC122563665, adamtsl3	LOC103379211, adamtsl1	ADAMTSL1, ADAMTSL3	RLOC-00002713, RLOC-00006288, RLOC-00009747, RLOC-00010027, RLOC-00013205, RLOC-00022788, RLOC-00025113	ADAMTSL1, ADAMTSL3	ADAMTSL1, ADAMTSL3
OG0000578	LOC122563200, alg12, brpf1	LOC103384904, LOC103385666, brd1, brpf1	BRD1, BRPF1, BRPF3	RLOC-00022201	BRD1, BRPF1, BRPF3	BRD1, BRPF1, BRPF3
OG0000579	LOC122539321, LOC122541792, LOC122556442, anxa4	LOC103383639, LOC103390715, anxa4	ANXA4, ANXA5	RLOC-00004645, RLOC-00015329, RLOC-00028731, RLOC-00028807	ANXA4, ANXA5	ANXA4, ANXA5
OG0000580	aplp2, appa	LOC103391597, aplp1, aplp2, app	APLP1, APLP2, APP	RLOC-00012563, RLOC-00018853	APLP1, APLP2, APP	APLP1, APLP2, APP
OG0000581	atp5mc1	atp5mc1, atp5mc3	ATP5MC1, ATP5MC2, ATP5MC3	RLOC-00005625	ATP5G1, ATP5G2, ATP5G3, ENSMMUG00000003986, ENSMMUG00000015313, ENSMMUG00000015349, ENSMMUG00000040195	ATP5MC1, ATP5MC2, ATP5MC3
OG0000582	atxn2	LOC103381591, LOC103396965, atxn2	ATXN2, ATXN2L	RLOC-00002328, RLOC-00003301, RLOC-00004799, RLOC-00017000	ATXN2, ATXN2L	ATXN2, ATXN2L, LOC102445074, LOC102446227, LOC102448070
OG0000583	LOC122539959, LOC122549805, c32h15orf48	LOC103381411, LOC103384495, LOC103392655, c5h15orf48	C15orf48, NDUFA4, NDUFA4L2	RLOC-00003021, RLOC-00020021	C15orf48, ENSMMUG00000020894, ENSMMUG00000029771, NDUFA4L2	NDUFA4
OG0000584	LOC122561717, cacna2d2a	LOC103380101, LOC103382776, LOC103399086, LOC107989207, cacna2d2	CACNA2D1, CACNA2D2	RLOC-00000534, RLOC-00001290, RLOC-00011299, RLOC-00011834	CACNA2D1, CACNA2D2	CACNA2D1, CACNA2D2
OG0000585	LOC122546616, camta1a	LOC103385353, LOC103386104, camta2	CAMTA1, CAMTA2	RLOC-00006837, RLOC-00007022, RLOC-00007163, RLOC-00007576, RLOC-00008052, RLOC-00009491, RLOC-00010470	CAMTA2	CAMTA1, CAMTA2
OG0000586	cap1, cap2	cap1, cap2	CAP1, CAP2	RLOC-00002127, RLOC-00010035, RLOC-00011240, RLOC-00016339, RLOC-00017270, RLOC-00025698	CAP1, CAP2, ENSMMUG00000045628	CAP1, CAP2
OG0000587	clasp1a, clasp2	clasp1, clasp2	CLASP1, CLASP2	RLOC-00003480, RLOC-00006805, RLOC-00007270, RLOC-00009267, RLOC-00009910, RLOC-00010279, RLOC-00013148	CLASP1, CLASP2	CLASP1, CLASP2
OG0000588	clstn1, clstn2a	clstn1, clstn2, clstn3	CLSTN1, CLSTN2, CLSTN3	RLOC-00008464, RLOC-00012507, RLOC-00028526	CLSTN2, CLSTN3, CTNNBIP1	CLSTN1, CLSTN2, CLSTN3
OG0000590	LOC122564270, LOC122564422, LOC122564423, col6a4a	col6a6	COL6A5, COL6A6	RLOC-00007465	COL6A5, COL6A6, ENSMMUG00000002827	COL6A6, LOC102446965, LOC102453179, LOC102454802, LOC102456223, LOC102462641
OG0000591	LOC122555293, col8a2	LOC103378730, LOC103389234, col10a1, col8a1, col8a2	COL10A1, COL8A1, COL8A2	RLOC-00001764, RLOC-00011634	COL8A1, COL8A2	COL10A1, COL8A1, COL8A2
OG0000592	LOC122553776, crim1	crim1	CRIM1	RLOC-00004377, RLOC-00006035, RLOC-00007600, RLOC-00008271, RLOC-00009710, RLOC-00012327, RLOC-00015769, RLOC-00016817, RLOC-00017355, RLOC-00018921, RLOC-00021183	CRIM1	CRIM1
OG0000593	csde1	csde1	CSDE1	RLOC-00010440, RLOC-00010930, RLOC-00012109, RLOC-00012687, RLOC-00014092, RLOC-00014109, RLOC-00015170, RLOC-00018187, RLOC-00019961, RLOC-00025566, RLOC-00026941, RLOC-00028099	CSDE1	CSDE1
OG0000594	LOC122560280, csnk2a2b, zgc_86598	LOC103378870, LOC103388495, csnk2a2	CSNK2A1, CSNK2A2, CSNK2A3	RLOC-00009528, RLOC-00015015, RLOC-00020520, RLOC-00023345, RLOC-00028698	CSNK2A2	CSNK2A1, CSNK2A2
OG0000595	ctdspla	LOC103385194, LOC103389575, LOC103396220, ctdspl	CTDSP1, CTDSP2, CTDSPL	RLOC-00001257, RLOC-00004863, RLOC-00005415, RLOC-00011012	CTDSP1, CTDSP2, CTDSPL	CTDSP2, CTDSPL
OG0000596	LOC122554598, LOC122564941, dnm2a	LOC103383914, LOC103396183, LOC103397947, dnm1, dnm2	DNM1, DNM2, DNM3	RLOC-00014961	DNM1, DNM2	DNM1, DNM2, DNM3
OG0000597	LOC122558363, dpep1, dpep2	LOC103378992	DPEP1, DPEP2, DPEP3	RLOC-00000671, RLOC-00000692, RLOC-00001707, RLOC-00006561, RLOC-00020364, RLOC-00027416	DPEP1, DPEP2, DPEP3	LOC102461639
OG0000598	LOC122564376, e2f2, e2f6	LOC103394109, e2f2, e2f3	E2F2, E2F3, E2F6	RLOC-00017808, RLOC-00024505	E2F2, E2F3, E2F6	E2F2, E2F3, E2F6
OG0000600	LOC122547132, LOC122562350, epn2	LOC103387821, epn2, epn3	EPN2, EPN3	RLOC-00004062, RLOC-00011037, RLOC-00018737, RLOC-00019551, RLOC-00021727	EPN2, EPN3	EPN2, EPN3
OG0000601	LOC122563072, eps8a	LOC103385067, LOC103385891, eps8	EPS8, EPS8L3	RLOC-00008953, RLOC-00009299, RLOC-00009548, RLOC-00015516, RLOC-00015771, RLOC-00015972	EPS8, EPS8L3	EPS8, LOC102460720
OG0000602	LOC122551297, etv1, etv4	etv1, etv4, etv5	ETV1, ETV4, ETV5	RLOC-00015512, RLOC-00016341, RLOC-00016907	ETV4, ETV5	ETV4, ETV5, LOC102463127
OG0000603	LOC122559031, flncb	LOC103380304, LOC103382463, LOC103384725, LOC103386855	FLNA, FLNB, FLNC	RLOC-00003723, RLOC-00006064, RLOC-00006079, RLOC-00006258	FLNA, FLNB, FLNC	FLNB
OG0000604	LOC122543283, LOC122551601, fmnl1a	LOC103381677, LOC103385092, LOC103389806, LOC103392607, fmnl2	FMNL1, FMNL2, FMNL3	RLOC-00008041, RLOC-00008380	FMNL1, FMNL2, FMNL3	FMNL2
OG0000605	LOC122563482, foxo3b, foxo4	LOC103379355, foxo3, foxo4	FOXO3, FOXO3B, FOXO4, FOXO6	RLOC-00001351, RLOC-00019201	FOXO3, FOXO4, FOXO6	FOXO3, FOXO4
OG0000606	LOC122549971, fzd2	LOC103388930, LOC103392299, fzd2	FZD1, FZD2, FZD7	RLOC-00000494, RLOC-00002117, RLOC-00015547, RLOC-00025890	FZD2, FZD7	FZD1, FZD7, LOC102459687
OG0000607	LOC122540724, gdf5, gdf6a	LOC103388672, gdf5, gdf6	GDF5, GDF6, GDF7	RLOC-00017638, RLOC-00018450, RLOC-00019115, RLOC-00025347	GDF6	GDF5, GDF6, GDF7
OG0000608	LOC122557333, gjb8	LOC103391160, LOC103391957, LOC103395302	GJB1, GJB2, GJB6	RLOC-00013939, RLOC-00025162	GJB1, GJB2, GJB6	GJB1, LOC102463136, LOC102463248, LOC102463366
OG0000609	gucy2g, npr2	LOC103381679, LOC103388035, LOC103389042, LOC107989392, npr1	NPR1, NPR2	RLOC-00008166, RLOC-00012285, RLOC-00014502, RLOC-00018732, RLOC-00025501	NPR1, NPR2	LOC102448215
OG0000610	LOC122549771, hdac4, hdac5	LOC103392446, hdac4, hdac5, hdac9	HDAC4, HDAC5, HDAC9	RLOC-00019325	HDAC4, HDAC5, HDAC9	HDAC4, HDAC5, HDAC9
OG0000611	LOC122539735, LOC122549688, hoxd3a	LOC103393556, hoxa3, hoxd3	HOXA3, HOXB3, HOXD3	RLOC-00007475, RLOC-00020394, RLOC-00023901, RLOC-00027136	HOXB3	HOXA3, HOXB3, HOXD3
OG0000612	LOC122561467, impdh2	LOC103380572, LOC103382659, impdh2	IMPDH1, IMPDH2	RLOC-00003627, RLOC-00008491, RLOC-00012282, RLOC-00020090	ENSMMUG00000000710, ENSMMUG00000017459, ENSMMUG00000046509, IMPDH1, IMPDH2	IMPDH2
OG0000613	inpp5b, ocrl	LOC103387904, LOC103399189, ocrl	INPP5B, OCRL	RLOC-00011092, RLOC-00012631, RLOC-00014767, RLOC-00015892, RLOC-00018217, RLOC-00019600	INPP5B, OCRL	INPP5B, OCRL
OG0000614	LOC122550233, kalrna	LOC103388770, LOC103389782, LOC103391767, LOC103394720	KALRN, TRIO	RLOC-00005839, RLOC-00006297, RLOC-00007455, RLOC-00008556, RLOC-00016630	ENSMMUG00000003851, TRIO	KALRN, TRIO
OG0000615	LOC122554489, kank1a, kank3	LOC103390022, LOC103399516, kank1, kank3	KANK1, KANK4	RLOC-00008902, RLOC-00011415, RLOC-00015751	ENSMMUG00000010351, KANK1	KANK1, KANK3, KANK4
OG0000616	LOC122559231, lamb1a, lamb2	LOC103382600, LOC103384675, lamb1, lamb2	LAMB1, LAMB2	RLOC-00008648, RLOC-00008952, RLOC-00009303, RLOC-00010620, RLOC-00028245	LAMB1, LAMB2	LAMB1
OG0000617	LOC122539812, osbpl3b, osbpl6	LOC103388433, LOC103394220, osbpl6	OSBPL3, OSBPL6, OSBPL7	RLOC-00009916, RLOC-00013076, RLOC-00024922	OSBPL3, OSBPL6, OSBPL7	OSBPL3, OSBPL6
OG0000618	LOC122539844, LOC122539853, LOC122540913, LOC122545242, LOC122548642	LOC103398580, LOC103398584, LOC103398603	ADGRF1, ADGRF4, ADGRF5	RLOC-00017932	ADGRF1, ADGRF2, ADGRF4, ADGRF5	ADGRF5
OG0000619	LOC122540157, LOC122564828	LOC103398025, ilf3, strbp	ILF3, STRBP	RLOC-00002763, RLOC-00012103, RLOC-00018459, RLOC-00020519, RLOC-00020594, RLOC-00021745	ILF3, STRBP	ILF3, STRBP
OG0000620	LOC122540814, LOC122540914, LOC122547067	LOC103379798, isg20l2	AEN, ISG20, ISG20L2	RLOC-00000810, RLOC-00026720, RLOC-00028449	AEN, ENSMMUG00000000037, ENSMMUG00000044752, ISG20	AEN, ISG20L2
OG0000621	LOC122541005, LOC122561732, shc2	LOC103398231, shc1, shc3	SHC1, SHC2, SHC3, SHC4	RLOC-00004282, RLOC-00025204	ENSMMUG00000007630, SHC2, SHC4	SHC3, SHC4
OG0000622	LOC122541034, LOC122548946, LOC122565310	LOC103379431, LOC103395938, LOC103399932, unc13b	UNC13A, UNC13C	RLOC-00005314, RLOC-00011737, RLOC-00020383	UNC13A, UNC13B	LOC102454861, UNC13B, UNC13C
OG0000623	LOC122541047, LOC122544768, nr2f1a	LOC103380057, LOC103380585, LOC103388818, LOC103398647, nr2f1	NR2F1, NR2F2	RLOC-00012248, RLOC-00023056	NR2F1, NR2F2	LOC102455595, NR2F1, NR2F2
OG0000624	LOC122542058, LOC122547442	LOC103388715, LOC103389641, LOC103394556, LOC103397085, LOC103398134, LOC103398905, LOC112486368, LOC112486414	BCAN	RLOC-00006604, RLOC-00017167, RLOC-00021281	BCAN	BCAN, NCAN
OG0000625	LOC122542176, LOC122563239, syt8	LOC103379625, syt1	SYT1, SYT2, SYT5	RLOC-00006407, RLOC-00019826, RLOC-00026264	SYT1, SYT2, SYT5	SYT1, SYT2, SYT8
OG0000626	LOC122542237, LOC122560598	LOC103381664, LOC103382358, LOC103383441, LOC103393020	RAC1, RAC2, RAC3	RLOC-00005325, RLOC-00008510, RLOC-00008753, RLOC-00011759	RAC2, RAC3	RAC1, RAC2
OG0000627	LOC122542245, LOC122562129	LOC103381836, LOC103382085, LOC103393591, csnk1e	CSNK1D, CSNK1E, TPTEP2-CSNK1E	RLOC-00001762, RLOC-00017175, RLOC-00017202, RLOC-00019323	CSNK1D, ENSMMUG00000010122	CSNK1D, LOC102445801
OG0000628	LOC122542346, LOC122560780, LOC122562209	LOC103381746, LOC103392801, LOC103392981, kcnj2	KCNJ12, KCNJ18, KCNJ2	RLOC-00002891, RLOC-00002986, RLOC-00028606	ENSMMUG00000010903, KCNJ2	KCNJ2, LOC102453786
OG0000629	LOC122542641, LOC122557741, LOC122561572, nras	LOC103392975, kras	HRAS, KRAS, NRAS	RLOC-00013319, RLOC-00027693, RLOC-00028654	HRAS, KRAS, NRAS	KRAS, LOC102447251
OG0000630	LOC122543025, LOC122548244, LOC122555900, lzts2a	LOC103387202, LOC103398251, lzts2, lzts3	LZTS1, LZTS2, LZTS3	RLOC-00002984	LZTS1, LZTS2, LZTS3	LZTS1, LZTS3
OG0000631	LOC122543139, LOC122556592, LOC122564891, tacr2	LOC103383510, LOC103397423, tacr2, tacr3	TACR1, TACR2, TACR3	RLOC-00010642	TACR1, TACR2	LOC102447598, TACR2, TACR3
OG0000632	LOC122543209, stat5a	LOC103381659, LOC103384626, LOC103393172	STAT5A, STAT5B, STAT6	RLOC-00003833, RLOC-00005569, RLOC-00007173, RLOC-00013885	ENSMMUG00000003437, STAT5A, STAT6	LOC102454648, STAT5A
OG0000633	LOC122543210, LOC122551254, LOC122551256	LOC103392403, LOC103392405, stat1	STAT1, STAT4	RLOC-00001544, RLOC-00008259, RLOC-00009946, RLOC-00011282, RLOC-00013188	STAT1, STAT4	STAT1, STAT4
OG0000634	LOC122543275, LOC122551942, LOC122551956, si_dkey-91i10.3	LOC103380768, LOC103386049, LOC103389542, LOC103398814	CYP27A1, CYP27B1, CYP27C1	RLOC-00001417, RLOC-00011612, RLOC-00021201	CYP27A1, CYP27B1	LOC102448341
OG0000635	LOC122543399, LOC122551607, nr4a3	LOC103385572, LOC103386020, LOC103389594, nr4a2	NR4A1, NR4A2, NR4A3	RLOC-00020430	NR4A1, NR4A2, NR4A3	NR4A1, NR4A2, NR4A3
OG0000636	LOC122543777, rtn1a	LOC103378056, LOC103383303, LOC103391697, LOC103395322, rtn1	RTN1, RTN2	RLOC-00003284, RLOC-00012352, RLOC-00017497, RLOC-00024100, RLOC-00027171	RTN1, RTN2	RTN1
OG0000637	LOC122543980, LOC122543981, LOC122545241, LOC122545374, LOC122546480, si_ch211-125o16.4	LOC107989578, ahnak	AHNAK	RLOC-00005918, RLOC-00006362, RLOC-00007394, RLOC-00007396, RLOC-00009101, RLOC-00009837	AHNAK	AHNAK
OG0000641	LOC122546268, LOC122548788, LOC122551638	LOC103389440, LOC103396561, kcnh2, kcnh6, kcnh7	KCNH2, KCNH6, KCNH7	RLOC-00022672	KCNH2, KCNH6, KCNH7	KCNH6, KCNH7
OG0000643	LOC122546838, LOC122563928, LOC122563930, LOC122563931, LOC122563932, LOC122564210	LOC103378314, LOC103384245, LOC103395130, LOC103395131	SLC47A1, SLC47A2	RLOC-00020390	SLC47A1, SLC47A2	LOC102457773, LOC102458026
OG0000644	LOC122547201, LOC122553193, LOC122560144, znf704	znf395, znf704	SLC2A4RG, ZNF395, ZNF704	RLOC-00003701, RLOC-00009663	SLC2A4RG, ZNF395, ZNF704	SLC2A4RG, ZNF395, ZNF704
OG0000645	LOC122547354, LOC122565079, rxfp3, rxfp3.3a3	LOC103379117, LOC103379777, LOC103394171, LOC103395931, LOC103398494, LOC103399929, rxfp3	RXFP3, RXFP4	RLOC-00023528	RXFP4	LOC102461516, RXFP3
OG0000646	LOC122548263, LOC122555010, LOC122556773, LOC122561290	LOC103390468, LOC103397788, kcnip1, kcnip4	KCNIP1, KCNIP3, KCNIP4	RLOC-00027057	KCNIP1, KCNIP3, KCNIP4	KCNIP1, KCNIP4
OG0000648	LOC122548516, LOC122548519	LOC103383291, tmem63b	TMEM63A, TMEM63B	RLOC-00007887, RLOC-00008847, RLOC-00009052, RLOC-00012259, RLOC-00012938, RLOC-00013620, RLOC-00017289	TMEM63A, TMEM63B	TMEM63A, TMEM63B
OG0000649	LOC122548553	cul9	CUL7, CUL9	RLOC-00006214, RLOC-00006227, RLOC-00006232, RLOC-00006255, RLOC-00006315, RLOC-00008233, RLOC-00008436, RLOC-00008818, RLOC-00013212, RLOC-00027052	CUL7, CUL9	LOC102453533
OG0000650	LOC122550273, LOC122551869, march9	LOC103385197, LOC103386050, LOC103396854, march4	MARCHF11, MARCHF4, MARCHF9	RLOC-00011536	MARCH11, MARCH4, MARCH9	MARCH11, MARCH4, MARCH9
OG0000651	LOC122550506, stk25b, stk26	LOC103388902, LOC103391587, stk24, stk25	STK24, STK25, STK26	RLOC-00002791	MST4, STK24, STK25	LOC102461959, STK25, STK26
OG0000652	LOC122550719, msna	LOC103391227, LOC103391967, LOC103395301, ezr	EZR, MSN, RDX	RLOC-00023417, RLOC-00024338	EZR, MSN, RDX	EZR, MSN, RDX
OG0000654	LOC122550985, LOC122550986, stim2b	LOC103378022, LOC103383735, LOC103395658, stim2	STIM1, STIM2	RLOC-00006286, RLOC-00006584, RLOC-00016610, RLOC-00026321	STIM1, STIM2	STIM1, STIM2
OG0000655	LOC122551036, LOC122552860, LOC122553174, LOC122553950	LOC103387286, fshr, tshr	ENSG00000279956, FSHR, LHCGR, TSHR	RLOC-00017448	ENSMMUG00000010368, FSHR, TSHR	FSHR, TSHR
OG0000657	LOC122552280, LOC122554143, tbxa2r	LOC103384204, LOC103393647, ptgfr, tbxa2r	PTGER1, PTGFR, TBXA2R	RLOC-00025837	PTGER1, PTGFR, TBXA2R	PTGER1, PTGFR, TBXA2R
OG0000658	LOC122552582, plag1, plagl2	LOC103384845, LOC103392520, plag1, plagl2	PLAG1, PLAGL1, PLAGL2	RLOC-00022866	PLAG1, PLAGL1, PLAGL2	PLAG1, PLAGL1, PLAGL2
OG0000659	LOC122552713, ppp1r13bb	LOC103383378, LOC103383535, ppp1r13b, tp53bp2	PPP1R13B, TP53BP2	RLOC-00004161, RLOC-00004526, RLOC-00012144, RLOC-00018655, RLOC-00019287	PPP1R13B, TP53BP2	PPP1R13B, TP53BP2
OG0000660	LOC122554209, LOC122565153, ptbp3	LOC103390366, LOC103396554, ptbp1, ptbp2	PTBP1, PTBP2, PTBP3	RLOC-00011069	PTBP1, PTBP2, PTBP3	LOC102454757, PTBP1, PTBP2
OG0000661	LOC122554467, tlr1	LOC103388693	TLR1, TLR10, TLR6	RLOC-00000420, RLOC-00006653, RLOC-00007123, RLOC-00007798, RLOC-00012723, RLOC-00015302	TLR1, TLR10, TLR6	LOC102445063, LOC102460455
OG0000662	LOC122555008, LOC122557055, LOC122557223	LOC103384294, LOC103390646, LOC103391153, LOC103392037, LOC103395435, gpm6b	GPM6A, GPM6B	RLOC-00015507, RLOC-00017648	GPM6A, GPM6B	GPM6A, GPM6B
OG0000663	LOC122555835, rbp1.1	LOC103385640, rbp2, rbp5	RBP1, RBP2, RBP5, RBP7	RLOC-00028926	RBP1, RBP5, RBP7	RBP1, RBP2, RBP5, RBP7
OG0000665	LOC122558878, LOC122561755, LOC122563186	LOC103380327, LOC103386139, srpk1	SRPK1, SRPK2, SRPK3	RLOC-00017506	ENSMMUG00000009899, ENSMMUG00000018557, SRPK2, SRPK3	LOC102446721, SRPK1, SRPK2
OG0000666	LOC122560635, tnfaip8l1, tnfaip8l2b	LOC103388705, LOC103393448	TNFAIP8, TNFAIP8L1, TNFAIP8L2	RLOC-00004189, RLOC-00014286, RLOC-00019675	TNFAIP8, TNFAIP8L1, TNFAIP8L2	TNFAIP8, TNFAIP8L1, TNFAIP8L2
OG0000667	LOC122560697, LOC122565226, loxl1	LOC103390487, lox, loxl1	LOX, LOXL1	RLOC-00003841, RLOC-00012495, RLOC-00012558, RLOC-00014700, RLOC-00019872, RLOC-00024103	LOXL1	LOX, LOXL1
OG0000668	LOC122560869, zfand6, zgc_77486	LOC103389046, LOC103397127, LOC103397588, LOC103399424, LOC103399987	ZFAND5, ZFAND6	RLOC-00020832, RLOC-00023887	ENSMMUG00000044793, ZFAND6	LOC102458385, ZFAND5, ZFAND6
OG0000669	LOC122561558, LOC122563217	LOC103380152, LOC103382818, LOC103386603	NUDT10, NUDT11, NUDT3, NUDT4, NUDT4B	RLOC-00000837, RLOC-00021979	NUDT10, NUDT11, NUDT3, NUDT4	NUDT4
OG0000670	LOC122562312, nme3	LOC103382188, LOC103393462, LOC103399693, nme3	NME1, NME1-NME2, NME2, NME3	RLOC-00005080, RLOC-00017392	ENSMMUG00000001940, ENSMMUG00000003857	LOC102453338, LOC102454227, NME3
OG0000671	LOC122562452, LOC122562548, LOC122562866	LOC103384273, LOC103397404	GSTT2B, GSTT4	RLOC-00002590, RLOC-00021939, RLOC-00026604	ENSMMUG00000004556, ENSMMUG00000018530, ENSMMUG00000020989, ENSMMUG00000023053, ENSMMUG00000045347	LOC102443741, LOC102445915
OG0000672	LOC122563858	LOC103377667, LOC103395458, prg4, vtn	PRG4, VTN	RLOC-00015667, RLOC-00016178, RLOC-00016851, RLOC-00017359, RLOC-00018116, RLOC-00019609	PRG4	LOC102450078, PRG4, VTN
OG0000673	LOC122564059, rfx1a, rfx2	rfx1, rfx2, rfx3	RFX1, RFX2, RFX3	RLOC-00008766, RLOC-00009145	RFX1, RFX2, RFX3	RFX1, RFX2, RFX3
OG0000674	p3h1, p3h2	p3h1, p3h2, p3h3	P3H1, P3H2, P3H3	RLOC-00005348, RLOC-00006831, RLOC-00008738	P3H1, P3H2, P3H3	P3H1, P3H2, P3H3
OG0000675	pdzrn3b, pdzrn4	LOC103384528, LOC103385381, pdzrn3	PDZD4, PDZRN3, PDZRN4	RLOC-00013752, RLOC-00014108, RLOC-00014939, RLOC-00024301	PDZD4, PDZRN3, PDZRN4	PDZRN3, PDZRN4
OG0000676	pygb, pygl	LOC103391662, LOC103395785, pygb, pygl	PYGB, PYGL, PYGM	RLOC-00001450, RLOC-00008722, RLOC-00017543	PYGB, PYGL, PYGM	PYGL, PYGM
OG0000677	rnf19a, rnf19b, si_ch211-278j3.3	LOC103393893, LOC103394586, LOC103398676, rnf19a	RNF19A, RNF19B	RLOC-00006428, RLOC-00008586, RLOC-00008712, RLOC-00011137, RLOC-00020158	ENSMMUG00000004387	RNF19A, RNF19B
OG0000678	syne1b	LOC103380484, LOC103380674, LOC103381201, LOC103382657, LOC103382712, LOC112487732, syne2	SYNE1, SYNE2	RLOC-00005760	SYNE1, SYNE2	LOC102447622, LOC102448457, LOC102452022, LOC106731442
OG0000679	vamp3	LOC103394732, vamp1, vamp3	ENSG00000263620, VAMP1, VAMP2, VAMP3	RLOC-00000957, RLOC-00009316, RLOC-00015384, RLOC-00024732	VAMP1, VAMP2, VAMP3	LOC112546281, VAMP3
OG0000680	ybx1	ybx1, ybx2	YBX3	RLOC-00000030, RLOC-00004977, RLOC-00004986, RLOC-00005236, RLOC-00028125, RLOC-00028205, RLOC-00028851, RLOC-00029122	ENSMMUG00000043132, YBX1, YBX3	YBX1, YBX3
OG0000681	ythdf1, ythdf2, ythdf3	LOC103385405, ythdf2, ythdf3	YTHDF1, YTHDF2, YTHDF3	RLOC-00001853, RLOC-00020270	YTHDF1, YTHDF2, YTHDF3	YTHDF1, YTHDF2, YTHDF3
OG0000689	LOC122549383, ada	ada	ADA	RLOC-00012868, RLOC-00014958, RLOC-00016217, RLOC-00017521, RLOC-00017809, RLOC-00020335, RLOC-00022368, RLOC-00023000, RLOC-00023429	ENSMMUG00000010603, ENSMMUG00000047939	ADA
OG0000690	LOC122543070, LOC122556761, adra1d	LOC103389308, LOC103395768, LOC103397722, adra1b, adra1d	ADRA1A, ADRA1B, ADRA1D	RLOC-00013838	ADRA1A	ADRA1A, ADRA1B, ADRA1D
OG0000691	LOC122541017, LOC122560880, aldh1a3	LOC103379028, aldh1a2	ALDH1A1, ALDH1A2, ALDH1A3	RLOC-00000769, RLOC-00023198	ALDH1A1, ALDH1A2, ALDH1A3	ALDH1A1, ALDH1A2, ALDH1A3
OG0000692	atp1b2b, atp1b3a	LOC103378112, LOC103390024, LOC103395423, atp1b3	ATP1B2, ATP1B3	RLOC-00000981, RLOC-00016662, RLOC-00027640	ATP1B2, ATP1B3, ENSMMUG00000007203	ATP1B2, ATP1B3
OG0000693	atp8a1, atp8a2	atp8a1, atp8a2	ATP8A1, ATP8A2	RLOC-00006027, RLOC-00006117, RLOC-00006176, RLOC-00008081, RLOC-00008511, RLOC-00009481	ATP8A1, ATP8A2	ATP8A1, ATP8A2
OG0000695	LOC122547329, clcn3, clcn5b	LOC103386292, LOC103386429, clcn4	CLCN3, CLCN4, CLCN5	RLOC-00022542	CLCN3, CLCN4, CLCN5	CLCN3, CLCN4, LOC102449669
OG0000696	LOC122552211, LOC122556638, col13a1	LOC103386974, col23a1, col25a1	COL13A1, COL23A1, COL25A1	RLOC-00012989	COL13A1, COL25A1, ENSMMUG00000004000	COL13A1, COL23A1, COL25A1
OG0000697	LOC122548600, csmd2	LOC103379122, LOC103394153, csmd2, csmd3	CSMD1, CSMD2, CSMD3	RLOC-00005892	CSMD1, CSMD2, CSMD3	CSMD1, CSMD2, CSMD3
OG0000698	LOC122539713, ctnnb1	LOC103384343, LOC103394609, ctnnb1	CTNNB1, JUP	RLOC-00001509, RLOC-00002562, RLOC-00004114, RLOC-00013165, RLOC-00015520	CTNNB1, JUP	CTNNB1, LOC102456680
OG0000699	cubn	cubn	CUBN	RLOC-00005687, RLOC-00005736, RLOC-00006148, RLOC-00006383, RLOC-00006644, RLOC-00010732, RLOC-00013393, RLOC-00016529, RLOC-00016551, RLOC-00017387, RLOC-00023090	CUBN	LOC102443731
OG0000700	LOC122551298, dgkb	LOC103385590, LOC103386021, LOC103388989, LOC103391624	DGKA, DGKB, DGKG	RLOC-00011088, RLOC-00011572, RLOC-00020903	DGKA, DGKB, DGKG	DGKB
OG0000701	dlx1a, dlx4a, dlx6a	LOC103393605, dlx1, dlx6	DLX1, DLX6	RLOC-00002267, RLOC-00003939, RLOC-00025236	DLX1, ENSMMUG00000040199	DLX1, DLX4, DLX6
OG0000702	dlx3b, dlx5a	LOC103393623, dlx3, dlx5	DLX3, DLX5	RLOC-00004265, RLOC-00019750, RLOC-00020126, RLOC-00021676, RLOC-00027732, RLOC-00028052	ENSMMUG00000000157	DLX3, DLX5
OG0000703	dnmt3ab, dnmt3bb.1	LOC103380388, LOC103381119, LOC103385167, LOC103385436, LOC103399624	DNMT3A, DNMT3B	RLOC-00013295, RLOC-00020707, RLOC-00020797, RLOC-00027244	DNMT3A, DNMT3B	LOC102451768
OG0000704	LOC122552212, LOC122565276, dock7, dock8	LOC103392587, LOC103395416, dock8	DOCK6, DOCK7, DOCK8	RLOC-00003035, RLOC-00005950, RLOC-00006508	DOCK7	DOCK7, DOCK8
OG0000705	dpf1, dpf3	LOC103380755, LOC103399910, dpf1, dpf2	DPF1, DPF2, DPF3	RLOC-00014007, RLOC-00019870	DPF1, DPF2, DPF3	DPF2, DPF3
OG0000706	LOC122550445, efnb1	LOC103378912, LOC103390999, efnb1, efnb2	EFNB1, EFNB2, EFNB3	RLOC-00004051	EFNB1, EFNB2, ENSMMUG00000048204	EFNB1, EFNB2, EFNB3
OG0000707	ell, ell2	LOC103380108, ell, ell2	ELL, ELL2	RLOC-00002735, RLOC-00009461, RLOC-00009838, RLOC-00015118	ELL, ELL2, ENSMMUG00000005314	ELL, ELL2
OG0000708	LOC122542423, LOC122558088, LOC122565551, fbn2b	LOC103393961, fbn1	FBN1, FBN2, FBN3	RLOC-00005791, RLOC-00007061	FBN1, FBN2	FBN1, FBN2, FBN3
OG0000709	LOC122550744, LOC122555650, fgf16	LOC103384120, LOC103391274, fgf16	FGF16, FGF20, FGF9	RLOC-00017896, RLOC-00024900	ENSMMUG00000011744, FGF9	FGF16, FGF20, FGF9
OG0000710	LOC122539310, fnip1	fnip1	FNIP1, FNIP2	RLOC-00004169, RLOC-00006170, RLOC-00006494, RLOC-00006573, RLOC-00007077, RLOC-00007594, RLOC-00007864, RLOC-00015462	FNIP2	FNIP1, FNIP2
OG0000711	LOC122539494, LOC122540957, LOC122565031, gnrhr4	LOC103379237, LOC103379388, LOC103379459, LOC103388047, LOC103394313, LOC103399518	GNRHR	RLOC-00028951	ENSMMUG00000016049, GNRHR	LOC102447193, LOC102454259
OG0000712	LOC122543390, LOC122550136, gorasp2	LOC103377203, LOC103396224, LOC103396249, gorasp2	GORASP1, GORASP2	RLOC-00001890, RLOC-00020642, RLOC-00022199	GORASP1, GORASP2	GORASP1, GORASP2
OG0000713	LOC122555957, LOC122555959, gp1bb	LOC103380692, LOC103385531, LOC103393262, LOC103398960, gp1bb	GP1BB	RLOC-00018216, RLOC-00024810, RLOC-00025378, RLOC-00026172	GP1BB	GP1BB, LOC102452389
OG0000714	gpat3, gpat4	LOC103397744, gpat4	GPAT3, GPAT4	RLOC-00006925, RLOC-00007214, RLOC-00010833, RLOC-00021166	AGPAT6, ENSMMUG00000029403, ENSMMUG00000041217, ENSMMUG00000047843	GPAT3, GPAT4
OG0000716	grip1, grip2b	LOC103385556, LOC103386517, LOC103399634, grip1	GRIP1, GRIP2	RLOC-00007857, RLOC-00007937, RLOC-00007959, RLOC-00010154	GRIP1, GRIP2	GRIP1, GRIP2
OG0000717	hectd1	hectd1	HECTD1	RLOC-00000748, RLOC-00004146, RLOC-00005840, RLOC-00005973, RLOC-00006007, RLOC-00006570, RLOC-00009546, RLOC-00009579, RLOC-00012320, RLOC-00014050, RLOC-00015337	HECTD1	HECTD1
OG0000719	hnf1a, hnf1ba	LOC103396935, hnf1a, hnf1b	HNF1A, HNF1B	RLOC-00011009, RLOC-00014362, RLOC-00015440, RLOC-00019608, RLOC-00020881	HNF1A, HNF1B	HNF1A, HNF1B
OG0000720	LOC122554936, LOC122557127, htr2aa, htr2b	LOC103386587, htr2b	HTR2A, HTR2B, HTR2C	RLOC-00011127	HTR2A, HTR2B, HTR2C	HTR2A, HTR2B, HTR2C
OG0000721	LOC122543127, htra3b	LOC103382293, LOC103384195, htra1	HTRA1, HTRA3	RLOC-00000582, RLOC-00009066, RLOC-00019699, RLOC-00028847	ENSMMUG00000009117, HTRA3	HTRA1, HTRA3, HTRA4
OG0000722	LOC122558882, idh1, idh2	LOC103379375, LOC103391570, LOC103399430, idh2	IDH1, IDH2	RLOC-00006250, RLOC-00024153, RLOC-00028855	ENSMMUG00000008606, ENSMMUG00000014833, IDH1	IDH1
OG0000723	igf2bp1, igf2bp3	LOC103393571, igf2bp2, igf2bp3	IGF2BP1, IGF2BP2, IGF2BP3	RLOC-00005232, RLOC-00012340	ENSMMUG00000004839, ENSMMUG00000043560, IGF2BP1, IGF2BP2	IGF2BP1, IGF2BP3
OG0000724	LOC122563952, kctd10	LOC103397166, kctd10, tnfaip1	KCTD10, KCTD13, TNFAIP1	RLOC-00023462, RLOC-00025833	KCTD10, KCTD13, TNFAIP1	KCTD10, KCTD13, TNFAIP1
OG0000725	LOC122554241, LOC122562270, kdm4b	LOC103395858, LOC103399834	KDM4A, KDM4B, KDM4C	RLOC-00007341, RLOC-00020203	KDM4A, KDM4B, KDM4C	KDM4A, KDM4B, KDM4C
OG0000726	kdm6a	LOC103391558, LOC103394748, kdm6a, kdm6b	KDM6A, KDM6B, UTY	RLOC-00007528, RLOC-00023911, RLOC-00026821	ENSMMUG00000008173, KDM6A, UTY	KDM6A, KDM6B
OG0000727	LOC122556473, kita	LOC103376706, LOC103383759, LOC103395736, csf1r	CSF1R, KIT	RLOC-00007271, RLOC-00021591, Transcript34341.p1-add, Transcript395807.p2-add, Transcript473268.p2-add	CSF1R	CSF1R, KIT
OG0000728	LOC122549360, l3mbtl1, l3mbtl3	LOC103384516, LOC103391999, l3mbtl3	L3MBTL1, L3MBTL3, L3MBTL4	RLOC-00004224	L3MBTL1, L3MBTL3, L3MBTL4	L3MBTL1, L3MBTL3, LOC102461919
OG0000729	LOC122539439, pde6a, pde6c	LOC103387208, LOC103389115, LOC103391051, pde6c	PDE6A, PDE6B, PDE6C	RLOC-00009937	PDE6A, PDE6B, PDE6C	PDE6B, PDE6C
OG0000730	LOC122539523, LOC122543141, LOC122556650	LOC103389646, LOC103389987, LOC103397814, LOC112486411, slc4a5	SLC4A4, SLC4A5	RLOC-00017213, RLOC-00018474	SLC4A4, SLC4A5	SLC4A4, SLC4A5
OG0000731	LOC122539868, LOC122539870	LOC103381906, g6pc	G6PC1, G6PC2	RLOC-00001277, RLOC-00014830, RLOC-00016792, RLOC-00017798, RLOC-00020498	ENSMMUG00000013830, G6PC	G6PC2, LOC102443751, LOC102443987
OG0000733	LOC122540194, LOC122555982	LOC103396069, eif4g1, eif4g3	EIF4G1, EIF4G3	RLOC-00011412, RLOC-00011465, RLOC-00013988, RLOC-00015791, RLOC-00023922	EIF4G1, EIF4G3	EIF4G1, EIF4G3
OG0000734	LOC122540426, LOC122560173	LOC103380358, LOC103381121, mapre1	MAPRE1, MAPRE3	RLOC-00000054, RLOC-00008220, RLOC-00011423, RLOC-00012834, RLOC-00019701, RLOC-00025676	MAPRE1, MAPRE3	MAPRE1
OG0000735	LOC122540559, LOC122540774	pck1, pck2	PCK1, PCK2	RLOC-00009080, RLOC-00011725, RLOC-00012068, RLOC-00014935, RLOC-00023061, RLOC-00025338	PCK1, PCK2	LOC106731579, PCK1
OG0000736	LOC122540638, LOC122555250	LOC103378272, LOC103395314, tagln3	TAGLN, TAGLN2, TAGLN3	RLOC-00027626, RLOC-00028736	ENSMMUG00000017456, TAGLN, TAGLN2, TAGLN3	TAGLN2, TAGLN3
OG0000738	LOC122541573, LOC122547444	abhd16a	ABHD16A, ABHD16B	RLOC-00010044, RLOC-00016448, RLOC-00020331, RLOC-00021702, RLOC-00022931, RLOC-00023491, RLOC-00023616	ABHD16A, ABHD16B	ABHD16B, LOC102446041
OG0000740	LOC122541935, LOC122556598	LOC103386946, LOC103394940	MACROH2A1, MACROH2A2	RLOC-00015756, RLOC-00020069, RLOC-00020512, RLOC-00021596, RLOC-00023602, RLOC-00027212	H2AFY, H2AFY2	LOC102447576, LOC102461288
OG0000741	LOC122542077, rbfox1, rbfox3a	LOC103387849, LOC103392531, LOC103393431, rbfox3	RBFOX1, RBFOX2, RBFOX3	RLOC-00021849	HRNBP3, RBFOX1, RBFOX2	RBFOX1, RBFOX2
OG0000742	LOC122542132, LOC122557849, ren	LOC103385502, LOC103393287, ctsd	CTSD, ENSG00000250644, REN	RLOC-00017417, RLOC-00020910, RLOC-00024229	ENSMMUG00000003874, REN	CTSD, REN
OG0000744	LOC122542487	LOC103379316	CYP1A1, CYP1A2	RLOC-00010506, RLOC-00010975, RLOC-00011059, RLOC-00012767, RLOC-00013645, RLOC-00014318, RLOC-00015538	CYP1A1, CYP1A2	LOC102455397, LOC102455640, LOC106732968
OG0000745	LOC122542626, rab8a	LOC103379973, LOC103396482, rab13	ENSG00000285641, RAB13, RAB8A, RAB8B	RLOC-00000013, RLOC-00015672	ENSMMUG00000017586, RAB8A, RAB8B	LOC102456567, RAB8B
OG0000746	LOC122542707, meis1b, meis2a	LOC103387108, meis2	MEIS1, MEIS2	RLOC-00006264, RLOC-00014565, RLOC-00015301, RLOC-00018913, RLOC-00025807	MEIS1, MEIS2	MEIS1, MEIS2
OG0000747	LOC122542905, mapkbp1	LOC103378397, LOC103381027, mapkbp1	MAPKBP1, WDR62	RLOC-00000959, RLOC-00006782, RLOC-00011454, RLOC-00011566, RLOC-00011764, RLOC-00012998	WDR62	LOC102448110, WDR62
OG0000748	LOC122542940, LOC122561243, nanos1	LOC103382419, LOC103383947, LOC103390710, LOC107988356	NANOS1, NANOS2, NANOS3	RLOC-00003027, RLOC-00027149	NANOS1, NANOS2, NANOS3	NANOS2
OG0000749	LOC122543254, LOC122551565	LOC103390617, LOC103391840, LOC103395903, itga7	ITGA6, ITGA7	RLOC-00001965, RLOC-00004364, RLOC-00005266, RLOC-00013067, RLOC-00025514	ITGA6, ITGA7	ITGA6
OG0000750	LOC122543336, LOC122549291, LOC122551917, lrrfip2	LOC103386063, LOC103389815, LOC103392371, lrrfip2	LRRFIP2	RLOC-00001811, RLOC-00021931, RLOC-00024336	ENSMMUG00000003386, LRRFIP2	LRRFIP1, LRRFIP2
OG0000751	LOC122543396, LOC122551926, tgfbr1b	LOC103376883, LOC103385953, acvr1b	ACVR1B, ACVR1C, TGFBR1	RLOC-00003292, RLOC-00013636	ACVR1B, ACVR1C, TGFBR1	ACVR1B, ACVR1C
OG0000752	LOC122543558, LOC122543571, LOC122549566, LOC122563381, sox18	sox7	PINX1, SOX17, SOX18, SOX7	RLOC-00023877	ENSMMUG00000010180, ENSMMUG00000042933	SOX17, SOX18, SOX7
OG0000753	LOC122543920, LOC122555358, rcan3	rcan1, rcan3	RCAN1, RCAN2, RCAN3	RLOC-00016140, RLOC-00028758	RCAN1, RCAN2, RCAN3	RCAN1, RCAN2, RCAN3
OG0000754	LOC122544142, si_busm1-163l24.3, si_dkey-3h3.3	LOC103376833, LOC103393141, LOC103397500, dtx3	DTX3, DTX3L	RLOC-00000764, RLOC-00000854, RLOC-00013464, RLOC-00024149	DTX3, ENSMMUG00000016383	DTX3L
OG0000755	LOC122544180, stx12	LOC103388880, LOC103394508, stx7	STX12, STX7	RLOC-00003168, RLOC-00007391, RLOC-00008601, RLOC-00015579, RLOC-00027293	PPP1R8, STX7	STX12, STX7
OG0000757	LOC122545252, stx2b	LOC103398790, LOC103399745, stx1a, stx1b	STX1A, STX1B, STX2	RLOC-00009420	STX1A, STX1B, STX2	LOC102455401, STX1A, STX1B
OG0000758	LOC122545601, LOC122560061, LOC122565055	LOC103379792, LOC103392527, LOC103396981, LOC103397673, efna4	EFNA2, EFNA4, EFNA5	RLOC-00024829, RLOC-00027909	EFNA5	EFNA2, EFNA5
OG0000759	LOC122545605, LOC122550860, LOC122555128, LOC122557496	LOC103378035, LOC103378037, LOC103389792, LOC103390540, mid1ip1	MID1IP1, THRSP	RLOC-00017588	MID1IP1, THRSP	MID1IP1, THRSP
OG0000763	LOC122548314, megf10, megf11	LOC103378970, megf10, megf11, pear1	MEGF10, MEGF11, PEAR1	RLOC-00006352	MEGF10, MEGF11	MEGF10, MEGF11, PEAR1
OG0000764	LOC122548390, sh3bgrl	LOC103398693, sh3bgrl	GET1-SH3BGR, SH3BGR, SH3BGRL, SH3BGRL2	RLOC-00001991, RLOC-00011164, RLOC-00013360	SH3BGRL, SH3BGRL2	LOC102450447, SH3BGRL, SH3BGRL2
OG0000765	LOC122548761, LOC122560076	LOC103385445, LOC103386242, LOC103399842, LOC107988374, LOC112488729, cdh2	CDH2, CDH4	RLOC-00007211, RLOC-00014348	CDH2, CDH4	CDH2, CDH4
OG0000766	LOC122548819, LOC122558192, taf4a	LOC103379346, LOC103379610, LOC103399867, taf4	TAF4, TAF4B	RLOC-00015565, RLOC-00023571	ENSMMUG00000008696, TAF4B	LOC102463045, TAF4, TAF4B
OG0000768	LOC122549303, tfcp2	tfcp2, ubp1	TFCP2, TFCP2L1, UBP1	RLOC-00004425, RLOC-00017999, RLOC-00019865, RLOC-00028629	TFCP2, TFCP2L1	TFCP2, TFCP2L1, UBP1
OG0000769	LOC122549650, ube2e3	LOC103388353, LOC103388354	UBE2E1, UBE2E2, UBE2E3	RLOC-00000719, RLOC-00015104, RLOC-00028375	ENSMMUG00000006351, ENSMMUG00000013069, UBE2E3	LOC102450669, UBE2E1, UBE2E3
OG0000770	LOC122549676, scrn2	scrn2	SCRN1, SCRN2	RLOC-00004152, RLOC-00012028, RLOC-00012209, RLOC-00014488, RLOC-00015577, RLOC-00022836, RLOC-00026518, RLOC-00028737	SCRN1, SCRN2	SCRN1
OG0000771	LOC122550536, LOC122555894, LOC122557192	LOC103389133, LOC103391315, ednra	EDNRA, EDNRB	RLOC-00018600, RLOC-00021741, RLOC-00025540	EDNRA, EDNRB	EDNRA, EDNRB, LOC102449550
OG0000772	LOC122550574, LOC122550675, LOC122551056, LOC122551163	LOC103378848, LOC103392276	SLC5A7	RLOC-00006033, RLOC-00008830, RLOC-00014796, RLOC-00019953, RLOC-00023444	SLC5A7	LOC102449402, LOC102452024, SLC5A7
OG0000773	LOC122550838, tbl1xr1a	LOC103376811, LOC103392009, LOC103396158	TBL1X, TBL1XR1, TBL1Y	RLOC-00004410, RLOC-00012770, RLOC-00024938	TBL1X, TBL1XR1, TBL1Y	TBL1X, TBL1XR1
OG0000774	LOC122551266, stk17a, stk17al	LOC103393182, stk17b	STK17A, STK17B	RLOC-00007235, RLOC-00010386, RLOC-00011307, RLOC-00013846, RLOC-00016135, RLOC-00028173	STK17A	STK17A, STK17B
OG0000775	LOC122552289, LOC122554625, LOC122564948	LOC103383428, LOC103392937, LOC103397964, nacc2	NACC1, NACC2	RLOC-00000653, RLOC-00019140, RLOC-00019893, RLOC-00025749	ENSMMUG00000000276, NACC1	NACC2
OG0000778	LOC122552723, ttc7b	ttc7a, ttc7b	TTC7A, TTC7B	RLOC-00007689, RLOC-00013873, RLOC-00014075, RLOC-00014268, RLOC-00014289, RLOC-00017128	TTC7A, TTC7B	TTC7A, TTC7B
OG0000779	LOC122552892, LOC122553376	papolg	PAPOLA, PAPOLB, PAPOLG	RLOC-00000785, RLOC-00007200, RLOC-00011090, RLOC-00013836, RLOC-00027493	PAPOLA, PAPOLB, PAPOLG	PAPOLA, PAPOLG
OG0000780	LOC122552902, sec23a	LOC103384023, sec23a	SEC23A, SEC23B	RLOC-00001311, RLOC-00013613, RLOC-00016200, RLOC-00019340, RLOC-00022433, RLOC-00028588	SEC23A, SEC23B	SEC23A, SEC23B
OG0000781	LOC122552944, LOC122563540	LOC103378063, LOC103381342, hnrnpr	ENSG00000271793, HNRNPR, SYNCRIP	RLOC-00011046, RLOC-00024643, RLOC-00027349	ENSMMUG00000029540, HNRNPR, SYNCRIP	HNRNPR, SYNCRIP
OG0000782	LOC122552950, LOC122555284	LOC103378119, LOC103381386, LOC103389811, LOC107988771, impg2	IMPG1, IMPG2	RLOC-00011041	ENSMMUG00000005035, ENSMMUG00000048485, IMPG2	IMPG1, IMPG2, LOC106732530
OG0000783	LOC122552955, tmem30b	LOC103378480, LOC103381310, LOC103384016, LOC103391785	TMEM30A, TMEM30B	RLOC-00003327, RLOC-00023725	ENSMMUG00000002946, TMEM30A, TMEM30B	LOC102444078, TMEM30A, TMEM30B
OG0000784	LOC122552969, LOC122552970, LOC122552992, LOC122553263	LOC103381257, slc22a2	SLC22A1, SLC22A2, SLC22A3	RLOC-00008908	SLC22A1, SLC22A2, SLC22A3	LOC102445944, LOC102451320, SLC22A3
OG0000785	LOC122554482, stom	LOC103378153, LOC103395096, stom	NPHS2, STOM, STOML3	RLOC-00001493, RLOC-00004042	ENSMMUG00000013024, NPHS2, STOML3	NPHS2, STOM, STOML3
OG0000786	LOC122554524, LOC122561627	LOC103396810, LOC103397671, cdc14a	CDC14A, CDC14B, CDC14C	RLOC-00004462, RLOC-00011293, RLOC-00023375	CDC14A, ENSMMUG00000005997, ENSMMUG00000008002	CDC14A, CDC14B
OG0000787	LOC122554916, LOC122556766, LOC122561380	LOC103382369, LOC103386859	PANK1, PANK2, PANK3	RLOC-00001886, RLOC-00026422	ENSMMUG00000010780, PANK2, PANK3	PANK1, PANK2, PANK3
OG0000788	LOC122554992, LOC122564570	LOC103379196, LOC103390756	RBBP4, RBBP7	RLOC-00028283	ENSMMUG00000021274, ENSMMUG00000040940, ENSMMUG00000043160, ENSMMUG00000043428, ENSMMUG00000048299, RBBP4, RBBP7	RBBP4, RBBP7
OG0000789	LOC122556810, slit2	LOC103383172, LOC103390624, slit1, slit2	SLIT1, SLIT2, SLIT3	RLOC-00002274, RLOC-00010514	SLIT1, SLIT2, SLIT3	SLIT2, SLIT3
OG0000790	LOC122558545, si_dkeyp-120h9.1	LOC103378974, LOC103394389, LOC103396137, slc7a7	SLC7A6, SLC7A7	RLOC-00000831, RLOC-00010442, RLOC-00014552, RLOC-00015763, RLOC-00016019	SLC7A7	LOC102461694, SLC7A6
OG0000792	LOC122559527, LOC122559540, LOC122565475	LOC103398890, arrdc2, arrdc3	ARRDC2, ARRDC3	RLOC-00004148, RLOC-00024802, RLOC-00025878, RLOC-00026170	ARRDC2, ARRDC3	ARRDC2, ARRDC3
OG0000793	LOC122559588, LOC122563324	LOC103382782, adipor1	ADIPOR1, ADIPOR2	RLOC-00016758, RLOC-00018409, RLOC-00020133, RLOC-00020351, RLOC-00021405, RLOC-00026245	ADIPOR2, ENSMMUG00000007046	ADIPOR1, ADIPOR2
OG0000794	LOC122559860, LOC122563030	LOC103385208, LOC103385342, LOC103386560, slc16a7	SLC16A1, SLC16A7	RLOC-00001307, RLOC-00010719, RLOC-00013152	SLC16A1, SLC16A7	LOC102446585, SLC16A1, SLC16A7
OG0000795	LOC122559989, mylk3, mylk4b	mylk4	MYLK2, MYLK3, MYLK4	RLOC-00007487, RLOC-00017733, RLOC-00020141	MYLK2, MYLK3, MYLK4	MYLK2, MYLK3, MYLK4
OG0000796	LOC122559993, LOC122560017, LOC122560022	LOC103384504, LOC103386353	BPI, LBP	RLOC-00000646, RLOC-00019654, RLOC-00023231, RLOC-00023542, RLOC-00024188, RLOC-00029044	BPI, LBP	BPI
OG0000797	LOC122560160, xkr4, xkr6a	LOC103385616, LOC103389677, LOC103398689, xkr4, xkr7	XKR4, XKR6, XKR7	RLOC-00013114	XKR4, XKR6	XKR6, XKR7
OG0000798	LOC122561369, prkcq	LOC103386180, prkcd, prkcq	PRKCD, PRKCQ	RLOC-00000550, RLOC-00014117, RLOC-00021290, RLOC-00024386, RLOC-00025225	PRKCD, PRKCQ	PRKCD, PRKCQ
OG0000799	LOC122561372, LOC122564921	LOC103381943, LOC103387241, ppa2	PPA1	RLOC-00003508, RLOC-00017823, RLOC-00021772, RLOC-00024225, RLOC-00028652, RLOC-00028809	ENSMMUG00000005642, PPA1	PPA1, PPA2
OG0000800	LOC122561761, plxnb1b	LOC103380335, LOC103382457, LOC103384373, LOC103386623, LOC103399466	PLXNB1, PLXNB2, PLXNB3	RLOC-00010912, RLOC-00012158, RLOC-00027411	PLXNB3	LOC102450681, PLXNB2
OG0000801	LOC122562038, rab40c	LOC103384014, LOC103393433	RAB40A, RAB40AL, RAB40B, RAB40C	RLOC-00000214, RLOC-00003978	RAB40A, RAB40AL, RAB40B, RAB40C	RAB40B, RAB40C
OG0000802	LOC122562176, prkar1b	LOC103393535, prkar1a, prkar1b	PRKAR1A, PRKAR1B	RLOC-00008328, RLOC-00010152, RLOC-00010305, RLOC-00023364, RLOC-00028541	ENSMMUG00000002194, ENSMMUG00000040442	PRKAR1A, PRKAR1B
OG0000803	LOC122562281, prkcba	LOC103383625, LOC103387841, LOC103393016, prkca, prkcb	PRKCA, PRKCB, PRKCG	RLOC-00023152	PRKCA, PRKCB, PRKCG	PRKCA, PRKCB
OG0000804	LOC122562421, LOC122562784, LOC122562786, LOC122562787, LOC122562850, slc2a11b	LOC103385788, LOC103397336, LOC112487381	ENSG00000251357, SLC2A11	RLOC-00015838, RLOC-00019846	SLC2A11	LOC102461712, SLC2A11
OG0000805	LOC122562487, LOC122562825	LOC103384484, LOC103384498, LOC103386360, LOC103386361, LOC103386362, LOC103386695, LOC103386705	HES5	RLOC-00005179	HES5	LOC102453830, LOC102454225, LOC102454467, LOC102458752
OG0000806	LOC122562519, LOC122563905	LOC103377638, LOC103397760, cltc	CLTC, CLTCL1	RLOC-00007811, RLOC-00007842, RLOC-00010110, RLOC-00011145, RLOC-00018317	CLTC, CLTCL1	CLTC, CLTCL1
OG0000807	LOC122562589, LOC122565247	LOC103384135, LOC103390790, LOC103395872, LOC103399109	ABCA1	RLOC-00003387, RLOC-00006450, RLOC-00007192, RLOC-00008797, RLOC-00013684, RLOC-00015228	ABCA1, ENSMMUG00000018286	ABCA1
OG0000808	LOC122562654, LOC122563842	LOC103381607, LOC103386220, LOC103397433, mylpf	MYL10, MYL11, MYL2	RLOC-00008604	MYL10, MYL2, MYLPF	LOC102457840, MYL10, MYL2
OG0000809	LOC122562678, orai2	LOC103390458, LOC103396904, LOC103398044, orai2	ORAI1, ORAI2	RLOC-00002566, RLOC-00012960, RLOC-00020715	ORAI1, ORAI2	ORAI1, ORAI2, ORAI3
OG0000810	LOC122563579, zdhhc14, zdhhc9	LOC103385232, zdhhc18, zdhhc9	ZDHHC14, ZDHHC18, ZDHHC9	RLOC-00016481, RLOC-00020506	ENSMMUG00000041160, ZDHHC14, ZDHHC9	ZDHHC14, ZDHHC18
OG0000811	LOC122563907, ypel1	LOC103378571, LOC103393221, ypel1	YPEL1, YPEL2, YPEL3, YPEL4	RLOC-00009578	YPEL1, YPEL2, YPEL3, YPEL4	YPEL1, YPEL4
OG0000813	LOC122564813, ptgs2b	LOC103390448, LOC103397598, ptgs2	PTGS1, PTGS2	RLOC-00001860, RLOC-00002196, RLOC-00018878, RLOC-00023124, RLOC-00028180	PTGS1, PTGS2	PTGS1, PTGS2
OG0000814	LOC122564906, tet3	LOC103387319, LOC103397059, LOC103397467, LOC107988255, LOC112486617, tet2	TET2, TET3	RLOC-00019414, RLOC-00021518	TET2, TET3	TET2, TET3
OG0000815	LOC122565176, map2k1	map2k1, map2k2	MAP2K1, MAP2K2	RLOC-00005068, RLOC-00010644, RLOC-00012968, RLOC-00024091, RLOC-00028034	ENSMMUG00000016840, ENSMMUG00000019564, ENSMMUG00000029016	MAP2K1, MAP2K2
OG0000816	LOC122565263, LOC122565264, rab11a	LOC103376755, LOC103376760, LOC103378951, LOC103388828, LOC103395887	RAB11A, RAB11B	RLOC-00001574, RLOC-00003909, RLOC-00007219, RLOC-00009072	RAB11A	RAB11A
OG0000817	LOC122565509, ube2r2	LOC103386419, LOC103395929, LOC103397164	CDC34, UBE2R2	RLOC-00017280, RLOC-00018666, RLOC-00021557, RLOC-00027365, RLOC-00027921	CDC34, UBE2R2	CDC34, UBE2R2
OG0000818	lrba, nbeaa	lrba, nbea	LRBA, NBEA	RLOC-00004905, RLOC-00005754, RLOC-00005860, RLOC-00014656, RLOC-00024052, RLOC-00024097	ENSMMUG00000002212, NBEA	LRBA, NBEA
OG0000819	lygl1	LOC103378773, lyg	LYG2	RLOC-00002106, RLOC-00002503, RLOC-00003432, RLOC-00013243, RLOC-00020369, RLOC-00027834, RLOC-00028695	LYG2	LOC102445543, LOC102445789, LOC102446023, LOC102456758
OG0000820	mtmr6, mtmr7b, mtmr8	LOC103384313, LOC103391312, mtmr6	MTMR6, MTMR7, MTMR8	RLOC-00005197	MTMR6, MTMR7, MTMR8	MTMR6, MTMR7, MTMR8
OG0000821	plod1a, plod2	LOC103389255, plod1, plod2	PLOD1, PLOD2, PLOD3	RLOC-00009523, RLOC-00011778	PLOD1, PLOD2, PLOD3	LOC102445695, PLOD1, PLOD3
OG0000822	ppp2r5ca, ppp2r5d	LOC103378138, LOC103380987, ppp2r5d	PPP2R5C, PPP2R5D	RLOC-00007749, RLOC-00009104, RLOC-00011669	ENSMMUG00000006148, ENSMMUG00000040066, PPP2R5C, PPP2R5D	PPP2R5C, PPP2R5D
OG0000823	ranbp2	LOC103392282	RANBP2, RGPD1, RGPD2, RGPD3, RGPD4, RGPD5, RGPD6, RGPD8	RLOC-00005683, RLOC-00005787, RLOC-00005904, RLOC-00005954	RANBP2	RGPD4
OG0000824	sec31a, sec31b	LOC103381934, sec31a	SEC31A	RLOC-00010422, RLOC-00010664, RLOC-00011031, RLOC-00011955, RLOC-00014437, RLOC-00016905, RLOC-00017074, RLOC-00021071, RLOC-00028267	SEC31A	SEC31A
OG0000825	tmem161a, tmem161b	LOC103397122, LOC103397504, tmem161a	TMEM161A, TMEM161B	RLOC-00011563	ENSMMUG00000009319, ENSMMUG00000039818, ENSMMUG00000043066, ENSMMUG00000044052, ENSMMUG00000047539, ENSMMUG00000047926, TMEM161A	TMEM161B
OG0000837	LOC122549778, abcb4, abcb5	LOC103388176	ABCB1, ABCB4, ABCB5	RLOC-00013462, RLOC-00014542, RLOC-00019857	ABCB1, ABCB5	ABCB1, LOC102448702, LOC102463299
OG0000838	abi1a	LOC103398843, abi1	ABI1	RLOC-00000865, RLOC-00004592, RLOC-00018072, RLOC-00019995, RLOC-00020643, RLOC-00023780, RLOC-00024508, RLOC-00026540, RLOC-00027080	ABI1	ABI1
OG0000839	aff2, aff3	LOC103391271, LOC103391713	AFF2, AFF3	RLOC-00008919, RLOC-00011885, RLOC-00016613, RLOC-00022275	AFF2, ENSMMUG00000022836, ENSMMUG00000037520	AFF2, AFF3
OG0000840	LOC122552296, angptl1a, angptl2b	LOC103376738, LOC103392572, LOC103398341, LOC103398820	ANGPTL1, ANGPTL2	RLOC-00000773, RLOC-00018790	ANGPTL1, ANGPTL2	ANGPTL1, ANGPTL2
OG0000841	LOC122559777, ano3	LOC103380196, LOC103383089	ANO3, ANO4	RLOC-00006516, RLOC-00007791, RLOC-00010308, RLOC-00012518, RLOC-00012580, RLOC-00014295	ANO3	ANO3, ANO4
OG0000842	LOC122546798, LOC122560501, anpepb	LOC103379305, LOC103379629, LOC103379762, anpep	ANPEP, LVRN	RLOC-00000627, RLOC-00001383, RLOC-00001600	ANPEP, LVRN	LVRN
OG0000843	apbb1, apbb2b	LOC103390903, apbb1, apbb2	APBB1, APBB2	RLOC-00006058, RLOC-00006206, RLOC-00006799, RLOC-00012603, RLOC-00017975	APBB1, APBB2	APBB2
OG0000844	LOC122556611, arhgap10	arhgap10, arhgap26	ARHGAP10, ARHGAP26	RLOC-00006327, RLOC-00009142, RLOC-00010064, RLOC-00016049, RLOC-00017297	ARHGAP10, ARHGAP26	ARHGAP10, ARHGAP26
OG0000845	LOC122550467, arhgef6	arhgef6, arhgef7	ARHGEF6, ARHGEF7	RLOC-00004696, RLOC-00008898, RLOC-00013147, RLOC-00023190	ARHGEF6, ARHGEF7	ARHGEF6, LOC102446571, LOC102455468
OG0000846	LOC122558467, atrn, atrnl1b	atrn, atrnl1	ATRN, ATRNL1	RLOC-00007641, RLOC-00007742, RLOC-00008108, RLOC-00008135	ATRN, ATRNL1	ATRN, ATRNL1
OG0000847	bmpr1aa, bmpr1ba	LOC103390142, LOC103390150, bmpr1a, bmpr1b	BMPR1A, BMPR1B	RLOC-00001701, RLOC-00006963	BMPR1B, ENSMMUG00000011852, ENSMMUG00000031530	BMPR1A, BMPR1B
OG0000848	LOC122548393, brwd1, brwd3	brwd3, phip	BRWD1, BRWD3, PHIP	RLOC-00009757	BRWD1, BRWD3, PHIP	BRWD1, BRWD3, PHIP
OG0000849	btf3, btf3l4	LOC103397751, btf3, btf3l4	BTF3, BTF3L4	RLOC-00000158, RLOC-00008200, RLOC-00028316	BTF3, ENSMMUG00000008647, ENSMMUG00000043042	BTF3, BTF3L4
OG0000850	LOC122544201, btg4	LOC103388524, LOC103394833, LOC103394835, LOC103395150	BTG3, BTG4	RLOC-00017118, RLOC-00017753, RLOC-00018824	BTG3, BTG4	BTG4, LOC102446080
OG0000852	LOC122546874, LOC122548528, cdc42bpb	LOC103398529, cdc42bpb	CDC42BPA, CDC42BPB, CDC42BPG	RLOC-00000246	CDC42BPA, CDC42BPB, CDC42BPG	CDC42BPA, CDC42BPB, CDC42BPG
OG0000853	LOC122545160, LOC122545411, LOC122545540, LOC122546157, LOC122552117, LOC122552870, LOC122564952, cep350	cep350	CEP350	RLOC-00006130, RLOC-00014827	CEP350	CEP350, LOC102446441
OG0000854	LOC122549032, chmp4ba	LOC103377473, LOC103386781, chmp4b	CHMP4A, CHMP4B, CHMP4C	RLOC-00001718, RLOC-00021046	CHMP4B, CHMP4C, ENSMMUG00000029343	CHMP4B, CHMP4C
OG0000855	cita	LOC103397029, LOC103397033, LOC103397430, cit	CIT	RLOC-00009033	CIT	CIT, LOC102450216, LOC102451575, LOC102452645, LOC102458118, LOC102463589, LOC112545373
OG0000856	cited1, cited2, cited4b	LOC103387897, LOC112486269, cited1	CITED1, CITED2, CITED4	RLOC-00001395	CITED1, CITED2, CITED4	CITED2, LOC102460782
OG0000857	clip1a, clip2	ccdc62, clip1, clip2	CLIP1, CLIP2	RLOC-00007761, RLOC-00013655, RLOC-00014358, RLOC-00018161, RLOC-00021578	CLIP2	CLIP1, CLIP2
OG0000858	crk, crkl	LOC103377807, LOC103395373, crkl	CRK, CRKL	RLOC-00000648, RLOC-00016254, RLOC-00019902	CRK, ENSMMUG00000041565	CRK, CRKL, LOC102456320
OG0000859	LOC122562943, csrp3	LOC103386536, csrp2	CSRP1, CSRP2	RLOC-00000688, RLOC-00015484, RLOC-00016912, RLOC-00016983, RLOC-00022412, RLOC-00024816	CSRP1, CSRP2	CSRP2
OG0000860	LOC122564179, cux2b	LOC103397035, LOC103397493, cux1	CUX1, CUX2	RLOC-00002203, RLOC-00019362, RLOC-00021872, RLOC-00025455	CUX1, CUX2	CUX1, CUX2
OG0000861	LOC122546746, LOC122551097, dchs2	LOC103378210, LOC103395499, dchs2	DCHS1, DCHS2	RLOC-00006910, RLOC-00010785	DCHS1, DCHS2	DCHS2, LOC102450261, LOC102457127
OG0000862	LOC122549140, LOC122560041, dok4	LOC103379208, dok6	DOK4, DOK5, DOK6	RLOC-00022974	DOK4, DOK5, DOK6	DOK4, DOK5, DOK6
OG0000863	LOC122540344, LOC122556138, dvl2	dvl1, dvl2, dvl3	DVL1, DVL2, DVL3	RLOC-00013772	DVL1, DVL3	DVL2, DVL3, LOC102448187
OG0000864	LOC122543374, LOC122549819, dync1i2b	LOC103395899, dync1i1, dync1i2	DYNC1I1, DYNC1I2	RLOC-00010471, RLOC-00021262, RLOC-00023239	DYNC1I1, DYNC1I2	DYNC1I1, DYNC1I2
OG0000865	eif3i	LOC103378222, LOC103386460, LOC103388576, LOC103392999, LOC103394310, LOC103394644, LOC103399022, LOC112488455, LOC112488559	EIF3I	RLOC-00028318	EIF3I, ENSMMUG00000006119	EIF3I
OG0000866	LOC122549046, esco2	LOC103377420, esco2	ESCO1, ESCO2	RLOC-00008558, RLOC-00008959, RLOC-00014735, RLOC-00022154, RLOC-00022248	ESCO1, ESCO2	ESCO1, ESCO2
OG0000867	esr1	LOC103380669, LOC103381193, LOC103382676, LOC103382744	ESR1, ESR2	RLOC-00006194, RLOC-00007776, RLOC-00013482, RLOC-00017538	ESR1, ESR2	ESR1, ESR2
OG0000868	LOC122551676, esyt2b	LOC103396750, esyt2, esyt3	ESYT2, ESYT3	RLOC-00000793, RLOC-00001032, RLOC-00010113, RLOC-00014410	ESYT2, ESYT3	ESYT2, ESYT3
OG0000869	LOC122552400, LOC122556757, LOC122562192, fabp10a, fabp6	LOC103387923, LOC103391202, LOC103391203, LOC103393917, LOC103396627	FABP6	RLOC-00005599	FABP6	FABP6, LOC102459501
OG0000870	LOC122541001, fam49bb	LOC103377397, LOC103380735, LOC103394667, LOC103396849	CYRIA, CYRIB	RLOC-00002044, RLOC-00007357, RLOC-00008580	FAM49A, FAM49B	FAM49A, FAM49B
OG0000871	LOC122550994, fbxw7	fbxw7	FBXW7	RLOC-00003281, RLOC-00006931, RLOC-00010382, RLOC-00011264, RLOC-00014886, RLOC-00015930, RLOC-00016249, RLOC-00024530, RLOC-00026551	FBXW7	FBXW7
OG0000873	frrs1b, zgc_163022	LOC112488695, frrs1	FRRS1	RLOC-00007125, RLOC-00007804, RLOC-00010561, RLOC-00010817, RLOC-00015257, RLOC-00025372	FRRS1	LOC102446348, LOC102446988, LOC102451418
OG0000874	fsd1, fsd1l	fsd1	FSD1, FSD1L	RLOC-00008091, RLOC-00008971, RLOC-00018102, RLOC-00018136, RLOC-00018455, RLOC-00028168	FSD1, FSD1L	FSD1, FSD1L
OG0000875	LOC122565387, furina	LOC103378886, furin	FURIN, PCSK4	RLOC-00004395, RLOC-00011803, RLOC-00014625, RLOC-00014968, RLOC-00019541, RLOC-00028255	FURIN, PCSK4	PCSK4
OG0000876	LOC122557735, galnt17	LOC103377173, galnt17, galnt18	GALNT17, GALNT18	RLOC-00003357, RLOC-00020792, RLOC-00023905, RLOC-00024846	GALNT17, GALNT18	GALNT17, LOC102459713
OG0000877	LOC122552282, gipc2, gipc3	LOC103392724, LOC103394371, gipc2	GIPC1, GIPC2	RLOC-00028329	GIPC1, GIPC2, GIPC3	GIPC1, GIPC2, GIPC3
OG0000878	LOC122554538, gpsm1b	LOC103395978, LOC103396208, gpsm1	GPSM1, GPSM2	RLOC-00014703, RLOC-00016173, RLOC-00017254, RLOC-00023287	GPSM1, GPSM2	GPSM2, LOC102455796
OG0000879	kcnh1a, kcnh5b	LOC103380816, LOC103383363, LOC103387004, kcnh5	ENSG00000283952, KCNH1, KCNH5	RLOC-00020946, RLOC-00023133	KCNH1, KCNH5	KCNH1, KCNH5
OG0000880	LOC122539849, kcnh3, kcnh8	LOC103381470, LOC103391564, LOC103393183, kcnh8	KCNH3, KCNH4, KCNH8	RLOC-00004479	KCNH3, KCNH4, KCNH8	KCNH8
OG0000881	kif2a, kif2c	LOC103389980, LOC103398287, LOC103398372	KIF2A, KIF2B, KIF2C	RLOC-00004784, RLOC-00020259, RLOC-00025336	KIF2B, KIF2C	KIF2A, KIF2C
OG0000882	larp4b	LOC103384619, LOC103399710, larp4b	LARP4, LARP4B	RLOC-00006377, RLOC-00006553, RLOC-00009060, RLOC-00017860	ENSMMUG00000045683, LARP4, LARP4B	LARP4, LARP4B
OG0000883	LOC122542909, LOC122552695, lgals9l1	LOC103377745, LOC103381369, LOC103385371	LGALS8, LGALS9, LGALS9B, LGALS9C	RLOC-00004925	ENSMMUG00000017890, LGALS8	LGALS8, LGALS9
OG0000884	LOC122542008, lin7a, lin7c	lin7a, lin7b, lin7c	LIN7A, LIN7B, LIN7C	RLOC-00000181, RLOC-00008646	LIN7A, LIN7C	LIN7A, LIN7C
OG0000885	LOC122562539, lingo1a	LOC103378804, LOC103379628, LOC103379984, LOC103388695, LOC103394261, lingo2	LINGO1, LINGO2	RLOC-00020785	LINGO1, LINGO2	LINGO1, LINGO2
OG0000886	lmcd1, tes	LOC103386666, LOC103399058, tes	LMCD1, TES	RLOC-00004907, RLOC-00010649, RLOC-00012758, RLOC-00015664	LMCD1, TES	LMCD1, TES
OG0000887	LOC122539282, LOC122541835, msx2b	LOC103384139, LOC103387396, msx1	MSX1, MSX2	RLOC-00004125, RLOC-00024400, RLOC-00027805	ENSMMUG00000004932	MSX1, MSX2, VENTX
OG0000888	LOC122539329, LOC122553908, LOC122556621	LOC103377966, LOC103390935	TRPC3, TRPC6, TRPC7	RLOC-00006115	TRPC3, TRPC6, TRPC7	TRPC3, TRPC6, TRPC7
OG0000889	LOC122539420, LOC122556786, LOC122561119	stk32a, stk32c	STK32A, STK32B, STK32C	RLOC-00005204	STK32A, STK32B, STK32C	STK32A, STK32B, STK32C
OG0000890	LOC122539556, LOC122556694	LOC103391234, clta	CLTA, CLTB	RLOC-00003293, RLOC-00003874, RLOC-00004305, RLOC-00010495, RLOC-00024020	CLTA, CLTB	CLTA, CLTB
OG0000891	LOC122539828, LOC122549654	LOC103381858, LOC103393667, thrb	THRA, THRB	RLOC-00000042, RLOC-00007088, RLOC-00008496, RLOC-00023226, RLOC-00023441	THRA, THRB	THRB
OG0000892	LOC122539836, LOC122543215, ormdl1	LOC103381859, ormdl1, ormdl2	ORMDL1, ORMDL2, ORMDL3	RLOC-00024187	ORMDL1, ORMDL2, ORMDL3	ORMDL1, ORMDL3
OG0000893	LOC122539965, zbtb47b	zbtb47, znf652	ZBTB47, ZNF652	RLOC-00001319, RLOC-00001666, RLOC-00009120, RLOC-00013261	ZBTB47, ZNF652	LOC102446664, ZBTB47, ZNF652
OG0000894	LOC122540028, LOC122548922	LOC103381624, LOC103396399	CRHR1, CRHR2, LINC02210-CRHR1	RLOC-00001245, RLOC-00004772, RLOC-00006402, RLOC-00021352	CRHR2, ENSMMUG00000004108	CRHR1, CRHR2
OG0000895	LOC122540218, LOC122547821, LOC122556098	LOC103391400, LOC103394751, cldn1, cldn19	CLDN1, CLDN19, CLDN7	RLOC-00004445	CLDN1, CLDN7	CLDN1, CLDN7
OG0000896	LOC122540553, rpl23a	rpl23a	RPL23A	RLOC-00005596	ENSMMUG00000007073, ENSMMUG00000018010, ENSMMUG00000022951, ENSMMUG00000029880, ENSMMUG00000030042, ENSMMUG00000030801, ENSMMUG00000032340, ENSMMUG00000048720, RPL23A	RPL23A
OG0000897	LOC122540917, LOC122545370	LOC103379863, LOC103388044, LOC103399743, akap13, arhgef2	AKAP13, ARHGEF2	RLOC-00000571, RLOC-00009302, RLOC-00021838	ARHGEF2	AKAP13, LOC102461987
OG0000898	LOC122541051, mctp1a	LOC103379290, LOC103380573, LOC103389933, mctp1	MCTP1, MCTP2	RLOC-00015528, RLOC-00018718, RLOC-00025350	MCTP1, MCTP2	MCTP1, MCTP2
OG0000900	LOC122541208, LOC122541209	LOC103388956, LOC103393838, LOC103398854, abcb9	ABCB9, ENSG00000250264, TAP1, TAP2	RLOC-00008218, RLOC-00013841	ABCB9, ENSMMUG00000011293	ABCB9
OG0000902	LOC122541600, LOC122563372, LOC122563459, LOC122564386	LOC103377923, LOC103377984	DCDC2, DCDC2B	RLOC-00008396, RLOC-00013769, RLOC-00015267	DCDC2, DCDC2B	DCDC2, DCDC2B
OG0000903	LOC122541755, pax5	LOC103381930, LOC103387228, pax5	PAX2, PAX5	RLOC-00014720, RLOC-00019160, RLOC-00023204, Transcript841839.p3-add	PAX2, PAX5	LOC102444432, PAX5
OG0000904	LOC122541771, LOC122549088, LOC122560145	pxdn	PXDN, PXDNL	RLOC-00009613, RLOC-00009824, RLOC-00018229, RLOC-00019828, RLOC-00019849	PXDN, PXDNL	LOC102447528, PXDN
OG0000905	LOC122541789, LOC122556645, LOC122564950	LOC103381949, LOC103397812	ADAMTS14, ADAMTS2, ADAMTS3	RLOC-00000645	ADAMTS14, ADAMTS2, ADAMTS3	ADAMTS14, ADAMTS3, LOC102456107
OG0000906	LOC122542113, LOC122545151, LOC122561921, LOC122562092, uts2r5	LOC103382117, LOC103383446, LOC103388272, uts2r	UTS2R	RLOC-00023406	UTS2R	LOC102444635, LOC102447863, LOC102458647
OG0000907	LOC122542119, LOC122557843, LOC122561592, LOC122561593	LOC103379778, LOC103380356, LOC103382441, LOC107988654	KCNJ11, KCNJ8	RLOC-00018771	KCNJ11, KCNJ8	KCNJ11, KCNJ8
OG0000908	LOC122542317, LOC122560857	LOC103383254, LOC103393729, ubn2	UBN1, UBN2	RLOC-00011595, RLOC-00011603, RLOC-00018938, RLOC-00025147	UBN1, UBN2	UBN1, UBN2
OG0000909	LOC122542508, LOC122546465, tars1	LOC103379320, tars	TARS1, TARS3	RLOC-00009545, RLOC-00021346, RLOC-00023631	TARS, TARSL2	LOC102446899, TARS, TARS2
OG0000910	LOC122542525, snx2	LOC103379990, LOC103398435, snx2	SNX1, SNX2	RLOC-00019762, RLOC-00026149, RLOC-00028362, RLOC-00028374	SNX1, SNX2	SNX1, SNX2
OG0000911	LOC122542603, LOC122560750, LOC122565337	LOC103394965, csnk1g1	CSNK1G1, CSNK1G2, CSNK1G3	RLOC-00006399, RLOC-00022024	CSNK1G1, CSNK1G2, CSNK1G3, ENSMMUG00000042960	CSNK1G1
OG0000912	LOC122542625, LOC122544699	LOC103379975, LOC103388254, LOC103394567	RPS27, RPS27L	RLOC-00000233, RLOC-00022746	ENSMMUG00000040155, ENSMMUG00000043871, RPS27, RPS27L	RPS27, RPS27L
OG0000913	LOC122542680, LOC122542811, strn3	LOC103383384, strn, strn3	STRN, STRN3	RLOC-00009374, RLOC-00016567, RLOC-00022624	STRN, STRN3	STRN, STRN3
OG0000915	LOC122542899, LOC122553879, snap25a	LOC103398514, snap23, snap25	SNAP23, SNAP25	RLOC-00002705, RLOC-00005137, RLOC-00018396	SNAP23, SNAP25	SNAP23, SNAP25
OG0000916	LOC122542901, LOC122553858, tmem87b	LOC103378350, tmem87a, tmem87b	TMEM87A, TMEM87B	RLOC-00006048, RLOC-00011769, RLOC-00020084, RLOC-00024445	TMEM87A, TMEM87B	TMEM87A
OG0000917	LOC122542980, LOC122543181, LOC122554658, myofl	LOC103387219, dysf, myof	DYSF, MYOF	RLOC-00024307, RLOC-00028224	DYSF, MYOF	DYSF, MYOF
OG0000918	LOC122543010, znf503	LOC103381513, LOC103390062, LOC103397207, LOC103397455, znf503	ZNF503, ZNF703	RLOC-00002666, RLOC-00003930, RLOC-00026811	ZNF503, ZNF703	ZNF703
OG0000919	LOC122543058, pitx1, pitx2, pitx3	LOC103386944, pitx1, pitx2	PITX1, PITX2, PITX3	RLOC-00026160	PITX2	PITX1, PITX2, PITX3
OG0000920	LOC122543082, slc20a2	LOC103396999, LOC103397731, LOC103398325, slc20a1	SLC20A1, SLC20A2	RLOC-00001204, RLOC-00009927, RLOC-00011474, RLOC-00012178	SLC20A1	SLC20A1, SLC20A2
OG0000921	LOC122543207, myo1b	myo1b	MYO1A, MYO1B	RLOC-00001784, RLOC-00008925, RLOC-00010106, RLOC-00013155, RLOC-00016884, RLOC-00017952, RLOC-00018958	MYO1A, MYO1B	MYO1B
OG0000922	LOC122543311, LOC122551807, shha	LOC103377530, ihh	DHH, IHH, SHH	RLOC-00000173, RLOC-00003341	DHH, IHH, SHH	DHH, SHH
OG0000923	LOC122543313, LOC122550126, LOC122551805	LOC103389875, LOC103391741, LOC103396171, prkag1	PRKAG1, PRKAG2	RLOC-00010324, RLOC-00012397, RLOC-00021121	PRKAG1, PRKAG2	PRKAG2
OG0000925	LOC122543776, ppm1aa, ppm1ba	ppm1a, ppm1b	ENSG00000285542, PPM1A, PPM1B	RLOC-00000542, RLOC-00011821, RLOC-00014463, RLOC-00020828	PPM1B	PPM1A, PPM1B
OG0000926	LOC122543974, LOC122553854	LOC103381542, ganab	GANAB, GANC	RLOC-00002259, RLOC-00008211, RLOC-00019657, RLOC-00021429, RLOC-00023022	GANAB, GANC	GANAB, GANC
OG0000928	LOC122544751, LOC122544752, ubap2a	LOC103386428, LOC103397175, LOC103397519, LOC107989202, ubap2l	UBAP2, UBAP2L	RLOC-00014178	UBAP2, UBAP2L	UBAP2, UBAP2L
OG0000929	LOC122545684	LOC103388294, gapdh	GAPDH, GAPDHS	RLOC-00004401	ENSMMUG00000000436, ENSMMUG00000000837, ENSMMUG00000006443, ENSMMUG00000011266, ENSMMUG00000012016, ENSMMUG00000013435, ENSMMUG00000018679	GAPDH, GAPDHS
OG0000930	LOC122546251, LOC122553627, peli1b	LOC103381001, LOC103385536, LOC103387098, peli2	PELI1, PELI2, PELI3	RLOC-00025080	PELI2, PELI3	PELI1, PELI2
OG0000931	LOC122546574, LOC122563738	LOC103394706, manea, maneal	MANEA, MANEAL	RLOC-00008730, RLOC-00019660, RLOC-00023730	MANEA, MANEAL	LOC102451146, MANEA, MANEAL
OG0000932	LOC122546947, LOC122555749, LOC122555750, LOC122555751, LOC122556283	tf	LTF, TF	RLOC-00019408, RLOC-00019586, RLOC-00020342	LTF, TF	LOC102446694, TF
OG0000933	LOC122547162, LOC122556800, LOC122560970	rgs14	RGS10, RGS14	RLOC-00002567, RLOC-00017563, RLOC-00018384, RLOC-00018593, RLOC-00026929	RGS10, RGS14	LOC106731904, RGS10
OG0000934	LOC122547216, srsf11	LOC103396307, srsf11	SRSF11	RLOC-00014792, RLOC-00015673, RLOC-00021900, RLOC-00023297, RLOC-00023670, RLOC-00025124, RLOC-00025436	ENSMMUG00000047560, SRSF11	SRSF11
OG0000936	LOC122548262	LOC103387331, pgam2	PGAM1, PGAM2, PGAM4	RLOC-00028776	ENSMMUG00000002417, ENSMMUG00000006131, ENSMMUG00000010554, ENSMMUG00000047463, ENSMMUG00000048394, PGAM1, PGAM2	PGAM1
OG0000937	LOC122548295, lpar1	LOC103383231, LOC103392869, LOC103399363, lpar1	LPAR1, LPAR2	RLOC-00016216, RLOC-00027664	ENSMMUG00000001087, ENSMMUG00000006906, LPAR2	LOC102447107, LPAR1
OG0000938	LOC122548483, LOC122553842	LOC103387492, LOC103387737	CYP1B1	RLOC-00011194, RLOC-00014424, RLOC-00014678, RLOC-00015841, RLOC-00017908, RLOC-00019468, RLOC-00019568, RLOC-00025248	ENSMMUG00000013945	LOC102451045
OG0000939	LOC122548554, LOC122553327, LOC122553402, LOC122555212	LOC103393288, LOC103396712, LOC103396721, LOC103398924, LOC103398926	APOLD1	RLOC-00000937, RLOC-00003369	APOLD1	APOLD1, LOC102446540
OG0000940	LOC122548766, LOC122559893, piezo1	LOC103384507, LOC103392004, piezo1, piezo2	PIEZO1, PIEZO2	RLOC-00006189, RLOC-00015165, RLOC-00026563	PIEZO1	LOC102443503, PIEZO2
OG0000941	LOC122548910, LOC122558641, LOC122560333, st3gal2	LOC103386354, st3gal1, st3gal2	ST3GAL1, ST3GAL2	RLOC-00023668	ST3GAL1, ST3GAL2	LOC102448658, LOC102454202, ST3GAL1
OG0000942	LOC122549039, LOC122560196	LOC103377455, LOC103386121, LOC103396417	MYL12A, MYL12B, MYL9	RLOC-00004975	ENSMMUG00000019893, MYL12B, MYL9	LOC102457934, LOC102459140, MYL9
OG0000944	LOC122549439, LOC122560132, LOC122563598, trim54	LOC103385157, LOC103398722, trim54, trim55	TRIM54, TRIM63	RLOC-00013308	TRIM54, TRIM63	LOC102453692, TRIM63
OG0000945	LOC122549455, LOC122560139, nkain2	nkain2	NKAIN2, NKAIN3, NKAIN4	RLOC-00002784, RLOC-00004995	NKAIN2, NKAIN3, NKAIN4	NKAIN2, NKAIN3, NKAIN4
OG0000946	LOC122549716, LOC122559982	LOC103386312, bcl2, bcl2l1	BCL2, BCL2L1, BCL2L2	RLOC-00017019, RLOC-00017469, RLOC-00021519	BCL2, BCL2L1	BCL2, BCL2L1
OG0000947	LOC122550141, LOC122551736	LOC103377337, LOC103396513, acvr2a	ACVR2A, ACVR2B	RLOC-00001228, RLOC-00001296, RLOC-00006155, RLOC-00019708	ACVR2A, ACVR2B	ACVR2A, ACVR2B
OG0000948	LOC122550343, LOC122560277	LOC103385612, LOC103387140, LOC103388575, LOC103394285	ENSG00000270299, SCRT1, SCRT2, SNAI1	RLOC-00029032	SCRT1	LOC102454731, SCRT2, ZNF408
OG0000949	LOC122550507, LOC122556183	LOC103378109, LOC103389868, LOC103390847, LOC103391592, LOC103395999	RAP2A, RAP2B, RAP2C	RLOC-00001302	RAP2B, RAP2C	LOC102456947, RAP2B
OG0000950	LOC122550705, LOC122557279, LOC122563490	LOC103387884, LOC103394714, LOC103395522, rab39b	RAB39A, RAB39B	RLOC-00018349	RAB39A, RAB39B	RAB39A, RAB39B, RAB42
OG0000951	LOC122550856, ucp1, ucp2	LOC103378166, LOC103395318, ucp1	UCP2, UCP3	RLOC-00006500, RLOC-00008696, RLOC-00009865	UCP2, UCP3	LOC102445332, LOC102459166
OG0000952	LOC122551019	LOC103390475, LOC103398615, tcirg1	ATP6V0A2, TCIRG1	RLOC-00002848, RLOC-00009471, RLOC-00010093, RLOC-00012057, RLOC-00013077, RLOC-00016807	ATP6V0A2, TCIRG1	ATP6V0A2
OG0000953	LOC122551066, scfd2	LOC103378185, scfd2	SCFD2	RLOC-00014303, RLOC-00018259, RLOC-00019098, RLOC-00019702, RLOC-00020046, RLOC-00021365, RLOC-00028105, RLOC-00028157	SCFD2	SCFD2
OG0000954	LOC122551150, LOC122557326, rasl11b	LOC103386208, rasl11b	RASL11A, RASL11B	RLOC-00004530, RLOC-00020411, RLOC-00021228, RLOC-00022496	RASL11B	LOC102448452, RASL11A, RASL11B
OG0000955	LOC122551392, LOC122551393	LOC103392321	UGT1A1, UGT1A10, UGT1A3, UGT1A4, UGT1A5, UGT1A6, UGT1A7, UGT1A8, UGT1A9	RLOC-00000921	ENSMMUG00000021216	LOC102443979
OG0000956	LOC122551442, xdh	xdh	AOX1, XDH	RLOC-00003981, RLOC-00009615, RLOC-00011010	AOX1, AOX2, ENSMMUG00000047974, XDH	AOX1, LOC102453236, XDH
OG0000957	LOC122551951, LOC122551952, ptprn2	LOC103389235, LOC103392078, LOC103396748, ptprn2	PTPRN, PTPRN2	RLOC-00007368, RLOC-00010183	ENSMMUG00000022806, ENSMMUG00000043269, PTPRN	PTPRN2
OG0000959	LOC122552247, LOC122558001, mast2	LOC103383988, LOC103393731, mast2, mast4	MAST1, MAST2, MAST4	RLOC-00006350	MAST2, MAST4	MAST2, MAST4
OG0000960	LOC122552264, LOC122564839, nr5a2	LOC103389645, LOC103392859, LOC103393976, LOC103397689, nr5a2	NR5A1, NR5A2	RLOC-00009319	NR5A1, NR5A2	NR5A1, NR5A2
OG0000962	LOC122553028, LOC122557270, rab38a	LOC103395386, LOC103395521, rab32, rab38	RAB32, RAB38	RLOC-00000479, RLOC-00017200, RLOC-00027989	RAB38	RAB32, RAB38
OG0000963	LOC122553126, usp54a	LOC103381525, LOC103383672, LOC103387510, LOC103390637	USP53, USP54	RLOC-00006208, RLOC-00020938, RLOC-00021895	USP53, USP54	USP53, USP54
OG0000964	LOC122553572, pld3, pld7	LOC103377883, pld4	PLD3, PLD4	RLOC-00002007, RLOC-00019525, RLOC-00024880	PLD3, PLD4	LOC102463517, PLD3, PLD4
OG0000965	LOC122553601, LOC122553602, ptgir	ptger2, ptgir	PTGDR, PTGER2, PTGIR	RLOC-00003130, RLOC-00014088, RLOC-00014718	PTGDR, PTGER2, PTGIR	LOC102454640
OG0000966	LOC122554147	LOC103377018, LOC103397480, sh3glb2	SH3GLB1, SH3GLB2	RLOC-00001316, RLOC-00011117, RLOC-00014754, RLOC-00019999, RLOC-00027534	SH3GLB1, SH3GLB2	SH3GLB1, SH3GLB2
OG0000967	LOC122554193, LOC122565348	LOC103377073, LOC103396514, LOC112486676, arhgap45	ARHGAP29, ARHGAP45	RLOC-00008329, RLOC-00010053, RLOC-00013266	ARHGAP29, ARHGAP45	ARHGAP29, ARHGAP45
OG0000968	LOC122554845, LOC122555396, LOC122555398, LOC122555399, LOC122555400, LOC122555401	LOC103386210	MX1, MX2	RLOC-00007997, RLOC-00012160	MX1, MX2	LOC102447361, LOC102450348
OG0000969	LOC122555088, znf711	LOC103395469, znf711	ZFX, ZFY, ZNF711	RLOC-00006365, RLOC-00008045, RLOC-00027184	ZFX, ZFY, ZNF711	ZFX, ZNF711
OG0000970	LOC122555157, LOC122556235, LOC122556236, slc19a3b	LOC103377553, slc19a2	SLC19A2, SLC19A3	RLOC-00016846, RLOC-00018750, RLOC-00020848	SLC19A2, SLC19A3	SLC19A2, SLC19A3
OG0000971	LOC122556180	LOC103377151, plscr3	PLSCR1, PLSCR2, PLSCR3, PLSCR5	RLOC-00003927, RLOC-00023813	PLSCR1, PLSCR3, PLSCR5	LOC102445273, PLSCR3, PLSCR5
OG0000972	LOC122556484, LOC122557430, lonrf2	lonrf2, lonrf3	LONRF2, LONRF3	RLOC-00007307, RLOC-00014012, RLOC-00015752, RLOC-00016146	LONRF2, LONRF3	LONRF2, LONRF3
OG0000973	LOC122556620, smad1, smad9	LOC103391130, smad1, smad9	SMAD1, SMAD5, SMAD9	RLOC-00001975	SMAD1, SMAD9	SMAD1, SMAD5, SMAD9
OG0000974	LOC122557104, slc9a2	LOC103389599, LOC103391728	SLC9A2, SLC9A4	RLOC-00009608, RLOC-00013359, RLOC-00017422, RLOC-00027140	SLC9A2, SLC9A4	LOC102454649, SLC9A2, SLC9A4
OG0000975	LOC122557325, usp12a, usp46	LOC103386219, usp12, usp46	USP12, USP46	RLOC-00027042	ENSMMUG00000002306, ENSMMUG00000032400, USP12, USP46	LOC102448690, USP46
OG0000976	LOC122557714, ppfibp1b	LOC103380157, LOC103382558	PPFIBP1, PPFIBP2	RLOC-00007915, RLOC-00008156, RLOC-00008547, RLOC-00008747, RLOC-00022846	PPFIBP1, PPFIBP2	PPFIBP1, PPFIBP2
OG0000977	LOC122557920, LOC122563228	LOC103385329, LOC103386529, LOC103386530, LOC103386531, LOC103386570, igsf22	IGFN1, IGSF22	RLOC-00007697, RLOC-00024918	IGFN1	IGFN1, IGSF22
OG0000978	LOC122558275	LOC103380081, LOC103398420	ENSG00000260643, ENSG00000284512, GCSH	RLOC-00002230, RLOC-00011393, RLOC-00024848	ENSMMUG00000013088, ENSMMUG00000028763, ENSMMUG00000031120, ENSMMUG00000032597, ENSMMUG00000040124	GCSH
OG0000979	LOC122558728, LOC122560259	map1lc3a	MAP1LC3A, MAP1LC3B, MAP1LC3B2	RLOC-00001977, RLOC-00002283, RLOC-00003670, RLOC-00005007, RLOC-00028653	MAP1LC3A, MAP1LC3B	MAP1LC3A, MAP1LC3B
OG0000980	LOC122558872, LOC122561654, LOC122563195	LOC103379924, LOC103384602, LOC103384819, LOC103386141, cpne8	CPNE5, CPNE8, CPNE9	RLOC-00018709	CPNE5, CPNE9	CPNE8
OG0000981	LOC122559250	LOC103398908	COX7C	RLOC-00005666	ENSMMUG00000030098, ENSMMUG00000030823, ENSMMUG00000032534, ENSMMUG00000039120, ENSMMUG00000039334, ENSMMUG00000039921, ENSMMUG00000040409, ENSMMUG00000041719, ENSMMUG00000043080, ENSMMUG00000045921	LOC102454825
OG0000982	LOC122559316, slc38a3b	LOC103384821, LOC103385914, slc38a3, slc38a5	SLC38A1, SLC38A3	RLOC-00000216, RLOC-00009126, RLOC-00017319, RLOC-00017925	SLC38A1, SLC38A3	SLC38A1
OG0000983	LOC122559779, LOC122563315, LOC122563316, slc5a12, slc5a8l	LOC103386557, slc5a8	SLC5A12, SLC5A8	RLOC-00001015, RLOC-00001368	SLC5A12, SLC5A8	SLC5A12, SLC5A8
OG0000985	LOC122559857, usp4	usp15, usp4	USP15, USP4	RLOC-00006996, RLOC-00008155, RLOC-00016382, RLOC-00026216, RLOC-00028427	USP15, USP4	USP15, USP4
OG0000986	LOC122559963, lpin2	LOC103386123, LOC103396437, lpin2	LPIN2, LPIN3	RLOC-00005107, RLOC-00015063, RLOC-00015978, RLOC-00020401	LPIN2, LPIN3	LPIN2, LPIN3
OG0000987	LOC122560248, LOC122563863, LOC122564200	LOC103378074, LOC103395642, slc13a5	SLC13A2, SLC13A5	RLOC-00005379, RLOC-00018888	SLC13A2, Slc13a5	LOC102452504, LOC102454835, LOC102460546
OG0000988	LOC122560438, LOC122560439, p4hb	LOC103383597, LOC103399438, p4hb	P4HB, PDIA2	RLOC-00001427, RLOC-00003201, RLOC-00012047, RLOC-00024145	P4HB, PDIA2	P4HB
OG0000989	LOC122560669, ntn1a	LOC103386935, LOC103393694, ntn1	NTN1, NTN3, NTN5	RLOC-00007755, RLOC-00009058, RLOC-00012044	ENSMMUG00000045539	LOC102443918, LOC102450608, NTN1
OG0000990	LOC122561472, LOC122561812, LOC122561817	cpa1	CPA1, CPA2, CPA4, CPA5	RLOC-00026498, RLOC-00026668	CPA1, CPA4	LOC102460506, LOC102460747, LOC102460988
OG0000991	LOC122561599, LOC122561600	LOC103378502, LOC103380492, LOC103382927, LOC103382928	SLCO1A2, SLCO1C1	RLOC-00015535	SLCO1A2, SLCO1C1	LOC102458761, LOC102459228, SLCO1A2, SLCO1B3
OG0000992	LOC122561808, LOC122563087	LOC103382885, LOC103385880, ahcyl1	AHCYL1, AHCYL2	RLOC-00003388, RLOC-00003936, RLOC-00012793, RLOC-00019835	AHCYL1, AHCYL2	AHCYL1, AHCYL2
OG0000993	LOC122562047, patj	LOC103383743, mpdz, patj	MPDZ, PATJ	RLOC-00012781, RLOC-00024595, RLOC-00025325, RLOC-00025821	MPDZ, PATJ	MPDZ, PATJ
OG0000994	LOC122562513	LOC103389945, LOC103397377, LOC103399008	UBE2L3, UBE2L5	RLOC-00028584	ENSMMUG00000041245, ENSMMUG00000045056, ENSMMUG00000046500, UBE2L3, UBE2L5P	LOC102448023, UBE2L3, UBE2L6
OG0000995	LOC122562630, LOC122564151	LOC103395083, LOC103397237, LOC103398658	AP1B1, AP2B1	RLOC-00009290, RLOC-00012521, RLOC-00013760, RLOC-00018321	AP1B1, AP2B1	AP2B1, LOC102453436
OG0000996	LOC122562782, LOC122563975	LOC103378294, LOC103390134, LOC103395123	ENSG00000266086, SRSF1, SRSF9	RLOC-00002342	ENSMMUG00000003260, ENSMMUG00000040941, SRSF1, SRSF9	SRSF1, SRSF9
OG0000997	LOC122564089, slc5a1	slc5a1	SLC5A1, SLC5A2, SLC5A4	RLOC-00018810, RLOC-00018971, RLOC-00024756	SLC5A1, SLC5A2, SLC5A4	LOC102446066, LOC102461558, SLC5A1
OG0000998	LOC122564926	LOC103390222, LOC103397975, LOC112486596	FUBP3	RLOC-00006589, RLOC-00006964, RLOC-00006974, RLOC-00007008, RLOC-00007471, RLOC-00007814, RLOC-00007871, RLOC-00011772	FUBP3	FUBP3
OG0001000	LOC122565474, mfsd14a1	LOC103389355, LOC103396487, LOC103398013	ENSG00000283761, MFSD14A, MFSD14B	RLOC-00003860, RLOC-00020717	ENSMMUG00000016343, HIAT1	LOC102452256, MADCAM1, MFSD14A
OG0001001	lypla1, lypla2	lypla1, lypla2	LYPLA1, LYPLA2	RLOC-00002855, RLOC-00016626, RLOC-00025063, RLOC-00026591	ENSMMUG00000016460, LYPLA1, LYPLA2	LYPLA1, LYPLA2
OG0001002	mapk8ip3, spag9b	LOC103382305, LOC103392953, mapk8ip3	MAPK8IP3, SPAG9	RLOC-00008324, RLOC-00008805, RLOC-00010258, RLOC-00025429	MAPK8IP3, SPAG9	MAPK8IP3, SPAG9
OG0001003	myom1b, myom2b	LOC103379119, LOC103383140, LOC103396416, LOC112486642, myom1	MYOM1, MYOM2	RLOC-00004864, RLOC-00010960	MYOM1, MYOM2	MYOM1, MYOM2
OG0001004	narfl	narfl	CIAO3	RLOC-00003974, RLOC-00014421, RLOC-00015877, RLOC-00017655, RLOC-00019387, RLOC-00022439, RLOC-00022594, RLOC-00024197, RLOC-00024447, RLOC-00025044	NARFL	CIAO3
OG0001005	nup160	nup160	NUP160	RLOC-00001852, RLOC-00006874, RLOC-00007186, RLOC-00007512, RLOC-00007673, RLOC-00008060, RLOC-00011805, RLOC-00011961, RLOC-00013911, RLOC-00018436	NUP160	NUP160
OG0001006	peak1, peak3	peak1, prag1	PEAK1, PRAG1	RLOC-00003005, RLOC-00009220, RLOC-00021431, RLOC-00029077	PEAK1, PRAG1	PEAK1, PEAK3, PRAG1
OG0001007	pgap6, tmem8b	LOC103396195, LOC103396940, tmem8b	PGAP6, TMEM8B	RLOC-00009412, RLOC-00010025, RLOC-00010635, RLOC-00015843, RLOC-00025843	TMEM8A, TMEM8B	TMEM8A
OG0001008	pkma	LOC103378982, LOC103380453, LOC103388276	PKLR, PKM	RLOC-00017148, RLOC-00026013	ENSMMUG00000014623, ENSMMUG00000023454, ENSMMUG00000040343, ENSMMUG00000042063, ENSMMUG00000043869, PKLR	PKM
OG0001009	pnpla6, pnpla7b	LOC103384113, LOC103389207, LOC103397565	PNPLA6, PNPLA7	RLOC-00003955, RLOC-00007137, RLOC-00011632	PNPLA6, PNPLA7	LOC102462553, PNPLA6, PNPLA7
OG0001010	ppip5k1a, ppip5k2	LOC103379791, ppip5k1	PPIP5K1, PPIP5K2	RLOC-00007889, RLOC-00009820, RLOC-00014232, RLOC-00018909, RLOC-00022411, RLOC-00022568	PPIP5K2	PPIP5K1, PPIP5K2
OG0001011	ranbp10, ranbp9	ranbp10, ranbp9	RANBP10, RANBP9	RLOC-00002577, RLOC-00007497, RLOC-00010437, RLOC-00011365, RLOC-00015541	RANBP10, RANBP9	RANBP10, RANBP9
OG0001012	rasef, zgc_162879	LOC103379455, LOC103399239, rasef	RASEF	RLOC-00000952, RLOC-00010941, RLOC-00016287, RLOC-00016406, RLOC-00016864, RLOC-00021845, RLOC-00021961	ENSMMUG00000005988	RASEF
OG0001013	rbm47	rbm47	RBM47	RLOC-00007872, RLOC-00007932, RLOC-00008085, RLOC-00009681, RLOC-00010911, RLOC-00010940, RLOC-00017377, RLOC-00018637, RLOC-00019522, RLOC-00024683	RBM47	RBM47
OG0001014	rpsa	LOC103393683	RPSA, RPSA2	RLOC-00005315, RLOC-00022441	ENSMMUG00000002237, ENSMMUG00000004941, ENSMMUG00000006605, ENSMMUG00000031373, ENSMMUG00000032441, ENSMMUG00000040192, ENSMMUG00000044960, RPSA	RPSA
OG0001015	sema3fb	LOC103385726, LOC103386510	SEMA3F	RLOC-00006496, RLOC-00007426, RLOC-00011831, RLOC-00015111, RLOC-00016160, RLOC-00017900, RLOC-00018173, RLOC-00019279, RLOC-00020484	SEMA3F	LOC106732933
OG0001016	slc26a5, slc26a6	LOC103384992, LOC103385028, LOC103385463, LOC103385542, LOC103385751	SLC26A5, SLC26A6	RLOC-00009814, RLOC-00010569	SLC26A5, SLC26A6	SLC26A5, SLC26A6
OG0001017	slc43a2b	LOC103377803, LOC103383308, LOC103395109, slc43a1	SLC43A1, SLC43A2	RLOC-00009452, RLOC-00013291, RLOC-00015435, RLOC-00023846	SLC43A1, SLC43A2	SLC43A1, SLC43A2
OG0001018	snx5, snx6	snx5, snx6	SNX5, SNX6	RLOC-00017700, RLOC-00026176	ENSMMUG00000011476, ENSMMUG00000038189, ENSMMUG00000038566, ENSMMUG00000044601, SNX6	SNX5, SNX6
OG0001019	stau2	stau2	STAU2	RLOC-00004099, RLOC-00010255, RLOC-00010399, RLOC-00010415, RLOC-00010773, RLOC-00011014, RLOC-00011045, RLOC-00011341, RLOC-00013543	ENSMMUG00000048014, STAU2	STAU2
OG0001020	taok1a, taok3a	LOC103378244, LOC103395249, LOC103397858, taok2	TAOK1, TAOK2, TAOK3	RLOC-00010266	TAOK1, TAOK2, TAOK3	TAOK1, TAOK3
OG0001021	tln1, tln2b	LOC103379362, tln1, tln2	TLN1, TLN2	RLOC-00005783, RLOC-00005792, RLOC-00006222, RLOC-00006588, RLOC-00017643	TLN1, TLN2	TLN2
OG0001022	upf3a, upf3b	upf3a, upf3b	UPF3A, UPF3B	RLOC-00019904, RLOC-00025639, RLOC-00027327, RLOC-00029029	ENSMMUG00000046682, UPF3A, UPF3B	UPF3A, UPF3B
OG0001023	wasla	LOC103381105, LOC103382833, wasl	WASL	RLOC-00000078, RLOC-00006699, RLOC-00007380, RLOC-00007914, RLOC-00010200, RLOC-00023369, RLOC-00026628, RLOC-00028648	WASL	WASL
OG0001024	zc3h7a, zc3h7bb	LOC103382148, LOC103393327, zc3h7a	ZC3H7A, ZC3H7B	RLOC-00007715, RLOC-00011338, RLOC-00019933, RLOC-00020504	ZC3H7A, ZC3H7B	ZC3H7A, ZC3H7B
OG0001033	LOC122541794, LOC122541795, aak1b	LOC103390497, LOC103397190, LOC103398247	AAK1	RLOC-00002796, RLOC-00009731, RLOC-00010301, RLOC-00013792, RLOC-00013839	AAK1	AAK1
OG0001034	LOC122563329, abtb2b, btbd11b	LOC103379248, LOC103380402, LOC103382584, LOC107988230, abtb2	ABTB2, ABTB3	RLOC-00026294	BTBD11	ABTB2, BTBD11
OG0001035	LOC122539903, acbd5a	acbd4, acbd5	ACBD4, ACBD5	RLOC-00000593, RLOC-00002219, RLOC-00020646, RLOC-00024691	ACBD4, ACBD5	ACBD4, ACBD5
OG0001037	LOC122552868, acyp1	LOC103387667, acyp1	ACYP1, ACYP2	RLOC-00001386, RLOC-00027175	ACYP1, ENSMMUG00000002152, ENSMMUG00000038441	ACYP1, ACYP2, LOC102460367
OG0001038	adam10a	LOC103380473, adam10	ADAM10	RLOC-00004957, RLOC-00008336, RLOC-00012271, RLOC-00012431, RLOC-00016036, RLOC-00017552, RLOC-00020458, RLOC-00025747	ADAM10	ADAM10
OG0001040	LOC122560572, adap2	LOC103384150, LOC103392923, LOC103393009, adap1	ADAP1, ADAP2	RLOC-00021699, RLOC-00022018	ADAP1, ADAP2	ADAP1, ADAP2
OG0001041	LOC122542964, LOC122546964, LOC122561112, adgra3	adgra1, adgra3	ADGRA1, ADGRA3	RLOC-00021716, RLOC-00026365	ENSMMUG00000019963, GPR123	ADGRA3, LOC102461716
OG0001042	LOC122546328, LOC122564928, ak5	ak1, ak5	AK1, AK5	RLOC-00005091, RLOC-00022255, RLOC-00023607	AK1, AK5	AK1, AK5
OG0001043	LOC122541810, arhgap24	LOC103387357, arhgap22, arhgap24	ARHGAP22, ARHGAP24	RLOC-00012565, RLOC-00013259, RLOC-00017295	ARHGAP22, ARHGAP24	ARHGAP22, ARHGAP24
OG0001044	LOC122542092, arhgdia, arhgdig	LOC103384292, arhgdia	ARHGDIA, ARHGDIB, ARHGDIG	RLOC-00003979, RLOC-00027101	ARHGDIA, ARHGDIG	ARHGDIA, ARHGDIB
OG0001045	LOC122539947, asic1b	LOC103385439, LOC103396323, LOC112486717, asic1, asic2	ASIC1, ASIC2	RLOC-00010313	ACCN2, ASIC2	ASIC1, LOC102453851
OG0001046	LOC122550611, atp10a, atp10b	atp10a, atp10b	ATP10A, ATP10B, ATP10D	RLOC-00000876	ATP10B, ATP10D	ATP10A, ATP10B, ATP10D
OG0001047	LOC122558311, LOC122565438, b4galt2	LOC103376904, LOC103377879, b4galt1	B4GALT1, B4GALT2	RLOC-00000410, RLOC-00011917, RLOC-00012562, RLOC-00017810	B4GALT2	B4GALT1
OG0001048	LOC122552253, LOC122564918, bcar3	LOC103383508, LOC103389069, bcar3	BCAR3, SH2D3C	RLOC-00009730	BCAR3, SH2D3C	BCAR3, LOC102458130, SH2D3C
OG0001050	LOC122544708, bcl2l10, bcl2l16	LOC103376855, LOC103388701	MCL1	RLOC-00001735, RLOC-00011944, RLOC-00022005, RLOC-00024079, RLOC-00025386, RLOC-00028910	MCL1	MCL1
OG0001051	bcl9, bcl9l	bcl9, bcl9l	BCL9, BCL9L	RLOC-00009135, RLOC-00012542, RLOC-00025947	BCL9, BCL9L	BCL9, BCL9L, LOC112545445
OG0001052	LOC122558997, bicd1a	LOC103385394, LOC103385473, LOC103385812, bicd1	BICD1, BICD2	RLOC-00021394, RLOC-00022123	BICD1, BICD2	BICD1, BICD2
OG0001053	LOC122543073, LOC122553835, bnip3	LOC103389295, LOC103390428, LOC103397700, bnip3	BNIP3, BNIP3L	RLOC-00027876	BNIP3, BNIP3L	BNIP3, BNIP3L
OG0001054	LOC122559247, camk1da	LOC103385734, LOC103386147	CAMK1, CAMK1D, PNCK	RLOC-00012531, RLOC-00015353, RLOC-00020314	CAMK1, CAMK1D, PNCK	CAMK1D
OG0001055	ccdc85a, ccdc85ca	LOC103384022, LOC103386983, ccdc85c	CCDC85A, CCDC85C	RLOC-00017828, RLOC-00019945, RLOC-00028609	CCDC85A, CCDC85C	CCDC85A, CCDC85C
OG0001056	ccne1, ccne2	ccne1, ccne2	CCNE1, CCNE2	RLOC-00003287, RLOC-00005146, RLOC-00012201, RLOC-00017135	CCNE1, CCNE2	CCNE1, CCNE2
OG0001057	ccny, ccnyl1	LOC103389563, LOC103396636, ccny, ccnyl1	CCNY, CCNYL1	RLOC-00017101	CCNY, CCNYL1, ENSMMUG00000042813	CCNY, CCNYL1
OG0001058	LOC122546088, LOC122553847, cdc42ep3, zgc_154093	LOC103377915, LOC103387364, LOC103387490	CDC42EP2, CDC42EP3	RLOC-00018965	CDC42EP2, CDC42EP3	CDC42EP2, CDC42EP3
OG0001059	LOC122550768, cdx1b, cdx4	cdx4	CDX1, CDX2, CDX4	RLOC-00008647	CDX4, ENSMMUG00000037930	CDX1, CDX2, CDX4, LOC102447047
OG0001060	celf1, celf2	LOC103380547, celf1, celf2	CELF1, CELF2	RLOC-00007734, RLOC-00025972, RLOC-00026012	CELF1, CELF2	CELF1, CELF2
OG0001061	LOC122543363, cers6	LOC103385495, cers5, cers6	CERS5, CERS6	RLOC-00016474, RLOC-00016675, RLOC-00021460	CERS5, CERS6	CERS5, CERS6
OG0001062	cfl2	cfl2	CFL1, CFL2, DSTN	RLOC-00002164, RLOC-00004712, RLOC-00018241	CFL1, CFL2, DSTN	CFL1, CFL2, DSTN
OG0001063	chst6	LOC103379729, LOC103379730, LOC103399670	CHST4, CHST5, CHST6	RLOC-00002165, RLOC-00010650	CHST4, CHST5, CHST6	LOC102447575, LOC102454695
OG0001064	LOC122552711, clip3	clip3, clip4	CLIP3, CLIP4	RLOC-00009921, RLOC-00010008, RLOC-00013271, RLOC-00013288, RLOC-00014804	CLIP4	CLIP3, CLIP4
OG0001065	LOC122550643, clocka, npas2	LOC103376701, LOC103383760, LOC103395294	CLOCK, NPAS2	RLOC-00012697	CLOCK, NPAS2	CLOCK, NPAS2, PASD1
OG0001066	LOC122540195, cnih1	cnih1, cnih2	CNIH1, CNIH2, CNIH3	RLOC-00028274	CNIH1, CNIH2, CNIH3	CNIH1, CNIH2, CNIH3
OG0001067	LOC122556644, cnot6l	LOC103390988, LOC103397017, LOC103397020, cnot6l	CNOT6, CNOT6L	RLOC-00000852, RLOC-00016780	CNOT6, CNOT6L	CNOT6, CNOT6L
OG0001069	dacha, dachd	LOC103387057, LOC103389227, LOC103391923	DACH1, DACH2	RLOC-00002942, RLOC-00020055, RLOC-00027418	DACH1, DACH2	DACH1, DACH2
OG0001070	dapk2b, dapk3	LOC103378952, dapk2, dapk3	DAPK2, DAPK3	RLOC-00002021, RLOC-00007446, RLOC-00012083	DAPK2, DAPK3	DAPK2, DAPK3
OG0001071	dbnlb	LOC103389366, dbnl	DBNL	RLOC-00001430, RLOC-00016706, RLOC-00018236, RLOC-00019264, RLOC-00022180, RLOC-00023253, RLOC-00024623, RLOC-00027687	DBNL	DBNL
OG0001072	LOC122539538, ddit4, si_ch211-39i2.2	LOC103387236, LOC103390244, LOC103391287, ddit4	DDIT4, DDIT4L	RLOC-00024582, RLOC-00025856	DDIT4	DDIT4, DDIT4L
OG0001073	ddx21	ddx21	DDX21, DDX50	RLOC-00000869, RLOC-00021541, RLOC-00023736, RLOC-00024527, RLOC-00028334	DDX21, DDX50, ENSMMUG00000032331, ENSMMUG00000045343	DDX21
OG0001074	LOC122542344, ddx5	LOC103383782, LOC103393708, ddx17	DDX17, DDX5	RLOC-00015650, RLOC-00023470, RLOC-00024842	DDX17, DDX5	DDX17, DDX5
OG0001075	dennd6aa, dennd6b	dennd6a, dennd6b	DENND6A, DENND6B	RLOC-00006844, RLOC-00015242, RLOC-00015885, RLOC-00019662	DENND6A, DENND6B	DENND6A, LOC102462583
OG0001076	LOC122555774, dgkh	LOC103391568, dgkd	DGKD, DGKH	RLOC-00002692, RLOC-00003182, RLOC-00005862, RLOC-00016496	DGKD, DGKH	DGKD, DGKH
OG0001077	dhfr	dhfr	DHFR, DHFR2	RLOC-00024673	DHFR2, ENSMMUG00000004229, ENSMMUG00000011149, ENSMMUG00000016013, ENSMMUG00000018283, ENSMMUG00000019408, ENSMMUG00000047182, ENSMMUG00000048829	DHFR
OG0001078	LOC122557037, dmd	LOC103381104, dmd	DMD, UTRN	RLOC-00002513, RLOC-00005725, RLOC-00006193, RLOC-00006292, RLOC-00025736	DMD	DMD, UTRN
OG0001079	LOC122560134, dnajc5b, dnajc5ga	LOC103380770, LOC103385155, LOC103385595, LOC103398721	DNAJC5, DNAJC5B	RLOC-00000819	DNAJC5, DNAJC5B	DNAJC5, LOC102446529
OG0001080	dtnbp1a	LOC103388717, dtnbp1	DTNBP1	RLOC-00009372, RLOC-00011225, RLOC-00013519, RLOC-00020100, RLOC-00020218, RLOC-00024759, RLOC-00026098	DTNBP1	DTNBP1, LOC102445617
OG0001081	LOC122542019, LOC122557954, dusp16	dusp16, dusp8	DUSP16, DUSP8	RLOC-00005164, RLOC-00013265, RLOC-00025569	DUSP16, DUSP8	DUSP16, DUSP8
OG0001082	egr2b, egr3	LOC103387034, LOC103398904, LOC103399597, egr2, egr3	EGR2, EGR3	RLOC-00022326	EGR2, ENSMMUG00000039667	EGR2, EGR3
OG0001083	LOC122559944, elmo1	LOC103394596, elmo2	ELMO1, ELMO2	RLOC-00012641, RLOC-00017500, RLOC-00018876, RLOC-00019698, RLOC-00026986	ELMO2	ELMO1, ELMO2
OG0001084	LOC122554232, elovl7a	LOC103396063, LOC103397061, LOC103397290, elovl7	ELOVL1, ELOVL7	RLOC-00015323, RLOC-00018801	ELOVL1, ELOVL7	ELOVL1, ELOVL7
OG0001085	LOC122540915, enc1, enc3	LOC103379864, LOC103393865, enc1	ENC1, KLHL25	RLOC-00025259	ENC1, KLHL25	ENC1, KLHL25, LOC102459574
OG0001086	eps15, eps15l1a	LOC103396471, LOC103399825, eps15	EPS15, EPS15L1	RLOC-00007413, RLOC-00008250, RLOC-00020624	EPS15, EPS15L1	EPS15, EPS15L1
OG0001087	esrp1, esrp2	LOC103379359	ESRP1, ESRP2	RLOC-00012472, RLOC-00015264, RLOC-00015568, RLOC-00021725, RLOC-00024775	ESRP1, ESRP2	ESRP1, ESRP2
OG0001088	faim2a, tmbim1a	LOC103385108, LOC103385999, LOC103392311, LOC103396236	FAIM2, TMBIM1	RLOC-00000799, RLOC-00004706, RLOC-00024767	FAIM2	FAIM2, TMBIM1
OG0001089	LOC122555567, fam172a	fam172a	ARB2A	RLOC-00021007, RLOC-00021447, RLOC-00022175, RLOC-00024774, RLOC-00025818	ENSMMUG00000043192, FAM172A	LOC102450897, LOC102457104, LOC102457558
OG0001090	fam76b	fam76b	FAM76A, FAM76B	RLOC-00009690, RLOC-00010834, RLOC-00012332, RLOC-00015863, RLOC-00015900, RLOC-00019324	FAM76A, FAM76B	FAM76A, FAM76B
OG0001091	LOC122564459, fhod1	LOC103388436, LOC103394658, fhod1	FHOD1, FHOD3	RLOC-00000493, RLOC-00000955, RLOC-00022711	FHOD1, FHOD3	FHOD3, LOC102452185
OG0001092	LOC122539717, fkbp9	LOC103381464, LOC103393111, LOC103393139, LOC103394374	FKBP10, FKBP9	RLOC-00018464, RLOC-00022029	FKBP10, FKBP9	FKBP9, LOC102457168
OG0001094	LOC122547927, foxi1, foxi2	LOC103391391, foxi2, foxi3	FOXI1, FOXI2, FOXI3	RLOC-00002070	FOXI1, FOXI3	FOXI1, FOXI2
OG0001095	LOC122558800, gata3	LOC103386174, gata2, gata3	GATA2, GATA3	RLOC-00002493, RLOC-00023029, RLOC-00023971	GATA2, GATA3	GATA2, GATA3
OG0001096	LOC122560648, gcgra	LOC103381718, gcgr	GCGR, GIPR, GLP1R	RLOC-00024244	ENSMMUG00000000256, GIPR, GLP1R	GLP1R, LOC102446059, LOC102456517
OG0001097	LOC122541799, LOC122556643, gfpt1	LOC103391027, LOC103397188, LOC103398242	GFPT1, GFPT2	RLOC-00002303, RLOC-00007774	GFPT1, GFPT2	GFPT1, GFPT2
OG0001098	LOC122556842, LOC122561217, gfra4a	LOC103383333, LOC103387803, LOC103390593, gfra1	GFRA1	RLOC-00017386, RLOC-00017696, RLOC-00021669	GFRA1	GFRA1, GFRA4
OG0001099	LOC122539970, LOC122551828, LOC122551829, gjc2	LOC103389570, LOC103392434, gjc2	GJC1	RLOC-00000614, RLOC-00004860, RLOC-00017765	GJC1	GJC1, GJC2
OG0001100	LOC122548864, gnas	LOC103377324, LOC103386688, LOC103396682, gnas	GNAL	RLOC-00002644, RLOC-00002866, RLOC-00005178, RLOC-00016553	GNAS	GNAL, LOC102447036
OG0001101	golga1	LOC107990223, LOC112486818, golga1	GOLGA1	RLOC-00006574, RLOC-00012748, RLOC-00013733, RLOC-00014221, RLOC-00014627, RLOC-00019606, RLOC-00024690	GOLGA1	GOLGA1
OG0001102	LOC122543857, gpr137ba, gpr137c	LOC103383380, LOC103387612, LOC103389755, LOC103391129	GPR137, GPR137B	RLOC-00009004	GPR137, GPR137B	GPR137, GPR137B
OG0001103	LOC122556768, LOC122561187, grk4	grk4, grk6	GRK4, GRK5, GRK6	RLOC-00000513	GRK4, GRK5, GRK6	GRK4, GRK5
OG0001104	LOC122545806, hdac1	LOC103382849, hdac2	HDAC1, HDAC2	RLOC-00024859	ENSMMUG00000009948, ENSMMUG00000017901, ENSMMUG00000038230, ENSMMUG00000045262, HDAC2	HDAC1, HDAC2
OG0001106	LOC122549697, hoxb6a	LOC103381880, LOC103393559, hoxc6	HOXA6, HOXB6, HOXC6	RLOC-00014478, RLOC-00026884	ENSMMUG00000046055	HOXA6, HOXB6, LOC102448108
OG0001107	LOC122551532, hoxb8a	LOC103393566, hoxc8	HOXB8, HOXC8, HOXD8	RLOC-00009369, RLOC-00012261	HOXB8, HOXD8	HOXB8, HOXC8, HOXD8
OG0001108	LOC122558865, ifrd1	LOC103399362, ifrd1, ifrd2	ENSG00000288640, IFRD1, IFRD2	RLOC-00001978, RLOC-00017451, RLOC-00025610	IFRD1, IFRD2	IFRD1
OG0001109	LOC122565433, igf1ra	LOC103379307, LOC103393515, LOC103396460	IGF1R, INSR, INSRR	RLOC-00006044	IGF1R, INSR	IGF1R, INSR, INSRR
OG0001110	igsf10, mxra5a	LOC103392092, LOC112488219, igsf10, mxra5	IGSF10, MXRA5	RLOC-00014733	ENSMMUG00000008247, ENSMMUG00000041468, IGSF10	IGSF10, MXRA5
OG0001111	LOC122561787, irf6	irf5, irf6	ENSG00000289700, IRF5, IRF6	RLOC-00014716, RLOC-00023136, RLOC-00025143	IRF5, IRF6	IRF6, LOC102454572
OG0001112	LOC122548036, itga4, itga9	itga4, itga9	ITGA4, ITGA9	RLOC-00000751, RLOC-00010641, RLOC-00016410	ITGA4, ITGA9	ITGA4, ITGA9
OG0001113	LOC122540019, itgb5	LOC103381463, LOC103393124, itgb5	ITGB3, ITGB5	RLOC-00007817, RLOC-00012796, RLOC-00014753	ENSMMUG00000003289, ITGB5	ITGB5, LOC102444998
OG0001114	LOC122540754, kcnj6	LOC103394924, LOC103396788, kcnj5	KCNJ5, KCNJ6, KCNJ9	RLOC-00024095	KCNJ5, KCNJ6	KCNJ5, KCNJ6, KCNJ9
OG0001115	LOC122563456, klf17, klf2a	LOC103390287, LOC103396472, LOC103396584, LOC103399823	KLF2, KLF4	RLOC-00002932	KLF2, KLF4	KLF2, KLF4
OG0001116	kmt2ca, kmt2d	LOC103377343, LOC103396169, LOC103399618, kmt2d	KMT2C, KMT2D	RLOC-00005730, RLOC-00012854, RLOC-00019374	KMT2D	KMT2C, KMT2D
OG0001117	LOC122547269, LOC122559653, LOC122561991, kpna3	kpna3, kpna4	KPNA3, KPNA4	RLOC-00013703, RLOC-00014156, RLOC-00015647	KPNA3, KPNA4	KPNA4
OG0001118	LOC122542250, lfng	LOC103383472, LOC103392616	LFNG, MFNG	RLOC-00008793, RLOC-00016433, RLOC-00020214, RLOC-00021404	LFNG, MFNG	LFNG, MFNG
OG0001119	LOC122539293	LOC103385172, LOC103396892, LOC103397872, LOC103399096	H2AZ1, H2AZ2	RLOC-00011273, RLOC-00015345, RLOC-00020759	H2AFV, H2AFZ	LOC102462627, LOC102463597
OG0001120	LOC122539548, LOC122541742, LOC122556673	nfkb1, nfkb2	NFKB1, NFKB2	RLOC-00010895, RLOC-00012512, RLOC-00019259, RLOC-00020575	NFKB1, NFKB2	NFKB1
OG0001121	LOC122539622, trak1a	LOC103388301, LOC103394497	TRAK1	RLOC-00006777, RLOC-00008075, RLOC-00008403, RLOC-00009170, RLOC-00010395, RLOC-00010448, RLOC-00014895	TRAK1	TRAK1
OG0001122	LOC122539775, LOC122547999	LOC103377013, pcgf2	BMI1, COMMD3-BMI1, PCGF2	RLOC-00002388, RLOC-00023423, RLOC-00023842	ENSMMUG00000000881, PCGF2	BMI1, PCGF2
OG0001123	LOC122539796, stac	LOC103381477, LOC103393116, LOC107989844, stac	STAC, STAC2	RLOC-00006913, RLOC-00010475, RLOC-00025796	STAC, STAC2	STAC
OG0001124	LOC122539856, LOC122551260	LOC103381660, LOC103389822, LOC103392450, LOC103393168	CAVIN1, CAVIN2	RLOC-00002302, RLOC-00009467	CAVIN2, PTRF	CAVIN1, CAVIN2
OG0001125	LOC122539857, LOC122559478	LOC103381661, LOC103393166	ATP6V0A1, ATP6V0A4	RLOC-00000718, RLOC-00001261, RLOC-00021073, RLOC-00025116	ATP6V0A1, ATP6V0A4	ATP6V0A1, ATP6V0A4
OG0001128	LOC122540026, tanc1b	LOC103393620, LOC103398817, tanc1, tanc2	TANC1, TANC2	RLOC-00006480, RLOC-00006724	TANC1, TANC2	TANC1, TANC2
OG0001129	LOC122540119, LOC122540310, LOC122543384	LOC103384730, LOC103384738, LOC103388810, LOC103391504, LOC103395179	TNFRSF14	RLOC-00008756, RLOC-00020048	TNFRSF14	LOC102454721, LOC102455635
OG0001130	LOC122540170, LOC122555134, tlcd4a	LOC103376956, LOC103393659	TLCD4, TLCD4-RWDD3	RLOC-00002834, RLOC-00006619, RLOC-00007134, RLOC-00008690, RLOC-00020334	TMEM56-RWDD3	TMEM56
OG0001131	LOC122540197, LOC122555986	LOC103378378, ece1	ECE1, ECE2, EEF1AKMT4-ECE2	RLOC-00000271, RLOC-00011223, RLOC-00013413	ECE1, ECE2	ECE1, ECE2
OG0001132	LOC122540213, LOC122540214	LOC103385333, LOC103386289	FBXO2, FBXO6	RLOC-00005344, RLOC-00011615, RLOC-00023209	FBXO2, FBXO6	FBXO2, LOC102445687, LOC102457268
OG0001133	LOC122540488, LOC122557552	LOC103385281, LOC103386132	DDX19A, DDX19B, DDX25, ENSG00000260537	RLOC-00010119, RLOC-00024572	DDX19A, DDX25	DDX25, LOC102444945
OG0001134	LOC122540551, nfatc3a	LOC103379683, LOC112487110, nfatc3, nfatc4	NFATC3, NFATC4	RLOC-00001973, RLOC-00013418	NFATC3, NFATC4	LOC102451989, NFATC3
OG0001135	LOC122540791, LOC122560107, mfsd2ab	LOC103381042, LOC103391331, mfsd2a	MFSD2A, MFSD2B	RLOC-00003328	MFSD2A, MFSD2B	LOC102451690, MFSD2A, MFSD2B
OG0001138	LOC122541921, LOC122553760, sec24a	LOC103391062, LOC103394870	SEC24A, SEC24B	RLOC-00007388, RLOC-00007574, RLOC-00017311	SEC24A, SEC24B	SEC24A, SEC24B
OG0001139	LOC122542012, LOC122542013, LOC122557603, LOC122557604, LOC122557606	shank2	SHANK2	RLOC-00015563, RLOC-00018162	SHANK1, SHANK2	LOC102460385, LOC102461662, SHANK2
OG0001140	LOC122542103, syngr3a	LOC103383595, LOC103392810, syngr1, syngr3	SYNGR1	RLOC-00000617, RLOC-00011912	SYNGR1, SYNGR3	SYNGR1, SYNGR2, SYNGR3
OG0001141	LOC122542115	atp5mf	ATP5MF	RLOC-00000095	ENSMMUG00000000861, ENSMMUG00000015263, ENSMMUG00000031014, ENSMMUG00000031177, ENSMMUG00000031217, ENSMMUG00000031425, ENSMMUG00000031549, ENSMMUG00000042435, ENSMMUG00000048059	ATP5MF
OG0001142	LOC122542256, LOC122560703, LOC122561963	LOC103398851, kctd5	KCTD17, KCTD2	RLOC-00013946	KCTD17, KCTD2, KCTD5	KCTD17, KCTD2, KCTD5
OG0001143	LOC122542284, mrtfba	LOC103392768, mkl2	MRTFA, MRTFB	RLOC-00011258, RLOC-00013498, RLOC-00015135, RLOC-00027342	MKL1, MKL2	MKL1, MKL2
OG0001144	LOC122542299, LOC122560629	LOC103384092, crebbp	CREBBP, EP300	RLOC-00006013, RLOC-00006220, RLOC-00006576, RLOC-00010902	CREBBP, EP300	CREBBP, EP300
OG0001145	LOC122542451, LOC122563011	LOC103379972	DNAJA1, DNAJA4	RLOC-00013564, RLOC-00023271, RLOC-00024957, RLOC-00026530	DNAJA1, DNAJA4, ENSMMUG00000045572	DNAJA1, DNAJA4
OG0001146	LOC122542549, LOC122544711, LOC122562507	LOC103379401, LOC103384192, LOC103391038, chrnb2	CHRNB2, CHRNB4	RLOC-00023069	CHRNB2, CHRNB4	CHRNB2, CHRNB4
OG0001147	LOC122542686, LOC122553052, rin3	LOC103383560, rin1, rin2	RIN2, RIN3, RINL	RLOC-00005590	RIN2, RIN3	RIN2, RIN3
OG0001148	LOC122542740, LOC122547537, LOC122553033, LOC122553810	LOC103378385, LOC103381052, LOC103391739, plekhg1	PLEKHG1, PLEKHG3	RLOC-00005922	PLEKHG1, PLEKHG3	PLEKHG1
OG0001149	LOC122542928, LOC122556625, LOC122561016, npy1r	LOC103387442	NPY1R, NPY4R, NPY4R2	RLOC-00012255	ENSMMUG00000013445, NPY1R	LOC102457672, LOC102461391, NPY1R
OG0001150	LOC122543043, slc25a28	LOC103397178, LOC103398227, LOC107989008, slc25a28	SLC25A28, SLC25A37	RLOC-00018678, RLOC-00019368	SLC25A28, SLC25A37	SLC25A28, SLC25A37
OG0001151	LOC122543379, smarcc1a	LOC103394638, smarcc1, smarcc2	SMARCC1, SMARCC2	RLOC-00018884, RLOC-00018918, RLOC-00019216	SMARCC1, SMARCC2	SMARCC1, SMARCC2
OG0001152	LOC122543412, LOC122548204, LOC122557123	LOC103391357	CYSLTR1, CYSLTR2	RLOC-00002608, RLOC-00008056, RLOC-00009093, RLOC-00010624, RLOC-00022772	CYSLTR1	CYSLTR1, CYSLTR2
OG0001153	LOC122543415, LOC122556205	LOC103389960, LOC103392287, serp1	SERP1, SERP2	RLOC-00000250, RLOC-00000279, RLOC-00016668	SERP1, SERP2	LOC102444775, SERP2
OG0001154	LOC122544002, si_dkey-13p1.4	LOC103377608, LOC103383644, LOC103390236, tmem151b	TMEM151A, TMEM151B	RLOC-00021051	ENSMMUG00000017030, TMEM151A	LOC102453678, TMEM151A, TMEM151B
OG0001155	LOC122544059, LOC122555375, si_ch73-335m24.2	LOC103390549, LOC103398004, eva1a, eva1c	EVA1A, EVA1C	RLOC-00018616, RLOC-00019806	ENSMMUG00000048824	EVA1A, EVA1C
OG0001156	LOC122544319, LOC122544425, LOC122556167	LOC103395404, LOC103395405, tm4sf5	TM4SF5	RLOC-00001143, RLOC-00016985, RLOC-00017811	TM4SF5	LOC102449633, LOC102461172, TM4SF5
OG0001157	LOC122544375, LOC122544440, LOC122547816, LOC122548111	dnah2	DNAH2	RLOC-00007764, RLOC-00009624, RLOC-00009765, RLOC-00012651, RLOC-00013561	ENSMMUG00000008166	LOC102445297, LOC102447635
OG0001159	LOC122544399, LOC122555960	LOC103396118, atp13a3	ATP13A3	RLOC-00007019, RLOC-00010286, RLOC-00010612, RLOC-00010851, RLOC-00010962, RLOC-00019142, RLOC-00024279	ATP13A3	ATP13A3
OG0001161	LOC122545541, LOC122562435, mgaa	LOC103389421, LOC103394778	MGA, TBX6	RLOC-00006754, RLOC-00028236	MGA, TBX6	LOC102447641, LOC102463363, TBX6
OG0001162	LOC122545620, rhobtb1, rhobtb2a	rhobtb2	RHOBTB1, RHOBTB2	RLOC-00001124, RLOC-00006254, RLOC-00011316, RLOC-00013217	RHOBTB1, RHOBTB2	RHOBTB1, RHOBTB2
OG0001163	LOC122545976, LOC122552880, LOC122553347	LOC103383489, LOC103384018, ccdc88a	CCDC88A, CCDC88C	RLOC-00006763	CCDC88A, CCDC88C	CCDC88A, CCDC88B, CCDC88C
OG0001164	LOC122546171, LOC122555992	LOC103391682	LAMP3	RLOC-00003641, RLOC-00007015, RLOC-00007519, RLOC-00007534, RLOC-00008643, RLOC-00012800, RLOC-00016321, RLOC-00026957	LAMP3	LAMP3
OG0001165	LOC122546555, LOC122554996, LOC122557461	LOC103391473, LOC103394873, LOC103395716, adgrg2	ADGRG2	RLOC-00001867, RLOC-00006213, RLOC-00006936, RLOC-00008287	ADGRG2	ADGRG2
OG0001166	LOC122547023, yjefn3	LOC103376786, LOC103397691, LOC103398763, naxe	NAXE, YJEFN3	RLOC-00004900, RLOC-00007878, RLOC-00008719	APOA1BP	NAXE, YJEFN3
OG0001167	LOC122547152, LOC122563678, rbm24a	LOC103386093, LOC103388368, rbm24	RBM24, RBM38	RLOC-00027436	ENSMMUG00000042288, RBM24, RBM38	RBM24, RBM38
OG0001168	LOC122547322, nrbp1	LOC103399413, nrbp1, nrbp2	NRBP1, NRBP2	RLOC-00009175, RLOC-00011700, RLOC-00014217	ENSMMUG00000028891, NRBP1	LOC102450831, NRBP1
OG0001169	LOC122547364, rpl21	rpl21	RPL21	RLOC-00000223	ENSMMUG00000006919, ENSMMUG00000006983, ENSMMUG00000009554, ENSMMUG00000028889, ENSMMUG00000029342, ENSMMUG00000029598, ENSMMUG00000044755, ENSMMUG00000045511	RPL21
OG0001170	LOC122547479, LOC122558857, LOC122558858	rbm5	RBM5	RLOC-00001201, RLOC-00010669, RLOC-00014330, RLOC-00016167, RLOC-00020261, RLOC-00023962, RLOC-00025662	RBM5	RBM5
OG0001171	LOC122547667, LOC122548891, LOC122559887	LOC103388564, LOC103394282	DENND3	RLOC-00000821, RLOC-00005630, RLOC-00012022, RLOC-00014637, RLOC-00017228, RLOC-00018445	DENND3	DENND3
OG0001172	LOC122547808	LOC103377802, LOC103389972, LOC103395107, LOC103396989, LOC103397710	PITPNA, PITPNB	RLOC-00024969, RLOC-00026502	PITPNA, PITPNB	PITPNA, PITPNB
OG0001173	LOC122548315, LOC122561274	ubqln4	UBQLN1, UBQLN2, UBQLN4	RLOC-00022141, RLOC-00028495	ENSMMUG00000038766, UBQLN1, UBQLN2, UBQLN4	UBQLN1, UBQLN4
OG0001174	LOC122548418, LOC122555113, LOC122563379	LOC103380936, crybg1	CRYBG1, CRYBG2, CRYBG3	RLOC-00005886	CRYBG1, CRYBG2, ENSMMUG00000017871	CRYBG1, CRYBG2
OG0001175	LOC122548578, LOC122553510	LOC103380891, LOC103380988, LOC103380989	HSP90AA1, HSP90AB1	RLOC-00002482, RLOC-00003329, RLOC-00015218	ENSMMUG00000043085, HSP90AB1	HSP90AA1, HSP90AB1
OG0001176	LOC122548950, naca	LOC103388566	NACA, NACA2, NACAD	RLOC-00001265, RLOC-00005472, RLOC-00028768	ENSMMUG00000003073, NACA2, NACAD	LOC102463830, NACA
OG0001177	LOC122549207, sall1a	LOC103393968, sall1, sall3	SALL1, SALL2, SALL3	RLOC-00012638, RLOC-00023149	SALL1, SALL3	SALL1, SALL3
OG0001178	LOC122549327, LOC122551613	LOC103380097, LOC103385089, acvr1	ACVR1, ACVRL1	RLOC-00002500, RLOC-00003942, RLOC-00015530	ACVR1, ACVRL1	ACVR1, ACVRL1
OG0001179	LOC122549335, LOC122549337, LOC122560095	LOC103388324, LOC103393805, tnfrsf11b	TNFRSF11B, TNFRSF6B	RLOC-00001968, RLOC-00026287	TNFRSF11B, TNFRSF6B	TNFRSF11B, TNFRSF6B
OG0001180	LOC122549386, LOC122560087, serinc1	LOC103386769, serinc1	SERINC1, SERINC3	RLOC-00002238, RLOC-00002295, RLOC-00016459	SERINC1, SERINC3	SERINC1, SERINC3
OG0001181	LOC122549803, thsd7ba	LOC103388996, LOC103394697, LOC103399118, thsd7b	THSD7A, THSD7B	RLOC-00006392, RLOC-00006633	THSD7A, THSD7B	THSD7A, THSD7B
OG0001182	LOC122549935, plcl1, plcl5	LOC103388346, LOC103393174, LOC103394247	PLCL1, PLCL2	RLOC-00010335	PLCL1, PLCL2	LOC102462232, PLCL1, PLCL2
OG0001183	LOC122549938, satb2	LOC103388348, LOC103394134, satb2	SATB1, SATB2	RLOC-00009990, RLOC-00011873, RLOC-00019920, RLOC-00022453	SATB2	SATB1, SATB2
OG0001184	LOC122550243, LOC122551366	LOC103389376, LOC103392500	BZW1, BZW2	RLOC-00004635, RLOC-00025023, RLOC-00026650, RLOC-00027599	BZW1, BZW2	BZW1, BZW2
OG0001185	LOC122550271, LOC122556771	paip2, paip2b	PAIP2, PAIP2B	RLOC-00001194, RLOC-00002710, RLOC-00015986, RLOC-00023653	PAIP2, PAIP2B	PAIP2, PAIP2B
OG0001186	LOC122550328, obsl1a	LOC103389698, LOC103393772, obscn, obsl1	OBSCN, OBSL1	RLOC-00009557, RLOC-00021576, RLOC-00025118	OBSCN, OBSL1	OBSCN
OG0001187	LOC122550466, sox2, sox3	LOC103390765, sox1, sox2	SOX1, SOX2	RLOC-00020150	SOX1, SOX2	SOX1, SOX2, SOX3
OG0001188	LOC122550474, pros1	gas6, pros1	GAS6, PROS1	RLOC-00000384, RLOC-00001905, RLOC-00020990, RLOC-00021441	GAS6, PROS1	GAS6, PROS1
OG0001189	LOC122550545, slitrk3a	LOC103379885, LOC103392022, LOC112487720, slitrk3, slitrk5	SLITRK3, SLITRK5	RLOC-00017644	SLITRK3, SLITRK5	SLITRK3, SLITRK5
OG0001190	LOC122550548	LOC103378895, gpc2, gpc6	GPC2, GPC4, GPC6	RLOC-00010584, RLOC-00016338	GPC4, GPC6	GPC2, GPC4, GPC6
OG0001191	LOC122550558, sox14	LOC103391903, LOC103396152, sox14, sox21	SOX14, SOX15, SOX21	RLOC-00005506	SOX14, SOX21	SOX14, SOX15
OG0001192	LOC122550599, LOC122557273, prss35	LOC103380778, LOC103390852, prss23, prss35	PRSS23, PRSS35	RLOC-00015870	PRSS23, PRSS35	PRSS23, PRSS35
OG0001194	LOC122550874	ubb, ubc	UBB, UBC	RLOC-00002963, RLOC-00013705, RLOC-00014223, RLOC-00015822	ENSMMUG00000002320, ENSMMUG00000046010, UBB	UBB, UBC
OG0001195	LOC122551064, pds5a	pds5a, pds5b	PDS5A, PDS5B	RLOC-00005317, RLOC-00010734, RLOC-00013759	ENSMMUG00000038810, PDS5A, PDS5B	PDS5A, PDS5B
OG0001196	LOC122551095, LOC122559443, LOC122563254	LOC103379700, LOC103382563	CYB5R1, CYB5R2, CYB5R3	RLOC-00014128, RLOC-00028247	CYB5R1, CYB5R2, CYB5R3	LOC102458536
OG0001197	LOC122552159, LOC122552284, LOC122552351, LOC122552434, LOC122552439, LOC122552440	LOC103390417	CLEC17A	RLOC-00001437, RLOC-00028543	CLEC17A	CLEC17A, LOC102445290, LOC102449260
OG0001198	LOC122552224, LOC122554364, tal2	LOC103396034, LOC103397601	LYL1, TAL1, TAL2	RLOC-00001205, RLOC-00019884	LYL1, TAL2	TAL1, TAL2
OG0001200	LOC122552585, LOC122563618, rgs19	LOC103387088, rgs19	RGS17, RGS19	RLOC-00000980, RLOC-00003988	RGS17, RGS19	LOC102448941, LOC102452949, RGS19
OG0001201	LOC122552928, LOC122555121, LOC122563532	LOC103389572, dynlt1	DYNLT1, DYNLT3	RLOC-00002470, RLOC-00008938, RLOC-00013392	DYNLT1, ENSMMUG00000013221	DYNLT1, DYNLT3
OG0001202	LOC122553236, LOC122555117, LOC122557176	LOC103389690, nox1	CYBB, NOX1, NOX3	RLOC-00018532	CYBB, NOX3	LOC102454753, NOX1, NOX3
OG0001203	LOC122553840, LOC122556728	LOC103391396, sh3tc1	SH3TC1, SH3TC2	RLOC-00006239, RLOC-00008241, RLOC-00019358	ENSMMUG00000002722, SH3TC1, SH3TC2	SH3TC1, SH3TC2
OG0001204	LOC122553907, LOC122556605	LOC103391186, nr3c1, pgr	NR3C1, PGR	RLOC-00007834, RLOC-00018840, RLOC-00018937	NR3C1, PGR	NR3C1, PGR
OG0001205	LOC122554029, LOC122556622	LOC103383813, spock1	SPOCK1, SPOCK3	RLOC-00005619, RLOC-00008551, RLOC-00009951, RLOC-00012759	SPOCK1, SPOCK3	SPOCK1, SPOCK3
OG0001206	LOC122554443, LOC122562792	LOC103390344, LOC103395985, LOC103396932, LOC103398104, LOC103399656	PRKAB1, PRKAB2	RLOC-00029117	PRKAB1, PRKAB2	LOC102458779, LOC102462692
OG0001207	LOC122554944	rcbtb1, rcbtb2	RCBTB1, RCBTB2	RLOC-00009791, RLOC-00011234, RLOC-00015039, RLOC-00019176, RLOC-00024439	RCBTB1, RCBTB2	RCBTB1, RCBTB2
OG0001208	LOC122554981, pdcl3	pdcl3	PDCL2, PDCL3	RLOC-00003390	ENSMMUG00000005643, ENSMMUG00000011958, ENSMMUG00000014503, ENSMMUG00000015975, PDCL2, PDCL3	PDCL2, PDCL3
OG0001209	LOC122555549, LOC122555550, LOC122556127	LOC103376981, LOC103395713	SLC51A	RLOC-00003249, RLOC-00006261, RLOC-00011802, RLOC-00020602, RLOC-00023245	SLC51A	LOC102456751, SLC51A
OG0001210	LOC122556187	LOC103389901, LOC103397087, col4a3bp	CERT1	RLOC-00000353, RLOC-00007312, RLOC-00010332, RLOC-00010550, RLOC-00010754, RLOC-00012072, RLOC-00015116	COL4A3BP	COL4A3BP
OG0001212	LOC122556207	LOC103389936, LOC103395841, pfn2	PFN1, PFN2	RLOC-00017244, RLOC-00024982	ENSMMUG00000023337, ENSMMUG00000037625, ENSMMUG00000045890, PFN1	PFN1, PFN2
OG0001213	LOC122556633, LOC122564708	LOC103392030, LOC112488248, tmsb4x	TMSB10, TMSB15A, TMSB15B, TMSB4X, TMSB4Y	RLOC-00003275	ENSMMUG00000015878	TMSB15B, TMSB4X
OG0001214	LOC122556844, LOC122558562	LOC103381637, LOC103387658, LOC103390633, LOC103391014	CTBP1	RLOC-00024101, RLOC-00025969, RLOC-00027347	CTBP1	CTBP1, LOC102451846, LOC102462263
OG0001215	LOC122556940, tlx1, tlx2	LOC103387763, LOC103390702, tlx3	TLX1, TLX2, TLX3	RLOC-00027294	TLX1	LOC102451339, TLX1, TLX3
OG0001216	LOC122557470, trmt2a, trmt2b	LOC103398983, LOC112486605, trmt2a, trmt2b	TRMT2A, TRMT2B	RLOC-00020070	TRMT2A, TRMT2B	TRMT2A, TRMT2B
OG0001217	LOC122558193, lsm14b	LOC103379609, lsm14a	LSM14A	RLOC-00001565, RLOC-00017631, RLOC-00018318, RLOC-00021382, RLOC-00027563, RLOC-00028893	ENSMMUG00000023355, LSM14A	LSM14A
OG0001218	LOC122558245, LOC122559984	LOC103379161, LOC103384687	COX4I1, COX4I2	RLOC-00004616, RLOC-00005372, RLOC-00019110	COX4I1, COX4I2, ENSMMUG00000041358	LOC102456438, LOC112546923
OG0001219	LOC122558306, LOC122558721, pkd1l2a	LOC103378715, LOC103392474, LOC103398429, LOC112488279, LOC112488286	PKD1L3	RLOC-00026490	ENSMMUG00000003662, PKD1L3	PKD1L2, PKD1L3
OG0001220	LOC122558831, LOC122563219, socs2	LOC103382466, LOC103385833, cish	CISH, SOCS2	RLOC-00014641	CISH, SOCS2	CISH, LOC102447309, SOCS2
OG0001221	LOC122558899, nuak1b, nuak2	nuak1, nuak2	NUAK1, NUAK2	RLOC-00019943, RLOC-00021103, RLOC-00027999	NUAK1, NUAK2	NUAK1, NUAK2
OG0001222	LOC122559046, ptprz1a	LOC103383137, ptprg, ptprz1	PTPRG, PTPRZ1	RLOC-00003050, RLOC-00008906, RLOC-00008920	PTPRG, PTPRZ1	PTPRG, PTPRZ1
OG0001223	LOC122559447, LOC122563322	LOC103384878, stk38l	STK38, STK38L	RLOC-00014008, RLOC-00016774, RLOC-00021711, RLOC-00027182	STK38, STK38L	STK38, STK38L
OG0001224	LOC122559487, trim33	trim33	TRIM24, TRIM33	RLOC-00006379, RLOC-00008174, RLOC-00010124, RLOC-00012515, RLOC-00021700	TRIM24, TRIM33	TRIM24, TRIM33
OG0001225	LOC122559686	LOC103384405, LOC103386565, capza2	CAPZA1, CAPZA2	RLOC-00002439, RLOC-00017518	CAPZA1, CAPZA2, ENSMMUG00000039845, ENSMMUG00000043307	CAPZA1, CAPZA2
OG0001227	LOC122559938, LOC122564315, sycp2	LOC103377325, sycp2	SYCP2, SYCP2L	RLOC-00025635, RLOC-00026520	SYCP2, SYCP2L	LOC102456645, LOC102457375, SYCP2L
OG0001228	LOC122560156, tcea1, tcea3	tcea1	TCEA1, TCEA2, TCEA3	RLOC-00004372	TCEA1, TCEA2, TCEA3	TCEA1, TCEA2, TCEA3
OG0001229	LOC122560270, runx1t1	cbfa2t2, cbfa2t3, runx1t1	CBFA2T2, CBFA2T3, RUNX1T1	RLOC-00019312	CBFA2T2, RUNX1T1	CBFA2T2, CBFA2T3, RUNX1T1
OG0001230	LOC122560287	LOC103385498, LOC103386831	RBM39	RLOC-00002118, RLOC-00003549, RLOC-00009701, RLOC-00013097, RLOC-00015171, RLOC-00015232, RLOC-00015360, RLOC-00024808	RBM39	RBM39
OG0001231	LOC122560485	LOC103392950, LOC103392951	LITAF, LITAFD	RLOC-00000417, RLOC-00002758, RLOC-00018208, RLOC-00019930, RLOC-00026443, RLOC-00029175	LITAF	LITAF, LOC102451743
OG0001232	LOC122560518, LOC122561945	LOC103382053, LOC103382110, LOC103382192, LOC103393008, LOC103393210	RAB26, RAB37	RLOC-00000527	RAB26, RAB37	RAB26, RAB37
OG0001233	LOC122560579, LOC122562171	LOC103382335, LOC103383237, LOC103393096, LOC103393268, fam20a	FAM20A, FAM20C	RLOC-00028198	ENSMMUG00000002195	FAM20A, FAM20C, LOC102452627
OG0001234	LOC122561679, prkar2aa	LOC103385840, prkar2a, prkar2b	PRKAR2A, PRKAR2B	RLOC-00005965, RLOC-00009008, RLOC-00020821	PRKAR2A, PRKAR2B	LOC102452401, PRKAR2B
OG0001235	LOC122561767, LOC122562027	LOC103382464, LOC103392507	SCO1, SCO2	RLOC-00003429, RLOC-00004647, RLOC-00025511, RLOC-00026825	ENSMMUG00000001764, SCO1	LOC102445092, LOC102454166
OG0001237	LOC122562419, LOC122562488, LOC122562836	LOC103396933, LOC103398106, LOC103398107	PLA2G1B	RLOC-00000365, RLOC-00017584, RLOC-00018999, RLOC-00019580, RLOC-00025409	PLA2G1B	PLA2G1B
OG0001238	LOC122562562, LOC122563885	LOC103390122, LOC103395550, LOC103397310, LOC112486732, myo1c	MYO1C, MYO1H	RLOC-00017210, RLOC-00028130	MYO1H	MYO1C, MYO1H
OG0001239	LOC122562612, LOC122564056	LOC103395453, tpst1	TPST1, TPST2	RLOC-00011521, RLOC-00017537, RLOC-00017714, RLOC-00024215	TPST1, TPST2	TPST1, TPST2
OG0001240	LOC122562685, LOC122564237	LOC103395183, LOC103397174, mlxip	MLXIP, MLXIPL	RLOC-00006577	MLXIP, MLXIPL	LOC102443786, LOC102444181, MLXIP, MLXIPL
OG0001241	LOC122563094	LOC103382424, LOC103384817, LOC103386304, LOC103398787	SLC41A1, SLC41A2	RLOC-00002886, RLOC-00006744	SLC41A1, SLC41A2	SLC41A1, SLC41A2, SLC41A3
OG0001242	LOC122563320, LOC122563356	LOC103382979, LOC103384407	ETV6, ETV7	RLOC-00000744, RLOC-00004685, RLOC-00015784, RLOC-00019919	ETV6, ETV7	ETV6, ETV7
OG0001243	LOC122565129, mbd3a	LOC103389097, LOC103399996	MBD2, MBD3	RLOC-00003230, RLOC-00011651, RLOC-00021366, RLOC-00027041	ENSMMUG00000003136, MBD3	MBD2, MBD3
OG0001244	LOC122565297, syk	LOC103394926, syk	SYK, ZAP70	RLOC-00010871, RLOC-00011015, RLOC-00023358, Transcript14214.p1-add	SYK, ZAP70	LOC102446767, SYK
OG0001245	malrd1	malrd1	MALRD1	RLOC-00001131, RLOC-00006514, RLOC-00006827, RLOC-00007040, RLOC-00010628, RLOC-00011294, RLOC-00011560, RLOC-00014823, RLOC-00016666	MALRD1	MALRD1
OG0001246	man2a1, man2a2	man2a2	MAN2A1, MAN2A2	RLOC-00009047, RLOC-00009675, RLOC-00010974, RLOC-00011650, RLOC-00012712, RLOC-00016033	MAN2A1, MAN2A2	MAN2A1
OG0001247	2025-03-06	LOC103396665, march6	MARCHF6	RLOC-00000465, RLOC-00007658, RLOC-00007882, RLOC-00008158, RLOC-00008453, RLOC-00008682, RLOC-00010661, RLOC-00022469	2025-03-06	2025-03-06
OG0001248	mef2aa, mef2cb	LOC103379291, LOC103389640, mef2c	MEF2A, MEF2C	RLOC-00010216, RLOC-00025720, RLOC-00027198	MEF2A, MEF2C	MEF2A, MEF2C
OG0001249	mkrn1, mkrn4	LOC103384614, mkrn1	MKRN1, MKRN3	RLOC-00004286, RLOC-00011430, RLOC-00011679	ENSMMUG00000001017, ENSMMUG00000041066, MKRN1	LOC102446810, MKRN1
OG0001250	mthfd1b, mthfd1l	LOC103381100, LOC103381395, LOC103399305, mthfd1	MTHFD1, MTHFD1L	RLOC-00001010, RLOC-00020349	ENSMMUG00000049034, MTHFD1	MTHFD1, MTHFD1L
OG0001251	myo1ea, myo1f	LOC103388060, LOC103394920, myo1e	MYO1E, MYO1F	RLOC-00002889, RLOC-00006864, RLOC-00010329, RLOC-00018020	MYO1E, MYO1F	MYO1E
OG0001252	nbeal1, nbeal2	nbeal1, nbeal2	NBEAL1, NBEAL2	RLOC-00008175, RLOC-00014597, RLOC-00024355	NBEAL1, NBEAL2	LOC102443921, LOC102459703, NBEAL2
OG0001253	nckap1	LOC107988199, nckap1, nckap1l	NCKAP1, NCKAP1L	RLOC-00008149, RLOC-00009866, RLOC-00012121, RLOC-00020672	NCKAP1, NCKAP1L	NCKAP1, NCKAP1L
OG0001254	nptnb	LOC103380455, LOC103399091, nptn	NPTN	RLOC-00007299, RLOC-00011156, RLOC-00015434, RLOC-00017641, RLOC-00018040, RLOC-00021656, RLOC-00023113	NPTN	NPTN
OG0001255	nr1d1, nr1d2b	LOC103385110, LOC103385997, LOC103388356, LOC103394701	NR1D1, NR1D2	RLOC-00013501, RLOC-00021608	NR1D1, NR1D2	LOC102455296, NR1D2
OG0001256	pdgfra, pdgfrb	LOC103392104, pdgfra, pdgfrb	ENSG00000282278, PDGFRA, PDGFRB	RLOC-00013402, RLOC-00014200	PDGFRA, PDGFRB	PDGFRA, PDGFRB
OG0001257	pgm1, pgm5	LOC103398562, LOC103398830, LOC103399352, LOC103399631, pgm1	PGM1, PGM5	RLOC-00000776	ENSMMUG00000008230, ENSMMUG00000020049	PGM1, PGM5
OG0001258	pgm2, pgm2l1	LOC103383724, pgm2l1	PGM2, PGM2L1	RLOC-00001310, RLOC-00009431, RLOC-00018380, RLOC-00021595	PGM2, PGM2L1	PGM2, PGM2L1
OG0001260	plekha5, plekha7b	LOC103378745, LOC103382434, plekha5, plekha7	PLEKHA5, PLEKHA7	RLOC-00020861, RLOC-00021373	PLEKHA5, PLEKHA7	PLEKHA5, PLEKHA7
OG0001261	pnp4a, pnp6	LOC103379509, LOC103385983, LOC103386357, LOC103386817, LOC103396746	PNP	RLOC-00004409, RLOC-00006826, RLOC-00026880	ENSMMUG00000019126, PNP	LOC106731773
OG0001262	pou6f1, pou6f2	pou6f1, pou6f2	POU6F1, POU6F2	RLOC-00004115, RLOC-00009134, RLOC-00013431, RLOC-00016241	POU6F1, POU6F2	POU6F1, POU6F2
OG0001263	ppm1e, ppm1f	ppm1e, ppm1f	PPM1E, PPM1F	RLOC-00003801, RLOC-00007331, RLOC-00008010, RLOC-00011455	PPM1E, PPM1F	PPM1E, PPM1F
OG0001264	rab9a	LOC103391151, LOC103392032	RAB9A, RAB9B	RLOC-00001315, RLOC-00005516, RLOC-00017716, RLOC-00018825, RLOC-00023421	RAB9A, RAB9B	RAB9A, RAB9B
OG0001265	rhot1a, rhot2	LOC103383612, LOC103392922, rhot2	RHOT1, RHOT2	RLOC-00009664, RLOC-00010403, RLOC-00013515	RHOT1, RHOT2	RHOT1, RHOT2
OG0001266	rpl12	rpl12	RPL12	RLOC-00004661	ENSMMUG00000000422, ENSMMUG00000002309, ENSMMUG00000032031, ENSMMUG00000032052, ENSMMUG00000039222, ENSMMUG00000041517, ENSMMUG00000043313, ENSMMUG00000044501, ENSMMUG00000048214	RPL12
OG0001267	rps4x	rps4x	RPS4X, RPS4Y1, RPS4Y2	RLOC-00005240, RLOC-00027318	ENSMMUG00000022130, ENSMMUG00000029338, ENSMMUG00000039855, RPS4X, RPS4Y1, RPS4Y2	LOC102446692
OG0001268	rps6kb1a	LOC103377585, LOC103383966, LOC103395203	RPS6KB1, RPS6KB2	RLOC-00004047, RLOC-00021002, RLOC-00026238, RLOC-00026891	RPS6KB1, RPS6KB2	RPS6KB1, RPS6KB2
OG0001269	sbf1, sbf2	sbf1, sbf2	SBF1, SBF2	RLOC-00000934, RLOC-00014805, RLOC-00016673, RLOC-00017596	ENSMMUG00000009082, ENSMMUG00000038183, SBF2	SBF2
OG0001270	sema4ba	LOC103379373, LOC103379447, LOC103383967	SEMA4B, SEMA4F	RLOC-00009607, RLOC-00010972, RLOC-00011392, RLOC-00012433	SEMA4B, SEMA4F	LOC102461345, SEMA4F
OG0001271	sept5a	LOC103378127, LOC103395062, LOC103397004, sept5	ENSG00000284874, SEPTIN1, SEPTIN5	RLOC-00014487, RLOC-00016231	SEPT1, SEPT5	LOC102459358, SEPT5
OG0001272	sh3pxd2aa, sh3pxd2b	LOC103383997, LOC103387638, sh3pxd2b	SH3PXD2A, SH3PXD2B	RLOC-00012905, RLOC-00015708	SH3PXD2A, SH3PXD2B	LOC102445859, SH3PXD2A, SH3PXD2B
OG0001273	slc12a1, slc12a2	LOC103397992, LOC103398932, LOC103399384, slc12a1, slc12a2	SLC12A1, SLC12A2	RLOC-00014250	SLC12A1, SLC12A2	SLC12A1, SLC12A2
OG0001274	smad2, smad3b	LOC103379082, LOC103380246, LOC103397223, LOC103397451, smad2	SMAD2, SMAD3	RLOC-00027094	SMAD2, SMAD3	SMAD2, SMAD3
OG0001275	smarca2, smarca4a	LOC103383990, smarca2, smarca4	SMARCA2, SMARCA4	RLOC-00005429, RLOC-00007904, RLOC-00009729, RLOC-00013931	SMARCA4	SMARCA2, SMARCA4
OG0001276	sntb1, sntb2	sntb1, sntb2	SNTB1, SNTB2	RLOC-00007572, RLOC-00013362, RLOC-00019739, RLOC-00021465	ENSMMUG00000016637, SNTB1	SNTB1, SNTB2
OG0001277	st13	st13	ST13	RLOC-00002148, RLOC-00016990, RLOC-00026345	ENSMMUG00000020281, ENSMMUG00000038716, ENSMMUG00000040252, ENSMMUG00000042304, ENSMMUG00000043638, ENSMMUG00000046241, ST13	ST13
OG0001278	tbc1d2, tbc1d2b	LOC103379968, tbc1d2	TBC1D2, TBC1D2B	RLOC-00004571, RLOC-00013858, RLOC-00014834, RLOC-00018541	ENSMMUG00000042197, TBC1D2, TBC1D2B	TBC1D2B
OG0001279	tbx15, tbx18	LOC103381031, tbx15	TBX15, TBX18	RLOC-00001873, RLOC-00002690, RLOC-00016407, RLOC-00025715	TBX15, TBX18	TBX15, TBX18
OG0001280	tia1, tial1	LOC103390060, LOC103397209, tia1, tial1	TIA1, TIAL1	RLOC-00000741, RLOC-00010380	TIA1, TIAL1	TIA1, TIAL1
OG0001281	tmx1, tmx4	LOC103380654	TMX1, TMX4	RLOC-00003058, RLOC-00007179, RLOC-00013556, RLOC-00014161	ENSMMUG00000001901, ENSMMUG00000042118, TMX4	TMX1, TMX4
OG0001282	uhrf1bp1, uhrf1bp1l	LOC103399298, uhrf1bp1, uhrf1bp1l	BLTP3A, BLTP3B	RLOC-00008691, RLOC-00013849, RLOC-00025505	UHRF1BP1, UHRF1BP1L	UHRF1BP1, UHRF1BP1L
OG0001283	vps35l	vps35l	VPS35L	RLOC-00006142, RLOC-00007704, RLOC-00010307, RLOC-00014344, RLOC-00014820, RLOC-00015148, RLOC-00017348, RLOC-00020447, RLOC-00020610	C16orf62	VPS35L
OG0001284	wnt10a, wnt10b	wnt10a, wnt10b	WNT10A, WNT10B	RLOC-00001568, RLOC-00002028, RLOC-00018854, RLOC-00022759, RLOC-00025332	ENSMMUG00000015705	LOC102457058, WNT10B
OG0001285	zfhx3b, zfhx4	LOC103380080, zfhx3, zfhx4	ZFHX3, ZFHX4	RLOC-00007684, RLOC-00008843, RLOC-00021598	ZFHX3	LOC102445012, LOC102454636, ZFHX4
OG0001300	abcc1, abcc3	LOC103393517, abcc3	ABCC1, ABCC3	RLOC-00000368	ENSMMUG00000003414, ENSMMUG00000005914	ABCC3, LOC102444909, LOC102446678, LOC102451294
OG0001301	LOC122555409, abcg4a	LOC103377770, LOC103382616, LOC103394946, LOC103395331, LOC107990031	ABCG1, ABCG4	RLOC-00016865	ABCG1, ABCG4	ABCG1
OG0001302	LOC122562396, acaca	LOC103394780, acacb	ACACA, ACACB	RLOC-00005777, RLOC-00006156, RLOC-00006471	ACACA, ACACB	ACACA, ACACB
OG0001303	aco1, ireb2	aco1, ireb2	ACO1, IREB2	RLOC-00013540, RLOC-00017004, RLOC-00028171	ACO1, IREB2	ACO1, IREB2
OG0001305	LOC122549721, adcy7	LOC103388319, LOC103394091, LOC103394729, LOC103398552	ADCY2, ADCY7	RLOC-00005643	ADCY2, ADCY7	ADCY2, ADCY7
OG0001306	LOC122552175, adgrl2a	LOC103384144, LOC103392844, LOC103396311, adgrl2	ADGRL1, ADGRL2	RLOC-00006958	ADGRL1, ADGRL2	ADGRL1, ADGRL2
OG0001307	LOC122546367, LOC122553947, agbl2	LOC103398773	AGBL2, AGBL3	RLOC-00013131, RLOC-00018715, RLOC-00026133	AGBL2, AGBL3	AGBL2, AGBL3
OG0001308	LOC122540843, agtpbp1	LOC103379876, agtpbp1	AGBL1, AGTPBP1	RLOC-00005931, RLOC-00005995, RLOC-00015483	AGBL1, AGTPBP1	AGTPBP1, LOC102454920
OG0001309	LOC122545653, alas1	LOC103384928, LOC103385437, alas1	ALAS1, ALAS2	RLOC-00000830, RLOC-00010097, RLOC-00011697	ALAS1, ALAS2	ALAS1
OG0001310	LOC122563265, anks1b	LOC103382703, LOC103386597, anks1a	ANKS1A, ANKS1B	RLOC-00007927, RLOC-00020462	ANKS1A, ANKS1B	ANKS1A, ANKS1B
OG0001311	LOC122560111, arfgef1	arfgef1, arfgef2	ARFGEF1, ARFGEF2	RLOC-00007648, RLOC-00009787, RLOC-00020034	ARFGEF1, ARFGEF2	ARFGEF1, ARFGEF2
OG0001312	LOC122555663, arhgef16	arhgef16, arhgef26	ARHGEF16, ARHGEF26	RLOC-00001321, RLOC-00015824, RLOC-00027345	ARHGEF16, ARHGEF26	ARHGEF16, ARHGEF26
OG0001313	arhgef3, net1	LOC103380551, LOC103383002, arhgef3	ARHGEF3, NET1	RLOC-00013066, RLOC-00016893	ARHGEF3, NET1	ARHGEF3, NET1
OG0001314	arid1ab, arid1b	arid1a, arid1b	ARID1A, ARID1B	RLOC-00012059, RLOC-00014228, RLOC-00025723	ARID1A, ARID1B	ARID1A, ARID1B
OG0001315	LOC122559532, LOC122563224, arl8bb	LOC103384461, LOC103386496, arl8b	ARL8A, ARL8B	RLOC-00000594	ARL8A, ENSMMUG00000008810	ARL8B, LOC102459475
OG0001316	LOC122559167, avpr1aa	LOC103380287, LOC103385739, avpr1a, oxtr	AVPR1A, OXTR	RLOC-00017526	AVPR1A, OXTR	AVPR1A, OXTR
OG0001317	bmp3, gdf10a	LOC103387366, bmp3, gdf10	BMP3, GDF10	RLOC-00008745, RLOC-00010910	BMP3, ENSMMUG00000011912	BMP3, GDF10
OG0001318	LOC122563692, bmp6, bmp7b	LOC103385434, LOC103386095, bmp6	BMP6, BMP7	RLOC-00023603	BMP7, ENSMMUG00000021600	BMP6, BMP7
OG0001319	bptf	LOC103393737, bptf	BPTF	RLOC-00006270, RLOC-00006598, RLOC-00008942, RLOC-00009051, RLOC-00015764, RLOC-00026003, RLOC-00027100	BPTF	BPTF
OG0001320	btbd3b, btbd6b	LOC103383385, LOC103387335, btbd6	BTBD3, BTBD6	RLOC-00003334	BTBD3, BTBD6, ENSMMUG00000038340	BTBD3, BTBD6
OG0001321	LOC122541975, LOC122560400, c1qtnf1	LOC103383417, LOC103393293	C1QTNF1, C1QTNF8	RLOC-00024679	C1QTNF1, C1QTNF8	C1QTNF1, C1QTNF6, LOC102463871
OG0001322	cab39, cab39l	LOC103378225, LOC103391284, cab39l	CAB39, CAB39L	RLOC-00013069, RLOC-00016384	CAB39, CAB39L	CAB39, CAB39L
OG0001324	LOC122559589, cacna2d3a	LOC103379950, LOC103382790, LOC103384646, LOC103385813	CACNA2D3, CACNA2D4	RLOC-00013557	CACNA2D3, CACNA2D4	CACNA2D3, CACNA2D4
OG0001325	cadps2, cadpsa	LOC103386620, cadps, cadps2	CADPS, CADPS2	RLOC-00005578, RLOC-00028738	CADPS, CADPS2	CADPS, CADPS2
OG0001326	LOC122552230, calr, calr3a	LOC103393161, LOC103396470, LOC103399827	CALR	RLOC-00016427, RLOC-00019290, RLOC-00022510, RLOC-00023160	CALR	CALR
OG0001327	LOC122559158, cand1	cand1	CAND1, CAND2	RLOC-00006417, RLOC-00007233, RLOC-00007393, RLOC-00009982, RLOC-00017464	CAND1	CAND1, LOC102455902
OG0001328	LOC122557343, capn5a	LOC103377932, LOC103395360, LOC103395572, LOC107988178	CAPN5, CAPN6	RLOC-00015968	CAPN5, CAPN6	CAPN5, CAPN6
OG0001329	casq2	LOC103384793, LOC103389763, LOC103392074, LOC103396214	CASQ1, CASQ2	RLOC-00026215, RLOC-00026747	CASQ1, CASQ2	CASQ1, LOC102459178
OG0001330	LOC122559166, cav1	LOC103385740, cav1, cav3	CAV1, CAV3	RLOC-00002392, RLOC-00002850	CAV1, CAV3	CAV1, CAV3
OG0001331	cc2d1a, cc2d1b	LOC103383948, cc2d1b	CC2D1A, CC2D1B	RLOC-00017695, RLOC-00019879, RLOC-00027505	CC2D1A, CC2D1B	CC2D1A, CC2D1B
OG0001332	LOC122565379, ccnb1, ccnb2	ccnb1	CCNB1, CCNB2	RLOC-00002586, RLOC-00005043, RLOC-00027206	CCNB1, CCNB2	CCNB1, CCNB2
OG0001333	cd44b, f2	LOC103389837	F2	RLOC-00001637, RLOC-00010482, RLOC-00016034, RLOC-00019782, RLOC-00025831, RLOC-00026688, RLOC-00026918	F2	F2
OG0001334	LOC122549312, cdk12	cdk12, cdk13	CDK12, CDK13	RLOC-00000808, RLOC-00015101, RLOC-00026642	CDK12, ENSMMUG00000018064	CDK12, CDK13
OG0001335	cdr2a, cdr2l	LOC103381763, LOC103382064, LOC103393028, LOC103393206	CDR2, CDR2L	RLOC-00024358	CDR2, CDR2L	CDR2, CDR2L
OG0001336	chchd10	chchd10, chchd2	CHCHD10, CHCHD2	RLOC-00005316	CHCHD2, ENSMMUG00000030802, ENSMMUG00000040208, ENSMMUG00000042471, ENSMMUG00000045620, ENSMMUG00000047258	CHCHD2
OG0001337	chrnd, chrne	LOC103377503, LOC103395415, chrng	CHRND, CHRNE, CHRNG	RLOC-00023522	CHRND, CHRNE, CHRNG	CHRNE
OG0001338	LOC122558792, chst11	LOC103384816, LOC103386337, chst11	CHST11, CHST13	RLOC-00001708, RLOC-00002769	CHST11, CHST13	CHST11, CHST13
OG0001339	chuk, ikbkb	LOC103387400, LOC103398848, ikbkb	CHUK, IKBKB	RLOC-00005912, RLOC-00007503, RLOC-00011496	CHUK	CHUK, IKBKB
OG0001340	clcn2c	LOC103388015, LOC103393815, LOC103396072, clcn2	CLCN1, CLCN2	RLOC-00007189, RLOC-00016110	CLCN1, CLCN2	CLCN1, CLCN2
OG0001342	LOC122543064, LOC122551906, cpeb3	cpeb3	CPEB2, CPEB3	RLOC-00014585, RLOC-00015611, RLOC-00024021	CPEB2, CPEB3	CPEB2, CPEB3
OG0001344	LOC122549395, crispld2	LOC103396673, crispld1, crispld2	CRISPLD1, CRISPLD2	RLOC-00000362, RLOC-00020097	CRISPLD1, CRISPLD2	CRISPLD1, CRISPLD2
OG0001345	LOC122563330, cry1b	LOC103379621, LOC103380401, LOC103382562, LOC103385152	CRY1, CRY2	RLOC-00022606	CRY1, CRY2	CRY1, CRY2
OG0001346	LOC122554895, cul4b	LOC103378632, LOC103390574, LOC103399134	CUL4A, CUL4B	RLOC-00008706, RLOC-00009986	CUL4A, CUL4B	CUL4A, CUL4B
OG0001347	daam1a, daam2	LOC103377950, daam1	DAAM1, DAAM2	RLOC-00002631, RLOC-00004839, RLOC-00011929	DAAM1, DAAM2	DAAM1, DAAM2
OG0001348	dcaf12	dcaf12	DCAF12, DCAF12L1, DCAF12L2	RLOC-00008630, RLOC-00012666, RLOC-00021371, RLOC-00024438	DCAF12, DCAF12L1, DCAF12L2	DCAF12
OG0001349	LOC122561183, ddhd2	ddhd2, sec23ip	DDHD2, SEC23IP	RLOC-00010765, RLOC-00011577, RLOC-00014876	DDHD2, SEC23IP	DDHD2, SEC23IP
OG0001350	LOC122564601, ddr2a	LOC103376748, LOC103395814, LOC103398057, LOC103398953	DDR1, DDR2	RLOC-00009843	DDR1	DDR2, LOC102458614, LOC102460587
OG0001351	dgki	LOC103382596, LOC103389260, dgkz	DGKI, DGKZ	RLOC-00016643, RLOC-00020695, RLOC-00026130	DGKI, DGKZ	DGKI, DGKZ
OG0001352	LOC122554495, LOC122554734, dmrt2a	LOC103396048, LOC103397809, LOC107988281	DMRT2, DMRTB1	RLOC-00000184, RLOC-00027694	DMRT2	DMRT2, DMRTB1
OG0001354	LOC122543238, dusp1, dusp4	LOC103390320, LOC103397797, dusp1	DUSP1, DUSP2, DUSP4	RLOC-00000768	DUSP4	DUSP1, DUSP4
OG0001355	eef1db	LOC103396400, LOC103399882	EEF1D	RLOC-00005487, RLOC-00026132	EEF1D, ENSMMUG00000004166, ENSMMUG00000016730, ENSMMUG00000020716, ENSMMUG00000045451, ENSMMUG00000047002	EEF1D
OG0001356	LOC122540245, efhd1	LOC103377704, efhd2	EFHD1, EFHD2	RLOC-00001692, RLOC-00002875, RLOC-00003640, RLOC-00023443	EFHD1	EFHD1, LOC102446308
OG0001357	LOC122553146, efr3a	efr3a, efr3b	EFR3A, EFR3B	RLOC-00005174, RLOC-00009377, RLOC-00018756	EFR3A, EFR3B	EFR3A, EFR3B
OG0001358	eif4ba	eif4b	EIF4B	RLOC-00002224, RLOC-00011202, RLOC-00013441	ENSMMUG00000001062, ENSMMUG00000008391, ENSMMUG00000037830, ENSMMUG00000038298, ENSMMUG00000042124, ENSMMUG00000047056	EIF4B
OG0001359	elapor1, elapor2b	LOC103380083, LOC103382568, LOC103384607	ELAPOR1, ELAPOR2	RLOC-00016201, RLOC-00017460	KIAA1324, KIAA1324L	KIAA1324, KIAA1324L
OG0001360	entpd5a, entpd6	LOC103381017, entpd5, entpd6	ENTPD5, ENTPD6	RLOC-00001514, RLOC-00017918	ENTPD5, ENTPD6	ENTPD5, ENTPD6
OG0001361	LOC122550081, epc2	LOC103396773, epc1	EPC1, EPC2	RLOC-00018507, RLOC-00018602, RLOC-00023654	EPC1, EPC2	EPC1, EPC2
OG0001362	ercc5	bivm, ercc5	BIVM, BIVM-ERCC5, ERCC5	RLOC-00011303, RLOC-00012258, RLOC-00013285, RLOC-00022678	BIVM-ERCC5	BIVM, ERCC5
OG0001363	LOC122557782, LOC122563064, etnk1	etnk1, etnk2	ETNK1, ETNK2	RLOC-00013569, RLOC-00027468	ETNK1, ETNK2	ETNK1, ETNK2
OG0001364	LOC122552164, evi5a	evi5l	EVI5, EVI5L	RLOC-00013247, RLOC-00015487, RLOC-00025276, RLOC-00025673	EVI5, EVI5L	EVI5, EVI5L
OG0001365	fam234a, fam234b	fam234a, fam234b	FAM234A, FAM234B	RLOC-00010121, RLOC-00010317, RLOC-00011108	FAM234A, FAM234B	FAM234A, FAM234B
OG0001366	fam3c	fam3a, fam3c	FAM3A, FAM3C	RLOC-00001870, RLOC-00001953, RLOC-00017043, RLOC-00020728	FAM3A, FAM3C	FAM3A, FAM3C
OG0001367	LOC122550504, farp2	LOC103389511, LOC103391591, LOC103399490, farp2	FARP1, FARP2	RLOC-00007540	FARP1, FARP2	FARP1, FARP2
OG0001368	fbxw10, ftr42	LOC103382395, cdrt1	ENSG00000251537, FBXW10, FBXW10B, TRIM16	RLOC-00015022, RLOC-00020534	ENSMMUG00000019200	CDRT1, TRIM16
OG0001369	fer1l6, otofa	LOC103380349, LOC103380976, fer1l6	FER1L6, OTOF	RLOC-00007398, RLOC-00015311, RLOC-00018551	ENSMMUG00000014292, FER1L6	FER1L6
OG0001370	LOC122551094, fhdc1, fhdc2	LOC103378017, LOC103391142, LOC103395497, fhdc1	FHDC1	RLOC-00015127, RLOC-00016068, RLOC-00018033	FHDC1	FHDC1
OG0001371	LOC122543257, fign	LOC103385980, LOC103389437, fign, fignl2	FIGN, FIGNL2	RLOC-00003696, RLOC-00011900	FIGN	FIGN, FIGNL2
OG0001372	LOC122540881, frmd3	LOC103379380, LOC103379437, frmd3	FRMD3, FRMD5	RLOC-00011279, RLOC-00025732	FRMD3, FRMD5	FRMD3, FRMD5
OG0001373	frmd6, zgc_172136	LOC103387271, frmd6	FRMD1, FRMD6	RLOC-00001655, RLOC-00009636, RLOC-00024935	FRMD1, FRMD6	FRMD1, FRMD6
OG0001374	fzd5, fzd8a	LOC103396637, fzd5, fzd8	FZD5, FZD8	RLOC-00009384, RLOC-00020182, RLOC-00026519	FZD5, FZD8	FZD5
OG0001375	g3bp1, g3bp2a	g3bp1, g3bp2	G3BP1, G3BP2	RLOC-00022364, RLOC-00024664	ENSMMUG00000022912, G3BP1, G3BP2	G3BP1, G3BP2
OG0001376	galnt1, galnt13	galnt1, galnt13	GALNT1, GALNT13	RLOC-00001050, RLOC-00013447, RLOC-00019422, RLOC-00020409	GALNT1	GALNT1, GALNT13
OG0001377	gatad2ab	LOC103396018, gatad2a	GATAD2A	RLOC-00001919, RLOC-00002010, RLOC-00002301, RLOC-00006928, RLOC-00009641, RLOC-00021512	ENSMMUG00000046852, GATAD2A	GATAD2A
OG0001378	gdpd2, gdpd5b	LOC103394798, gdpd2, gdpd5	GDPD2, GDPD5	RLOC-00012832, RLOC-00015059, RLOC-00019832	GDPD2, GDPD5	GDPD5
OG0001379	git1, git2a	LOC103390136, git1, git2	GIT1, GIT2	RLOC-00015915, RLOC-00020874, RLOC-00024339	GIT1, GIT2	GIT2
OG0001380	LOC122547697, LOC122549307, gli2a	LOC103389842, gli2, gli3	GLI2, GLI3	RLOC-00026263	GLI2, GLI3	GLI2, GLI3
OG0001381	LOC122543211, glsa	LOC103385580, LOC103389519, LOC103392402	ENSG00000285528, GLS, GLS2	RLOC-00003620, RLOC-00009163, RLOC-00026423	GLS2	GLS
OG0001382	gpr27, gpr85	LOC103384852, LOC103385373, LOC103386259, gpr85	GPR173, GPR85	RLOC-00016614	GPR173, GPR85	GPR85, LOC102453901
OG0001383	gpt2	LOC103396373, gpt	GPT, GPT2	RLOC-00007886, RLOC-00009714, RLOC-00011564, RLOC-00015153, RLOC-00025157	GPT, GPT2	GPT2
OG0001384	LOC122542950, grem1a, grem2b	LOC103386800, grem2	GREM1, GREM2	RLOC-00022316, RLOC-00028470	GREM1, GREM2	GREM1, GREM2
OG0001385	grpr, nmbr	LOC103378666, LOC103381388, LOC103391609	BRS3, GRPR, NMBR	RLOC-00013164	GRPR	BRS3, GRPR, NMBR
OG0001386	LOC122556889, hand2	LOC103384283, hand1	HAND1, HAND2	RLOC-00019168, RLOC-00024424, RLOC-00025310, RLOC-00027809	HAND1, HAND2	HAND2
OG0001387	has2, has3	has1, has2, has3	HAS1, HAS2, HAS3	RLOC-00028943	HAS1, HAS2	HAS2, LOC102448287
OG0001388	LOC122555170, hhex	hhex	HHEX	RLOC-00007732, RLOC-00008116, RLOC-00011099, RLOC-00011256, RLOC-00014904, RLOC-00016398, RLOC-00021714	HHEX	HHEX
OG0001389	LOC122563288, hipk2	hipk2	HIPK1, HIPK2	RLOC-00014179, RLOC-00018109, RLOC-00019109, RLOC-00022821	HIPK1, HIPK2	HIPK1, HIPK2
OG0001390	LOC122564614, hmcn1	hmcn1	HMCN1, HMCN2	RLOC-00000150, RLOC-00013483, RLOC-00018003, RLOC-00020358	HMCN1, HMCN2	HMCN2, LOC102460858
OG0001391	LOC122549394, LOC122558255, hnf4a	hnf4a	HNF4A, HNF4G	RLOC-00009024, RLOC-00011184	HNF4A, HNF4G	HNF4A, HNF4G, LOC102453378
OG0001392	igfbp3	LOC103389567, LOC103392419, LOC103396287, LOC103399857	IGFBP3, IGFBP5	RLOC-00003171, RLOC-00011100, RLOC-00025088	IGFBP3, IGFBP5	IGFBP3
OG0001393	ipo7, ipo8	ipo7, ipo8	IPO7, IPO8	RLOC-00005543, RLOC-00010828, RLOC-00021399	ENSMMUG00000023636, IPO8	IPO7, IPO8
OG0001394	LOC122547159, irf2	LOC103398547, irf1, irf2	IRF1, IRF2	RLOC-00012956, RLOC-00013292	IRF1, IRF2	IRF1, IRF2
OG0001395	LOC122550450, irs1	LOC103386702, LOC103389765, irs2	IRS1, IRS2	RLOC-00012168	IRS1, IRS2	IRS1, LOC102455771, LOC106731934
OG0001396	LOC122565375, isl1a, isl2a	LOC103379386, LOC103396957, isl1, isl2	ISL1, ISL2	RLOC-00012294	ISL1	ISL1, ISL2
OG0001397	itgb4	itgb4	ITGB4	RLOC-00005766, RLOC-00005900, RLOC-00005930, RLOC-00005937, RLOC-00006022, RLOC-00006824, RLOC-00006940, RLOC-00012006	ITGB4	ITGB4
OG0001398	jag1b, jag2b	LOC103381190, LOC103382808, LOC103383375, LOC103387334	JAG1, JAG2	RLOC-00005085	JAG1, JAG2	JAG1, JAG2
OG0001399	LOC122545701, kcnj15	LOC103385970, LOC103396802, kcnj15	KCNJ10, KCNJ15	RLOC-00014609, RLOC-00014790	KCNJ10, KCNJ15	KCNJ10, KCNJ15
OG0001400	kcnt1b, kcnt2	LOC103390441, LOC103392726, LOC103396866, LOC103397829	KCNT1, KCNT2	RLOC-00022172	KCNT1, KCNT2	KCNT1, LOC102444742
OG0001401	kif1aa, kif1b	LOC103399985, kif1a, kif1b	KIF1A, KIF1B	RLOC-00009650, RLOC-00009896	KIF1A, KIF1B	KIF1A, KIF1B
OG0001402	kif26ab, kif26ba	LOC103398526, LOC107988595, kif26a, kif26b	KIF26A, KIF26B	RLOC-00021140	KIF26A, KIF26B	KIF26A, KIF26B
OG0001403	LOC122561287, kif7	LOC103399563, kif7	KIF27, KIF7	RLOC-00007043, RLOC-00010870, RLOC-00027312	ENSMMUG00000009435, KIF27	KIF27, KIF7
OG0001405	kremen1	LOC103396895, LOC112486325, kremen1	KREMEN1, KREMEN2	RLOC-00016327, RLOC-00021503	KREMEN1, KREMEN2	KREMEN1, KREMEN2, LOC102456475
OG0001406	l3mbtl2, mbtd1	LOC103382186, LOC103393420	L3MBTL2, MBTD1	RLOC-00001627, RLOC-00004263, RLOC-00010637	L3MBTL2, MBTD1	L3MBTL2, MBTD1
OG0001408	LOC122543360, limd2	LOC103385207, LOC103386056, limd2	LIMA1, LIMD2	RLOC-00024611	LIMA1, LIMD2, XIRP2	LIMA1, LIMD2
OG0001409	lmbr1, lmbr1l	lmbr1, lmbr1l	LMBR1, LMBR1L	RLOC-00005782, RLOC-00006246, RLOC-00007345	LMBR1, LMBR1L	LMBR1, LMBR1L
OG0001410	LOC122539342, LOC122556505, ndfip2	LOC103391188, LOC103395215, ndfip2	NDFIP1, NDFIP2	RLOC-00022781	NDFIP1, NDFIP2	NDFIP1, NDFIP2
OG0001411	LOC122539452, smarca1	smarca5	SMARCA1, SMARCA5	RLOC-00007348, RLOC-00015675, RLOC-00016328, RLOC-00019295	ENSMMUG00000008818, SMARCA5	SMARCA1, SMARCA5
OG0001412	LOC122539461, LOC122556586	LOC103391208, ppp2ca, ppp2cb	PPP2CA, PPP2CB	RLOC-00011199, RLOC-00015050, RLOC-00020691	ENSMMUG00000020819	PPP2CA, PPP2CB
OG0001413	LOC122539627, LOC122539768, LOC122550039	LOC103381632, LOC103392640, kiaa1217	KIAA1217, SRCIN1	RLOC-00024150	KIAA1217, SRCIN1	KIAA1217, LOC102448364
OG0001414	LOC122539700, LOC122551439, vwc2	LOC103393575, vwc2, vwc2l	VWC2, VWC2L	RLOC-00022494	VWC2, VWC2L	VWC2, VWC2L
OG0001415	LOC122539772, LOC122548033, LOC122550025, LOC122550028	LOC103384267, mllt10	MLLT10, MLLT6	RLOC-00028901	MLLT10, MLLT6	MLLT10, MLLT6
OG0001416	LOC122539839, LOC122543212, nab1b	nab1, nab2	NAB1, NAB2	RLOC-00017549	ENSMMUG00000003778, NAB1, NAB2	LOC102454907, NAB1
OG0001417	LOC122539960, LOC122551719	LOC103381399, spopl	SPOP, SPOPL	RLOC-00009046, RLOC-00009160, RLOC-00028456	SPOP, SPOPL	SPOP, SPOPL
OG0001418	LOC122540143	LOC103387954, LOC107989242	TNFRSF9	RLOC-00002271, RLOC-00002375, RLOC-00003061, RLOC-00020576, RLOC-00022688, RLOC-00024022, RLOC-00028209	TNFRSF9	TNFRSF18
OG0001419	LOC122540784, LOC122548856, spire2	LOC103388636, LOC103394445, spire2	SPIRE1, SPIRE2	RLOC-00015998, RLOC-00017674	SPIRE2	LOC102459274, SPIRE1
OG0001420	LOC122540889, LOC122542599	LOC103397743, adamts7	ADAMTS12, ADAMTS7	RLOC-00008300, RLOC-00009100, RLOC-00012516	ADAMTS12, ADAMTS7	ADAMTS12, ADAMTS7
OG0001423	LOC122541404, LOC122564966	LOC103389177, LOC103395983, fam102a, fam102b	EEIG1, EEIG2	RLOC-00012174	FAM102A, FAM102B	FAM102A, FAM102B
OG0001424	LOC122541420, LOC122541423, LOC122564127	LOC103395154	C2, CFB, ENSG00000244255	RLOC-00004195, RLOC-00020470, RLOC-00022247, RLOC-00022548	ENSMMUG00000000729	LOC102458883
OG0001425	LOC122541510, LOC122563613, mboat1	mboat2	MBOAT1, MBOAT2	RLOC-00002122, RLOC-00006882, RLOC-00026946	MBOAT1, MBOAT2	MBOAT1, MBOAT2
OG0001426	LOC122541532, LOC122564772	LOC103389041, ehmt1, ehmt2	EHMT1, EHMT2	RLOC-00006302, RLOC-00008568, RLOC-00009018	EHMT1, EHMT2	EHMT1
OG0001427	LOC122541614, LOC122543498, LOC122545154, LOC122545623, LOC122545654	LOC103393800	ZNF672	RLOC-00008299	ZNF672	LOC102454811, LOC102460317, LOC102461713, LOC106732079
OG0001428	LOC122541902, LOC122543240, psd2	LOC103387157, LOC103398847, psd2	PSD, PSD2	RLOC-00011260, RLOC-00023953	PSD, PSD2	PSD2
OG0001429	LOC122542185, mak	ick, mak	CILK1, MAK	RLOC-00002469, RLOC-00024033, RLOC-00028152	ICK, MAK	ICK, MAK
OG0001430	LOC122542369, vkorc1l1	LOC103382040, vkorc1l1	ENSG00000255439, VKORC1, VKORC1L1	RLOC-00002979, RLOC-00004255	VKORC1, VKORC1L1	LOC102455458, VKORC1L1
OG0001431	LOC122542627, oaz1a	LOC103379916, LOC103390165, LOC103390166, oaz1	ENSG00000273734, OAZ1, OAZ2	RLOC-00028961	OAZ1	OAZ1, OAZ2
OG0001432	LOC122542698, LOC122544250, LOC122548588, LOC122563242, LOC122563244	LOC103384601, LOC103386155, LOC103386545	ADORA1	RLOC-00021249	ADORA1	ADORA1, ADORA2B
OG0001433	LOC122542708, LOC122553123, spred1	spred1, spred2	SPRED1, SPRED2	RLOC-00022450, RLOC-00025245	SPRED1, SPRED2	SPRED1, SPRED2
OG0001434	LOC122542807, LOC122553212, qpct	qpct, qpctl	QPCT, QPCTL	RLOC-00014919, RLOC-00023919, RLOC-00028248	QPCT, QPCTL	QPCT
OG0001435	LOC122542895, rab1ab	LOC103383287, LOC103385527	RAB1A, RAB1B	RLOC-00005019, RLOC-00023979	ENSMMUG00000046183, RAB1A	LOC102458629, RAB1A, RAB1B
OG0001436	LOC122542951, LOC122546931	LOC103376709, LOC103376718, LOC103376828, LOC103399470	OLFM4	RLOC-00001330, RLOC-00001602, RLOC-00014936, RLOC-00026635	OLFM4	OLFM4
OG0001437	LOC122542971, LOC122560947	LOC103389300, LOC103389485, LOC103398318	LRRTM3, LRRTM4	RLOC-00017184, RLOC-00021136	LRRTM3, LRRTM4	LRRTM3, LRRTM4
OG0001439	LOC122542996, tcf7l2	LOC103389353, LOC103397348, tcf7l2	TCF7L1, TCF7L2	RLOC-00016141, RLOC-00023859	TCF7L1, TCF7L2	TCF7L1, TCF7L2
OG0001440	LOC122543031, plpp4	LOC103397005, LOC103397782, plpp4	PLPP4, PLPP5	RLOC-00005051, RLOC-00014856	PLPP5, PPAPDC1A	PLPP4, PLPP5
OG0001442	LOC122543167, LOC122545908, prkg1b	LOC103382239, LOC103387682, LOC103389350	PRKG1	RLOC-00013177, RLOC-00022521, RLOC-00022940	PRKG1	LOC102463494, PRKG1
OG0001444	LOC122543214, mstnb	LOC103389516, LOC103392395, gdf11	GDF11, MSTN	RLOC-00011995, RLOC-00017400	GDF11, MSTN	GDF11, MSTN
OG0001445	LOC122543361, oxsr1b	LOC103396222, LOC103396760, oxsr1, stk39	OXSR1, STK39	RLOC-00010730	OXSR1, STK39	OXSR1, STK39
OG0001446	LOC122543369, znf148, znf281b	LOC103381404, LOC103392760, znf148	ZNF148, ZNF281	RLOC-00001935	ZNF148, ZNF281	ZNF148, ZNF281
OG0001447	LOC122543385	LOC103384745, LOC103386109	NR1I2, NR1I3	RLOC-00008916, RLOC-00012151, RLOC-00022626	NR1I2, NR1I3, VDR	NR1I3, VDR
OG0001448	LOC122543870, LOC122555360, LOC122563649	LOC103389731, clic4	CLIC4, CLIC6	RLOC-00022870	CLIC4, CLIC5, CLIC6, ENSMMUG00000022178	CLIC4
OG0001449	LOC122544185, LOC122544226, LOC122544254, LOC122544267, LOC122544268, LOC122546827, LOC122546883, LOC122547119	LOC103388520	PLAUR	RLOC-00017776	PLAUR	PLAUR
OG0001450	LOC122544249, LOC122557960, LOC122558074, prdm9, znf408	LOC103381812	PRDM7, PRDM9	RLOC-00004895, RLOC-00015992, RLOC-00016841	ENSMMUG00000003772	LOC102446823
OG0001452	LOC122544290, LOC122556090	LOC103399942, trip6	LPP, TRIP6	RLOC-00000062, RLOC-00009330, RLOC-00024607	ENSMMUG00000016823, TRIP6	LOC102447536, LPP
OG0001453	LOC122544415, LOC122556122	LOC103377180, LOC103378976, LOC103395413	PLD1, PLD2	RLOC-00009298, RLOC-00011373	PLD1, PLD2	PLD1, PLD2
OG0001454	LOC122545658, LOC122564275	LOC103376684, LOC103388535, LOC103396206, f13a1	F13A1, TGM1	RLOC-00007059, RLOC-00021350	F13A1	F13A1, LOC106731529
OG0001455	LOC122545702, LOC122551721	LOC103384494, LOC103399545, nxph2, nxph4	NXPH2, NXPH4	RLOC-00027355	NXPH2, NXPH4	LOC106731845, NXPH2
OG0001456	LOC122546051	LOC103379232, LOC103379684, LOC103388347, LOC103396602	SLC7A10, SLC7A8	RLOC-00011068, RLOC-00014441, RLOC-00014594	SLC7A10, SLC7A8	SLC7A10
OG0001460	LOC122546802, LOC122548820, LOC122558266	LOC103399841, kctd1, kctd15	KCTD1, KCTD15	RLOC-00021511	ENSMMUG00000004595, KCTD15	KCTD1, KCTD15
OG0001461	LOC122546927, pmp22b	LOC103383794, emp1, emp2, pmp22	EMP2	RLOC-00001561, RLOC-00007659	EMP2, PMP22	EMP2, PMP22
OG0001462	LOC122547033, LOC122554496, LOC122564092	LOC103390154, LOC103393610, LOC103396710	GLIS1, GLIS3	RLOC-00012981	ENSMMUG00000031741, GLIS1	GLIS1, GLIS3
OG0001463	LOC122547068, LOC122549274	LOC103394375, p3h4	CRTAP, P3H4	RLOC-00011541, RLOC-00020257, RLOC-00023440	CRTAP, LEPREL4	CRTAP, P3H4
OG0001464	LOC122547078	amylase	AMY1A, AMY1B, AMY1C, AMY2A, AMY2B	RLOC-00003715	ENSMMUG00000031908, ENSMMUG00000045118	AMY2A, LOC102459941, LOC102460423
OG0001465	LOC122547188, LOC122558406, LOC122559949	LOC103379645, LOC103386693	NCOA5	RLOC-00004131, RLOC-00014638, RLOC-00015348, RLOC-00028948	NCOA5	LOC102450862, NCOA5
OG0001466	LOC122547230, LOC122550600	me1, me3	ME1, ME3	RLOC-00000007, RLOC-00003026, RLOC-00023544	ME1, ME3	ME1, ME3
OG0001467	LOC122547397, LOC122563745	LOC103388009, thrap3	BCLAF1, THRAP3	RLOC-00014663, RLOC-00020179	ENSMMUG00000008607, ENSMMUG00000046285, THRAP3	BCLAF1, THRAP3
OG0001468	LOC122547952, LOC122565553	LOC103388281, LOC103393881, LOC103394577, LOC103399562	CERS2, CERS3	RLOC-00016063	CERS2, CERS3	CERS2, CERS4
OG0001469	LOC122548007, rexo1	LOC103397217, LOC103397606, rexo1	REXO1	RLOC-00004625, RLOC-00014312, RLOC-00027061	ENSMMUG00000028958, REXO1	LOC102459008, REXO1
OG0001471	LOC122548209, mex3b	mex3b, mex3d	MEX3B, MEX3D	RLOC-00018539, RLOC-00019864, RLOC-00020404	MEX3B, MEX3D	MEX3B, MEX3D
OG0001473	LOC122549012, mmp24	LOC103377029, LOC103396352, mmp24	MMP16, MMP24	RLOC-00013453, RLOC-00017508	MMP16, MMP24	MMP16, MMP24
OG0001474	LOC122549018, wwp2	wwp1, wwp2	WWP1, WWP2	RLOC-00007498, RLOC-00011284, RLOC-00015271, RLOC-00015367, RLOC-00021482	WWP2	WWP1
OG0001475	LOC122549178, lratd1	LOC103388609, LOC103394446, fam84a	LRATD1, LRATD2	RLOC-00003229, RLOC-00025598	FAM84A, FAM84B	FAM84A, FAM84B
OG0001476	LOC122549313, ralba	LOC103377373, LOC103389824, ralb	RALA, RALB	RLOC-00000841, RLOC-00012528	RALA, RALB	RALA, RALB
OG0001477	LOC122549456, LOC122554401	depdc1, depdc1b	DEPDC1, DEPDC1B	RLOC-00009198, RLOC-00012242	DEPDC1, DEPDC1B, ENSMMUG00000043185	DEPDC1, DEPDC1B
OG0001478	LOC122549526, matn1, matn4	matn1, matn2, matn4	MATN1, MATN4	RLOC-00000727, RLOC-00022245	MATN4	MATN1, MATN4
OG0001479	LOC122549657, top2a	top2a, top2b	TOP2A, TOP2B	RLOC-00004554, RLOC-00008105, RLOC-00010490	TOP2A, TOP2B	TOP2A, TOP2B
OG0001480	LOC122549719, LOC122558170	LOC103376678, vps4a, vps4b	ENSG00000260914, VPS4A, VPS4B	RLOC-00003315, RLOC-00008582	VPS4B	VPS4A, VPS4B
OG0001481	LOC122549738, LOC122549739	otulin	OTULIN, OTULINL	RLOC-00014511, RLOC-00018171, RLOC-00019178, RLOC-00019296, RLOC-00019399	FAM105A	OTULIN, OTULINL
OG0001482	LOC122549869, LOC122556960, LOC122561093	LOC103387173, LOC103388995	CYP26B1, CYP26C1	RLOC-00012411, RLOC-00019751	CYP26B1, CYP26C1	LOC102450173, LOC102453949
OG0001483	LOC122549888, ptpn4a	LOC103388163, ptpn4	PTPN3, PTPN4	RLOC-00007184, RLOC-00008986, RLOC-00016468	PTPN3, PTPN4	PTPN3, PTPN4
OG0001484	LOC122549908	LOC103392412, LOC103399858, tns1, tns3	TNS1, TNS3	RLOC-00006493, RLOC-00006951, RLOC-00007415, RLOC-00007861	TNS1	TNS3
OG0001485	LOC122549960, LOC122551672	LOC103385408, gpd1, gpd1l	GPD1, GPD1L	RLOC-00020294, RLOC-00026745	GPD1	GPD1, GPD1L, LOC102456685
OG0001486	LOC122550094, LOC122560834, lrrc3b, lrrc3ca	LOC103381750, igfals, lrrc3b	LRRC3B	RLOC-00018374	LRRC3B	IGFALS, LRRC3B, LRRC3C
OG0001488	LOC122550345, LOC122564437, znfx1	LOC103386734	ZNFX1	RLOC-00007638, RLOC-00009146, RLOC-00012465, RLOC-00012970, RLOC-00021922, RLOC-00026118	ENSMMUG00000023623	ZNFX1
OG0001489	LOC122550502, slc15a2	LOC103389450, LOC103391588, LOC103391886	SLC15A1, SLC15A2	RLOC-00002371, RLOC-00019266	SLC15A1, SLC15A2	SLC15A1, SLC15A2
OG0001490	LOC122550511, pcdh11	LOC103390734, pcdh9	PCDH11X, PCDH11Y, PCDH9	RLOC-00001341, RLOC-00025156	ENSMMUG00000012777, PCDH9	LOC102458490, PCDH9
OG0001491	LOC122550525, LOC122556477	itk, tec	ITK, TEC	RLOC-00000577, RLOC-00012409, RLOC-00020272	ITK, TEC	ITK, TEC
OG0001492	LOC122550582, LOC122557268	LOC103384977, chordc1	CHORDC1	RLOC-00028582	CHORDC1, ENSMMUG00000008682, ENSMMUG00000044536, ENSMMUG00000044914, ENSMMUG00000047238	CHORDC1, ITGB1BP2
OG0001493	LOC122550837, LOC122557337	LOC103389225, atp7a	ATP7A, ATP7B	RLOC-00006200, RLOC-00012346, RLOC-00021839	ATP7A, ATP7B	ATP7A, ATP7B
OG0001494	LOC122550997	LOC103378211, LOC103395498, arfip1	ARFIP1, ARFIP2	RLOC-00010088, RLOC-00011903, RLOC-00016472, RLOC-00018485	ARFIP1, ARFIP2	ARFIP1
OG0001495	LOC122550999, trim2a	LOC103377998, LOC103389658, LOC103395496, trim2	ENSG00000288637, TRIM2, TRIM3	RLOC-00024371	TRIM2, TRIM3	TRIM2
OG0001496	LOC122551865, myo10	LOC103378418, LOC103392206, myo10	MYO10	RLOC-00008123, RLOC-00010920, RLOC-00013073, RLOC-00014024	MYO10	LOC102447238, MYO10
OG0001497	LOC122552271	LOC103396496, vav1, vav3	VAV1, VAV3	RLOC-00003062, RLOC-00007773, RLOC-00014064	VAV1, VAV3	VAV1, VAV3
OG0001498	LOC122552324, LOC122554753, nrtn	LOC103383194, LOC103395885, artn, nrtn	ARTN, NRTN	RLOC-00003783	ARTN	NRTN, PSPN
OG0001499	LOC122552369, LOC122565130	LOC103393630, LOC103399826, rad23b	RAD23A, RAD23B	RLOC-00022163, RLOC-00028608	RAD23A, RAD23B	RAD23A, RAD23B
OG0001502	LOC122552616, thbs1b	LOC103381239, LOC103393533, LOC112487395, thbs2	THBS1, THBS2	RLOC-00010429, RLOC-00022075	THBS1	THBS1, THBS2
OG0001503	LOC122552701, LOC122553806	LOC103381246, LOC103398914, rgs7	RGS6, RGS7	RLOC-00002178, RLOC-00002974	RGS6, RGS7	RGS6, RGS7
OG0001504	LOC122553272	LOC103378348, LOC103381313	COX7A1, COX7A2	RLOC-00020223, RLOC-00027762	COX7A1, COX7A2, ENSMMUG00000003422, ENSMMUG00000008224	LOC102460945, LOC102462699
OG0001505	LOC122554191, tecrb	LOC103377076, LOC103392722, tecr	TECR	RLOC-00003760, RLOC-00016082, RLOC-00017923	ENSMMUG00000019603, TECR	LOC102459125, TECR
OG0001506	LOC122554333, LOC122558981	LOC103389944, LOC103397675, zfyve9	ZFYVE16, ZFYVE9	RLOC-00006786, RLOC-00020459	ZFYVE16, ZFYVE9	ZFYVE16, ZFYVE9
OG0001507	LOC122554406, LOC122561823, LOC122565422	LOC107988224, diras1	DIRAS1, DIRAS2	RLOC-00018638	DIRAS1, DIRAS2	DIRAS1, DIRAS2, DIRAS3
OG0001509	LOC122554710, plppr3a	LOC103376851, LOC103379827, LOC103396635, LOC103398662	PLPPR3, PLPPR4	RLOC-00008822	PLPPR3, PLPPR4	PLPPR3, PLPPR4
OG0001510	LOC122555086, LOC122556129	LOC103395461, pcyt1a, pcyt1b	PCYT1A, PCYT1B	RLOC-00002450, RLOC-00024223	PCYT1A, PCYT1B	PCYT1A, PCYT1B
OG0001511	LOC122555241, lsr	LOC103378667, LOC103388865, ildr2	ILDR2, LSR	RLOC-00012791, RLOC-00013616	ILDR2, LSR	ILDR2, LSR
OG0001512	LOC122555303, tmem45b	tmem45a, tmem45b	TMEM45A, TMEM45B	RLOC-00012856, RLOC-00023319, RLOC-00027000	TMEM45A	LOC102449994, LOC102451006, TMEM45A
OG0001513	LOC122555368, LOC122555369, LOC122555370	LOC103391493, LOC103391494, LOC103392363	IFNAR2, IFNAR2-IL10RB, IL10RB	RLOC-00014014	IFNAR2	IFNAR2, IL10RB
OG0001515	LOC122556202, siah1, siah2l	LOC103395633, siah1	SIAH1, SIAH2	RLOC-00014310, RLOC-00021118, RLOC-00028650	SIAH1, SIAH2	SIAH1
OG0001516	LOC122556262, myo7aa	LOC103395358, LOC103399948, LOC112488649, myo7a	MYO7A, MYO7B	RLOC-00024677	MYO7A, MYO7B	LOC102461293, MYO7B
OG0001517	LOC122556467, tbc1d9	tbc1d9, tbc1d9b	TBC1D9, TBC1D9B	RLOC-00004484, RLOC-00005880, RLOC-00007212	TBC1D9, TBC1D9B	TBC1D9, TBC1D9B
OG0001518	LOC122556577, rapgef2b	rapgef2, rapgef6	ENSG00000273217, RAPGEF2, RAPGEF6	RLOC-00006873, RLOC-00023244	FNIP1, RAPGEF2	RAPGEF2, RAPGEF6
OG0001519	LOC122556614, LOC122565260	LOC103395745, mfap3l	MFAP3, MFAP3L	RLOC-00003908, RLOC-00026943, RLOC-00027824	MFAP3, MFAP3L	MFAP3, MFAP3L
OG0001521	LOC122557216, tspan7b	LOC103377500, LOC103389794, tspan6, tspan7	ENSG00000250349, TSPAN6, TSPAN7	RLOC-00028009	TSPAN6	TSPAN6, TSPAN7
OG0001522	LOC122557341, trpc4b	LOC103378000, LOC103399682, trpc4, trpc5	TRPC4, TRPC5	RLOC-00024949	TRPC4, TRPC5	TRPC4, TRPC5
OG0001524	LOC122557704, LOC122560513	LOC103398629	ARL14EP, ARL14EPL	RLOC-00003770, RLOC-00005260	ENSMMUG00000017590, ENSMMUG00000029439, ENSMMUG00000043340, ENSMMUG00000044092	ARL14EP, ARL14EPL
OG0001525	LOC122557824, usp6nl	LOC103379256, LOC103380372, usp6nl	USP6NL	RLOC-00008576, RLOC-00010814, RLOC-00012861, RLOC-00015041	USP6NL	LOC102457209, USP6NL
OG0001527	LOC122558945, LOC122559827	LOC103379594, LOC103385438, dusp7	DUSP6, DUSP7, DUSP9	RLOC-00002730, RLOC-00029127	ENSMMUG00000005300	DUSP6, DUSP7
OG0001528	LOC122559018, LOC122559535	LOC103379880, LOC103379884, LOC103385547, asb14	ASB14, ASB15	RLOC-00024029	ASB14, ASB15	ASB14, ASB15
OG0001529	LOC122559149, LOC122563149	LOC103385927, LOC103386161, mapkapk2	MAPKAPK2, MAPKAPK3	RLOC-00005402, RLOC-00019161	MAPKAPK2, MAPKAPK3	MAPKAPK2, MAPKAPK3
OG0001530	LOC122559311, LOC122559315	LOC103383064, slc38a4	SLC38A2, SLC38A4	RLOC-00002434, RLOC-00008775, RLOC-00009028	SLC38A2, SLC38A4	SLC38A2, SLC38A4
OG0001532	LOC122559552, parvaa	LOC103379681, parvb	PARVA, PARVB	RLOC-00003350, RLOC-00015929, RLOC-00018088	PARVA, PARVB	PARVA, PARVB
OG0001533	LOC122559578, ninj1	LOC103384727, ninj1	NINJ1, NINJ2	RLOC-00007355, RLOC-00011751	ENSMMUG00000013897, ENSMMUG00000049234, NINJ1	NINJ1, NINJ2
OG0001534	LOC122559815, LOC122563125, si_dkey-42i9.4	btg1	BTG1, BTG2	RLOC-00012361, RLOC-00022284	BTG1, BTG2, ENSMMUG00000006198	BTG1, BTG2
OG0001535	LOC122559924, LOC122563403, LOC122563460, sox4b	LOC103394107, sox4	SOX12, SOX4	RLOC-00001467	SOX12, SOX4	SOX12, SOX4
OG0001536	LOC122560097, rps29	rps29	RPS29	RLOC-00005669	ENSMMUG00000008939, ENSMMUG00000032153, ENSMMUG00000038876, ENSMMUG00000040278, ENSMMUG00000043202, ENSMMUG00000043502, RPS29	RPS29
OG0001537	LOC122560151, pcmtd1	pcmtd1	PCMTD1, PCMTD2	RLOC-00002593, RLOC-00023895, RLOC-00025771, RLOC-00026142	PCMTD1, PCMTD2	PCMTD1, PCMTD2
OG0001538	LOC122560236, mafa	LOC103380135, maf, mafb	MAF, MAFB	RLOC-00012427, RLOC-00019242	MAF, MAFB	MAF, MAFB
OG0001539	LOC122560425, LOC122562061	LOC103392963, LOC103393212, slc9a3r1	NHERF1, NHERF2	RLOC-00017909, RLOC-00019185	SLC9A3R1, SLC9A3R2	SLC9A3R1, SLC9A3R2
OG0001541	LOC122560851, LOC122562052	LOC103382224, LOC103392804	TVP23A, TVP23B, TVP23C, TVP23C-CDRT4	RLOC-00013762	ENSMMUG00000001255, FAM18A	LOC102444979, TVP23A
OG0001542	LOC122561197, LOC122561198, LOC122561200	LOC103387584, habp2	HABP2	RLOC-00001546, RLOC-00009778, RLOC-00017772, RLOC-00023645, RLOC-00028801	HABP2	HABP2
OG0001543	LOC122561322, slc28a1	LOC103379452, slc28a3	SLC28A1, SLC28A2, SLC28A3	RLOC-00024887	SLC28A1, SLC28A2, SLC28A3	LOC102457463, SLC28A3
OG0001544	LOC122561550, nr2c2	LOC103380536, nr2c2	NR2C1, NR2C2	RLOC-00006960, RLOC-00008373, RLOC-00015936	NR2C1, NR2C2	NR2C1, NR2C2
OG0001545	LOC122561603, pik3c2a, pik3c2b	pik3c2a, pik3c2b	PIK3C2A, PIK3C2B	RLOC-00005786, RLOC-00007346	PIK3C2A, PIK3C2B	PIK3C2A, PIK3C2B
OG0001546	LOC122561730, LOC122563026	LOC103385272	RSBN1, RSBN1L	RLOC-00013448, RLOC-00021252, RLOC-00024134, RLOC-00025582	RSBN1, RSBN1L	RSBN1, RSBN1L
OG0001547	LOC122561982, LOC122561987	LOC103393190, LOC103399579	ENSG00000267426, FBF1	RLOC-00004520, RLOC-00007248, RLOC-00008687, RLOC-00012069, RLOC-00012845	FBF1	FBF1
OG0001548	LOC122562118	srsf2	SRSF2, SRSF8	RLOC-00015735, RLOC-00015901, RLOC-00022628, RLOC-00025214, RLOC-00026473	ENSMMUG00000041575, SRSF2, SRSF8	SRSF2
OG0001552	LOC122562734, med13a	LOC103378375, LOC103390185, med13	MED13, MED13L	RLOC-00023543	MED13, MED13L	LOC102450926, MED13, MED13L
OG0001553	LOC122563075, lrrn1, lrrn3a	lrrn1, lrrn3	LRRN1, LRRN3	RLOC-00003094, RLOC-00024636	LRRN1, LRRN3	LRRN1, LRRN3
OG0001554	LOC122563493, vgll2a, vgll3	LOC103378612, vgll2, vgll3	VGLL2, VGLL3	RLOC-00019231	VGLL2, VGLL3	VGLL2, VGLL3
OG0001556	LOC122563748, map3k15, map3k5	map3k15, map3k5	MAP3K15, MAP3K5	RLOC-00001098, RLOC-00006908	MAP3K5	MAP3K15, MAP3K5, MAP3K6
OG0001557	LOC122563757, smap1	LOC103384338, LOC103394217	SMAP1, SMAP2	RLOC-00000477, RLOC-00003333, RLOC-00015527	SMAP1, SMAP2	SMAP1, SMAP2
OG0001558	LOC122564087, nipsnap1	LOC103378130, LOC103397849, nipsnap2	NIPSNAP1, NIPSNAP2	RLOC-00005153, RLOC-00019000	ENSMMUG00000045556, NIPSNAP2	LOC102459249, NIPSNAP2
OG0001559	LOC122564477, rprd1b	rprd1a, rprd1b	RPRD1A, RPRD1B	RLOC-00010948, RLOC-00017904, RLOC-00022333	RPRD1A, RPRD1B	RPRD1A, RPRD1B
OG0001560	LOC122564492, rnf44, si_ch211-59o9.10	LOC103379720, LOC103384190, LOC103391036, rnf44	RNF38, RNF44	RLOC-00020501	RNF38, RNF44	RNF38
OG0001561	LOC122564989	LOC103389168, LOC103397141, LOC103397582	SET, SETSIP	RLOC-00000878, RLOC-00005370	ENSMMUG00000008532, ENSMMUG00000016254, ENSMMUG00000019986, ENSMMUG00000038373	SET
OG0001562	LOC122565065, LOC122565513, LOC122565514, LOC122565515	LOC103389899, LOC107990265, f2rl3	F2RL2, F2RL3	RLOC-00017819	F2RL2	F2RL2, F2RL3
OG0001563	lrrc4ba, lrrc4ca	LOC103378799, LOC103380509, LOC103381992, lrrc4b	LRRC4B, LRRC4C	RLOC-00015437	LRRC4B, LRRC4C	LRRC4B, LRRC4C
OG0001564	magi2a	LOC103380179, magi2	MAGI2	RLOC-00004563, RLOC-00006230, RLOC-00006247, RLOC-00007199, RLOC-00007397, RLOC-00007992, RLOC-00011918	MAGI2	MAGI2
OG0001565	mdka	LOC103389422, mdk, ptn	MDK, PTN	RLOC-00005106	ENSMMUG00000008350, ENSMMUG00000021448, ENSMMUG00000038138, PTN	MDK, PTN
OG0001566	mllt1a, mllt3	mllt1, mllt3	MLLT1, MLLT3	RLOC-00001843, RLOC-00017412, RLOC-00025847	MLLT1, MLLT3	MLLT1, MLLT3
OG0001567	mrpl12, slc25a10a	mrpl12, slc25a10	ENSG00000262660, MRPL12, SLC25A10	RLOC-00005500, RLOC-00015896, RLOC-00021661, RLOC-00022158	ENSMMUG00000004457	MRPL12
OG0001568	mtmr3	LOC103397032, LOC103397431, mtmr4	MTMR3, MTMR4	RLOC-00006704, RLOC-00006741, RLOC-00007246	MTMR3, MTMR4	MTMR3, MTMR4
OG0001569	myb, mybl1	myb, mybl1	MYB, MYBL1	RLOC-00001465, RLOC-00013342, RLOC-00019118	MYB, MYBL1	MYB, MYBL1
OG0001570	nin, ninl	nin, ninl	NIN, NINL	RLOC-00006026, RLOC-00006427	NIN, NINL	LOC102445116, LOC102456266, LOC102461530
OG0001571	osbpl1a, osbpl2b	LOC103376681, LOC103385013, LOC103385600, LOC103396343	OSBPL1A, OSBPL2	RLOC-00013458	OSBPL1A, OSBPL2	OSBPL1A, OSBPL2
OG0001572	osbpl8	LOC103380361, LOC103380363, LOC103399691, osbpl8	OSBPL5, OSBPL8	RLOC-00012048, RLOC-00026409	OSBPL5, OSBPL8	OSBPL5, OSBPL8
OG0001573	padi2	LOC103386590	PADI1, PADI2, PADI3, PADI4	RLOC-00000592, RLOC-00014464	PADI2, PADI4	LOC102445288, LOC102445544, LOC102458579
OG0001574	pcsk5b	LOC103390426, LOC103397177, LOC103397520	PCSK5, PCSK6	RLOC-00015833, RLOC-00016727, RLOC-00017801	PCSK5, PCSK6	PCSK5, PCSK6
OG0001575	per2	LOC103386818, LOC103396076, per2	PER1, PER2	RLOC-00006333, RLOC-00010917, RLOC-00028935	PER1, PER2	PER1, PER2
OG0001576	pknox1.1, pknox2	pknox1, pknox2	PKNOX1, PKNOX2	RLOC-00002195, RLOC-00011543, RLOC-00026212	PKNOX1, PKNOX2	PKNOX1, PKNOX2
OG0001577	plekhh1, plekhh2	LOC103386895, plekhh1	PLEKHH1, PLEKHH2	RLOC-00004321, RLOC-00012263, RLOC-00013788	PLEKHH1, PLEKHH2	PLEKHH1, PLEKHH2
OG0001578	pnpla2, pnpla3	LOC103379814, LOC103379815, pnpla2	PNPLA2, PNPLA3	RLOC-00001934, RLOC-00014766	ENSMMUG00000020625, PNPLA3	LOC102443833, PNPLA2
OG0001579	psen1, psen2	LOC103381643, psen2	ENSG00000288674, PSEN1, PSEN2	RLOC-00020165, RLOC-00022526	PSEN1, PSEN2	PSEN1, PSEN2
OG0001580	ptpra, ptprea	LOC103387653, ptpra, ptpre	PTPRA, PTPRE	RLOC-00000267, RLOC-00019388	PTPRA, PTPRE	PTPRA, PTPRE
OG0001581	rbm26, rbm27	rbm26, rbm27	ENSG00000275740, RBM26, RBM27	RLOC-00005040, RLOC-00026701	ENSMMUG00000004476, RBM26	RBM26, RBM27
OG0001582	rnf10	LOC112486687, rnf10	RNF10	RLOC-00003066, RLOC-00009367, RLOC-00011745, RLOC-00023638, RLOC-00023969, RLOC-00024621, RLOC-00025703	RNF10	RNF10
OG0001583	rock1, rock2a	LOC103380939, LOC103383692, rock1	ROCK1, ROCK2	RLOC-00006470, RLOC-00022213	ROCK1, ROCK2	ROCK1, ROCK2
OG0001584	rpl6	LOC103397139, LOC103397769	RPL6	RLOC-00023424	ENSMMUG00000000558, ENSMMUG00000007433, ENSMMUG00000010333, ENSMMUG00000019283, ENSMMUG00000020417, ENSMMUG00000030465, ENSMMUG00000041725	RPL6
OG0001586	sdc2, sdc4	LOC103386207, LOC103388441	SDC2, SDC4	RLOC-00004231, RLOC-00018819, RLOC-00022884	SDC2, SDC4	SDC2, SDC4
OG0001587	sema5a, sema5ba	sema5a, sema5b	SEMA5A, SEMA5B	RLOC-00005748, RLOC-00016952, RLOC-00017615	SEMA5A, SEMA5B	SEMA5A, SEMA5B
OG0001588	sema6a, sema6bb	LOC103395922, LOC103397160, LOC103399986, sema6a	SEMA6A, SEMA6B	RLOC-00017096	SEMA6A, SEMA6B	SEMA6A, SEMA6B
OG0001589	si_ch211-266k8.4, tbc1d10ab	LOC103390471, LOC103398043, LOC103399035, tbc1d10b	ENSG00000248751, TBC1D10A, TBC1D10B	RLOC-00013385, RLOC-00022919	TBC1D10B	LOC102457543
OG0001591	slc16a10, slc16a2	LOC103390727, slc16a10	SLC16A10, SLC16A2	RLOC-00023043, RLOC-00025594	ENSMMUG00000021534, ENSMMUG00000041562, SLC16A2	SLC16A10, SLC16A2
OG0001592	slc1a6	LOC103389190, LOC103396479, LOC103396488, LOC103396953, LOC103398163	SLC1A3, SLC1A6	RLOC-00019612	SLC1A3, SLC1A6	LOC102456648, LOC102457776
OG0001594	slc2a6, slc2a8	LOC103376787, slc2a6, slc2a8	SLC2A6, SLC2A8	RLOC-00013611, RLOC-00018406	ENSMMUG00000010981, ENSMMUG00000012167	SLC2A6, SLC2A8
OG0001595	slc5a10, slc5a9	slc5a10, slc5a9	SLC5A10, SLC5A9	RLOC-00000665, RLOC-00014212, RLOC-00020929	SLC5A10, SLC5A9	LOC102462883, SLC5A9
OG0001596	snrpa, snrpb2	snrpa, snrpb2	SNRPA, SNRPB2	RLOC-00018065, RLOC-00025515	ENSMMUG00000040078, SNRPA, SNRPB2	SNRPA, SNRPB2
OG0001597	sptan1	sptan1	SPTA1, SPTAN1	RLOC-00006216, RLOC-00006484, RLOC-00008275, RLOC-00008542, RLOC-00010294, RLOC-00010746	SPTA1, SPTAN1	SPTAN1
OG0001598	st6galnac3	st6galnac3	ST6GALNAC3, ST6GALNAC4	RLOC-00002820, RLOC-00003336, RLOC-00008679, RLOC-00008838, RLOC-00015709	ST6GALNAC3, ST6GALNAC4	ST6GALNAC3, ST6GALNAC4
OG0001599	steap2, steap3	steap2, steap3	STEAP2, STEAP3	RLOC-00002285, RLOC-00002935, RLOC-00004026	STEAP2, STEAP3	STEAP2, STEAP3
OG0001600	tbc1d15, tbc1d17	LOC103379607, LOC103392543	TBC1D15, TBC1D17	RLOC-00010244, RLOC-00013372, RLOC-00013422, RLOC-00013823	TBC1D15, TBC1D17	TBC1D15
OG0001601	tlk1a, tlk2	LOC103396251, tlk1, tlk2	TLK1, TLK2	RLOC-00018998, RLOC-00020006	TLK1, TLK2	TLK1, TLK2
OG0001602	tmco3	tmco3	TMCO3	RLOC-00008042, RLOC-00008208, RLOC-00009189, RLOC-00010331, RLOC-00010981, RLOC-00012624, RLOC-00018330, RLOC-00020093	TMCO3	TMCO3
OG0001603	tmem245	LOC103388135, LOC103388571	TMEM245	RLOC-00009216, RLOC-00011218, RLOC-00013435, RLOC-00013891, RLOC-00014005, RLOC-00021854	TMEM245	LOC102457647, TMEM245
OG0001604	tnip1	tnip1	TNIP1	RLOC-00008092, RLOC-00009969, RLOC-00010421, RLOC-00011583, RLOC-00011722, RLOC-00013179, RLOC-00013816, RLOC-00014397	TNIP1	TNIP1
OG0001605	tshz1, tshz3b	LOC103380411, LOC103394152, tshz1, tshz3	TSHZ1, TSHZ3	RLOC-00010744	TSHZ1, TSHZ3	TSHZ1, TSHZ3
OG0001607	usp25, usp28	usp25, usp28	USP25, USP28	RLOC-00007611, RLOC-00011948, RLOC-00018304	USP25, USP28	USP25, USP28
OG0001608	usp31, usp43a	LOC103381995, LOC103392777, usp43	USP31, USP43	RLOC-00018707	USP31, USP43	LOC102447590, USP31, USP43
OG0001609	wnt5a, wnt5b	LOC103384668, wnt5b	WNT5A, WNT5B	RLOC-00000149, RLOC-00008363, RLOC-00009589, RLOC-00011480	WNT5A	WNT5A, WNT5B
OG0001611	znf532	LOC103399406, znf532	ZNF532	RLOC-00001844, RLOC-00002186, RLOC-00007470, RLOC-00023437	ENSMMUG00000001245, ENSMMUG00000013085, ENSMMUG00000046074, ZNF532	ZNF532
OG0001627	aasdh	aasdh	AASDH	RLOC-00011546, RLOC-00012278, RLOC-00012679, RLOC-00015048, RLOC-00015349, RLOC-00015837, RLOC-00019030	AASDH	AASDH
OG0001628	LOC122556015, LOC122557198, abcc12	abcc5	ABCC12, ABCC5	RLOC-00004319, RLOC-00012062, RLOC-00012647	ABCC12	ABCC12, ABCC5
OG0001629	acox1	acox1	ACOX1, ACOX2	RLOC-00000996, RLOC-00001325, RLOC-00020863, RLOC-00021497	ACOX1, ACOX2	ACOX1, ACOX2
OG0001630	LOC122555430, acsbg2	LOC103394879, LOC103395324, LOC103397615	ACSBG1, ACSBG2	RLOC-00021280	ACSBG1, ACSBG2	ACSBG1, ACSBG2
OG0001631	LOC122555853, acsl4a	LOC103396006, acsl3, acsl4	ACSL3, ACSL4	RLOC-00000531	ACSL3, ACSL4	ACSL3, ACSL4
OG0001632	adamtsl7	LOC103383725, thsd4	THSD4	RLOC-00008499, RLOC-00013449, RLOC-00013660, RLOC-00018120, RLOC-00019517	THSD4	LOC102447393, LOC102462564
OG0001633	LOC122564354, adnpb	LOC103386313, LOC103394459, adnp	ADNP, ADNP2	RLOC-00021776	ADNP, ADNP2	ADNP, ADNP2
OG0001634	LOC122543022, adrb1	LOC103398145, adrb1	ADRB1, ADRB3, ENSG00000285880	RLOC-00025935	ADRB1, ADRB3	ADRB1, ADRB3
OG0001635	afap1, afap1l1a	LOC103391394, LOC103395528, afap1	AFAP1, AFAP1L1	RLOC-00023857	AFAP1, AFAP1L1	AFAP1, AFAP1L1
OG0001636	LOC122564320, aig1	LOC103391350, aig1	ADTRP, AIG1	RLOC-00005338	ADTRP, AIG1	ADTRP, AIG1, LOC102448285
OG0001637	LOC122551801, amph	LOC103389239, amph	AMPH, BIN1	RLOC-00011930, RLOC-00021161	AMPH, BIN1	AMPH, BIN1
OG0001638	ankhd1	LOC103391236	ANKHD1, ANKHD1-EIF4EBP3, ANKRD17	RLOC-00002768, RLOC-00007239, RLOC-00025304	ENSMMUG00000000790, ENSMMUG00000019582	ANKHD1, ANKRD17
OG0001639	LOC122557988, ap2a1	LOC103378929, ap2a1	AP2A1, AP2A2	RLOC-00009956, RLOC-00012984, RLOC-00019199	AP2A1, AP2A2	AP2A2
OG0001640	arhgap44a	LOC103381894, LOC103382316, LOC103392786, LOC103393103	ARHGAP17, ARHGAP44	RLOC-00023354	ARHGAP17, ARHGAP44	ARHGAP17, ARHGAP44
OG0001641	LOC122542242, arid4b	arid4b	ARID4B	RLOC-00006241, RLOC-00007614, RLOC-00007896, RLOC-00008570, RLOC-00014584, RLOC-00026500	ARID4B	ARID4B
OG0001643	armc1, armc1l	LOC103381080, LOC103398713, armc1	ARMC1	RLOC-00002319, RLOC-00002338, RLOC-00010024	ARMC1, ENSMMUG00000003019	ARMC1
OG0001644	LOC122554458, arpc5lb	LOC103396629, arpc5	ARPC5, ARPC5L	RLOC-00005549	ARPC5L, ENSMMUG00000018462, ENSMMUG00000047833	ARPC5, ARPC5L
OG0001645	arpp19a	LOC103379427, LOC103380482, LOC103388700	ARPP19, ENSA	RLOC-00017495	ARPP19, ENSA, ENSMMUG00000048574	ARPP19, ENSA
OG0001646	ass1	ass1	ASS1	RLOC-00003578, RLOC-00025399	ASS1, ENSMMUG00000003893, ENSMMUG00000006336, ENSMMUG00000019199, ENSMMUG00000022471, ENSMMUG00000047665	ASS1
OG0001647	LOC122558260, atp2c1	atp2c1	ATP2C1, ATP2C2	RLOC-00003001, RLOC-00016304, RLOC-00017063	ATP2C1, ATP2C2	ATP2C1, ATP2C2
OG0001648	LOC122543094, atp6v1ba	LOC103389142	ATP6V1B1, ATP6V1B2	RLOC-00001659, RLOC-00010017, RLOC-00019816, RLOC-00026834	ATP6V1B1, ATP6V1B2	ATP6V1B2
OG0001649	atp8b4, atp8b5b	LOC103390339, LOC103397877, atp8b2	ATP8B2, ATP8B4	RLOC-00014356	ATP8B2, ATP8B4	ATP8B4, LOC102462785
OG0001651	bhlhe40, bhlhe41	bhlhe40, bhlhe41	BHLHE40, BHLHE41	RLOC-00016831, RLOC-00023564	BHLHE40, ENSMMUG00000039562	BHLHE40, BHLHE41
OG0001652	LOC122542790, LOC122553081, bmp4	bmp2, bmp4	BMP2, BMP4	RLOC-00015987, RLOC-00028877	BMP2, BMP4	BMP2
OG0001653	LOC122543848, brms1la	LOC103380712, LOC103385082, brms1l	BRMS1, BRMS1L	RLOC-00000520, RLOC-00003768	BRMS1, BRMS1L	BRMS1
OG0001654	LOC122550015, cacnb1	LOC103392742, cacnb2	CACNB1, CACNB2	RLOC-00020580, RLOC-00026776	CACNB1, CACNB2	CACNB1, CACNB2
OG0001655	LOC122539368, canx	LOC103384251, canx	CANX, CLGN	RLOC-00010205, RLOC-00028613	CANX, CLGN	CANX, CLGN
OG0001656	capn9	capn9	CAPN9	RLOC-00000379, RLOC-00011176, RLOC-00012721, RLOC-00012740, RLOC-00015258, RLOC-00017383, RLOC-00019938	CAPN9	CAPN9
OG0001657	LOC122564086, carm1	carm1	CARM1	RLOC-00013609, RLOC-00013878, RLOC-00017431, RLOC-00021238, RLOC-00022159, RLOC-00023163	CARM1	LOC102449863
OG0001658	casp3b, casp7	LOC103383467, LOC103391460, casp7	CASP3, CASP7	RLOC-00023455	CASP3, CASP7, ENSMMUG00000012053	CASP7
OG0001659	LOC122552021, cd63	cd63	CD63	RLOC-00000409, RLOC-00002141, RLOC-00024208, RLOC-00026313, RLOC-00026468	CD63	LOC102451867, LOC106732566
OG0001660	LOC122539902, cdk4, cdk6	cdk4, cdk6	CDK4, CDK6	RLOC-00012354, RLOC-00014363	CDK4, CDK6	CDK6
OG0001661	LOC122548452, cdk8	cdk19, cdk8	CDK19, CDK8	RLOC-00008994, RLOC-00021384	CDK19, CDK8	CDK19, CDK8
OG0001662	LOC122542860, LOC122552994, cdkl1	LOC103377846, cdkl1	CDKL1, CDKL4	RLOC-00001542, RLOC-00010100	CDKL1, CDKL4	CDKL1
OG0001663	cdon	LOC103377979, LOC103399565, LOC107988233, boc	BOC, CDON	RLOC-00009445	BOC, CDON	BOC, CDON
OG0001664	chd1, chd2	chd1, chd2	CHD1, CHD2	RLOC-00012988, RLOC-00019590	CHD1, CHD2	CHD1, CHD2
OG0001665	chdh	chdh	CHDH	RLOC-00001189, RLOC-00008319, RLOC-00008583, RLOC-00013398, RLOC-00020061, RLOC-00021011, RLOC-00022707	CHDH	CHDH
OG0001666	chn1, chn2	LOC103389512, chn1, chn2	CHN1, CHN2	RLOC-00025657	CHN1, CHN2	CHN1, CHN2
OG0001667	LOC122543799, chrm5b	LOC103381170, LOC103382390, LOC103392924	CHRM1, CHRM5	RLOC-00019074	CHRM1, CHRM5	CHRM1, CHRM5
OG0001668	cib2, cib3	LOC103378852, LOC103379970, cib3	CIB2, CIB3	RLOC-00001447	CIB2, CIB3	CIB2, CIB3
OG0001669	LOC122562617, cluha	LOC103395778, cluh	CLUH	RLOC-00002314, RLOC-00007622, RLOC-00013536, RLOC-00013721	CLUH, ENSMMUG00000006133	CLUH
OG0001670	LOC122546131, LOC122549458, clvs2	LOC103377196	CLVS1, CLVS2	RLOC-00001047, RLOC-00027857	CLVS1, CLVS2	CLVS1, CLVS2
OG0001671	LOC122554101, LOC122564965, col27a1b	LOC103390443, LOC103397833	COL24A1, COL27A1	RLOC-00000135, RLOC-00001314	ENSMMUG00000031973	COL24A1, LOC102461853
OG0001672	colec10, colec11	colec11	COLEC10, COLEC11	RLOC-00008381, RLOC-00016596, RLOC-00021908	COLEC10, COLEC11	COLEC10, COLEC11
OG0001673	LOC122558821, copg2	copg2	COPG1, COPG2	RLOC-00005623, RLOC-00015985	COPG1, COPG2, ENSMMUG00000046999	COPG1, COPG2
OG0001674	crabp1a	LOC103388245, LOC103394572, LOC103398643, crabp1	CRABP1, CRABP2	RLOC-00004037	CRABP1, CRABP2	CRABP1, CRABP2
OG0001675	LOC122543359, csrnp3	LOC103389432, csrnp2, csrnp3	CSRNP2, CSRNP3	RLOC-00027570	CSRNP2, CSRNP3	CSRNP2, CSRNP3
OG0001677	LOC122542802, degs1, degs2	degs1, degs2	DEGS1, DEGS2	RLOC-00002404, RLOC-00003232	DEGS1	DEGS1, LOC102455413
OG0001679	LOC122560620, dmxl2	dmxl1, dmxl2	DMXL1, DMXL2	RLOC-00006695, RLOC-00006839	DMXL1, DMXL2	DMXL1, DMXL2
OG0001680	LOC122559665, dock3	LOC103385468, LOC107988165, dock3, dock4	DOCK3	RLOC-00018227	DOCK3, DOCK4	DOCK3, DOCK4
OG0001681	dram1, dram2b	LOC103386451, dram1	DRAM1, DRAM2	RLOC-00005342, RLOC-00021471	DRAM2, ENSMMUG00000042077	DRAM1, DRAM2
OG0001682	dtd1	dtd1	DTD1, ENSG00000284776, SMIM26	RLOC-00006590, RLOC-00006748, RLOC-00011757, RLOC-00029124	DTD1, ENSMMUG00000012880	DTD1
OG0001683	dtna, dtnba	dtna, dtnb	DTNA, DTNB	RLOC-00010750, RLOC-00026574	DTNA, DTNB	DTNA, LOC102462997
OG0001684	LOC122542470, duox	duox1	DUOX1, DUOX2	RLOC-00000122, RLOC-00009609, RLOC-00013314, RLOC-00015962	DUOX1, DUOX2	DUOX2
OG0001685	LOC122549956, dync1li2	LOC103394611, dync1li2	DYNC1LI1, DYNC1LI2	RLOC-00000843, RLOC-00011335	DYNC1LI1, DYNC1LI2	DYNC1LI1, DYNC1LI2
OG0001686	egfl6, npnta	LOC103389457, egfl6, npnt	EGFL6, NPNT	RLOC-00024374	EGFL6, NPNT	EGFL6, NPNT
OG0001687	LOC122563049, elk3	LOC103380539, LOC103383032, LOC103386491	ELK3, ELK4	RLOC-00014253	ELK3, ELK4	ELK3, ELK4
OG0001688	ero1a, ero1b	ero1a, ero1b	ERO1A, ERO1B	RLOC-00015552, RLOC-00016191	ERO1A, ERO1B	ERO1A, ERO1B
OG0001689	LOC122543433, LOC122555768, espn	LOC103396085, espn, espnl	ESPN, ESPNL	RLOC-00021682	ESPN, ESPNL	ESPNL
OG0001690	exoc3	exoc3	EXOC3	RLOC-00010402, RLOC-00012630, RLOC-00016499, RLOC-00017812, RLOC-00018417, RLOC-00018451, RLOC-00018800	EXOC3	EXOC3
OG0001691	LOC122539690, ezh2	ezh1, ezh2	EZH1, EZH2	RLOC-00022794, RLOC-00022875, RLOC-00022916	EZH1	EZH1, EZH2
OG0001692	fabp7b	LOC103378371, LOC103394348, fabp7	FABP3, FABP7	RLOC-00004341, RLOC-00017415	ENSMMUG00000009880, FABP3	FABP3, FABP7
OG0001693	LOC122559039, fam107b	LOC103386834, fam107b	FAM107A, FAM107B	RLOC-00004603, RLOC-00009143	FAM107A, FAM107B	FAM107A, FAM107B
OG0001694	LOC122549809, fam117bb	LOC103394498, fam117b	FAM117B, GLCCI1	RLOC-00001793, RLOC-00002001	ENSMMUG00000021152, GLCCI1	GLCCI1, LOC102460399
OG0001695	fam133b	LOC103394140, fam133b	FAM133A, FAM133B	RLOC-00019716, RLOC-00024495	ENSMMUG00000019929, ENSMMUG00000039684, FAM133A, FAM133B	FAM133B
OG0001696	LOC122540161, fam177a1	LOC103380738, LOC103399318, fam177a1	FAM177A1, FAM177B	RLOC-00002358, RLOC-00025814	FAM177B	FAM177A1, FAM177B
OG0001697	fer, fes	LOC103378887, fer	FER, FES	RLOC-00019928, RLOC-00021001	FER, FES	FER, LOC102461764
OG0001698	LOC122552663, fez1	LOC103388472, fez1, fez2	FEZ1, FEZ2	RLOC-00007763	FEZ1, FEZ2	FEZ1, FEZ2
OG0001699	LOC122556507, fgf2	LOC103391194, LOC103395214, fgf2	FGF1, FGF2	RLOC-00002024, RLOC-00026426	ENSMMUG00000023509, FGF2	FGF1
OG0001700	LOC122543808, flrt3	LOC103390821, LOC103394884, flrt3	FLRT1, FLRT3	RLOC-00000881	FLRT1, FLRT3	FLRT1, FLRT3
OG0001701	folr	LOC103378552	FOLR1, FOLR2, FOLR3	RLOC-00022383	ENSMMUG00000010456, ENSMMUG00000045247, FOLR1, FOLR2	LOC102446246, LOC102448282
OG0001702	LOC122551062, fryl	LOC103378181, LOC103395231, fryl	FRY, FRYL	RLOC-00007903	FRY, FRYL	FRY, FRYL
OG0001703	fscn1a, fscn2b	LOC103382363, LOC103383452, LOC103392827, fscn1	FSCN1, FSCN2	RLOC-00017917	FSCN1, FSCN2	FSCN1
OG0001704	LOC122563701, LOC122563702, fuca2	fuca1, fuca2	FUCA1, FUCA2	RLOC-00003004	FUCA1, FUCA2	FUCA1, FUCA2
OG0001705	fundc1, fundc2	LOC103389706, LOC103391556	FUNDC1	RLOC-00010836, RLOC-00019338, RLOC-00026679	ENSMMUG00000046978, FUNDC1	FUNDC1, FUNDC2
OG0001706	LOC122564150, gas2l1	LOC103397239, LOC103398627, LOC103398663	GAS2L1, GAS2L2	RLOC-00007955	GAS2L1, GAS2L2	GAS2L2, LOC106732027
OG0001707	gatd3, si_ch211-153b23.5	LOC103391172, LOC103391930	GATD3	RLOC-00004378, RLOC-00004918, RLOC-00020071, RLOC-00026792	C21orf33	GATD3A, LOC102456110
OG0001708	gbx2	LOC103389863, LOC103399295, gbx1	GBX1, GBX2	RLOC-00023063, RLOC-00026110	ENSMMUG00000005911, GBX1	GBX1, GBX2
OG0001709	gcfc2, paxbp1	LOC103379408, paxbp1	GCFC2, PAXBP1	RLOC-00013430	ENSMMUG00000012291, ENSMMUG00000043714, GCFC2	GCFC2, PAXBP1
OG0001711	gmcl1	gmcl1	GMCL1, GMCL2	RLOC-00007078, RLOC-00010840, RLOC-00011055, RLOC-00016491, RLOC-00025209, RLOC-00025468	ENSMMUG00000008440	GMCL1
OG0001712	gsk3ba	LOC103387999, LOC103393872, gsk3b	GSK3A, GSK3B	RLOC-00011969, RLOC-00022621, RLOC-00025783	ERF, GSK3B	GSK3B
OG0001713	LOC122549923, hecw2a	LOC103376869, LOC103392336, hecw2	HECW1, HECW2	RLOC-00010657	HECW1, HECW2	HECW1, HECW2
OG0001714	LOC122563625, hivep2a	LOC103380702, hivep2, hivep3	HIVEP2, HIVEP3	RLOC-00006300	HIVEP2, HIVEP3	HIVEP2, HIVEP3
OG0001715	hnrnph1l	hnrnph1	HNRNPF, HNRNPH1, HNRNPH2	RLOC-00002554, RLOC-00004295	ENSMMUG00000017392, ENSMMUG00000045060, HNRNPF, HNRNPH1	HNRNPH1
OG0001716	LOC122551524, hoxa10b, hoxb10a	LOC103388426, LOC103394228, hoxd10	HOXA10, HOXD10	RLOC-00020748	HOXD10	HOXA10, HOXD10
OG0001718	LOC122549701, hoxb1a	LOC103394234, hoxb1	HOXA1, HOXB1	RLOC-00008018	HOXA1, HOXB1	HOXA1, HOXB1, LOC102444628
OG0001719	hpda	LOC103395171, LOC103396905, LOC103398068, LOC103399104	HPD	RLOC-00002309, RLOC-00003644, RLOC-00017181, RLOC-00021179	HPD	HPD
OG0001720	iffo2b	LOC103393777, iffo1, iffo2	IFFO1, IFFO2	RLOC-00012640, RLOC-00023896	ENSMMUG00000004754, IFFO1	IFFO1, IFFO2
OG0001721	immt	immt	IMMT	RLOC-00000072, RLOC-00001503, RLOC-00010090, RLOC-00010430, RLOC-00020184, RLOC-00022261	ENSMMUG00000047423, IMMT	IMMT
OG0001722	LOC122543943, itsn1	LOC103379035, itsn1, itsn2	ITSN1, ITSN2	RLOC-00005850	ITSN1, ITSN2	ITSN1, ITSN2
OG0001723	LOC122548963, kansl1b	kansl1	KANSL1	RLOC-00001418, RLOC-00013572, RLOC-00014497, RLOC-00018890, RLOC-00024675	KANSL1	KANSL1, LOC102460602
OG0001725	LOC122542930, katnal1	LOC103391940, katna1	KATNA1, KATNAL1	RLOC-00000468, RLOC-00017510	KATNA1, KATNAL1	KATNA1, KATNAL1
OG0001727	LOC122563119, kera	LOC103377902, kera, prelp	KERA, PRELP	RLOC-00027062, RLOC-00027488	PRELP	KERA, PRELP
OG0001728	kif20a	LOC103377069, LOC103382246, kif20a, kif20b	KIF20A	RLOC-00004511, RLOC-00006073, RLOC-00013122	KIF20A	KIF20A, LOC102446292
OG0001729	kif21a, kif21b	LOC103379923, LOC103382945, kif21b	KIF21A, KIF21B	RLOC-00028177	KIF21A, KIF21B	KIF21A, KIF21B
OG0001730	kirrel3a	LOC103396813, kirrel1, kirrel2, kirrel3	KIRREL1, KIRREL3	RLOC-00003080	KIRREL1, KIRREL3	KIRREL1, KIRREL3
OG0001731	LOC122549162, klf11a	LOC103381367, LOC103388639, klf11	KLF10, KLF11	RLOC-00002512	KLF10, KLF11	KLF10, KLF11
OG0001732	klhl40b, klhl41a	LOC103389750, LOC103396218, klhl40, klhl41	KLHL40, KLHL41	RLOC-00013624	KLHL40	KLHL40, KLHL41
OG0001734	LOC122548812, lama5	lama3, lama5	LAMA3, LAMA5	RLOC-00001087, RLOC-00007976	LAMA3, LAMA5	LAMA3, LAMA5
OG0001735	LOC122551847, ldb1a	LOC103384347, LOC103387376, ldb2	LDB1, LDB2	RLOC-00014675, RLOC-00016105	LDB1, LDB2	LDB2
OG0001736	ldlra, lrp8	LOC103396163, ldlr, lrp8	LDLR, LRP8	RLOC-00010741, RLOC-00026122	LDLR, LRP8	LOC102458759
OG0001737	LOC122559987, ldlrad4a	LOC103386783, ldlrad4	LDLRAD4, PMEPA1	RLOC-00026824	C18orf1, PMEPA1	LDLRAD4, LOC102455497, PMEPA1
OG0001738	LOC122554423, leprotl1	leprot, leprotl1	LEPROT, LEPROTL1	RLOC-00003806, RLOC-00004177	LEPROT, LEPROTL1	LEPROT, LEPROTL1
OG0001739	lhx3, qsox1	LOC103398047, qsox1	QSOX1, QSOX2	RLOC-00006506, RLOC-00007980, RLOC-00008061, RLOC-00019531	QSOX2	QSOX2
OG0001740	lhx6a, lhx8a	LOC103396574, LOC103397599, lhx6	LHX6, LHX8	RLOC-00027595	LHX6, LHX8	LHX6, LHX8
OG0001741	limk1a	LOC103378129, LOC103395024, LOC103397254, LOC103398611	LIMK1, LIMK2	RLOC-00015284	LIMK1, LIMK2	LIMK2, LOC102456673
OG0001742	LOC122539294, LOC122543151, zgc_110540	LOC103398651, LOC112486339, dck	DCK, DGUOK	RLOC-00005182	DGUOK	DCK, DGUOK
OG0001743	LOC122539335, LOC122557197	LOC103390697, LOC103391147	CETN1, CETN2	RLOC-00005398	CETN1, CETN2, ENSMMUG00000008471	CETN2, LOC102462116
OG0001744	LOC122539369, LOC122556985, mgat4a	mgat4a	MGAT4A	RLOC-00001399, RLOC-00002654, RLOC-00023247, RLOC-00025510	MGAT4A	LOC102447893, MGAT4A
OG0001745	LOC122539499, unc5b	LOC103390151, LOC103398184, unc5b	UNC5B, UNC5C	RLOC-00012281	UNC5B, UNC5C	UNC5B, UNC5C
OG0001746	LOC122539510	LOC103390639	ADH5	RLOC-00020293, RLOC-00027818	ENSMMUG00000003552, ENSMMUG00000006184, ENSMMUG00000014993, ENSMMUG00000043992	LOC102451983, LOC102463576, LOC102463832
OG0001747	LOC122539581, LOC122557078	LOC103396977, znf131	ZNF131	RLOC-00002961, RLOC-00004585, RLOC-00013535, RLOC-00015369	ENSMMUG00000038970, ZNF131	ZNF131
OG0001748	LOC122539621, LOC122564520	LOC103393470	EIF1, EIF1B	RLOC-00005507, RLOC-00026984	EIF1, EIF1B, ENSMMUG00000022883, ENSMMUG00000049151	EIF1B
OG0001751	LOC122539753	LOC103385115, LOC103386005, calcoco2	CALCOCO1, CALCOCO2	RLOC-00000293, RLOC-00027529	CALCOCO1, CALCOCO2	CALCOCO1, CALCOCO2
OG0001752	LOC122539758, tra2a	LOC103378456, tra2a, tra2b	TRA2A, TRA2B	RLOC-00004043	TRA2A, TRA2B	TRA2A, TRA2B
OG0001753	LOC122539786, plxdc2b	LOC103381657, LOC103392739, plxdc2	PLXDC1, PLXDC2	RLOC-00014845	PLXDC1, PLXDC2	PLXDC1, PLXDC2
OG0001754	LOC122539969, LOC122550152	LOC103396385	HIGD1A, HIGD1B	RLOC-00004761, RLOC-00027881	ENSMMUG00000018783, ENSMMUG00000042259, ENSMMUG00000043257, ENSMMUG00000049223	HIGD1A
OG0001756	LOC122540118, nmnat3	LOC103395896, nmnat1	NMNAT1, NMNAT3	RLOC-00002468, RLOC-00016857	NMNAT1, NMNAT3	NMNAT1, NMNAT3
OG0001757	LOC122540217, LOC122545843	pex6	PEX6	RLOC-00002003, RLOC-00005606, RLOC-00010467, RLOC-00013446, RLOC-00016356, RLOC-00017875	PEX6	PEX6
OG0001760	LOC122540667, LOC122563497	pum1, pum2	PUM1, PUM2	RLOC-00003383, RLOC-00005230	PUM1, PUM2	PUM1, PUM2
OG0001761	LOC122540699, LOC122555033	LOC103394811, LOC103399064, b3gat1	B3GAT1	RLOC-00000295, RLOC-00000602, RLOC-00015263	B3GAT1	LOC102452466, LOC102453546
OG0001762	LOC122540912	LOC103398538, paqr6	PAQR5	RLOC-00000842, RLOC-00001524, RLOC-00007405, RLOC-00007644	ENSMMUG00000000085, PAQR5	PAQR5, PAQR6
OG0001763	LOC122541250, LOC122564935	LOC103388949, LOC103397014, LOC103397399, LOC103399582	ENSG00000285245, RALGDS, RGL2	RLOC-00006843	RGL2	RALGDS
OG0001764	LOC122541391, LOC122541392, zbtb43	LOC103393846, LOC103393964	ZBTB22, ZBTB43	RLOC-00009597	ZBTB22, ZBTB43	ZBTB22, ZBTB43
OG0001765	LOC122541757	LOC103381618, LOC103387328, mat2a	MAT1A, MAT2A	RLOC-00004461, RLOC-00013756	MAT1A, MAT2A	MAT1A, MAT2A
OG0001766	LOC122541800, LOC122543053	LOC103382128, LOC103387390, LOC103390465, LOC103398240	ANTXR1	RLOC-00017729, RLOC-00026492	ANTXR1	ANTXR1, ANTXRL
OG0001767	LOC122541853, LOC122543150	LOC103387403, LOC103397058, LOC103397469	AP3M1, AP3M2	RLOC-00002819	AP3M1, AP3M2	AP3M1, AP3M2
OG0001768	LOC122541907, LOC122556496	LOC103382259, LOC103395274, p4ha1	P4HA1, P4HA2	RLOC-00017399	P4HA1, P4HA2	P4HA1, P4HA2
OG0001769	LOC122541920, sar1b	LOC103381942, LOC103387240, sar1b	SAR1A, SAR1B	RLOC-00004473, RLOC-00023219	SAR1B	SAR1A, SAR1B
OG0001771	LOC122542033, LOC122560756, LOC122562012, tcf20	LOC103382278, LOC103392514, LOC103392560	TCF20	RLOC-00000339, RLOC-00007024	TCF20	TCF20
OG0001772	LOC122542243, tmem184a	LOC103382086, LOC103393351, tmem184a	TMEM184A, TMEM184B	RLOC-00001776	TMEM184A, TMEM184B	TMEM184A, TMEM184B
OG0001773	LOC122542258, LOC122542259, LOC122542260	LOC103393290, LOC112486238	MPST, TST	RLOC-00005171	MPST, TST	MPST, TST
OG0001774	LOC122542291, LOC122562315	LOC103382271, LOC103392954	TOB1, TOB2	RLOC-00002907, RLOC-00025414	TOB1, TOB2	TOB1, TOB2
OG0001775	LOC122542460	dut	DUT	RLOC-00001476	ENSMMUG00000016898, ENSMMUG00000029151, ENSMMUG00000038507, ENSMMUG00000038665, ENSMMUG00000042212, ENSMMUG00000047531, ENSMMUG00000048236	DUT
OG0001776	LOC122542586, LOC122560775	LOC103398056, LOC103398443, znf609	ZNF608, ZNF609	RLOC-00008096	ZNF608, ZNF609	ZNF608, ZNF609
OG0001777	LOC122542601	LOC103379709, LOC103398432	RPS17	RLOC-00002256	ENSMMUG00000030169, ENSMMUG00000031367, ENSMMUG00000041548, ENSMMUG00000042666, ENSMMUG00000044871, RPS17L	RPS17
OG0001778	LOC122542730, samd4a	samd4a, samd4b	SAMD4A, SAMD4B	RLOC-00011217, RLOC-00012398	SAMD4A, SAMD4B	SAMD4A, SAMD4B
OG0001779	LOC122543084, LOC122563771	LOC103384712, tmed9	TMED4, TMED9	RLOC-00002759	ENSMMUG00000015509, TMED4, TMED9	LOC102454179, TMED9
OG0001780	LOC122543095, slc18a2	LOC103376790, LOC103398054, slc18a2	SLC18A1, SLC18A2	RLOC-00006195	SLC18A1, SLC18A2	SLC18A1, SLC18A2
OG0001781	LOC122543129, zgc_174164	LOC103398957, adam9	ADAM9	RLOC-00000326, RLOC-00001317, RLOC-00007748, RLOC-00008814	ADAM9	ADAM9, LOC102450996
OG0001782	LOC122543134, sfrp5	LOC103397412, LOC107988283, LOC112486342, sfrp5	SFRP1, SFRP5	RLOC-00021493, RLOC-00026760	SFRP1	SFRP1
OG0001783	LOC122543192, parga	LOC103381951, parg	PARG	RLOC-00008680, RLOC-00008828, RLOC-00012578, RLOC-00018440, RLOC-00025077	PARG	PARG
OG0001784	LOC122543259, tmem198b	LOC103385589, LOC103386043, LOC103389543, LOC103392089	TMEM198	RLOC-00019045	ENSMMUG00000013241, ENSMMUG00000042889, ENSMMUG00000045254	TMEM198
OG0001785	LOC122543370, tmem106a, tmem106ba	LOC103384638, LOC103388985, LOC103394691	TMEM106B, TMEM106C	RLOC-00002581	TMEM106C	TMEM106B, TMEM106C
OG0001786	LOC122543380, LOC122544849, nabp1a, nabp2	nabp1	NABP1, NABP2	RLOC-00024915	NABP1, OBFC2B	NABP1, NABP2
OG0001788	LOC122543613, pip4p2	LOC103388924, pip4p1, pip4p2	PIP4P1, PIP4P2	RLOC-00013966, RLOC-00014899	TMEM55A	LOC102452442, PIP4P2
OG0001789	LOC122543886, LOC122548104	pc	PC	RLOC-00002300, RLOC-00006758, RLOC-00008020, RLOC-00009569, RLOC-00010265, RLOC-00013730	PC	PC
OG0001790	LOC122543989, slc35f3b, slc35f4	slc35f3, slc35f4	SLC35F3, SLC35F4	RLOC-00020640	SLC35F3, SLC35F4	SLC35F3, SLC35F4
OG0001791	LOC122544070, LOC122562796	LOC103383468, LOC103386984, LOC103390476, LOC103398656	OSBP, OSBP2	RLOC-00007740	OSBP, OSBP2	OSBP
OG0001792	LOC122544221, LOC122545310, LOC122546597	LOC103388416	DHRS2, DHRS4, DHRS4L2	RLOC-00002491	DHRS2, ENSMMUG00000007350, ENSMMUG00000007465	LOC102453809
OG0001794	LOC122544382, LOC122544383	taf6	TAF6	RLOC-00008585, RLOC-00010554, RLOC-00014136, RLOC-00014736, RLOC-00015404, RLOC-00027691	TAF6	TAF6
OG0001795	LOC122544725, LOC122565173	LOC103395935, LOC103399928, creb3l4	CREB3L3, CREB3L4	RLOC-00002544, RLOC-00024273	CREB3L3, CREB3L4	CREB3L3
OG0001796	LOC122544990, LOC122545980	fdps	FDPS	RLOC-00002045, RLOC-00023371	ENSMMUG00000003504, ENSMMUG00000019570, ENSMMUG00000019889, ENSMMUG00000023144, ENSMMUG00000047248	FDPS
OG0001797	LOC122545010, LOC122545922, LOC122545958	copa	COPA	RLOC-00008008, RLOC-00009385, RLOC-00010519, RLOC-00014717, RLOC-00017902	COPA	COPA
OG0001799	LOC122545466, LOC122545847	LOC103383261	NAT1, NAT2	RLOC-00013886, RLOC-00021055, RLOC-00028071	NAT1, NAT2	LOC102453745, LOC102457700
OG0001800	LOC122545687, LOC122557454, LOC122562587	LOC103390472, LOC103396906, LOC103398067	APLNR	RLOC-00002731, RLOC-00012179	APLNR	LOC102450075, LOC102463720
OG0001801	LOC122545895, LOC122547259, LOC122548193, LOC122548354, LOC122556374	tiparp	TIPARP	RLOC-00013357, RLOC-00021269	TIPARP	LOC102451806, TIPARP
OG0001802	LOC122545912, LOC122546509, LOC122550349	gpaa1	GPAA1	RLOC-00000354, RLOC-00008845, RLOC-00013394, RLOC-00025993	GPAA1	LOC102452543, LOC102453640
OG0001803	LOC122545948, LOC122558424, rbl1, rbl2	rbl1	RBL1, RBL2	RLOC-00003965	RBL1, RBL2	RBL1, RBL2
OG0001804	LOC122546111, trim36	LOC103388221, LOC103394523, trim36	TRIM36, TRIM46	RLOC-00017561	TRIM36, TRIM46	TRIM36, TRIM46
OG0001805	LOC122546188, LOC122548346, vars1	LOC103387983, LOC103394329	VARS1, VARS2	RLOC-00016525	VARS, VARS2	LOC102451355, VARS2
OG0001806	LOC122546720, LOC122563974	LOC103382013, LOC103393485, LOC103395278, vezf1	MAZ, VEZF1	RLOC-00021271	MAZ, VEZF1	VEZF1
OG0001807	LOC122547166, tlr3	tlr3	TLR3	RLOC-00008098, RLOC-00010686, RLOC-00012091, RLOC-00012323, RLOC-00012889, RLOC-00020567	TLR3	TLR3
OG0001809	LOC122547258, pdik1l	LOC103384881, LOC103386505, LOC103394708	PDIK1L, STK35	RLOC-00000455	PDIK1L, STK35	LOC102458708, PDIK1L
OG0001810	LOC122547270, smc4	smc4	SMC4	RLOC-00007167, RLOC-00008761, RLOC-00009593, RLOC-00010208, RLOC-00012455, RLOC-00015351	SMC4	SMC4
OG0001811	LOC122547465, LOC122553163, LOC122555487	LOC103378685, nhsl1	NHS, NHSL1	RLOC-00012240	NHS, NHSL1	NHS, NHSL1
OG0001812	LOC122547509, pde7a	pde7a, pde7b	PDE7A, PDE7B	RLOC-00001944, RLOC-00010220	PDE7A, PDE7B	PDE7A, PDE7B
OG0001813	LOC122548182, rragca	LOC103394016, rragc	RRAGC, RRAGD	RLOC-00003897, RLOC-00015468	RRAGC, RRAGD	RRAGC, RRAGD
OG0001815	LOC122548362, LOC122556117	LOC103377182, eif5a	EIF5A, EIF5A2, EIF5AL1	RLOC-00029060	EIF5A, EIF5A2	EIF5A, EIF5A2
OG0001816	LOC122548604, pcnx1	pcnx1, pcnx2	PCNX1, PCNX2	RLOC-00009713, RLOC-00014729	PCNX1, PCNX2	PCNX1, PCNX2
OG0001817	LOC122548689, LOC122551145	alms1	ALMS1	RLOC-00005770, RLOC-00006059, RLOC-00011663, RLOC-00011922, RLOC-00015086	ALMS1	ALMS1, LOC102444893
OG0001818	LOC122548846, LOC122560064	LOC103385605, LOC103394276, ptpn2	PTPN1, PTPN2	RLOC-00002667, RLOC-00022166	PTPN1	PTPN1, PTPN2
OG0001819	LOC122548908	zfat	ZFAT	RLOC-00008272, RLOC-00008463, RLOC-00013390, RLOC-00014125, RLOC-00019564, RLOC-00019980, RLOC-00025539	ZFAT	ZFAT
OG0001820	LOC122549349, LOC122560305	LOC103384694, LOC103385398, sybu	SNPH, SYBU	RLOC-00002423	SYBU	LOC102448236, LOC102451458, SYBU
OG0001821	LOC122549359, LOC122558548	LOC103377028, LOC103377030, LOC103379569, cngb1	CNGB1, CNGB3	RLOC-00023647	CNGB1	CNGB3, LOC102447101
OG0001822	LOC122549753, mpp2b	LOC103381756, LOC103388362, LOC103393595, mpp6	MPP2, PALS2	RLOC-00008273	MPP2, MPP6	MPP6
OG0001823	LOC122550085	LOC103377042, LOC103396769	PARD3	RLOC-00006174, RLOC-00009311, RLOC-00011116, RLOC-00011201, RLOC-00019952, RLOC-00020195	PARD3	PARD3
OG0001824	LOC122550133, ttc21b	ttc21b	TTC21A, TTC21B	RLOC-00011237, RLOC-00015342, RLOC-00015977	TTC21A, TTC21B	TTC21A, TTC21B
OG0001825	LOC122550816	LOC103377999, LOC112488629, frem3	FREM2, FREM3	RLOC-00005755, RLOC-00006999, RLOC-00011238	FREM2, FREM3	FREM2
OG0001826	LOC122551085, LOC122556882, LOC122562524	LOC103378549, LOC103390712	COMT, LRTOMT, TOMT	RLOC-00016206	COMT	COMT, LOC106731271
OG0001827	LOC122551398	LOC103389615, adarb1	ADARB1	RLOC-00007104, RLOC-00010861, RLOC-00012826, RLOC-00013046, RLOC-00017940, RLOC-00021379	ADARB1	ADARB1
OG0001828	LOC122551461, LOC122551903	LOC103396237	CASP10, CASP8	RLOC-00018820, RLOC-00025428	CASP10, CASP8	LOC102446244, LOC102447455, LOC102463731
OG0001829	LOC122551465	mcm3ap	MCM3AP	RLOC-00005334, RLOC-00005564, RLOC-00007052, RLOC-00007174, RLOC-00014373, RLOC-00017472, RLOC-00023293	MCM3AP	MCM3AP
OG0001830	LOC122551564, LOC122556799, LOC122564704	LOC103383798, LOC103397251, LOC103399072	SLC34A1, SLC34A2	RLOC-00013303	SLC34A1, SLC34A2	SLC34A2
OG0001831	LOC122551595, pi4k2a	pi4k2a, pi4k2b	ENSG00000249967, PI4K2A, PI4K2B	RLOC-00005015, RLOC-00017774, RLOC-00021483	ENSMMUG00000003629	PI4K2B
OG0001832	LOC122551730, zeb1b	LOC103396793, zeb1, zeb2	ZEB1, ZEB2	RLOC-00016964	ZEB1, ZEB2	ZEB1, ZEB2
OG0001834	LOC122552244, LOC122554307	LOC103395823, prdx2	PRDX1, PRDX2	RLOC-00028635	ENSMMUG00000005689, ENSMMUG00000006221, PRDX2	PRDX1, PRDX2
OG0001835	LOC122552257, LOC122564924	gpr108	GPR107, GPR108	RLOC-00012457, RLOC-00013994, RLOC-00018969	ENSMMUG00000008695, ENSMMUG00000040000, GPR107	GPR108
OG0001836	LOC122552275, slc27a4	slc27a1, slc27a4	SLC27A1, SLC27A4	RLOC-00016257, RLOC-00023036, RLOC-00023746	SLC27A1	SLC27A1, SLC27A4
OG0001837	LOC122552327, tnpo1	LOC103383926, LOC103392920, tnpo1	TNPO1, TNPO2	RLOC-00012324	TNPO1, TNPO2	TNPO1, TNPO2
OG0001838	LOC122552367, LOC122554226, LOC122565126	ap1m1, ap1m2	AP1M1, AP1M2	RLOC-00001889, RLOC-00018363	AP1M1, AP1M2	AP1M1
OG0001839	LOC122552547, paqr7b	LOC103388542, LOC103394677, LOC103398506	PAQR7, PAQR8	RLOC-00007858	PAQR7, PAQR8	PAQR7, PAQR8
OG0001840	LOC122552829, ptpn21	ptpn14, ptpn21	PTPN14, PTPN21	RLOC-00006238, RLOC-00009245	PTPN14, PTPN21	PTPN14, PTPN21
OG0001841	LOC122553062, nkx2.1	LOC103390078, nkx2-1	NKX2-1, NKX2-4, SFTA3	RLOC-00003571	ENSMMUG00000009641, ENSMMUG00000011409	LOC102452541, NKX2-1
OG0001842	LOC122553068, pax9	pax1, pax9	PAX1, PAX9	RLOC-00004351, RLOC-00014607	PAX1, PAX9	PAX1, PAX9
OG0001843	LOC122553085	plcb4	PLCB4	RLOC-00003024, RLOC-00005534, RLOC-00006601, RLOC-00008922, RLOC-00010488, RLOC-00011732, RLOC-00012653	PLCB4	PLCB4
OG0001844	LOC122553087, LOC122553999, pak4	pak4, pak5	PAK4, PAK5	RLOC-00005156, RLOC-00014795	PAK5	PAK4, PAK5
OG0001845	LOC122553164, map3k10, map3k9	map3k21, map3k9	MAP3K21, MAP3K9	RLOC-00020657	KIAA1804, MAP3K9	MAP3K21, MAP3K9
OG0001846	LOC122553353, LOC122556455	LOC103386998, LOC103388877, LOC103396812, arsi	ARSI, ARSJ	RLOC-00017030	ARSI	ARSI, ARSJ
OG0001847	LOC122553467, six2a	six1, six2	SIX1, SIX2	RLOC-00003951, RLOC-00025932	ENSMMUG00000018507, SIX2	SIX1, SIX2
OG0001849	LOC122554105, mcoln3b	LOC103393136, LOC103396193, LOC103396360	MCOLN2, MCOLN3	RLOC-00011077	MCOLN2, MCOLN3	MCOLN2, MCOLN3
OG0001850	LOC122554144, LOC122554145	LOC103394560	IFI44, IFI44L	RLOC-00002663, RLOC-00003592, RLOC-00026177, RLOC-00028918	IFI44, IFI44L	IFI44L
OG0001851	LOC122554300, tesk1b	LOC103383306, LOC103396738, tesk1	TESK1, TESK2	RLOC-00013574, RLOC-00023562	TESK1, TESK2	TESK2
OG0001852	LOC122554626, LOC122564619	LOC103396762, xpr1	XPR1	RLOC-00006448, RLOC-00010885, RLOC-00012432, RLOC-00013488, RLOC-00018631	XPR1	XPR1
OG0001853	LOC122554652, LOC122564761	pappa, pappa2	PAPPA, PAPPA2	RLOC-00018980, RLOC-00025085	PAPPA, PAPPA2	PAPPA, PAPPA2
OG0001854	LOC122554671, rc3h2	LOC103389135, LOC103389136, rc3h1	RC3H1, RC3H2	RLOC-00017717	RC3H1, RC3H2	RC3H1, RC3H2
OG0001855	LOC122554859	LOC103378151, LOC103395100, LOC103396814	CADM2, CADM3	RLOC-00004023, RLOC-00023403	CADM2, CADM3	CADM2, CADM3
OG0001856	LOC122554943, lpar4	LOC103395428, lpar4, lpar6	LPAR4, LPAR6	RLOC-00006612	LPAR4, LPAR6	LPAR4, LPAR6
OG0001858	LOC122555285	LOC103389812, LOC103391790	ABI3BP	RLOC-00003193, RLOC-00006790, RLOC-00009574, RLOC-00018009, RLOC-00018156, RLOC-00025190	ENSMMUG00000002865	ABI3BP
OG0001860	LOC122555980	LOC103393816, LOC103396070, fam131a, fam131b	FAM131A, FAM131B	RLOC-00016755	FAM131A, FAM131B	FAM131A, FAM131B
OG0001861	LOC122555997	LOC103391684, LOC103396145	DCUN1D1, DCUN1D2	RLOC-00001556, RLOC-00006669, RLOC-00008963	DCUN1D1, DCUN1D2	DCUN1D1, DCUN1D2
OG0001862	LOC122556126, LOC122557200, tnfsf10l	LOC103377512, LOC103378994, LOC103386282	TNFSF10	RLOC-00014439, RLOC-00015249	TNFSF10	LOC102454704, TNFSF10
OG0001863	LOC122556163, mmel1	mme, mmel1	MME, MMEL1	RLOC-00002233, RLOC-00012782	MME, MMEL1	MME, MMEL1
OG0001864	LOC122556191, med12	LOC103390580	MED12, MED12L	RLOC-00019911, RLOC-00028999, RLOC-00029018	MED12, MED12L	LOC102463463, MED12L
OG0001866	LOC122556531, LOC122557495	LOC103395740	WWC1, WWC2	RLOC-00010845, RLOC-00010923, RLOC-00012745	WWC1, WWC2	WWC1, WWC2
OG0001867	LOC122556662, nrg1	LOC103389167, LOC103391295, nrg2	NRG1, NRG2	RLOC-00028185	NRG1, NRG2	NRG1, NRG2
OG0001868	LOC122556781, pdcd4a, pdcd4b	LOC103383538, pdcd4	PDCD4	RLOC-00016684, RLOC-00019351, RLOC-00021974, RLOC-00022552	PDCD4	PDCD4
OG0001869	LOC122556927, LOC122564857, LOC122564863	LOC103384134, LOC103391432	SPINK1, SPINK6	RLOC-00004655	SPINK1	LOC102444914, LOC102457161, LOC102457303
OG0001870	LOC122557077, si_rp71-68n21.9	LOC103392005, LOC103399323	KLHL13, KLHL9	RLOC-00018098, RLOC-00021286, RLOC-00021670	KLHL13, KLHL9	KLHL13
OG0001871	LOC122557355, tusc3	LOC103384100, LOC103391437	MAGT1, TUSC3	RLOC-00004737, RLOC-00025334	MAGT1, TUSC3	MAGT1, TUSC3
OG0001872	LOC122557462	LOC103387484, LOC103398430	RBPMS, RBPMS2	RLOC-00003963, RLOC-00021043, RLOC-00028954	RBPMS, RBPMS2	RBPMS, RBPMS2
OG0001873	LOC122557618, zdhhc17	zdhhc13, zdhhc17	ZDHHC13, ZDHHC17	RLOC-00011322, RLOC-00011475	ZDHHC13, ZDHHC17	ZDHHC13, ZDHHC17
OG0001874	LOC122557644, stox1	LOC103383466, LOC103391431, stox1	STOX1, STOX2	RLOC-00001909	STOX1, STOX2	STOX1, STOX2
OG0001875	LOC122557930, LOC122563323	LOC103386555, slc25a22	SLC25A18, SLC25A22	RLOC-00019990, RLOC-00025580	SLC25A18, SLC25A22	SLC25A18, SLC25A22
OG0001876	LOC122557939, LOC122565420	nln, thop1	NLN, THOP1	RLOC-00016048, RLOC-00024866	NLN, THOP1	NLN, THOP1
OG0001877	LOC122558090, nucb1	LOC103378748, LOC103392545, nucb2	NUCB1, NUCB2	RLOC-00001678, RLOC-00008357, RLOC-00022531	NUCB1	NUCB2
OG0001878	LOC122558355, LOC122564546	LOC103399859, phlpp1, phlpp2	PHLPP1, PHLPP2	RLOC-00005877, RLOC-00011855	PHLPP1, PHLPP2	PHLPP1
OG0001879	LOC122558607, osgin2, osgn1	LOC103386812, LOC103388172	OSGIN1, OSGIN2	RLOC-00007074	OSGIN1, OSGIN2	OSGIN1, OSGIN2
OG0001880	LOC122559010	LOC103382799, LOC103385806, erc1	ERC1, ERC2	RLOC-00006251, RLOC-00007453	ERC1, ERC2	ERC1, ERC2
OG0001881	LOC122559114, pmpcb	LOC103386173, pmpcb	PMPCB, UQCRC1	RLOC-00026579, RLOC-00027444	PMPCB, UQCRC1	LOC102452004, PMPCB
OG0001882	LOC122559134	LOC103380084, LOC103385729, LOC103385906	GRM2, GRM3	RLOC-00017040, RLOC-00018708	GRM2, GRM3	GRM2, GRM3
OG0001884	LOC122559238, LOC122561476	LOC103382769, LOC103399457, col7a1	COL7A1	RLOC-00014385, RLOC-00016239, RLOC-00018809	COL7A1	COL7A1, LOC102450004
OG0001885	LOC122559240, sema3ab	sema3a, sema3b	SEMA3A, SEMA3B	RLOC-00001714, RLOC-00006518, RLOC-00023755	SEMA3A, SEMA3B	SEMA3A
OG0001886	LOC122559367, LOC122564279, nutf2	nutf2	NUTF2	RLOC-00027614	ENSMMUG00000038467, ENSMMUG00000047359, ENSMMUG00000049043, NUTF2	LOC102452094, NUTF2
OG0001887	LOC122559612, LOC122563305	LOC103385778, fkbp4	FKBP4, FKBP5	RLOC-00025179, RLOC-00027200	FKBP4, FKBP5	FKBP4, FKBP5
OG0001888	LOC122559705, rap1aa	LOC103382506, LOC103385603, LOC103386699	RAP1A, RAP1B	RLOC-00005052	ENSMMUG00000011442, RAP1A	RAP1A, RAP1B
OG0001889	LOC122559954, LOC122560024, LOC122560029, LOC122560030	LOC103384490, LOC103384491, LOC103386117	TGM2	RLOC-00001457, RLOC-00017039	TGM2	TGM2
OG0001890	LOC122560067, ube2v2	LOC103385609, LOC103389086, ube2v2	UBE2V1	RLOC-00003469, RLOC-00028023	ENSMMUG00000040961, UBE2V1	UBE2V1, UBE2V2
OG0001891	LOC122560108, sulf1	LOC103384441, LOC103386328, sulf1	SULF1, SULF2	RLOC-00001403	SULF1, SULF2	SULF1, SULF2
OG0001892	LOC122560234, ncoa2	LOC103386331, ncoa2, ncoa3	NCOA2, NCOA3	RLOC-00006743	NCOA2, NCOA3	NCOA2, NCOA3
OG0001894	LOC122560315	LOC103385426, LOC103386929	OGFR, OGFRL1	RLOC-00000721, RLOC-00018117, RLOC-00019895	OGFR, OGFRL1	OGFR, OGFRL1
OG0001895	LOC122560469	LOC103379306, LOC103396958, ap3s1	AP3S1, AP3S2	RLOC-00018405, RLOC-00025489, RLOC-00028715	AP3S1, AP3S2	AP3S1
OG0001896	LOC122560574, sun2	LOC103382241, sun1	SUN1, SUN2	RLOC-00003439, RLOC-00016541	SUN1, SUN2	SUN1, SUN2
OG0001897	LOC122560580	LOC103382354, LOC103393099, LOC103393820	NPTX2, NPTXR	RLOC-00019587, RLOC-00020954	NPTX2, NPTXR	NPTX2, NPTXR
OG0001898	LOC122560738, ppib	ppib, ppic	PPIB, PPIC	RLOC-00004815, RLOC-00012538	PPIB, PPIC	LOC102458613, PPIB
OG0001899	LOC122560829, LOC122562276	LOC103392904, pitpnc1	PITPNC1	RLOC-00000318, RLOC-00012382, RLOC-00012391, RLOC-00019494	PITPNC1	LOC102444753, PITPNC1
OG0001900	LOC122560853, tekt1, tekt3	LOC103377801, tekt3	TEKT1, TEKT3	RLOC-00021066	TEKT1, TEKT3	TEKT1, TEKT3
OG0001902	LOC122561080, LOC122565227	LOC103390420, LOC103393409, LOC103396467, LOC103397529	ATCAY	RLOC-00020417, RLOC-00024129, RLOC-00025464	ATCAY	ATCAY
OG0001903	LOC122561213	ablim1	ABLIM1	RLOC-00006367, RLOC-00007866, RLOC-00012420, RLOC-00012699, RLOC-00019639, RLOC-00024024, RLOC-00024928	ABLIM1	ABLIM1
OG0001904	LOC122561382, tnksa	LOC103389484, LOC103398090	TNKS, TNKS2	RLOC-00009859, RLOC-00010096	TNKS, TNKS2	LOC102448906, TNKS2
OG0001907	LOC122561922, zgc_153896	LOC103381841, LOC103388124, LOC103392532	ENPP7	RLOC-00003594, RLOC-00013325, RLOC-00027265	ENSMMUG00000016414	ENPP7, LOC102447344
OG0001908	LOC122562330, prpsap2	LOC103383579, LOC103393194, LOC103393631	PRPSAP1, PRPSAP2	RLOC-00003310	PRPSAP1, PRPSAP2	PRPSAP1, PRPSAP2
OG0001909	LOC122562400	aldh2	ALDH1B1, ALDH2	RLOC-00017951, RLOC-00023686, RLOC-00024713, RLOC-00025049, RLOC-00025637	ALDH1B1, ALDH2	ALDH2
OG0001910	LOC122562432, LOC122562890, LOC122563503	LOC103398316, ggt1	GGT1, GGTLC1, GGTLC2, GGTLC3	RLOC-00017666	ENSMMUG00000002288	GGT1
OG0001911	LOC122562517, LOC122563874	LOC103389977, LOC103395110, LOC103397759	SLC25A1	RLOC-00002558, RLOC-00020125, RLOC-00020131	SLC25A1	LOC102458241, LOC102462635
OG0001912	LOC122562631, LOC122563844, LOC122564236	LOC103398617, col26a1	COL26A1, EMID1	RLOC-00013577, RLOC-00014100	COL26A1, EMID1	COL26A1
OG0001914	LOC122562891, lrrc75a	LOC103390454, LOC103398317, lrrc75a	LRRC75A, LRRC75B	RLOC-00000194	LRRC75A, LRRC75B	LRRC75A, LRRC75B
OG0001915	LOC122562922, ppm1h	LOC103382909, LOC103386562, ppm1h	PPM1H, PPM1J	RLOC-00022637	ENSMMUG00000007767, PPM1H	PPM1H, PPM1J
OG0001916	LOC122563109, usp44	usp44, usp49	USP44, USP49	RLOC-00000313, RLOC-00024261	USP44, USP49	USP44, USP49
OG0001917	LOC122564102	LOC103378482	CARD16, CASP1, CASP4, CASP5	RLOC-00000652	CASP1, CASP12, CASP4, CASP5	LOC102454294
OG0001918	LOC122564140, tmem120b	LOC103390460, LOC103395391	TMEM120A, TMEM120B	RLOC-00004078, RLOC-00008046	TMEM120A, TMEM120B	TMEM120A, TMEM120B
OG0001919	LOC122564340	LOC103388355, gmpr	GMPR, GMPR2	RLOC-00001119, RLOC-00009499, RLOC-00009586, RLOC-00016999	GMPR, GMPR2	GMPR
OG0001920	LOC122565390, reep5	LOC103379158, LOC103396643, reep5	REEP5, REEP6	RLOC-00002262, RLOC-00004060	REEP5	REEP5, REEP6
OG0001921	lrrk1	lrrk1	LRRK1	RLOC-00008723, RLOC-00008923, RLOC-00009771, RLOC-00010357, RLOC-00011011, RLOC-00013775, RLOC-00022401	LRRK1	LRRK1
OG0001922	ltbp1	ltbp1	LTBP1	RLOC-00003447, RLOC-00006730, RLOC-00007602, RLOC-00007670, RLOC-00009056, RLOC-00010852, RLOC-00015572	LTBP1	LTBP1
OG0001923	luc7l	luc7l	FMC1-LUC7L2, LUC7L, LUC7L2	RLOC-00000916, RLOC-00011880, RLOC-00022700	ENSMMUG00000006770, LUC7L	LOC102463405, LUC7L
OG0001924	map1aa, map1sa	LOC103379406, LOC103379908, map1a, map1s	MAP1A, MAP1S	RLOC-00027425	MAP1S	MAP1A, MAP1S
OG0001925	maptb	LOC103381620	MAPT	RLOC-00007208, RLOC-00009084, RLOC-00014040, RLOC-00016804, RLOC-00016967, RLOC-00019481	ENSMMUG00000038733, MAPT	MAPT
OG0001927	mcf2l2, mcf2la	LOC103389370, LOC103399174, LOC103399978, mcf2l	MCF2L	RLOC-00013112, RLOC-00028621	MCF2L	MCF2L, MCF2L2
OG0001928	mecom, prdm16	mecom, prdm16	MECOM, PRDM16	RLOC-00015181, RLOC-00018023, RLOC-00018153	MECOM	MECOM, PRDM16
OG0001929	mid1, mid2	LOC103389714, LOC103390731, LOC103392028	MID1, MID2	RLOC-00006667	MID1, MID2	MID1, MID2
OG0001931	mtrex	mtrex	MTREX	RLOC-00014728, RLOC-00016463, RLOC-00016949, RLOC-00017130, RLOC-00017877, RLOC-00020174, RLOC-00022306	SKIV2L2	MTREX
OG0001932	mtx3	LOC103388113, mtx3	MTX1, MTX3	RLOC-00004853, RLOC-00019347, RLOC-00021209, RLOC-00023205	MTX1, MTX3	MTX3
OG0001933	naa25	naa25	NAA25	RLOC-00010713, RLOC-00013012, RLOC-00019658, RLOC-00026509	NAA25	LOC102462507, LOC102462703, LOC102462748, NAA25
OG0001934	nbn	LOC103388194, LOC103399229	NBN	RLOC-00001350, RLOC-00010552, RLOC-00013034, RLOC-00015130, RLOC-00016265, RLOC-00018896	NBN	NBN
OG0001935	ncor1, ncor2	LOC103398803, LOC103398944, ncor1	NCOR1, NCOR2	RLOC-00017273	NCOR1, NCOR2	NCOR1, NCOR2
OG0001936	nfia, nfic	LOC103399525, nfic	NFIA, NFIC	RLOC-00012696, RLOC-00026599	NFIA, NFIC	LOC102453377, NFIA
OG0001937	niban2a	LOC103389104, LOC103399360	NIBAN2	RLOC-00000845, RLOC-00005243, RLOC-00008681, RLOC-00012251, RLOC-00012930, RLOC-00020089	FAM129B	FAM129B
OG0001938	nktr, ppig	nktr, ppig	NKTR, PPIG	RLOC-00005226, RLOC-00028259	NKTR, PPIG	NKTR, PPIG
OG0001939	nkx3-1, nkx3-2, nkx3.3	nkx3-1, nkx3-2	NKX3-1, NKX3-2	RLOC-00020175, RLOC-00021065	NKX3-1	NKX3-1, NKX3-2
OG0001941	nop14	nop14	NOP14	RLOC-00000581, RLOC-00017777, RLOC-00019997, RLOC-00023259, RLOC-00026738, RLOC-00028485	NOP14	LOC102451441, NOP14
OG0001942	npffr2a	LOC103390023, LOC103397497, LOC103397813	NPFFR1, NPFFR2	RLOC-00001892	NPFFR1, NPFFR2	LOC102462709, NPFFR1, NPFFR2
OG0001943	nt5dc3	LOC103380289, nt5dc2	NT5DC2, NT5DC3	RLOC-00007919, RLOC-00008983, RLOC-00016521	NT5DC2, NT5DC3	NT5DC2, NT5DC3
OG0001944	ogdhl	LOC103387225, LOC103389654, LOC103397981	OGDH, OGDHL	RLOC-00006760, RLOC-00022847	OGDH, OGDHL	OGDH, OGDHL
OG0001945	pam	pam	PAM	RLOC-00003845, RLOC-00005997, RLOC-00010886, RLOC-00011686, RLOC-00015782, RLOC-00018942, RLOC-00024897	PAM	PAM
OG0001946	papss1, papss2b	LOC103387685, papss1	PAPSS1, PAPSS2	RLOC-00008689, RLOC-00008884	PAPSS1, PAPSS2	PAPSS1, PAPSS2
OG0001947	pde8a, pde8b	LOC103379056, pde8b	PDE8A, PDE8B	RLOC-00019779, RLOC-00028734	PDE8A, PDE8B	PDE8A, PDE8B
OG0001948	pdgfc, pdgfd	pdgfc, pdgfd	PDGFC, PDGFD	RLOC-00019770, RLOC-00022155	PDGFC, PDGFD	PDGFC, PDGFD
OG0001949	pheta1	LOC103381608, LOC103392672, pheta1	PHETA1, PHETA2	RLOC-00006375, RLOC-00009282	FAM109A, FAM109B	LOC102457111, PHETA2
OG0001950	pkd2, pkd2l1	LOC103383322, LOC103387453	PKD2, PKD2L1	RLOC-00007203, RLOC-00007412, RLOC-00014862, RLOC-00022725	PKD2L1	PKD2
OG0001951	plch1, plch2a	LOC103378373, LOC103384884, LOC103385692	PLCH1, PLCH2	RLOC-00009656	ENSMMUG00000018341, PLCH2	PLCH1, PLCH2
OG0001952	pparab	LOC103380320, ppara, ppard	PPARA, PPARD	RLOC-00016959, RLOC-00023864	PPARA, PPARD	PPARA, PPARD
OG0001953	prelid3b	LOC103384506, prelid3b	PRELID3B	RLOC-00014196, RLOC-00020811	ENSMMUG00000007560, ENSMMUG00000022446, ENSMMUG00000037576, ENSMMUG00000047432	PRELID3A, PRELID3B
OG0001954	prex1, prex2	prex1, prex2	PREX1, PREX2	RLOC-00017032, RLOC-00017600	PREX1, PREX2	PREX1, PREX2
OG0001955	prkcea, prkcha	LOC103387794, prkce, prkch	PRKCE, PRKCH	RLOC-00020915	PRKCE, PRKCH	PRKCE, PRKCH
OG0001956	prkci, prkcz	prkci, prkcz	PRKCI, PRKCZ	RLOC-00008988, RLOC-00025669	PRKCI, PRKCZ	PRKCI, PRKCZ
OG0001957	prr11, smg8	smg8	ENSG00000265303, PRR11, SMG8	RLOC-00002272, RLOC-00022297, RLOC-00024857	PRR11	PRR11, SMG8
OG0001958	rab33a, rab33ba	LOC103391449, LOC103391938, rab33a	RAB33A, RAB33B	RLOC-00004838	RAB33A, RAB33B	RAB33A, RAB33B
OG0001960	ralgapa1, ralgapa2	ralgapa1, ralgapa2	RALGAPA1, RALGAPA2	RLOC-00006032, RLOC-00011649	RALGAPA1, RALGAPA2	LOC102454889, RALGAPA1
OG0001961	rasgrf1, rasgrf2b	LOC103379379, LOC103379454, LOC103389947, rasgrf2	RASGRF1, RASGRF2	RLOC-00016143	RASGRF2	RASGRF1, RASGRF2
OG0001962	rbm15, rbm15b	LOC103385876, rbm15, rbm15b	RBM15, RBM15B	RLOC-00008365, RLOC-00015426	RBM15	RBM15, RBM15B
OG0001964	rflna, rflnb	LOC103398943, rflnb	RFLNA, RFLNB	RLOC-00024198, RLOC-00024892	ENSMMUG00000046631, FAM101B	RFLNA, RFLNB
OG0001965	robo2, robo3	LOC103394755, robo2, robo3	ROBO2, ROBO3	RLOC-00007790, RLOC-00009155, RLOC-00013047	ROBO3	ROBO2
OG0001966	rpl19	LOC103381476, LOC103392743	RPL19	RLOC-00005558	ENSMMUG00000000294, ENSMMUG00000016603, ENSMMUG00000028967, ENSMMUG00000044088, ENSMMUG00000044249, RPL19	RPL19
OG0001967	rpl31	rpl31	RPL31	RLOC-00004459, RLOC-00004723	ENSMMUG00000031250, ENSMMUG00000031711, ENSMMUG00000040977, ENSMMUG00000041147, ENSMMUG00000042113, RPL31	RPL31
OG0001968	rpl36a	LOC103390585	RPL36A, RPL36AL	RLOC-00005651	ENSMMUG00000019580, ENSMMUG00000021281, ENSMMUG00000029458, ENSMMUG00000029950, ENSMMUG00000031717, RPL36A	LOC102457420
OG0001969	rpl37a	rpl37a	RPL37A	RLOC-00005665	ENSMMUG00000019544, ENSMMUG00000039958, ENSMMUG00000040298, ENSMMUG00000040613, ENSMMUG00000041387, ENSMMUG00000044031, ENSMMUG00000045315	RPL37A
OG0001970	rpl7l1	LOC112486725, rpl7l1	RPL7L1	RLOC-00004291, RLOC-00004849	ENSMMUG00000000212, ENSMMUG00000014065, ENSMMUG00000018133, ENSMMUG00000021313, RPL7L1	RPL7L1
OG0001971	rps10	rps10	RPS10, RPS10-NUDT3	RLOC-00005586	ENSMMUG00000018935, ENSMMUG00000041003, ENSMMUG00000041960, ENSMMUG00000042149, ENSMMUG00000043836, RPS10	RPS10
OG0001972	rps24	rps24	RPS24	RLOC-00016712	ENSMMUG00000002704, ENSMMUG00000003738, ENSMMUG00000014412, ENSMMUG00000029534, ENSMMUG00000031898, ENSMMUG00000032410, RPS24	RPS24
OG0001973	rspo1, rspo3	rspo1, rspo3	RSPO1, RSPO3	RLOC-00001180, RLOC-00023213	RSPO1, RSPO3	RSPO1, RSPO3
OG0001974	rspo2, rspo4	LOC103386515, rspo2	RSPO2, RSPO4	RLOC-00009462, RLOC-00018766	RSPO2, RSPO4	RSPO2, RSPO4
OG0001975	samd13	LOC103392721, samd13	SAMD1, SAMD13	RLOC-00007124, RLOC-00012595, RLOC-00012725, RLOC-00016661	ENSMMUG00000039005, SAMD13	LOC102458856
OG0001976	scn3b	LOC103388843, LOC103388863, scn1b, scn3b	SCN1B, SCN3B	RLOC-00019614	SCN1B, SCN3B	SCN1B, SCN3B
OG0001977	si	si	MGAM, MGAM2, SI	RLOC-00005939, RLOC-00007281, RLOC-00007607	MGAM, MGAM2, SI	SI
OG0001978	slc1a4, slc1a5	slc1a4, slc1a5	SLC1A4, SLC1A5	RLOC-00000460, RLOC-00001566	SLC1A4, SLC1A5	SLC1A4, SLC1A5
OG0001979	slc25a48	slc25a48	SLC25A48	RLOC-00013757, RLOC-00015554, RLOC-00016783, RLOC-00018967, RLOC-00019111, RLOC-00019169, RLOC-00021320	ENSMMUG00000001951	SLC25A48
OG0001980	smad10a, smad4	LOC103390155, LOC103394304, LOC103397887	SMAD4	RLOC-00001567, RLOC-00006307, RLOC-00007963, RLOC-00026844	SMAD4	SMAD4
OG0001981	snx30, snx7	snx30, snx7	SNX30, SNX7	RLOC-00006533	ENSMMUG00000008515, ENSMMUG00000031936, SNX30	SNX30, SNX7
OG0001982	soat1	LOC103386400, LOC103386401, LOC103393235	SOAT1, SOAT2	RLOC-00005063, RLOC-00027783	SOAT1, SOAT2	SOAT1, SOAT2
OG0001983	socs5a, socs9	LOC103378160, socs5	SOCS5	RLOC-00000234, RLOC-00003462, RLOC-00016798, RLOC-00019440	SOCS5	LOC102445534, SOCS5
OG0001984	spidr	spidr	SPIDR	RLOC-00009318, RLOC-00014418, RLOC-00014533, RLOC-00020035, RLOC-00023224, RLOC-00025110	ENSMMUG00000045846, SPIDR	SPIDR
OG0001985	sptssa, sptssb	sptssa, sptssb	SPTSSA, SPTSSB	RLOC-00000662, RLOC-00002799, RLOC-00005289	SPTSSB	SPTSSA, SPTSSB
OG0001986	stab1, stab2	LOC103382460, stab1	STAB1, STAB2	RLOC-00019159, RLOC-00020870	STAB1, STAB2	STAB1, STAB2
OG0001987	tbc1d22a, tbc1d22b	tbc1d22a, tbc1d22b	TBC1D22A, TBC1D22B	RLOC-00026671, RLOC-00028207	TBC1D22A, TBC1D22B	LOC102448240, LOC102452958
OG0001988	tent4a, tent4b	LOC103388317, tent4a, tent4b	TENT4A, TENT4B	RLOC-00025180	PAPD5, PAPD7	TENT4A, TENT4B
OG0001989	timm17a	LOC103386698, timm17b	TIMM17A, TIMM17B	RLOC-00003155, RLOC-00007681	ENSMMUG00000023723, TIMM17A, TIMM17B	TIMM17A, TIMM17B
OG0001990	tjp1a	LOC103378762, LOC103380472	TJP1	RLOC-00006008, RLOC-00006690, RLOC-00007295, RLOC-00007851, RLOC-00008307, RLOC-00019566	TJP1	TJP1
OG0001991	tmem14a	LOC103376954, LOC103396684, tmem14a	TMEM14A, TMEM14C	RLOC-00026384, RLOC-00028158	ENSMMUG00000018788, TMEM14B	LOC102462332, TMEM14A
OG0001992	tmem170a, tmem170b	tmem170a, tmem170b	ENSG00000261717, TMEM170A, TMEM170B	RLOC-00005431, RLOC-00023119	TMEM170A	TMEM170A, TMEM170B
OG0001993	trpm6, trpm7	trpm7	TRPM6, TRPM7	RLOC-00007379, RLOC-00009975	TRPM6, TRPM7	LOC102450120, LOC102461295, TRPM6
OG0001994	uap1, uap1l1	LOC103389172, uap1	UAP1, UAP1L1	RLOC-00003483, RLOC-00022743	UAP1, UAP1L1	UAP1, UAP1L1
OG0001995	ubtf, ubtfl	LOC103398717, ubtf	UBTF, UBTFL1	RLOC-00001111, RLOC-00010061, RLOC-00016109, RLOC-00017302	UBTF	UBTF
OG0001996	usp13	usp13, usp5	USP13, USP5	RLOC-00010573, RLOC-00016816, RLOC-00024327	USP13, USP5	USP13, USP5
OG0001997	usp22	LOC103382048, LOC103393004	USP22, USP27X	RLOC-00006806, RLOC-00010259, RLOC-00013130, RLOC-00025877, RLOC-00026204	USP22	USP22
OG0001998	vapal, vapb	LOC103384510, LOC103386742, vapa	VAPA, VAPB	RLOC-00025975	ENSMMUG00000014418, VAPB	VAPA, VAPB
OG0001999	waca	LOC103398839, wac	WAC	RLOC-00013709, RLOC-00016004, RLOC-00017466, RLOC-00020856, RLOC-00023498, RLOC-00029035	WAC	WAC
OG0002000	wdfy2	wdfy1, wdfy2	WDFY1, WDFY2	RLOC-00000096, RLOC-00015779, RLOC-00018057	ENSMMUG00000009421, WDFY1	WDFY1, WDFY2
OG0002001	wdr81	wdr81	WDR81	RLOC-00006416, RLOC-00007001, RLOC-00007454, RLOC-00007745, RLOC-00014643, RLOC-00021267	ENSMMUG00000002380	LOC102445836, LOC112547148
OG0002002	wdr90	wdr90	WDR90	RLOC-00002120, RLOC-00006010, RLOC-00006466, RLOC-00006639, RLOC-00007247, RLOC-00009148, RLOC-00017345	WDR90	WDR90
OG0002003	wnt7aa, wnt7bb	LOC103380318, LOC103382897, wnt7a	WNT7A, WNT7B	RLOC-00023046	WNT7A, WNT7B	WNT7A, WNT7B
OG0002004	xrcc6	xrcc6	XRCC6	RLOC-00002030, RLOC-00023807, RLOC-00028220	ENSMMUG00000000448, ENSMMUG00000007790, ENSMMUG00000015124, XRCC6	LOC102445415, XRCC6
OG0002005	xylt1, xylt2	xylt1, xylt2	XYLT1, XYLT2	RLOC-00006272, RLOC-00023458	XYLT1, XYLT2	XYLT1, XYLT2
OG0002006	zfpm1, zfpm2a	zfpm1, zfpm2	ZFPM1, ZFPM2	RLOC-00026856	ENSMMUG00000041678, ZFPM1, ZFPM2	LOC102455507, ZFPM2
OG0002007	zmym4.1	LOC103379094, LOC103393896	ENSG00000271741, ZMYM1, ZMYM4, ZMYM6	RLOC-00022028	ENSMMUG00000005000, ZMYM1, ZMYM4	ZMYM4
OG0002008	zyg11	LOC103398821, zyg11b	ZYG11A, ZYG11B	RLOC-00008933, RLOC-00018320, RLOC-00021226	ZYG11A, ZYG11B	LOC102461896, ZYG11B
OG0002024	abcb11a	abcb11	ABCB11	RLOC-00001969, RLOC-00004211, RLOC-00007513, RLOC-00011002, RLOC-00011346, RLOC-00017278	ABCB11	ABCB11
OG0002025	LOC122561588, abcc8	LOC103398783, abcc9	ABCC8, ABCC9	RLOC-00022932	ABCC8, ABCC9	ABCC8, ABCC9
OG0002026	abhd12	LOC103387031, LOC103387501, abhd12b	ABHD12, ABHD12B	RLOC-00013876	ABHD12, ABHD12B	ABHD12, ABHD12B
OG0002027	abhd14a, abhd14b	abhd14a, abhd14b	ABHD14A, ABHD14B	RLOC-00001068, RLOC-00002610, RLOC-00019309	ABHD14B	ABHD14A
OG0002028	LOC122555895, ache	LOC103391894	ACHE, BCHE	RLOC-00009964, RLOC-00014240	ACHE, BCHE	ACHE, BCHE
OG0002029	LOC122550120, actr3	LOC103389381, LOC103392345	ACTR3, ACTR3B	RLOC-00004290	ACTR3, ACTR3B	ACTR3, ACTR3B
OG0002031	adar	LOC103388233, adar	ADAR	RLOC-00007080, RLOC-00007406, RLOC-00009441, RLOC-00011289, RLOC-00011779	ADAR	ADAR
OG0002032	LOC122563754, adgrb3	adgrb2, adgrb3	ADGRB2, ADGRB3	RLOC-00013118, RLOC-00015744	ADGRB2, BAI3	ADGRB3
OG0002033	adss1	LOC103387073, LOC103394740, adssl1	ADSS1, ADSS2	RLOC-00002849	ADSS, ADSSL1	ADSS, ADSSL1
OG0002034	agtr1a, agtr2	LOC103391362, agtr1	AGTR1, AGTR2	RLOC-00024113	AGTR1, AGTR2	AGTR1, AGTR2
OG0002035	ahsa1b	ahsa1	AHSA1	RLOC-00005494, RLOC-00006025, RLOC-00012076, RLOC-00024063	AHSA1, ENSMMUG00000008097	AHSA1, AHSA2P
OG0002036	akirin1, akirin2	LOC103378028, LOC103381230, akirin1	AKIRIN1, AKIRIN2	RLOC-00003243	AKIRIN1, AKIRIN2	AKIRIN2
OG0002037	als2b	LOC103392298, als2	ALS2	RLOC-00000795, RLOC-00010300, RLOC-00015679, RLOC-00018516, RLOC-00028111	ALS2	ALS2
OG0002038	LOC122547156, ammecr1	LOC103394738	AMMECR1, AMMECR1L	RLOC-00008567, RLOC-00016693	AMMECR1, AMMECR1L	AMMECR1, AMMECR1L
OG0002039	LOC122553345, angel2	LOC103381275, angel1	ANGEL1, ANGEL2	RLOC-00000535	ANGEL1, ANGEL2	ANGEL1, ANGEL2
OG0002041	apc, apc2	apc, apc2	APC, APC2	RLOC-00020019	APC, APC2	APC, APC2
OG0002042	arhgap32b	LOC103378322, arhgap32	ARHGAP32, ARHGAP33	RLOC-00003754, RLOC-00024073	ARHGAP32, ARHGAP33	ARHGAP32, LOC102448555
OG0002044	LOC122557159, arl13b	arl13b	ARL13A, ARL13B	RLOC-00008323, RLOC-00011159	ARL13A, ARL13B	ARL13A, ARL13B
OG0002045	LOC122549223, atad2b	atad2, atad2b	ATAD2, ATAD2B	RLOC-00011417	ATAD2, ATAD2B	ATAD2, ATAD2B
OG0002046	atf2	LOC103384621, LOC103385972, atf2	ATF2, ATF7, ATF7-NPFF	RLOC-00021624	ATF2	ATF2, ATF7
OG0002047	atg4c, atg4da	LOC103383989, LOC103393732, atg4c	ATG4C, ATG4D	RLOC-00014871	ATG4C, ENSMMUG00000046883	ATG4C
OG0002049	atp6v1ab	LOC103395476, atp6v1a	ATP6V1A	RLOC-00001812, RLOC-00018723, RLOC-00026171	ENSMMUG00000007366, ENSMMUG00000020740	ATP6V1A, LOC102447139
OG0002050	LOC122541274, atp6v1c1a	LOC103394440, atp6v1c1	ATP6V1C1, ATP6V1C2	RLOC-00024909	ATP6V1C1, ATP6V1C2	ATP6V1C1, ATP6V1C2
OG0002051	LOC122541471, LOC122554786, atp6v1g1	atp6v1g1	ATP6V1G1, ATP6V1G3	RLOC-00000142	ATP6V1G1, ATP6V1G3	ATP6V1G1, ATP6V1G3
OG0002053	LOC122560050, atp9b	atp9a, atp9b	ATP9A, ATP9B	RLOC-00011035	ATP9A, ATP9B	ATP9A, ATP9B
OG0002054	axin1	LOC103383461, LOC107988239, axin1	AXIN1	RLOC-00000874, RLOC-00018898, RLOC-00020595, RLOC-00028664	AXIN1	AXIN1
OG0002055	LOC122555052, bach2b	LOC103395385, bach1, bach2	BACH1, BACH2	RLOC-00021546	BACH2	BACH1, BACH2
OG0002056	bhmt	LOC103390007, LOC103397629	BHMT, BHMT2	RLOC-00001080, RLOC-00001114, RLOC-00028388	BHMT, BHMT2	LOC102445649
OG0002057	LOC122564103, bicdl1	LOC103378135, LOC103395013, LOC103397028, LOC103397429	BICDL1	RLOC-00002880	BICDL1	BICDL1, LOC112547596
OG0002058	birc6	LOC112486639, birc6	BIRC6	RLOC-00005705, RLOC-00005728, RLOC-00005949, RLOC-00006830, RLOC-00015967	BIRC6	BIRC6
OG0002059	brca2	brca2	BRCA2	RLOC-00002980, RLOC-00008128, RLOC-00008836, RLOC-00010496, RLOC-00018306, RLOC-00025430	BRCA2	BRCA2
OG0002060	cabin1	cabin1	CABIN1	RLOC-00000802, RLOC-00006205, RLOC-00006273, RLOC-00006358, RLOC-00012461, RLOC-00028402	CABIN1	CABIN1
OG0002061	LOC122562668, camkk1a	LOC103389393, camkk1	CAMKK1, CAMKK2	RLOC-00020724	CAMKK1, CAMKK2	CAMKK1, CAMKK2
OG0002062	LOC122562645, ccdc157	LOC103394960, LOC103396921, LOC103398066, LOC107988220	CCDC157	RLOC-00022300	CCDC157	LOC102457716, LOC112546575
OG0002063	LOC122564330, ccdc90b	LOC103377068, LOC103395757	CCDC90B, MCUR1	RLOC-00015454	CCDC90B, MCUR1	CCDC90B, MCUR1
OG0002064	LOC122539324, ccna1	ccna2	CCNA1, CCNA2	RLOC-00003436, RLOC-00026899	CCNA1, CCNA2	CCNA1, CCNA2
OG0002065	ccndbp1	LOC103386784, LOC103399500	CCNDBP1	RLOC-00002527, RLOC-00019269, RLOC-00021636, RLOC-00024280, RLOC-00025603	CCNDBP1	CCNDBP1
OG0002066	LOC122556550, ccni	LOC103394953, ccni	CCNI	RLOC-00000364, RLOC-00002065, RLOC-00023790	CCNI	CCNI, CCNI2
OG0002067	ccnj, ccnjl	LOC103391224, ccnj	CCNJ	RLOC-00002354, RLOC-00021062, RLOC-00024172	CCNJ	CCNJ, CCNJL
OG0002068	LOC122540451, LOC122548140, ccnl1a	ccnl1	CCNL1, CCNL2	RLOC-00022934	CCNL1, CCNL2	CCNL1, CCNL2
OG0002069	ccnt2a	LOC103385189, LOC103389682, LOC103392464	CCNT1, CCNT2	RLOC-00021923	CCNT2, ENSMMUG00000007629	CCNT1, CCNT2
OG0002071	cdhr5-rs, cdhr5b	LOC103378864, LOC103381985	CDHR5	RLOC-00012747, RLOC-00013232, RLOC-00014003, RLOC-00015287	CDHR5	CDHR5
OG0002072	cep85, cep85l	LOC103380644, cep85	CEP85, CEP85L	RLOC-00027653	CEP85, CEP85L	CEP85, CEP85L
OG0002073	LOC122561440, cfap100	LOC103384469, cfap100	CCDC38, CFAP100	RLOC-00024384	CCDC38, CFAP100	CCDC38, CFAP100
OG0002076	LOC122551861, chpf2	LOC103377411, chpf	CHPF, CHPF2	RLOC-00000406	CHPF, CHPF2	CHPF, LOC102462055
OG0002077	LOC122563823, chsy1	chsy1	CHSY1, CHSY3	RLOC-00010050, RLOC-00011481	CHSY1, CHSY3	CHSY1, CHSY3
OG0002078	cipcb	LOC103377649, LOC103381018, LOC103395037, LOC103396805	CIPC, ENSG00000259164	RLOC-00013612, RLOC-00018885	ENSMMUG00000044040	CIPC
OG0002079	cisd1	cisd1	CISD1	RLOC-00003291, RLOC-00005350	CISD1, ENSMMUG00000002844, ENSMMUG00000005349, ENSMMUG00000039186, ENSMMUG00000045616	CISD1
OG0002080	clpb	clpb	CLPB	RLOC-00004835, RLOC-00006673, RLOC-00023534, RLOC-00023786, RLOC-00023925, RLOC-00024397	CLPB	CLPB
OG0002082	LOC122546441, cnpy1	cnpy2	CNPY1, CNPY2, ENSG00000144785, ENSG00000283128	RLOC-00024240	CNPY1	CNPY1, CNPY2
OG0002083	cog4	cog4	COG4	RLOC-00008912, RLOC-00017373, RLOC-00017491, RLOC-00018749, RLOC-00019240, RLOC-00028213	COG4	COG4
OG0002084	coq10b	LOC103385251, coq10b	COQ10A, COQ10B	RLOC-00003384, RLOC-00003852	COQ10A, COQ10B	COQ10A, COQ10B
OG0002087	LOC122541429, crata	LOC103394070, LOC112486729, crat	CRAT	RLOC-00016779, RLOC-00020770, RLOC-00022226	CRAT	CRAT
OG0002088	LOC122550087, creb1b	LOC103389560, LOC103391910	CREB1, CREM	RLOC-00026320	CREB1, CREM	CREB1, CREM
OG0002090	csk	LOC103380448, csk	CSK	RLOC-00008264, RLOC-00017384, RLOC-00019862, RLOC-00020574, RLOC-00023123	CSK	CSK
OG0002091	LOC122542523, cspg4ba	LOC103390324, LOC103397735, cspg4	CSPG4	RLOC-00005721, RLOC-00022608	CSPG4	CSPG4, LOC102462652
OG0002092	ctsla	LOC103397133, catl	CTSL, CTSV	RLOC-00004869, RLOC-00024556	CTSL, CTSV, ENSMMUG00000044086	CTSL
OG0002094	ddx10	ddx10	DDX10	RLOC-00013196, RLOC-00015379, RLOC-00018069, RLOC-00022449, RLOC-00024931	ENSMMUG00000014415, ENSMMUG00000016025	DDX10
OG0002095	ddx3xa	LOC103389314, ddx3x	DDX3X, DDX3Y	RLOC-00002519, RLOC-00019968, RLOC-00022348	DDX3X, DDX3Y	DDX3X
OG0002096	dek	LOC103388034	DEK	RLOC-00008048, RLOC-00015016, RLOC-00015591	DEK, ENSMMUG00000019427, ENSMMUG00000038281, ENSMMUG00000046596	DEK
OG0002097	LOC122554179, dipk1b	fam69a, fam69b	DIPK1A, DIPK1B	RLOC-00011694	FAM69A, FAM69B	FAM69A, FAM69B
OG0002098	LOC122552455, dnase2b	dnase2, dnase2b	DNASE2, DNASE2B	RLOC-00018598, RLOC-00021276	DNASE2B, ENSMMUG00000028866	DNASE2B
OG0002099	dpy19l1l	LOC103388936	DPY19L1, DPY19L2	RLOC-00009411, RLOC-00016381, RLOC-00028626	DPY19L1, ENSMMUG00000005057, ENSMMUG00000009865	DPY19L1
OG0002100	dus4l	LOC103378505, LOC103380027, dus4l	BCAP29, DUS4L, DUS4L-BCAP29	RLOC-00025963	BCAP29	BCAP29, DUS4L
OG0002101	dusp22a	LOC103379162, dusp22	DUSP15, DUSP22	RLOC-00026911	DUSP15, DUSP22	DUSP15, DUSP22, LOC102456181
OG0002102	dydc2	LOC103381560	DYDC1, DYDC2	RLOC-00002687, RLOC-00005003, RLOC-00028997	DYDC1, DYDC2	DYDC1, LOC102454906
OG0002103	LOC122559101, LOC122563148, dyrk2	LOC103386083, dyrk2	DYRK2, DYRK3	RLOC-00027858	DYRK2	DYRK2, DYRK3
OG0002104	eaf1, eaf2	eaf1, eaf2	EAF1, EAF2	RLOC-00004766	EAF1, EAF2	EAF1, EAF2
OG0002105	edem1	edem1	EDEM1	RLOC-00002105, RLOC-00008011, RLOC-00010141, RLOC-00023263, RLOC-00023291, RLOC-00026437	ENSMMUG00000040643	EDEM1
OG0002106	eef2k	eef2k	EEF2K	RLOC-00005927, RLOC-00007038, RLOC-00008114, RLOC-00008221, RLOC-00008644, RLOC-00014132	EEF2K	EEF2K
OG0002107	egln1a	egln1, egln3	EGLN1, EGLN3, ENSG00000287856	RLOC-00005461	EGLN1, EGLN3	EGLN1, EGLN3
OG0002108	eif2b5	eif2b5	EIF2B5	RLOC-00009673, RLOC-00012667, RLOC-00012801, RLOC-00017528, RLOC-00020130, RLOC-00029069	EIF2B5	EIF2B5
OG0002109	eif2s3	eif2s3	EIF2S3, EIF2S3B	RLOC-00026843	ENSMMUG00000006979, ENSMMUG00000007369, ENSMMUG00000009233, ENSMMUG00000039842, ENSMMUG00000040183	EIF2S3
OG0002110	LOC122556923, eif4e1c, eif4eb	LOC103379348, LOC103387320, LOC103390638	EIF4E	RLOC-00002725	EIF4E, ENSMMUG00000044965	EIF4E
OG0002111	eloa, eloal	LOC103387420, eloa	ELOA	RLOC-00002091, RLOC-00024189, RLOC-00025934	ELOA	ELOA, LOC102453875
OG0002112	LOC122552872, eml5	LOC103383411, LOC103398634	EML5, EML6	RLOC-00009073	EML5, EML6	EML5, EML6
OG0002113	enox1, enox2	LOC103391514, enox2	ENOX1, ENOX2	RLOC-00026358	ENOX1, ENOX2	ENOX1, ENOX2
OG0002114	LOC122549886, epb41l5	LOC103388154, epb41l5	EPB41L4B, EPB41L5	RLOC-00001997	EPB41L4B, EPB41L5	EPB41L4B, LOC102448698
OG0002115	evx1, evx2	LOC103393567, evx1, evx2	EVX1, EVX2	RLOC-00017793	ENSMMUG00000038490	EVX1, EVX2
OG0002116	fam114a1, fam114a2	fam114a1, fam114a2	FAM114A1, FAM114A2	RLOC-00013189	FAM114A1, FAM114A2	FAM114A1, FAM114A2
OG0002117	LOC122554591, fam78ab	LOC103376640, LOC103396126, fam78a	FAM78A, FAM78B	RLOC-00013912, RLOC-00016349	FAM78A	FAM78A
OG0002118	fam89a, fam89b	fam89a	FAM89A, FAM89B	RLOC-00002756, RLOC-00008301, RLOC-00024216	FAM89A, FAM89B	FAM89B
OG0002119	far1, si_dkey-97m3.1	LOC103379701, LOC103382720	FAR1	RLOC-00001281, RLOC-00011319	ENSMMUG00000041558, FAR1	FAR1, FAR2
OG0002120	LOC122539800, fbxl2	fbxl2, fbxl20	FBXL2, FBXL20	RLOC-00000433, RLOC-00015658	FBXL2, FBXL20	FBXL20
OG0002121	fbxo43, fbxo5	fbxo43, fbxo5	FBXO43, FBXO5	RLOC-00008143, RLOC-00024237	FBXO5	FBXO43, FBXO5
OG0002122	fcho2	fcho2	FCHO2	RLOC-00013591, RLOC-00013771, RLOC-00014006, RLOC-00014234, RLOC-00015632, RLOC-00019053	FCHO2	FCHO2
OG0002124	fgl1, fgl1b	LOC103395090, LOC107989567	FGL1	RLOC-00003082, RLOC-00018519, RLOC-00025691	FGL1	FGL1, LOC102448095
OG0002125	LOC122557525, fitm2	LOC103396572, fitm1, fitm2	FITM1, FITM2	RLOC-00018375	FITM1, FITM2	FITM2
OG0002126	fkbp16, fkbp8	LOC103379458, fkbp8	FKBP8	RLOC-00000747, RLOC-00016329	ENSMMUG00000046000, FKBP8	FKBP8, LOC112543646
OG0002127	foxk2b	LOC103392537, LOC107988231, foxk2	FOXK2	RLOC-00001871, RLOC-00002589, RLOC-00008198, RLOC-00023921	FOXK2	FOXK2
OG0002128	LOC122564206, foxn4	LOC103397155, foxn4	FOXN1, FOXN4	RLOC-00000983	ENSMMUG00000020375, FOXN1	FOXN1, FOXN4
OG0002129	LOC122563106, frs2a	LOC103385760, frs2	FRS2, FRS3	RLOC-00000703	FRS2, FRS3	FRS2, FRS3
OG0002130	LOC122556579, fstl5	fstl4, fstl5	FSTL4, FSTL5	RLOC-00021754	FSTL4, FSTL5	FSTL4, FSTL5
OG0002131	fus, taf15	LOC103378568	FUS, TAF15	RLOC-00024800	ENSMMUG00000047590, FUS, TAF15	FUS, TAF15
OG0002132	fyco1a	LOC103396406, LOC103398058	FYCO1	RLOC-00003923, RLOC-00010466, RLOC-00011213, RLOC-00020746, RLOC-00022457	FYCO1	FYCO1
OG0002133	g6pd	LOC103384588, LOC103385409	G6PD	RLOC-00009671, RLOC-00010063, RLOC-00010312, RLOC-00021244, RLOC-00021317	G6PD	G6PD
OG0002134	LOC122544690, gabpb1	gabpb2	GABPB1, GABPB2	RLOC-00009788, RLOC-00021612	GABPB1, GABPB2	GABPB1, GABPB2
OG0002135	LOC122565187, gak	LOC103396948, LOC103397928	GAK	RLOC-00007486, RLOC-00010572, RLOC-00016653, RLOC-00021369	GAK	GAK
OG0002136	LOC122544380, gal3st4	LOC103377702, LOC103385477	GAL3ST2	RLOC-00001488, RLOC-00007570, RLOC-00016868	GAL3ST2	GAL3ST2, GAL3ST4
OG0002137	garem, gareml	LOC103377070, LOC112486879, garem2	GAREM1, GAREM2	RLOC-00017949	GAREM1, GAREM2	GAREM1
OG0002138	gk	LOC103392347, gk	GK, GK2, GK3	RLOC-00007054, RLOC-00008000	GK, GK2	GK
OG0002139	gnpda1, gnpda2	LOC103391187, LOC103391195	GNPDA1, GNPDA2	RLOC-00018633, RLOC-00019873	GNPDA1	GNPDA1, GNPDA2
OG0002140	gnsa, gnsb	gns	GNS	RLOC-00003305, RLOC-00009620, RLOC-00018589, RLOC-00019474, RLOC-00021526	GNS	GNS
OG0002141	golph3a	LOC103390395, LOC103397075, LOC103397487	GOLPH3, GOLPH3L	RLOC-00002307	GOLPH3, GOLPH3L	GOLPH3, GOLPH3L
OG0002142	LOC122549387, gpbp1l1	gpbp1l1	GPBP1, GPBP1L1	RLOC-00002983, RLOC-00023283	GPBP1, GPBP1L1	GPBP1, GPBP1L1
OG0002145	LOC122562985, gpr37a	LOC103384435, gpr37	GPR37, GPR37L1	RLOC-00021818	GPR37, GPR37L1	GPR37, GPR37L1
OG0002146	greb1, greb1l	greb1, greb1l	GREB1, GREB1L	RLOC-00018622	GREB1, GREB1L	GREB1, GREB1L
OG0002148	guf1	guf1	GUF1	RLOC-00001507, RLOC-00002617, RLOC-00017389, RLOC-00019697, RLOC-00020333, RLOC-00022031	GUF1	GUF1
OG0002149	her6, her9	LOC103396119, hes1, hes4	HES1	RLOC-00025770, RLOC-00026460, RLOC-00027423	HES1	HES4
OG0002150	hexb	hexb	ENSG00000260729, HEXA, HEXB	RLOC-00003871, RLOC-00021443	HEXA, HEXB	HEXA, HEXB
OG0002151	hint1, hint2	hint1, hint2	HINT1, HINT2	RLOC-00012070	ENSMMUG00000046053, HINT1, HINT2	HINT1
OG0002152	huwe1	huwe1	HUWE1	RLOC-00004289, RLOC-00006321, RLOC-00006342, RLOC-00006356, RLOC-00006652, RLOC-00011441	HUWE1	LOC106732245
OG0002153	idh3a	LOC103378915, LOC103379971	IDH3A	RLOC-00002206, RLOC-00003772, RLOC-00020750, RLOC-00021127	ENSMMUG00000046107, IDH3A	IDH3A
OG0002155	LOC122544938, ing1	ing1, ing2	ING1, ING2	RLOC-00024948	ENSMMUG00000008881, ING1	ING1, ING2
OG0002156	insig1, insig2	insig1	INSIG1, INSIG2	RLOC-00009350, RLOC-00022151	INSIG1, INSIG2	INSIG1, INSIG2
OG0002157	LOC122565254, isca1	isca1	ISCA1	RLOC-00002753, RLOC-00026332	ENSMMUG00000017589, ENSMMUG00000042818, ISCA1	LOC102446889, LOC102447137
OG0002158	LOC122539982, LOC122539985, itga8	itga8	ITGA8	RLOC-00001897, RLOC-00006524, RLOC-00008709, RLOC-00020247	ITGA8	ITGA8
OG0002159	jade1, jade3	LOC103392693, jade1	JADE1, JADE3	RLOC-00016866	JADE1, JADE3	JADE1, JADE3
OG0002160	kat2a, kat2b	kat2a, kat2b	KAT2A, KAT2B	RLOC-00002199, RLOC-00008674	KAT2A, KAT2B	KAT2B
OG0002161	kcnb1	LOC103385866, kcnb1, kcnb2	KCNB1, KCNB2	RLOC-00019573	KCNB1, KCNB2	KCNB1, KCNB2
OG0002162	kcnma1a	LOC103381911, LOC103386992	KCNMA1, KCNU1	RLOC-00008195, RLOC-00018603	KCNMA1, KCNU1	KCNMA1, KCNU1
OG0002163	LOC122548906, LOC122563397, khdrbs2	khdrbs2, khdrbs3	KHDRBS2, KHDRBS3	RLOC-00021525	KHDRBS3	KHDRBS2, KHDRBS3
OG0002164	kif23	LOC103379070, LOC112486706, kif23	KIF23	RLOC-00000438, RLOC-00017106, RLOC-00025281, RLOC-00027391	KIF23	KIF23
OG0002165	LOC122548589, kif3b	LOC103380442, kif3b, kif3c	KIF3B, KIF3C	RLOC-00020505	KIF3B, KIF3C	KIF3B
OG0002166	LOC122552448, LOC122565251, kiss1ra	LOC103396364, LOC103397908, LOC107988166	KISS1R	RLOC-00023372	ENSMMUG00000009685	KISS1R, LOC102461499
OG0002167	LOC122551212, kl	kl, klb	KL, KLB	RLOC-00008987	KL, KLB	KL, KLB
OG0002169	LOC122556624, klhl2	klhl2, klhl3	KLHL2, KLHL3	RLOC-00023392	KLHL2, KLHL3	KLHL2, KLHL3
OG0002170	LOC122557147, klhl5	LOC103391049	KLHL4, KLHL5	RLOC-00016069, RLOC-00028197	KLHL4, KLHL5	KLHL5, LOC102452819
OG0002171	lama1, lama2	lama1, lama2	LAMA1, LAMA2	RLOC-00005727	LAMA1, LAMA2	LAMA1, LAMA2
OG0002173	lars2	lars2	LARS2	RLOC-00007844, RLOC-00008315, RLOC-00008652, RLOC-00010060, RLOC-00025369	LARS2	LARS2, LOC102448948
OG0002174	lbr, tm7sf2	tm7sf2	LBR, TM7SF2	RLOC-00015599	LBR, TM7SF2	LBR, LOC102456010, LOC102456595
OG0002175	lcorl	LOC103387394, lcor, lcorl	LCORL	RLOC-00012840, RLOC-00016694, RLOC-00019665	LCORL	LCOR, LCORL
OG0002176	lef1	lef1	LEF1	RLOC-00021142, RLOC-00027586, RLOC-00028706, Transcript376029.p2-add, Transcript737841.p4-add, Transcript804294.p2-add	LEF1	LEF1
OG0002177	LOC122548844, lgi1b	LOC103387209, lgi1	LGI1, LGI4	RLOC-00010739	LGI1, LGI4	LGI1, LOC102449524
OG0002178	lifra	LOC103389165, LOC103397634, LOC103397822	LIFR, OSMR	RLOC-00012621	LIFR, OSMR	LIFR, OSMR
OG0002179	lig4	lig4	LIG4	RLOC-00000656, RLOC-00004179, RLOC-00012460, RLOC-00012479, RLOC-00023875, RLOC-00028195	LIG4	LIG4
OG0002180	llgl1, llgl2	llgl1, llgl2	LLGL1, LLGL2	RLOC-00015933	LLGL1, LLGL2	LLGL1, LLGL2
OG0002181	LOC122542490, lman1	lman1	LMAN1	RLOC-00008698, RLOC-00012045, RLOC-00015289, RLOC-00024843, RLOC-00027667	LMAN1	LMAN1
OG0002182	lmnb1, lmnb2	lmnb2	LMNB1, LMNB2	RLOC-00001442, RLOC-00022046	LMNB1, LMNB2	LMNB1, LMNB2
OG0002183	lmo1, lmo3	LOC103379834, lmo1, lmo3	LMO1	RLOC-00020712	LMO1, LMO3	LMO1, LMO3
OG0002185	LOC122539386	pgrmc1, pgrmc2	PGRMC1, PGRMC2	RLOC-00004353, RLOC-00012704	PGRMC1, PGRMC2	LOC102452101, PGRMC2
OG0002186	LOC122539404, tbc1d12b	tbc1d14	TBC1D12, TBC1D14	RLOC-00002137, RLOC-00012210, RLOC-00012482	TBC1D14	TBC1D12, TBC1D14
OG0002187	LOC122539675, LOC122549806	LOC103392735, LOC103394693	NXPH1, NXPH3	RLOC-00024227	NXPH1, NXPH3	NXPH1, NXPH3
OG0002188	LOC122539721	LOC103378794, LOC103385240, LOC103386538, LOC103386655, LOC103394710, LOC107988284	KLHL10	RLOC-00023850	KLHL10	KLHL10
OG0002190	LOC122539873, LOC122544234	LOC103380876, LOC103393804	ENPP1, ENPP3	RLOC-00002350	ENPP1, ENPP3	ENPP1, LOC102447842
OG0002191	LOC122539900, LOC122539909	LOC103381816, LOC103392752, LOC103393594	RETSAT	RLOC-00000239, RLOC-00025388	ENSMMUG00000010057, ENSMMUG00000019416	RETSAT
OG0002192	LOC122539929, sgce	sgca, sgce	SGCA, SGCE	RLOC-00000892	SGCA, SGCE	SGCA, SGCE
OG0002193	LOC122539973, LOC122549995	LOC103381518, dbf4	DBF4, DBF4B	RLOC-00010673	DBF4, DBF4B	DBF4, DBF4B
OG0002195	LOC122540017, wnt9a	wnt9a, wnt9b	WNT9A, WNT9B	RLOC-00009942	WNT9A, WNT9B	WNT9A, WNT9B
OG0002198	LOC122540111, LOC122556105	phf13	PHF13	RLOC-00014460, RLOC-00018331, RLOC-00022844, RLOC-00024381	PHF13	LOC102457253, PHF13
OG0002200	LOC122540603	LOC103398249, bco2	BCO2	RLOC-00000342, RLOC-00009344, RLOC-00010389, RLOC-00023995, RLOC-00024281	BCO2	BCO2
OG0002201	LOC122540687, LOC122555429	LOC103377634	RBM11, RBM7	RLOC-00002688, RLOC-00024468	RBM11, RBM7	RBM11, RBM7
OG0002202	LOC122540811, skor2	LOC103379118, skor1, skor2	SKOR1, SKOR2	RLOC-00015061	SKOR1, SKOR2	LOC106732961
OG0002203	LOC122540991	LOC103379314, LOC103380722, LOC103394191	HPCAL4, VSNL1	RLOC-00020372	HPCAL4, VSNL1	HPCAL4, VSNL1
OG0002204	LOC122541018, polr2m	LOC103398396, polr2m	GCOM1, MYZAP, POLR2M	RLOC-00022536, RLOC-00024340	GCOM1	LOC102447462
OG0002205	LOC122541113, LOC122544724	LOC103379085, slc39a1	SLC39A1	RLOC-00006902, RLOC-00025733	ENSMMUG00000005007, ENSMMUG00000045971, ENSMMUG00000048579	LOC102461856
OG0002208	LOC122541312, rnf2	LOC103393810, rnf2	RING1, RNF2	RLOC-00027897	ENSMMUG00000009230, RING1, RNF2	RNF2
OG0002209	LOC122541317, rrm2	LOC103394411, rrm2	RRM2	RLOC-00001295	ENSMMUG00000044034, RRM2, RRM2B	RRM2, RRM2B
OG0002210	LOC122541385, mtf2	LOC103388948, mtf2	MTF2, PHF1	RLOC-00013683	MTF2, PHF1	MTF2, PHF1
OG0002211	LOC122541537, LOC122564373	rnf144a, rnf144b	RNF144A, RNF144B	RLOC-00017734	RNF144A, RNF144B	RNF144A, RNF144B
OG0002212	LOC122541575, pafah1b2	pafah1b3	PAFAH1B2, PAFAH1B3	RLOC-00020949	ENSMMUG00000012172, ENSMMUG00000021893, ENSMMUG00000045415, PAFAH1B2	PAFAH1B2
OG0002214	LOC122541760, march1	2025-03-08	MARCHF1, MARCHF8	RLOC-00017936, RLOC-00021361	ENSMMUG00000041688, MARCH8	MARCH1, MARCH8
OG0002215	LOC122541854, LOC122543011	LOC103387399, LOC103397206, LOC103397456	ERLIN1, ERLIN2	RLOC-00004798	ERLIN2	ERLIN1, ERLIN2
OG0002216	LOC122541948, LOC122553171	LOC103381520, sec24d	SEC24C, SEC24D	RLOC-00007900, RLOC-00011244	SEC24C	SEC24C, SEC24D
OG0002217	LOC122542038	LOC103399204, rpl10	RPL10, RPL10L	RLOC-00005547	ENSMMUG00000001925, ENSMMUG00000005494, ENSMMUG00000011609, RPL10L	RPL10
OG0002218	LOC122542084	LOC103393786, cnot3	CNOT3	RLOC-00014787, RLOC-00022034, RLOC-00023448, RLOC-00023869, RLOC-00024452	CNOT3	CNOT3
OG0002219	LOC122542210, LOC122557989	cpt1a	CPT1A, CPT1B	RLOC-00000563, RLOC-00000873, RLOC-00017593	CPT1A, CPT1B	CPT1A
OG0002220	LOC122542304, LOC122546823, LOC122560664	LOC103393359, ankfn1	ANKFN1	RLOC-00010722, RLOC-00022264	ENSMMUG00000005793	ANKFN1, LOC102446898
OG0002222	LOC122542492, LOC122542496	LOC103380498	DUOXA2	RLOC-00003179, RLOC-00015556, RLOC-00021902, RLOC-00027966	DUOXA2	LOC102461805, LOC102462030
OG0002223	LOC122542696, LOC122547012, LOC122552986	ovol1	OVOL1, OVOL2	RLOC-00000777, RLOC-00008183	OVOL1	OVOL1, OVOL2
OG0002224	LOC122542773, LOC122553074	LOC103381049, napa	NAPA, NAPB	RLOC-00003911, RLOC-00011643, RLOC-00017527	NAPA	LOC102456721
OG0002225	LOC122542817, LOC122553698	npas1, npas3	NPAS1, NPAS3	RLOC-00019804	NPAS1, NPAS3	LOC102457193, NPAS3
OG0002226	LOC122542855, LOC122553578, sertad2b	LOC103377890, LOC103383094, sertad2	SERTAD2	RLOC-00007888	SERTAD2	LOC102453784, SERTAD2
OG0002227	LOC122542865, LOC122542866	LOC103394992, hnrnpl	HNRNPL	RLOC-00003824, RLOC-00004171, RLOC-00025410, RLOC-00027680	HNRNPL	HNRNPL
OG0002229	LOC122542968, LOC122546002	ash2l	ASH2L	RLOC-00015146, RLOC-00018314, RLOC-00020313, RLOC-00022693, RLOC-00024302	ASH2L	ASH2L
OG0002230	LOC122542986, zmiz1a	LOC103381918, LOC103387257, LOC103389668, LOC103397982	ZMIZ1, ZMIZ2	RLOC-00018434	ZMIZ2	ZMIZ1
OG0002231	LOC122543083, nt5c2a	LOC103389082, nt5c2	NT5C2, NT5DC4	RLOC-00007610, RLOC-00010863, RLOC-00025620	NT5DC4	NT5C2
OG0002232	LOC122543142	LOC103397081	MTHFD2, MTHFD2L	RLOC-00023398	ENSMMUG00000011383, ENSMMUG00000045955, MTHFD2, MTHFD2L	MTHFD2, MTHFD2L
OG0002233	LOC122543145	LOC103389989, LOC103397080	MOB1A, MOB1B	RLOC-00023938	ENSMMUG00000015208, MOB1A, MOB1B	LOC102461278, MOB1A
OG0002234	LOC122543229, LOC122543230	LOC107990263	MSMB	RLOC-00027360, RLOC-00027456	MSMB	LOC102447164, LOC102461632, LOC102461879, LOC102462416
OG0002235	LOC122543267, rprma	LOC103393125, rprm	RPRM, RPRML	RLOC-00026587	RPRM, RPRML	LOC102457539, RPRM
OG0002236	LOC122543288	LOC103385975, LOC103385978	ENSG00000289695, TMT1A, TMT1B	RLOC-00022286	METTL7A, METTL7B	LOC102453529, LOC102453766
OG0002238	LOC122543340, LOC122551286	LOC103385562	SPATS2, SPATS2L	RLOC-00009039, RLOC-00013641	SPATS2, SPATS2L	SPATS2, SPATS2L
OG0002239	LOC122543422, rheb	LOC103385951, rheb	RHEB, RHEBL1	RLOC-00003528, RLOC-00007122	RHEBL1	RHEB, RHEBL1
OG0002240	LOC122543761, parp3	parp2, parp3	PARP2, PARP3	RLOC-00000945, RLOC-00014192	PARP2, PARP3	PARP3
OG0002241	LOC122543785, LOC122552789	LOC103385106, LOC103389786	TRERF1	RLOC-00003778, RLOC-00011204, RLOC-00026315	TRERF1	LOC112544975, TRERF1
OG0002242	LOC122543872, LOC122548559	LOC103380793, wdr26	WDR26	RLOC-00002066, RLOC-00017459, RLOC-00020799, RLOC-00021992	WDR26	WDR26
OG0002243	LOC122544036, scyl1	scyl1	SCYL1	RLOC-00001188, RLOC-00014419, RLOC-00021913, RLOC-00022207, RLOC-00028407	SCYL1	SCYL1
OG0002244	LOC122544071, LOC122544955	patl1, patl2	PATL1, PATL2	RLOC-00012280	ENSMMUG00000014294, PATL1	PATL1, PATL2
OG0002245	LOC122544693, LOC122548508	aph1a	APH1A, APH1B	RLOC-00017437, RLOC-00022755	APH1A, APH1B	LOC102461392, LOC102463836
OG0002246	LOC122544828, LOC122550832	ckap2, ckap2l	CKAP2, CKAP2L	RLOC-00020972	CKAP2, CKAP2L	CKAP2, CKAP2L
OG0002248	LOC122545264, LOC122548822	chst8	CHST8, CHST9	RLOC-00013502, RLOC-00020853	CHST8, CHST9	CHST9, LOC102461605
OG0002249	LOC122545277, LOC122549463, LOC122560303	LOC103384693	SDCBP	RLOC-00024590	ENSMMUG00000017979, ENSMMUG00000037588, ENSMMUG00000045392, SDCBP	SDCBP
OG0002250	LOC122545946, LOC122548532	LOC103399004, sardh	SARDH	RLOC-00012608, RLOC-00015510, RLOC-00019154, RLOC-00020531	SARDH	SARDH
OG0002251	LOC122545954	LOC103388732, LOC103388733	CALHM5, CALHM6	RLOC-00017218	FAM26E, FAM26F	CALHM5, LOC102446358, LOC102452564
OG0002252	LOC122546044, nat8	LOC103381413, LOC103381421, LOC103385248, LOC103386735	NAT8	RLOC-00022443	NAT8	LOC102454462, LOC102460069
OG0002254	LOC122546294, LOC122555211, LOC122557075	LOC103377236	FAM162A, FAM162B	RLOC-00004149, RLOC-00027247	FAM162A	FAM162A, FAM162B
OG0002256	LOC122546542, LOC122546915	LOC103388056, LOC103393750	GON4L, YY1AP1	RLOC-00008929, RLOC-00013487	GON4L, YY1AP1	GON4L
OG0002257	LOC122546560, pmpca	LOC103396952, LOC103397903	PMPCA	RLOC-00008405, RLOC-00013585, RLOC-00015685, RLOC-00015767	PMPCA	PMPCA
OG0002258	LOC122547037, LOC122554162, LOC122564613, LOC122564911	lrrc8d	LRRC8D	RLOC-00013203, RLOC-00017075, RLOC-00020396	LRRC8D	LRRC8D
OG0002260	LOC122547196, LOC122559463	LOC103380040, wee1	WEE1, WEE2	RLOC-00022388	WEE1, WEE2	WEE1, WEE2
OG0002261	LOC122547202, mab21l2	LOC103378173, mab21l2	MAB21L1, MAB21L2	RLOC-00016984	MAB21L1, MAB21L2	MAB21L1, MAB21L2
OG0002263	LOC122547423, LOC122547538	LOC103388803, LOC103396816	ERFL, ETV3L	RLOC-00020777, RLOC-00022958, RLOC-00023773	ENSMMUG00000022309	LOC102455194
OG0002264	LOC122547519, pik3cg	LOC103384699, pik3cg	PIK3CG	RLOC-00014693, RLOC-00015947, RLOC-00019962, RLOC-00022935	PIK3CG	PIK3CG
OG0002265	LOC122547606, LOC122561008	LOC103389631, LOC103391353	COX5B	RLOC-00026718	ENSMMUG00000029774, ENSMMUG00000030892, ENSMMUG00000043190	LOC102447928, LOC102463196
OG0002266	LOC122547941, pex11a, pex11b	pex11b	PEX11A, PEX11B	RLOC-00002829	PEX11A, PEX11B	PEX11A, PEX11B
OG0002267	LOC122548484, LOC122553844	rmdn2	RMDN2, RMDN3	RLOC-00015166, RLOC-00027281	RMDN2, RMDN3	RMDN2, RMDN3
OG0002268	LOC122548590, LOC122563770	LOC103381220, LOC103391501, LOC103394250	NT5C1A	RLOC-00002939, RLOC-00026479	NT5C1A	LOC102446326, NT5C1A
OG0002269	LOC122548823	LOC103396334	DSC1, DSC2, DSC3	RLOC-00014420	DSC1, DSC2, DSC3	DSC1, LOC102449618
OG0002270	LOC122548836	LOC103388908, vps13b	VPS13B	RLOC-00007136, RLOC-00008290, RLOC-00012468, RLOC-00019283	VPS13B	LOC102462675, VPS13B
OG0002272	LOC122549071, nol4lb	LOC103385166, LOC103385599	NOL4, NOL4L	RLOC-00028523	NOL4, NOL4L	NOL4, NOL4L
OG0002273	LOC122549129, LOC122558296	LOC103377283, LOC103398424	CYB5A	RLOC-00004044, RLOC-00015585, RLOC-00016838	CYB5A, ENSMMUG00000043588	LOC102450863
OG0002274	LOC122549339, LOC122563602	LOC103388612, LOC103393992, LOC103394040, LOC112487230	EXT1	RLOC-00000958, RLOC-00019173	EXT1	EXT1
OG0002275	LOC122549340, LOC122563600, slc30a2	LOC103394048, slc30a3	SLC30A2, SLC30A8	RLOC-00011268, RLOC-00027446	SLC30A2	SLC30A8
OG0002276	LOC122549465, nsfl1c	nsfl1c	NSFL1C, UBXN2B	RLOC-00028689	ENSMMUG00000044122, NSFL1C, UBXN2B	NSFL1C, UBXN2B
OG0002277	LOC122549527, si_dkey-43k4.5	LOC103386802, kcns2	KCNS1, KCNS2	RLOC-00010245	ENSMMUG00000013214, KCNS2	KCNS1, KCNS2
OG0002278	LOC122549589, LOC122560269	il17d	IL17D	RLOC-00020469, RLOC-00021555, RLOC-00025650, RLOC-00027218, RLOC-00028909	IL17D	IL17D
OG0002279	LOC122549711, LOC122552009	LOC103387743, LOC103391581	CYCS	RLOC-00012505, RLOC-00028848	ENSMMUG00000029549, ENSMMUG00000031713	LOC102455941, LOC106731249
OG0002280	LOC122549736, slc6a2	LOC103378986, slc6a3	SLC6A2, SLC6A3	RLOC-00006677, RLOC-00008866	SLC6A2, SLC6A3	SLC6A2
OG0002281	LOC122550047, myo3b	myo3a, myo3b	MYO3A, MYO3B	RLOC-00015275	MYO3A, MYO3B	MYO3A, MYO3B
OG0002282	LOC122550426, poglut3	kdelc1, kdelc2	POGLUT2, POGLUT3	RLOC-00014713, RLOC-00017956	KDELC2	KDELC1, KDELC2
OG0002283	LOC122550587, ube3a	LOC103399506, LOC103399973, ube3a	UBE3A	RLOC-00008776, RLOC-00013776	ENSMMUG00000040544, UBE3A	UBE3A
OG0002285	LOC122550671, LOC122555801	nck1, nck2	NCK1, NCK2	RLOC-00020286, RLOC-00023157, RLOC-00023591	NCK2	NCK2
OG0002286	LOC122550739, yipf5	yipf5	YIPF5, YIPF7	RLOC-00002767, RLOC-00023985	YIPF5, YIPF7	YIPF5, YIPF7
OG0002288	LOC122550924, LOC122556171	LOC103377265, LOC103379081, LOC103389738	GYG1	RLOC-00013672	ENSMMUG00000005521, ENSMMUG00000044244	GYG1, GYG2
OG0002290	LOC122551042, LOC122555728	LOC103389752	DZIP1, DZIP1L	RLOC-00009736	DZIP1, DZIP1L	DZIP1, DZIP1L, LOC102458167
OG0002292	LOC122551384, LOC122551385, LOC122559625	parp12	PARP12	RLOC-00008574, RLOC-00017155	PARP12	LOC102450231, LOC102453191, LOC102461209
OG0002293	LOC122551403	LOC103378409, LOC103392196	PTTG1IP	RLOC-00003732, RLOC-00004587, RLOC-00027967, RLOC-00028453, RLOC-00028692	PTTG1IP	PTTG1IP
OG0002294	LOC122551460	LOC103378445, LOC103385107	SENP1, SENP2	RLOC-00000345	ENSMMUG00000017212, SENP1, SENP2	SENP1, SENP2
OG0002295	LOC122551593, LOC122557893	LOC103397415	CYB561A3, CYBRD1	RLOC-00001059, RLOC-00022692	CYB561A3, CYBRD1	LOC102449908, LOC102459027
OG0002296	LOC122551596, ropn1l	ropn1l	ROPN1, ROPN1B, ROPN1L	RLOC-00005296	ENSMMUG00000008360, ENSMMUG00000041801	LOC102461378, ROPN1L
OG0002297	LOC122551619, LOC122564409	upp1, upp2	UPP1, UPP2	RLOC-00017974, RLOC-00025028	UPP1, UPP2	UPP1
OG0002298	LOC122551633	LOC103389443, LOC103392157	DPP4, FAP	RLOC-00020086, RLOC-00020918	DPP4, FAP	DPP4, LOC102443466
OG0002299	LOC122551636, sri	LOC103389441, LOC103389442	GCA, SRI	RLOC-00028448	GCA, SRI	GCA, SRI
OG0002300	LOC122551858, racgap1	LOC103382229, LOC103386252, racgap1	RACGAP1	RLOC-00000661, RLOC-00008490, RLOC-00011102	ENSMMUG00000021689	RACGAP1
OG0002301	LOC122551946, meox1, meox2a	meox1, meox2	MEOX1, MEOX2	RLOC-00002419	MEOX2	MEOX1, MEOX2
OG0002302	LOC122551973, LOC122555026	LOC103377367, LOC103377368	BST1, CD38	RLOC-00025128	BST1, CD38	BST1, CD38
OG0002303	LOC122551995, prom2	LOC103383643, LOC103390680	PROM1, PROM2	RLOC-00009661, RLOC-00010607	PROM1	PROM1, PROM2
OG0002306	LOC122552203, plpp3	LOC103396194, plpp3	PLPP3	RLOC-00006313, RLOC-00016594, RLOC-00019894, RLOC-00028465	ENSMMUG00000002200	PLPP3
OG0002307	LOC122552249, phykpl	LOC103391016, etnppl	ETNPPL, PHYKPL	RLOC-00020634	ETNPPL, PHYKPL	ETNPPL, PHYKPL
OG0002308	LOC122552291, stx6	stx10, stx6	STX10, STX6	RLOC-00004057	STX10, STX6	STX10, STX6
OG0002309	LOC122552293, surf4	LOC103390221, LOC103397973, LOC103399796	SURF4	RLOC-00017658, RLOC-00018192	SURF4	LOC102448064, SURF4
OG0002310	LOC122552362, LOC122558805, LOC122561861	sec61a1	SEC61A1, SEC61A2	RLOC-00027480	SEC61A1, SEC61A2	SEC61A1, SEC61A2
OG0002311	LOC122552388, raver2	raver1, raver2	ENSG00000267303, RAVER1, RAVER2	RLOC-00011727	RAVER1, RAVER2	RAVER2
OG0002312	LOC122552437, lrrc8c	LOC103384172, lrrc8c	LRRC8C, LRRC8E	RLOC-00016095	LRRC8C, LRRC8E	LOC102459330, LRRC8C
OG0002314	LOC122552722	epcam	EPCAM, TACSTD2	RLOC-00001850, RLOC-00018226, RLOC-00027474	TACSTD1, TACSTD2	EPCAM, TACSTD2
OG0002315	LOC122552750, ppef1	LOC103397613, ppef1, ppef2	PPEF1, PPEF2	RLOC-00018254	PPEF2	PPEF1, PPEF2
OG0002316	LOC122552879, rps6ka5	LOC103394883, rps6ka5	RPS6KA4, RPS6KA5	RLOC-00006344	RPS6KA4, RPS6KA5	RPS6KA4, RPS6KA5
OG0002317	LOC122552882, smek1	ppp4r3a, ppp4r3b	PPP4R3A, PPP4R3B	RLOC-00015215	SMEK1, SMEK2	PPP4R3A, PPP4R3B
OG0002318	LOC122552954	LOC103381387, LOC103383874	FILIP1	RLOC-00006451, RLOC-00010204, RLOC-00013401, RLOC-00016453, RLOC-00027086	FILIP1	FILIP1
OG0002319	LOC122552980, qkia	LOC103378575, LOC103381788	QKI	RLOC-00024797, RLOC-00028430	ENSMMUG00000000428, ENSMMUG00000042133, ENSMMUG00000049158	QKI
OG0002321	LOC122553754, mcu	LOC103390115, mcu, mcub	MCU, MCUB	RLOC-00003106	MCU	MCU, MCUB
OG0002322	LOC122553915, LOC122553916, LOC122553946	LOC103379665, LOC103379673	BDKRB1, BDKRB2	RLOC-00024545	BDKRB1, BDKRB2	BDKRB2
OG0002323	LOC122554272, plk2b	LOC103398298, plk3	PLK2, PLK3	RLOC-00019427	PLK2, PLK3	PLK2, PLK3
OG0002324	LOC122554359	LOC103397895, trabd2a	TRABD2A, TRABD2B	RLOC-00014361, RLOC-00024046	TRABD2A, TRABD2B	TRABD2A, TRABD2B
OG0002326	LOC122554645, LOC122554646, LOC122554647	LOC103397996, LOC103398020	TOR1AIP1, TOR1AIP2	RLOC-00020418	TOR1AIP1	LOC102446222, LOC102446605
OG0002328	LOC122554672, LOC122564775	LOC103383681, LOC103389196, glul	GLUL	RLOC-00001623	ENSMMUG00000022884, ENSMMUG00000038555	GLUL, LOC102449981
OG0002329	LOC122554865, pde9ab, si_dkey-219c10.4	LOC103389839, LOC103391533, LOC103392375, pde9a	PDE9A	RLOC-00023826	PDE9A	PDE9A
OG0002330	LOC122554971, LOC122556538	LOC103389513, LOC103394950	SHROOM2	RLOC-00006042, RLOC-00008638, RLOC-00009249	SHROOM2	SHROOM1, SHROOM2
OG0002332	LOC122555066	LOC103399045, cfi	CFI, ENSG00000285330	RLOC-00000735, RLOC-00009760, RLOC-00010412, RLOC-00020697	CFI	CFI
OG0002333	LOC122555067	cfap47	CFAP47	RLOC-00008968, RLOC-00011627, RLOC-00013054, RLOC-00026114	CFAP47	CFAP47, LOC102458183, LOC112544051
OG0002335	LOC122555467, phka1a	phka1, phka2	PHKA1, PHKA2	RLOC-00001518, RLOC-00012096	PHKA1, PHKA2	PHKA2
OG0002336	LOC122555842, spsb1	LOC103377953, LOC103395891, spsb1	SPSB1, SPSB4	RLOC-00014853	SPSB1	SPSB1, SPSB4
OG0002337	LOC122555938, mfn2	mfn1, mfn2	MFN1, MFN2	RLOC-00021039	MFN1, MFN2	MFN1, MFN2
OG0002338	LOC122556135, LOC122556142, LOC122565346, LOC122565351	ufsp2	UFSP2	RLOC-00004469, RLOC-00027438, RLOC-00027573	UFSP2	UFSP2
OG0002339	LOC122556336	LOC103379865, cldn11	CLDN11, ENSG00000285218	RLOC-00002004, RLOC-00002647, RLOC-00022458, RLOC-00028420	CLDN11	CLDN11
OG0002340	LOC122556715, slc26a1	LOC103390317, LOC103391050	SLC26A1, SLC26A2	RLOC-00010987, RLOC-00021932	SLC26A2	SLC26A1, SLC26A2
OG0002341	LOC122556776, xpo7	xpo7	RANBP17, XPO7	RLOC-00006178, RLOC-00007047, RLOC-00017236	XPO7	RANBP17, XPO7
OG0002342	LOC122556831, LOC122557137	kdm3b	KDM3A, KDM3B	RLOC-00009486, RLOC-00011032	KDM3A, KDM3B	KDM3A, KDM3B
OG0002343	LOC122556843, LOC122559200	LOC103391031, LOC103395663	FAM53A, FAM53C	RLOC-00011699, RLOC-00014513	FAM53A, FAM53C	FAM53A
OG0002344	LOC122557245, xk	xk, xkrx	XK, XKRX	RLOC-00022246	XK, XKRX	XK, XKRX
OG0002345	LOC122557336	LOC103394928	COX7B, COX7B2	RLOC-00029034	COX7B2, ENSMMUG00000015861, ENSMMUG00000040864, ENSMMUG00000045872, ENSMMUG00000046826	LOC102452704
OG0002347	LOC122557396	tfdp1	TFDP1, TFDP3	RLOC-00008126, RLOC-00024087	ENSMMUG00000000533, ENSMMUG00000041464, TFDP1, TFDP3	TFDP1
OG0002348	LOC122557440	LOC103395530, f10, f9	F10, F9	RLOC-00028297	F10, F9	F10, F9
OG0002349	LOC122557447, tm9sf2	LOC103387766, LOC103390775	TM9SF2	RLOC-00007382, RLOC-00014447, RLOC-00024805	TM9SF2	LOC102447802, TM9SF2
OG0002350	LOC122557488, LOC122563421	LOC103380935, LOC103395697	RIPPLY1, RIPPLY2	RLOC-00003847	ENSMMUG00000029548, RIPPLY1	RIPPLY1, RIPPLY2
OG0002351	LOC122557747, LOC122561978	LOC103379399	ENSG00000255872, SHB, SHF	RLOC-00022265	SHB, SHF	LOC102454754, LOC102462763
OG0002352	LOC122557816, LOC122563261	znf143	ZNF143, ZNF76	RLOC-00002790, RLOC-00022112	ZNF143, ZNF76	ZNF143, ZNF76
OG0002353	LOC122557945, LOC122559428	LOC103380088, b4galnt4	B4GALNT3, B4GALNT4	RLOC-00022124	B4GALNT3, B4GALNT4	B4GALNT3, B4GALNT4
OG0002354	LOC122558482, LOC122558686	LOC103378822, LOC103384104	TPPP3	RLOC-00012311, RLOC-00016747, RLOC-00025649, RLOC-00025867	TPPP3	TPPP3
OG0002356	LOC122558830, LOC122561837	LOC103382992, LOC103385174	GDI1, GDI2	RLOC-00003195, RLOC-00025006	GDI1, GDI2	GDI2
OG0002357	LOC122558851	twf1, twf2	TWF1, TWF2	RLOC-00017554, RLOC-00022872	TWF1, TWF2	TWF1, TWF2
OG0002358	LOC122558890, LOC122561699	LOC103385818, creld1, creld2	CRELD1, CRELD2	RLOC-00018762	CRELD1, CRELD2	CRELD2
OG0002359	LOC122558896, LOC122561499	LOC103386002, LOC107988250	ARPC4-TTLL3, TTLL3, TTLL8	RLOC-00013629	ARPC4, TTLL8	TTLL8
OG0002360	LOC122558936, LOC122559826	LOC103379593, poc1a	POC1A, POC1B	RLOC-00017520	GALNT4, POC1A	POC1A, POC1B
OG0002361	LOC122558995	LOC103385474, fgd1	FGD1, FGD3	RLOC-00007818, RLOC-00010970, RLOC-00017191	FGD1, FGD3	FGD3
OG0002362	LOC122559142, LOC122559164, LOC122559165	LOC103385471, LOC103386355	SSUH2	RLOC-00012711	SSUH2	LOC102443440, LOC102455420, SSUH2
OG0002363	LOC122559338, LOC122563337	cept1, chpt1	CEPT1, CHPT1	RLOC-00014429	CEPT1, CHPT1	CEPT1, CHPT1
OG0002364	LOC122559518, nampt1	nampt	NAMPT	RLOC-00000699, RLOC-00008014, RLOC-00009963, RLOC-00010725, RLOC-00018926	NAMPT	NAMPT
OG0002365	LOC122559619, LOC122562988	tspo	TSPO, TSPO2	RLOC-00004544, RLOC-00027950	TSPO, TSPO2	TSPO, TSPO2
OG0002366	LOC122559687, LOC122563035	LOC103386733, st7	ST7, ST7L	RLOC-00026589, RLOC-00027798	ST7	ST7, ST7L
OG0002367	LOC122559767, myrf	LOC103383135, myrf	MYRF, MYRFL	RLOC-00022344	MYRF, MYRFL	MYRF, MYRFL
OG0002368	LOC122560020, plekhg4, zgc_158766	plekhg4, plekhg4b	PLEKHG4, PLEKHG4B	RLOC-00008279, RLOC-00009273	PLEKHG4	PLEKHG4B
OG0002369	LOC122560066, si_ch211-212o1.2	LOC103379655, LOC103385608, LOC103385617	PEDS1, PEDS1-UBE2V1	RLOC-00012947	TMEM189	LOC102450275, LOC102453654
OG0002370	LOC122560127, samd12	samd10, samd12	SAMD10, SAMD12	RLOC-00018281	ENSMMUG00000015557, SAMD12	SAMD10, SAMD12
OG0002372	LOC122560232, tram1	LOC103399033, tram1	TRAM1	RLOC-00012878, RLOC-00016342, RLOC-00019987	TRAM1	LOC102462943, TRAM1
OG0002373	LOC122560257, tp53inp1	tp53inp1, tp53inp2	TP53INP1, TP53INP2	RLOC-00015128	TP53INP1	LOC102444640, LOC102444869, TP53INP2
OG0002374	LOC122560321	rplp1	RPLP1	RLOC-00027053, RLOC-00029121	ENSMMUG00000013497, ENSMMUG00000028777, ENSMMUG00000029259, ENSMMUG00000029973, ENSMMUG00000031385	RPLP1
OG0002376	LOC122561235	LOC103390493, LOC103398144, rab11fip2	RAB11FIP1, RAB11FIP2	RLOC-00003435, RLOC-00015205	RAB11FIP2	LOC102461026, RAB11FIP2
OG0002378	LOC122561470, strip1	strip1, strip2	STRIP1, STRIP2	RLOC-00017681	FAM40A, STRIP2	STRIP1, STRIP2
OG0002379	LOC122561573, LOC122561580	LOC103389985, LOC103397802, LOC103397803	FBP1, FBP2	RLOC-00004045	FBP1, FBP2	LOC102445123
OG0002380	LOC122561887, sema3bl	sema3g	SEMA3E, SEMA3G	RLOC-00011621, RLOC-00021582	SEMA3E, SEMA3G	SEMA3E, SEMA3G
OG0002381	LOC122562014	LOC103387861, LOC103392513, LOC103399099	U2AF2	RLOC-00001767, RLOC-00011057, RLOC-00012885, RLOC-00017799	U2AF2	U2AF2
OG0002382	LOC122562098	LOC103383558, LOC103392936, sept3	SEPTIN12, SEPTIN3, SEPTIN9	RLOC-00001029	SEPT3	SEPT3, SEPT9
OG0002384	LOC122562322, mmd2a	LOC103383481, LOC103393298	MMD, MMD2	RLOC-00011007	MMD, MMD2	MMD, MMD2
OG0002385	LOC122562332, myo15aa	LOC103383505, myo15a, myo15b	MYO15A, MYO15B	RLOC-00007209	MYO15B	LOC102462073, MYO15A
OG0002386	LOC122562601	LOC103377655, p2rx2, p2rx5	P2RX2, P2RX5, P2RX5-TAX1BP3	RLOC-00020106	ENSMMUG00000023392, P2RX2	P2RX5
OG0002387	LOC122562637, LOC122564076	LOC103397848, castor2	CASTOR1, CASTOR2	RLOC-00002318, RLOC-00023906	ENSMMUG00000005553, GATSL2	CASTOR2
OG0002390	LOC122563033, mov10l1	mov10, mov10l1	MOV10, MOV10L1	RLOC-00001685, RLOC-00009642	MOV10L1	MOV10, MOV10L1
OG0002391	LOC122563483, scml2	LOC103379069, scmh1	SCMH1, SCML2	RLOC-00006336	SCMH1, SCML2	SCMH1, SCML2
OG0002392	LOC122563664, LOC122564389	kiaa0319l	KIAA0319, KIAA0319L	RLOC-00006678, RLOC-00007185	KIAA0319, KIAA0319L	KIAA0319, KIAA0319L
OG0002393	LOC122563673, saxo2	LOC107988607	SAXO1, SAXO2	RLOC-00002723	ENSMMUG00000018998, ENSMMUG00000047674, SAXO1	SAXO1, SAXO2
OG0002394	LOC122563763	LOC103387874, cnfn, plac8l1	CNFN, PLAC8L1	RLOC-00002697, RLOC-00004070	PLAC8L1	LOC102453360, PLAC8L1
OG0002395	LOC122563925, LOC122563929	LOC103377642, LOC103377643, LOC103395474	ALDH3A1, ALDH3A2	RLOC-00018989	ALDH3A1, ALDH3A2	ALDH3A2
OG0002396	LOC122564033, sdf2l1	LOC103397558, sdf2	SDF2, SDF2L1	RLOC-00000067, RLOC-00025397	SDF2, SDF2L1	LOC102458054
OG0002397	LOC122564452, LOC122564453, slc9a5	slc9a3, slc9a5	SLC9A3, SLC9A5	RLOC-00007111, RLOC-00008442	SLC9A3	SLC9A3
OG0002398	LOC122564785, stxbp2	stxbp2	STXBP1, STXBP2	RLOC-00016024, RLOC-00018691, RLOC-00019009	STXBP1, STXBP2	STXBP1
OG0002399	LOC122564867, ralgps2	ralgps2	RALGPS1, RALGPS2	RLOC-00002038, RLOC-00023517	RALGPS1, RALGPS2	RALGPS1, RALGPS2
OG0002400	LOC122564961, LOC122564962, LOC122564963	LOC103390003	TOR1A, TOR1B	RLOC-00002063, RLOC-00009887	TOR1B	LOC102450426, LOC102460841
OG0002401	LOC122565231, zfr	LOC103393403, LOC103397064, LOC103397483	ZFR	RLOC-00011676, RLOC-00017542	ZFR	ZFR, ZFR2
OG0002402	lrig3	lrig3	LRIG3	RLOC-00004796, RLOC-00009703, RLOC-00011728, RLOC-00012198, RLOC-00015607, RLOC-00018786	LRIG3	LRIG3
OG0002403	lrp5, lrp6	LOC103379514, lrp6	LRP5, LRP6	RLOC-00003598	LRP5, LRP6	LRP5, LRP6
OG0002404	ltc4s, mgst2	ltc4s	LTC4S, MGST2	RLOC-00002202	ENSMMUG00000012373, MGST2	LOC102456931, LOC102457340, MGST2
OG0002405	lysmd1, lysmd2	lysmd1, lysmd2	LYSMD1, LYSMD2	RLOC-00013256	LYSMD1, LYSMD2	LYSMD1, LYSMD2
OG0002406	lysmd3, lysmd4	LOC103397196, lysmd3	LYSMD3, LYSMD4	RLOC-00025572	LYSMD3, LYSMD4	LYSMD3, LYSMD4
OG0002407	malt1, malt2	LOC103397076, malt1	MALT1	RLOC-00002789, RLOC-00015873, RLOC-00026286	MALT1	LOC102454489, MALT1
OG0002408	maml1, maml3	maml1, maml3	MAML1, MAML3	RLOC-00024054	MAML1, MAML3	MAML1, MAML3
OG0002409	mapk15	mapk15	MAPK15	RLOC-00003002, RLOC-00007308, RLOC-00007721, RLOC-00017256, RLOC-00019191, RLOC-00023129	MAPK15	MAPK15
OG0002410	mcm4	mcm4	MCM4	RLOC-00000464, RLOC-00016153, RLOC-00016424, RLOC-00018496, RLOC-00019827	MCM4	LOC102462305, LOC102462549
OG0002411	mettl2a, mettl8	LOC103393126, mettl8	METTL2A, METTL2B, METTL8	RLOC-00020924	ENSMMUG00000009802	METTL2A, METTL8
OG0002412	mffa	LOC103395698, LOC103396111, mff	MFF	RLOC-00028077	ENSMMUG00000013243, ENSMMUG00000018975, ENSMMUG00000030259, MFF	MFF
OG0002413	micall2a	LOC103383271, micall2	MICALL2	RLOC-00000861, RLOC-00007064, RLOC-00012013, RLOC-00014629, RLOC-00024286	MICALL2	MICALL2
OG0002414	mlf1	mlf1, mlf2	MLF1, MLF2	RLOC-00007550, RLOC-00021858	MLF1, MLF2	MLF1, MLF2
OG0002415	mmp17a	LOC103382043, LOC103389474, mmp17	MMP17, MMP25	RLOC-00001900, RLOC-00017029	MMP17, MMP25	MMP17
OG0002416	morf4l1	LOC103379115, LOC103380254	MORF4L1	RLOC-00004663, RLOC-00012154, RLOC-00018731, RLOC-00028175	ENSMMUG00000015841, MORF4L1	MORF4L1
OG0002417	mpc2b	mpc2	MPC2	RLOC-00000880, RLOC-00003274, RLOC-00014431, RLOC-00025912, RLOC-00028566	ENSMMUG00000010387, ENSMMUG00000045748	MPC2
OG0002418	msra	LOC103378630, msra	MSRA	RLOC-00001608, RLOC-00002169, RLOC-00002629, RLOC-00020725	MSRA	LOC102448933, LOC102454183
OG0002419	mthfr	mthfr	MTHFR	RLOC-00002184, RLOC-00010640, RLOC-00011718, RLOC-00011837, RLOC-00024199, RLOC-00024464	MTHFR	MTHFR
OG0002420	mycbp2	mycbp2	MYCBP2	RLOC-00008350, RLOC-00012318, RLOC-00015386, RLOC-00017127, RLOC-00024034, RLOC-00026461	MYCBP2	MYCBP2
OG0002421	mypn, palld	LOC103387450, palld	MYPN, PALLD	RLOC-00015208, RLOC-00023968	MYPN	LOC102446310, MYPN
OG0002422	nav2a, nav3	nav2, nav3	NAV2, NAV3	RLOC-00016860	NAV2, NAV3	NAV2, NAV3
OG0002424	osbpl9	osbpl9	OSBPL9	RLOC-00014275, RLOC-00014814, RLOC-00017557, RLOC-00017898, RLOC-00018528, RLOC-00026187	OSBPL9	OSBPL9
[truncated: 5,140 more rows]
