# Supplementary material for: Evolutionary conservation and divergence of phagocytic and coagulation programs across bilaterian circulating immune cells
Source: Mol Biol Evol. 2026 Apr 27;43(5):msag109. doi: 10.1093/molbev/msag109 (PMC13186322; doi:10.1093/molbev/msag109)
Supplement: msag109_Supplementary_Data [file msag109_supplementary_data.zip › msag109_Supplementary_Data/Table S10.xls]

## Sheet: Marker
Table S10. Marker genes for shrimp hemocyte annotation.
Celltype_name	Markers	NR_annotation	Gene_symbol	References
Granulocytes (GH)	LOC113808997	LOW QUALITY PROTEIN: penaeidin-3a-like	LvPEN-3	Single-cell RNA sequencing analysis of shrimp immune cells identifies macrophage-like phagocytes
	LOC113802754	venom protein 302-like	LvCHF	Single-cell RNA sequencing analysis of shrimp immune cells identifies macrophage-like phagocytes
	LOC113816267	elastin-like	LvCRUL	Single-cell RNA sequencing analysis of shrimp immune cells identifies macrophage-like phagocytes
Monocytic hemocytes (MH)	LOC113817695	balbiani ring protein 3-like	LvVEGF3	Single-cell RNA sequencing analysis of shrimp immune cells identifies macrophage-like phagocytes
	LOC113809352	venom toxin OcyC11-like	LvVAGO5	Single-cell RNA sequencing analysis of shrimp immune cells identifies macrophage-like phagocytes
	LOC113800918	failed axon connections-like isoform X1	LvFAX	Single-cell RNA sequencing analysis of shrimp immune cells identifies macrophage-like phagocytes
	LOC113804553	C-type lectin 2	LvCTL-2	Single-cell RNA-seq uncovered hemocyte functional subtypes and their differentiational characteristics and connectivity with morphological subpopulations in Litopenaeus vannamei
	LOC113823075	C-type lectin 2 like	LvCTL-2L	Single-cell RNA-seq uncovered hemocyte functional subtypes and their differentiational characteristics and connectivity with morphological subpopulations in Litopenaeus vannamei
Prohemocytes (PH)	LOC113823934	LOW QUALITY PROTEIN: hemocyte protein-glutamine gamma-glutamyltransferase-like	LvTGM1	Single-cell RNA sequencing analysis of shrimp immune cells identifies macrophage-like phagocytes
	LOC113811702	insulin-like growth factor-binding protein 4	LvIGFB7	Single-cell RNA sequencing analysis of shrimp immune cells identifies macrophage-like phagocytes
	LOC113814237	uncharacterized protein LOC113814237	LvNotch1	Single-cell RNA-seq uncovered hemocyte functional subtypes and their differentiational characteristics and connectivity with morphological subpopulations in Litopenaeus vannamei
Transitional cells (TC)	LOC113812068	transcription termination factor 1-like	LvTTF1	Single-cell RNA sequencing analysis of shrimp immune cells identifies macrophage-like phagocytes
	LOC113813302	rRNA 2'-O-methyltransferase fibrillarin-like	LvFib	Single-cell RNA sequencing analysis of shrimp immune cells identifies macrophage-like phagocytes
