# Supplementary material for: Evolutionary conservation and divergence of phagocytic and coagulation programs across bilaterian circulating immune cells
Source: Mol Biol Evol. 2026 Apr 27;43(5):msag109. doi: 10.1093/molbev/msag109 (PMC13186322; doi:10.1093/molbev/msag109)
Supplement: msag109_Supplementary_Data [file msag109_supplementary_data.zip › msag109_Supplementary_Data/Table S11.xls]

## Sheet: Sheet1
Table S11. Gene list for the GO term "phagocytosis" in the oyster and tunicate.
Oyster		Tunicate
RLOC-00001579		ar20
RLOC-00001623		cam-k
RLOC-00004332		cdc42
RLOC-00004500		ci-tlr2
RLOC-00005180		gsk
RLOC-00005630		irf-like-4
RLOC-00005712		jnk
RLOC-00006320		LOC100175158
RLOC-00006357		LOC100175296
RLOC-00007322		LOC100175789
RLOC-00007723		LOC100176019
RLOC-00007954		LOC100176095
RLOC-00008011		LOC100176126
RLOC-00008601		LOC100176171
RLOC-00008796		LOC100176191
RLOC-00009006		LOC100176232
RLOC-00009745		LOC100176247
RLOC-00010254		LOC100176258
RLOC-00010632		LOC100176559
RLOC-00010767		LOC100176641
RLOC-00010891		LOC100176828
RLOC-00011208		LOC100176876
RLOC-00011285		LOC100176948
RLOC-00011519		LOC100177151
RLOC-00011610		LOC100177177
RLOC-00011664		LOC100177259
RLOC-00011837		LOC100177580
RLOC-00012362		LOC100177660
RLOC-00012364		LOC100177921
RLOC-00012365		LOC100178153
RLOC-00012628		LOC100178272
RLOC-00012658		LOC100178582
RLOC-00012868		LOC100178689
RLOC-00013005		LOC100178711
RLOC-00013062		LOC100178868
RLOC-00013286		LOC100178893
RLOC-00013499		LOC100178980
RLOC-00013548		LOC100179223
RLOC-00013873		LOC100179260
RLOC-00013881		LOC100179378
RLOC-00014243		LOC100179473
RLOC-00014473		LOC100179781
RLOC-00014542		LOC100179944
RLOC-00016099		LOC100180034
RLOC-00016857		LOC100180146
RLOC-00017249		LOC100180292
RLOC-00017483		LOC100180751
RLOC-00018969		LOC100181076
RLOC-00019504		LOC100181365
RLOC-00019516		LOC100181416
RLOC-00019531		LOC100181689
RLOC-00019695		LOC100181856
RLOC-00019696		LOC100182094
RLOC-00020544		LOC100182145
RLOC-00022579		LOC100182180
RLOC-00023256		LOC100182193
RLOC-00023275		LOC100182370
RLOC-00023575		LOC100182371
RLOC-00024147		LOC100182434
RLOC-00024789		LOC100182650
RLOC-00025111		LOC100182890
RLOC-00025626		LOC100183025
RLOC-00025870		LOC100183082
RLOC-00026006		LOC100183094
RLOC-00026316		LOC100183188
RLOC-00026326		LOC100183611
RLOC-00026612		LOC100183704
RLOC-00027109		LOC100183719
RLOC-00027151		LOC100184037
RLOC-00027217		LOC100184061
RLOC-00027292		LOC100184166
RLOC-00027313		LOC100184245
RLOC-00027314		LOC100184497
RLOC-00027572		LOC100184638
RLOC-00030281		LOC100184658
		LOC100184701
		LOC100184707
		LOC100184893
		LOC100184984
		LOC100185040
		LOC100185115
		LOC100185133
		LOC100185499
		LOC100185608
		LOC100185936
		LOC100186158
		LOC100186746
		LOC100186768
		LOC100187104
		LOC100187113
		LOC100187339
		LOC100187365
		LOC100187422
		LOC100187453
		LOC104266077
		LOC104266187
		LOC104266813
		LOC113474352
		LOC113474542
		LOC113474585
		LOC494422
		LOC494424
		mapkk7
		rap1b
		rar
