# Supplementary material for: Evolutionary conservation and divergence of phagocytic and coagulation programs across bilaterian circulating immune cells
Source: Mol Biol Evol. 2026 Apr 27;43(5):msag109. doi: 10.1093/molbev/msag109 (PMC13186322; doi:10.1093/molbev/msag109)
Supplement: msag109_Supplementary_Data [file msag109_supplementary_data.zip › msag109_Supplementary_Data/Table S15.xls]

## Sheet: gene_change
Table S15. Ancestral state reconstruction of phagocyte-active genes.
	Chiloscyllium_plagiosum	Cynoglossus_semilaevis	Homo_sapiens	Pelodiscus_sinensis	Lampetra_morii	Ciona_intestinalis	Penaeus_vannamei	Crassostrea_hongkongensis	root	'36'	'37'	'25'	'13'	'14'	'35'
CYP2R1	0	0	0	1	1	1	0	1	1	1	1	0	0	0	1
ACTB	1	1	1	1	1	1	1	1	1	1	1	1	1	1	1
SULT1A1	1	1	1	1	1	1	0	1	1	1	1	1	1	1	1
FTL	1	1	1	1	1	1	1	1	1	1	1	1	1	1	1
CLEC4E	1	1	1	1	1	1	0	1	1	1	1	1	1	1	1
ENSG00000282988	1	1	0	0	1	1	0	1	1	1	1	1	1	0	1
TUBA1A	1	1	1	1	0	1	1	0	1	1	1	1	1	1	1
FCN1	0	0	1	1	0	1	1	1	1	1	0	0	0	1	1
RGS2	1	1	1	1	1	1	1	1	1	1	1	1	1	1	1
LNPEP	0	0	0	1	1	1	0	1	1	1	1	0	0	0	1
LCK	1	1	1	1	1	1	1	1	1	1	1	1	1	1	1
H3-3A	1	1	0	0	1	1	0	1	1	1	1	1	1	0	1
DNAH1	1	0	0	1	1	1	0	1	1	1	1	1	0	0	1
MUC2	0	0	0	0	1	1	0	1	1	1	1	0	0	0	1
CYP27A1	0	0	1	0	1	1	0	1	1	1	1	0	0	0	1
TUBB	1	1	1	1	0	1	1	1	1	1	1	1	1	1	1
HSPA8	1	1	1	0	1	1	1	1	1	1	1	1	1	1	1
SLC5A10	1	1	1	0	1	1	1	0	1	1	1	1	1	1	1
SPINT2	1	1	1	1	0	1	1	1	1	1	1	1	1	1	1
SERPINB1	1	1	0	1	1	1	0	1	1	1	1	1	1	1	1
SLC7A7	1	1	1	1	0	1	1	0	1	1	1	1	1	1	1
FABP5	1	0	1	1	0	1	1	1	1	1	1	1	1	1	1
ANXA5	1	1	1	1	1	1	0	1	1	1	1	1	1	1	1
ADAM8	1	1	0	1	1	1	0	1	1	1	1	1	1	1	1
TXNIP	1	1	0	0	0	1	1	1	1	1	1	1	1	0	1
ENSG00000284874	1	1	0	0	1	1	0	1	1	1	1	1	1	0	1
TPM3	0	1	1	1	1	1	0	1	1	1	1	1	1	1	1
NEGR1	0	0	0	0	1	1	0	1	1	1	1	0	0	0	1
PLCL2	1	0	0	1	1	1	0	1	1	1	1	1	0	0	1
ATL3	0	0	0	1	1	1	0	1	1	1	1	0	0	0	1
GNAI2	1	1	1	1	1	1	1	1	1	1	1	1	1	1	1
ZYX	0	0	1	1	1	1	0	1	1	1	1	0	0	1	1
PLXNB2	0	1	1	1	1	1	0	1	1	1	1	1	1	1	1
TBXAS1	0	1	1	1	1	1	0	1	1	1	1	1	1	1	1
TLE4	1	1	1	1	1	1	0	1	1	1	1	1	1	1	1
CLIC1	1	1	1	1	1	1	0	1	1	1	1	1	1	1	1
CFP	0	0	1	1	1	1	0	1	1	1	1	0	0	1	1
TRAF5	0	1	0	0	1	1	0	1	1	1	1	0	0	0	1
EPB41	0	1	0	1	1	1	0	1	1	1	1	1	1	1	1
CA5B	1	1	1	1	0	1	1	1	1	1	1	1	1	1	1
CKB	1	0	1	0	1	1	1	1	1	1	1	1	0	0	1
SLC26A6	1	0	0	1	1	1	0	1	1	1	1	1	0	0	1
TLR10	1	1	1	1	1	1	0	1	1	1	1	1	1	1	1
SLC4A7	0	0	1	1	1	1	0	1	1	1	1	0	0	1	1
RDH11	1	1	0	1	1	1	0	1	1	1	1	1	1	1	1
STX11	1	1	1	0	1	1	0	1	1	1	1	1	1	1	1
PLIN2	1	1	1	1	1	1	0	1	1	1	1	1	1	1	1
ARF1	1	1	1	0	1	1	1	1	1	1	1	1	1	1	1
PTGER2	1	1	0	1	1	1	0	1	1	1	1	1	1	1	1
ALOX5	1	1	1	1	1	1	0	1	1	1	1	1	1	1	1
CPA5	1	1	0	0	0	1	0	1	1	1	1	1	1	0	1
PPP2R5C	1	0	0	1	1	1	0	1	1	1	1	1	0	0	1
ABCA7	0	1	1	1	1	1	0	1	1	1	1	1	1	1	1
ATP1B3	1	1	1	1	1	1	1	0	1	1	1	1	1	1	1
CTSS	1	0	1	1	1	1	1	1	1	1	1	1	1	1	1
MYL6	1	1	1	0	1	1	0	1	1	1	1	1	1	1	1
BIRC3	1	1	0	0	1	1	0	1	1	1	1	1	1	0	1
TGFBI	0	1	1	1	0	1	1	1	1	1	0	0	1	1	1
LGALS3	0	1	1	1	1	1	0	1	1	1	1	1	1	1	1
FURIN	1	0	0	1	1	1	0	1	1	1	1	1	0	0	1
CERS2	0	1	0	1	1	1	0	1	1	1	1	1	1	1	1
ALDH2	0	1	1	1	1	1	0	1	1	1	1	1	1	1	1
LITAF	1	1	1	1	1	1	0	1	1	1	1	1	1	1	1
ATP1A1	1	1	1	1	0	1	1	1	1	1	1	1	1	1	1
TSC22D3	1	1	0	1	1	1	1	1	1	1	1	1	1	1	1
SH3BGRL3	1	0	1	1	1	1	1	1	1	1	1	1	1	1	1
RAB8A	1	1	1	1	1	1	0	1	1	1	1	1	1	1	1
ARHGEF19	0	1	0	0	0	1	1	1	1	1	0	0	0	0	1
ABCB4	0	0	0	0	1	1	0	1	1	1	1	0	0	0	1
CSNK1A1	1	1	1	0	1	1	0	1	1	1	1	1	1	1	1
TCIRG1	1	1	1	1	1	1	1	1	1	1	1	1	1	1	1
PCBP2	1	1	1	1	1	1	0	1	1	1	1	1	1	1	1
TPH1	0	0	0	1	1	1	0	1	1	1	1	0	0	0	1
KDM5A	1	1	1	1	0	1	1	1	1	1	1	1	1	1	1
KMT2C	1	1	1	1	1	1	0	1	1	1	1	1	1	1	1
SLC39A1	1	1	0	0	1	1	0	1	1	1	1	1	1	0	1
LPIN1	1	1	0	1	1	1	1	1	1	1	1	1	1	1	1
HDAC7	0	1	0	1	1	1	0	1	1	1	1	1	1	1	1
CIB1	1	1	0	1	1	1	0	1	1	1	1	1	1	1	1
TRPM7	0	1	0	1	1	1	0	1	1	1	1	1	1	1	1
ATP2B1	1	1	1	1	1	1	1	1	1	1	1	1	1	1	1
FLNA	0	1	1	1	1	1	0	1	1	1	1	1	1	1	1
ARHGAP26	1	0	1	1	1	1	0	1	1	1	1	1	1	1	1
CACNB1	0	1	0	1	1	1	0	1	1	1	1	1	1	1	1
RAB5C	1	1	1	1	1	1	0	1	1	1	1	1	1	1	1
PPP1CA	1	1	1	0	1	1	0	1	1	1	1	1	1	1	1
AKAP13	1	1	0	1	1	1	0	1	1	1	1	1	1	1	1
XKR6	0	1	0	0	1	1	0	1	1	1	1	0	0	0	1
UBE2D3	1	1	0	0	1	1	0	1	1	1	1	1	1	0	1
MBNL1	1	0	0	0	1	1	0	1	1	1	1	1	0	0	1
MACF1	0	0	0	1	1	1	0	1	1	1	1	0	0	0	1
PFKFB3	1	0	1	1	1	1	0	1	1	1	1	1	1	1	1
SLC44A2	1	0	1	1	0	1	0	1	1	1	1	1	1	1	1
FAXC	0	0	0	0	0	1	1	1	1	1	0	0	0	0	1
HIF1A	1	1	0	1	1	1	0	1	1	1	1	1	1	1	1
SYNE2	1	1	0	0	1	1	1	1	1	1	1	1	1	0	1
MYH9	1	1	1	1	0	1	0	1	1	1	1	1	1	1	1
SORBS3	0	1	0	1	1	1	0	1	1	1	1	1	1	1	1
PDE4B	1	1	0	1	1	1	1	0	1	1	1	1	1	1	1
PDK2	1	0	0	0	1	1	0	1	1	1	1	1	0	0	1
TMBIM1	0	0	1	0	1	1	1	0	1	1	1	0	0	0	1
TACC1	0	1	1	0	1	1	0	1	1	1	1	1	1	1	1
GRK6	1	1	0	1	1	1	0	1	1	1	1	1	1	1	1
ENPP4	1	1	0	1	0	1	0	1	1	1	1	1	1	1	1
MFGE8	0	0	0	1	1	1	0	1	1	1	1	0	0	0	1
LAMP1	1	1	1	1	1	1	1	1	1	1	1	1	1	1	1
DIAPH1	1	1	1	1	0	1	0	1	1	1	1	1	1	1	1
VAV1	1	1	1	1	1	1	0	1	1	1	1	1	1	1	1
ATP13A2	1	0	1	1	1	1	0	1	1	1	1	1	1	1	1
FOS	1	1	1	1	1	1	0	1	1	1	1	1	1	1	1
GGA1	1	0	1	1	1	1	0	1	1	1	1	1	1	1	1
NPC1	1	0	1	1	1	1	1	1	1	1	1	1	1	1	1
RAB11A	1	1	0	1	1	1	0	1	1	1	1	1	1	1	1
DBP	1	0	0	1	1	1	0	1	1	1	1	1	0	0	1
FOXP1	0	0	0	0	1	1	0	1	1	1	1	0	0	0	1
MAPK14	1	1	0	1	0	1	0	1	1	1	1	1	1	1	1
SYPL1	1	0	0	0	1	1	1	0	1	1	1	1	0	0	1
STARD8	1	0	0	1	0	1	1	1	1	1	0	0	0	0	1
TNS3	1	1	0	1	1	1	1	1	1	1	1	1	1	1	1
ARSB	1	1	0	1	1	1	0	1	1	1	1	1	1	1	1
HES4	1	1	1	1	1	0	1	1	1	1	1	1	1	1	1
CHD9	1	0	1	1	0	1	0	1	1	1	1	1	1	1	1
ATP2A3	1	0	1	1	0	1	0	1	1	1	1	1	1	1	1
ZFP36L2	0	1	0	1	1	1	0	1	1	1	1	1	1	1	1
PIAS1	0	0	1	1	1	1	0	1	1	1	1	0	0	1	1
IGF1R	1	0	0	0	1	1	0	1	1	1	1	1	0	0	1
ADH5	1	1	0	0	0	1	0	1	1	1	1	1	1	0	1
PINX1	1	1	0	0	0	1	0	1	1	1	1	1	1	0	1
MAP4K4	0	0	0	1	1	1	0	1	1	1	1	0	0	0	1
LIPA	1	1	0	1	1	1	1	1	1	1	1	1	1	1	1
FUCA2	1	1	1	1	0	1	0	1	1	1	1	1	1	1	1
FAM3C	1	1	0	1	1	1	0	1	1	1	1	1	1	1	1
SLC25A24	1	1	1	1	0	1	1	0	1	1	1	1	1	1	1
SLC5A7	0	0	0	0	1	1	0	1	1	1	1	0	0	0	1
AFF4	1	1	1	0	1	1	1	0	1	1	1	1	1	1	1
ELMO1	1	1	0	0	1	1	0	1	1	1	1	1	1	0	1
HSD3B7	0	1	0	0	1	1	0	1	1	1	1	0	0	0	1
MROH1	1	1	1	0	1	1	0	1	1	1	1	1	1	1	1
BSG	1	1	1	1	1	1	1	1	1	1	1	1	1	1	1
CALU	1	1	0	0	0	1	1	1	1	1	1	1	1	0	1
CTSD	1	1	1	1	1	1	1	1	1	1	1	1	1	1	1
LRCH4	1	1	0	1	0	1	0	1	1	1	1	1	1	1	1
ITGA5	1	0	0	1	1	1	0	1	1	1	1	1	0	0	1
RBMS1	1	0	1	1	0	1	0	1	1	1	1	1	1	1	1
RPS6KA1	1	1	1	1	1	1	0	1	1	1	1	1	1	1	1
CYBB	1	1	1	1	1	1	0	1	1	1	1	1	1	1	1
FOXO3	1	1	0	0	0	1	0	1	1	1	1	1	1	0	1
CAMK1D	1	0	1	1	1	1	1	0	1	1	1	1	1	1	1
LRIG1	1	1	0	0	1	1	0	1	1	1	1	1	1	0	1
NFKBIA	1	1	1	0	1	1	0	1	1	1	1	1	1	1	1
FNBP1	1	1	0	1	1	1	0	1	1	1	1	1	1	1	1
TXN	1	1	1	1	1	1	1	1	1	1	1	1	1	1	1
NOTCH2	1	1	1	1	1	1	1	1	1	1	1	1	1	1	1
CFL1	1	1	0	1	1	1	1	1	1	1	1	1	1	1	1
EGLN2	1	0	0	1	1	1	1	0	1	1	1	1	0	0	1
ARSD	1	1	1	0	0	1	0	1	1	1	1	1	1	1	1
KDM4C	1	1	1	0	1	1	0	1	1	1	1	1	1	1	1
AGAP2	0	0	0	1	1	1	1	1	1	1	1	0	0	0	1
HSD17B11	1	1	1	0	1	1	0	1	1	1	1	1	1	1	1
SRSF7	1	1	1	0	1	1	1	0	1	1	1	1	1	1	1
LCP2	0	1	1	0	1	1	1	1	1	1	1	1	1	1	1
INPP5B	1	1	0	0	1	1	0	1	1	1	1	1	1	0	1
MICAL1	1	1	1	1	1	1	0	1	1	1	1	1	1	1	1
PKHD1L1	0	1	0	0	1	1	0	1	1	1	1	0	0	0	1
CUX1	1	0	1	0	1	1	0	1	1	1	1	1	0	0	1
UBC	1	1	1	0	1	1	0	1	1	1	1	1	1	1	1
SHC1	1	1	1	0	1	1	0	1	1	1	1	1	1	1	1
TNFAIP8	1	1	0	1	1	1	0	1	1	1	1	1	1	1	1
VDAC2	1	1	0	1	0	1	0	1	1	1	1	1	1	1	1
HDAC1	1	1	0	0	1	1	0	1	1	1	1	1	1	0	1
TBC1D9B	0	1	1	1	1	1	0	1	1	1	1	1	1	1	1
COMMD3	1	0	1	0	1	1	0	1	1	1	1	1	0	0	1
DNAJB6	1	0	0	1	1	1	1	1	1	1	1	1	0	0	1
ARHGAP15	1	1	1	0	1	1	0	1	1	1	1	1	1	1	1
TENT5A	0	1	0	0	1	1	0	1	1	1	1	0	0	0	1
TAGLN2	0	0	1	1	1	1	0	1	1	1	1	0	0	1	1
VPS13C	1	1	1	0	1	1	0	1	1	1	1	1	1	1	1
CIMAP1A	0	0	0	0	1	1	0	1	1	1	1	0	0	0	1
IQSEC1	0	1	1	0	1	1	1	1	1	1	1	1	1	1	1
TRAK2	1	1	1	1	1	1	0	1	1	1	1	1	1	1	1
STOM	0	1	0	1	1	1	0	1	1	1	1	1	1	1	1
RANBP9	1	0	0	1	1	1	0	1	1	1	1	1	0	0	1
PLSCR1	0	1	1	1	1	1	0	1	1	1	1	1	1	1	1
CLCN1	1	0	1	0	0	1	1	1	1	1	0	0	0	0	1
EIF4G1	1	1	1	0	1	1	0	1	1	1	1	1	1	1	1
SS18L2	0	0	0	0	1	1	0	1	1	1	1	0	0	0	1
SH3GL1	1	0	0	0	1	1	0	1	1	1	1	1	0	0	1
ACTN1	1	1	0	0	1	1	0	1	1	1	1	1	1	0	1
ATP8B2	1	1	0	0	1	1	0	1	1	1	1	1	1	0	1
EHD1	1	1	0	1	1	1	0	1	1	1	1	1	1	1	1
KLC1	1	1	1	1	1	1	0	1	1	1	1	1	1	1	1
SPTBN1	1	1	0	0	0	1	0	1	1	1	1	1	1	0	1
PSD4	0	1	1	0	1	1	0	1	1	1	1	1	1	1	1
RAC2	1	1	1	1	1	1	1	1	1	1	1	1	1	1	1
ARHGAP18	1	0	1	1	0	1	0	1	1	1	1	1	1	1	1
LCP1	1	1	1	1	1	1	0	1	1	1	1	1	1	1	1
BAZ2A	1	1	0	1	1	1	0	1	1	1	1	1	1	1	1
CBX3	1	0	0	0	1	1	0	1	1	1	1	1	0	0	1
TPD52	0	1	0	1	1	1	0	1	1	1	1	1	1	1	1
TRIM33	0	0	0	1	1	1	0	1	1	1	1	0	0	0	1
HTRA2	1	1	0	1	1	1	0	1	1	1	1	1	1	1	1
NSD1	0	0	1	0	1	1	1	1	1	1	1	0	0	0	1
ATF1	1	0	0	0	1	1	0	1	1	1	1	1	0	0	1
PACSIN2	1	1	1	1	1	1	1	1	1	1	1	1	1	1	1
PPP6R3	1	1	1	1	1	1	0	1	1	1	1	1	1	1	1
PPP1R12A	1	1	0	0	1	1	0	1	1	1	1	1	1	0	1
BNIP2	1	1	1	1	1	1	0	1	1	1	1	1	1	1	1
ITPR1	1	0	1	1	0	1	0	1	1	1	1	1	1	1	1
ERC1	0	1	0	1	1	1	0	1	1	1	1	1	1	1	1
PPP1R9B	1	0	1	1	1	1	1	0	1	1	1	1	1	1	1
LPXN	1	1	0	1	1	1	1	1	1	1	1	1	1	1	1
FBRS	1	0	1	1	0	1	0	1	1	1	1	1	1	1	1
ACTR2	1	1	1	0	1	1	0	1	1	1	1	1	1	1	1
IQGAP1	1	1	1	1	1	1	0	1	1	1	1	1	1	1	1
ACSL5	1	0	1	1	0	1	0	1	1	1	1	1	1	1	1
RUFY1	0	1	1	0	1	1	0	1	1	1	1	1	1	1	1
ELF3	0	1	0	0	1	1	1	0	1	1	1	0	0	0	1
PTP4A2	1	1	1	0	1	1	0	1	1	1	1	1	1	1	1
BIN2	1	1	0	0	1	1	0	1	1	1	1	1	1	0	1
ALDH3A2	1	0	1	1	1	1	0	1	1	1	1	1	1	1	1
ASAP1	1	1	1	1	1	1	0	1	1	1	1	1	1	1	1
MXD1	1	1	1	1	1	1	0	1	1	1	1	1	1	1	1
RGS14	1	1	1	0	1	1	0	1	1	1	1	1	1	1	1
MCF2L	0	1	0	0	1	1	0	1	1	1	1	0	0	0	1
PARD3	0	0	0	1	1	1	0	1	1	1	1	0	0	0	1
FRRS1	0	0	0	0	1	1	0	1	1	1	1	0	0	0	1
WASF2	1	1	1	1	0	1	0	1	1	1	1	1	1	1	1
CNKSR2	0	1	0	1	1	1	1	0	1	1	1	1	1	1	1
MYO5A	1	1	0	0	0	1	0	1	1	1	1	1	1	0	1
ADIPOR1	0	0	1	1	1	1	1	0	1	1	1	0	0	1	1
DDO	1	0	0	0	1	1	0	1	1	1	1	1	0	0	1
SRGAP2	0	1	1	1	1	1	0	1	1	1	1	1	1	1	1
COLGALT1	0	0	1	0	1	1	0	1	1	1	1	0	0	0	1
RGL2	0	0	0	0	1	1	1	1	1	1	1	0	0	0	1
TSHZ2	1	1	0	0	0	1	0	1	1	1	1	1	1	0	1
GNB2	1	1	1	1	1	1	1	1	1	1	1	1	1	1	1
REL	1	1	0	0	1	1	0	1	1	1	1	1	1	0	1
RTN3	1	1	1	1	1	1	1	0	1	1	1	1	1	1	1
EVL	1	1	0	0	1	1	0	1	1	1	1	1	1	0	1
AAK1	1	0	0	1	1	1	0	1	1	1	1	1	0	0	1
JUNB	1	1	1	1	1	1	0	1	1	1	1	1	1	1	1
SH3BP1	1	1	1	1	1	1	1	0	1	1	1	1	1	1	1
GMIP	1	1	1	1	0	1	0	1	1	1	1	1	1	1	1
CRIP1	1	1	1	1	1	1	0	1	1	1	1	1	1	1	1
RFX1	1	1	1	1	1	1	0	1	1	1	1	1	1	1	1
PTBP1	1	1	1	1	0	1	0	1	1	1	1	1	1	1	1
PFKL	1	1	0	0	1	1	0	1	1	1	1	1	1	0	1
SERINC1	1	1	0	1	1	1	0	1	1	1	1	1	1	1	1
DOCK10	1	1	0	1	1	1	0	1	1	1	1	1	1	1	1
DGKD	1	1	0	1	1	1	0	1	1	1	1	1	1	1	1
ATRN	1	0	0	1	1	1	0	1	1	1	1	1	0	0	1
AP1S2	1	1	1	1	1	1	0	1	1	1	1	1	1	1	1
ITGB2	1	1	1	1	1	0	1	1	1	1	1	1	1	1	1
MAN1A2	1	0	0	0	1	1	1	1	1	1	1	1	0	0	1
FGD3	1	1	1	1	1	1	1	1	1	1	1	1	1	1	1
HPCAL1	0	0	0	1	1	1	1	1	1	1	1	0	0	0	1
SLC36A4	1	0	1	1	1	1	0	1	1	1	1	1	1	1	1
PTGS1	1	1	0	1	1	1	1	1	1	1	1	1	1	1	1
LRP1	0	1	1	1	1	1	0	1	1	1	1	1	1	1	1
SLC17A5	0	1	0	1	1	0	1	1	1	1	1	1	1	1	1
SSH2	1	1	1	1	1	1	1	1	1	1	1	1	1	1	1
VAMP2	1	1	0	1	1	1	1	1	1	1	1	1	1	1	1
TP53	0	1	0	0	0	1	1	1	1	1	0	0	0	0	1
PLCG2	0	0	0	0	1	1	0	1	1	1	1	0	0	0	1
TAOK3	0	1	0	1	1	1	0	1	1	1	1	1	1	1	1
PTPN6	0	0	1	1	1	1	1	1	1	1	1	0	0	1	1
CORO1A	1	1	1	1	1	1	0	1	1	1	1	1	1	1	1
PPP1R3E	1	1	0	1	1	1	0	1	1	1	1	1	1	1	1
PCK2	0	0	0	0	1	1	0	1	1	1	1	0	0	0	1
STRN4	1	1	1	1	1	1	0	1	1	1	1	1	1	1	1
DUOX1	0	0	0	1	0	1	1	1	1	1	0	0	0	0	1
UBE2R2	1	1	1	1	1	1	1	1	1	1	1	1	1	1	1
AKT2	1	0	1	1	1	1	0	1	1	1	1	1	1	1	1
ITPKB	1	1	0	1	0	1	0	1	1	1	1	1	1	1	1
SNX6	1	1	0	0	1	1	0	1	1	1	1	1	1	0	1
NUMB	1	1	1	1	1	1	0	1	1	1	1	1	1	1	1
THBS3	0	0	0	0	0	1	1	1	1	1	0	0	0	0	1
HS3ST1	1	1	1	0	1	0	1	1	1	1	1	1	1	1	1
RASGEF1B	0	1	1	0	1	1	0	1	1	1	1	1	1	1	1
MKNK2	1	0	1	1	1	1	0	1	1	1	1	1	1	1	1
PRKACB	1	0	1	0	1	1	0	1	1	1	1	1	0	0	1
CYTH1	1	0	1	1	1	1	1	1	1	1	1	1	1	1	1
P4HA1	0	1	0	1	1	1	0	1	1	1	1	1	1	1	1
RBFOX3	0	0	0	1	0	1	1	1	1	1	0	0	0	0	1
KCNJ2	1	0	0	0	1	1	0	1	1	1	1	1	0	0	1
GRB2	1	0	1	1	1	1	0	1	1	1	1	1	1	1	1
PTPRJ	0	1	0	0	0	1	1	1	1	1	0	0	0	0	1
IP6K2	1	0	0	0	1	1	0	1	1	1	1	1	0	0	1
ESYT2	1	0	0	1	1	1	0	1	1	1	1	1	0	0	1
TAX1BP1	1	1	1	1	1	1	0	1	1	1	1	1	1	1	1
SMARCD1	1	0	1	1	0	1	0	1	1	1	1	1	1	1	1
GALNT12	1	1	0	1	1	1	0	1	1	1	1	1	1	1	1
SFPQ	0	0	0	0	1	1	0	1	1	1	1	0	0	0	1
MSN	1	1	0	0	1	1	1	1	1	1	1	1	1	0	1
PYGL	1	1	1	1	1	1	0	1	1	1	1	1	1	1	1
CSDE1	0	1	0	0	1	1	0	1	1	1	1	0	0	0	1
ADAM10	1	1	1	1	1	1	0	1	1	1	1	1	1	1	1
OAZ1	1	1	1	1	1	1	1	1	1	1	1	1	1	1	1
INF2	0	1	0	1	1	1	0	1	1	1	1	1	1	1	1
DUSP6	1	0	1	1	1	1	1	1	1	1	1	1	1	1	1
RBM5	0	1	0	1	1	1	0	1	1	1	1	1	1	1	1
WNK3	1	1	0	0	1	1	0	1	1	1	1	1	1	0	1
ABCC5	1	0	0	1	1	1	1	1	1	1	1	1	0	0	1
VCP	1	1	0	0	1	1	1	1	1	1	1	1	1	0	1
SREBF2	1	1	0	1	0	1	0	1	1	1	1	1	1	1	1
SH2D3C	1	1	1	1	0	1	0	1	1	1	1	1	1	1	1
CD36	0	1	1	1	1	1	0	1	1	1	1	1	1	1	1
DIP2A	0	1	0	1	1	1	1	0	1	1	1	1	1	1	1
PDE1B	1	0	1	1	0	1	1	1	1	1	1	1	1	1	1
PIGU	0	1	1	1	1	1	0	1	1	1	1	1	1	1	1
PTPN2	1	0	1	1	1	1	0	1	1	1	1	1	1	1	1
ALDOA	0	1	1	1	1	1	1	1	1	1	1	1	1	1	1
LPCAT1	1	1	1	1	1	1	0	1	1	1	1	1	1	1	1
EHBP1L1	1	0	1	1	1	1	0	1	1	1	1	1	1	1	1
RIN3	1	1	1	1	0	1	0	1	1	1	1	1	1	1	1
PROX2	1	1	0	0	0	1	0	1	1	1	1	1	1	0	1
SLC18B1	0	0	1	0	1	1	1	0	1	1	1	0	0	0	1
MARK3	1	1	1	1	0	1	0	1	1	1	1	1	1	1	1
DENND4C	1	1	0	1	1	1	0	1	1	1	1	1	1	1	1
PRKD2	0	0	0	1	1	1	0	1	1	1	1	0	0	0	1
CREB3L4	0	1	1	0	1	1	0	1	1	1	1	1	1	1	1
CISD2	1	1	1	1	1	1	0	1	1	1	1	1	1	1	1
PDE5A	0	1	0	0	1	1	0	1	1	1	1	0	0	0	1
PHACTR4	1	1	0	1	1	1	1	1	1	1	1	1	1	1	1
MPDZ	0	1	0	0	1	1	0	1	1	1	1	0	0	0	1
DOCK8	1	0	1	1	1	1	0	1	1	1	1	1	1	1	1
RNF19A	1	1	0	1	0	1	0	1	1	1	1	1	1	1	1
TMEM30A	1	1	1	1	1	1	1	1	1	1	1	1	1	1	1
SULF2	0	1	1	1	1	0	1	1	1	1	1	1	1	1	1
IDH2	1	1	1	1	1	0	1	1	1	1	1	1	1	1	1
LIMS1	1	0	1	1	1	1	0	1	1	1	1	1	1	1	1
PAK2	1	1	1	0	1	1	0	1	1	1	1	1	1	1	1
STK10	1	1	1	1	1	1	1	1	1	1	1	1	1	1	1
PCGF5	1	0	1	1	1	1	0	1	1	1	1	1	1	1	1
SLC9A9	1	1	0	0	1	1	0	1	1	1	1	1	1	0	1
KIF5B	1	1	1	0	1	1	1	1	1	1	1	1	1	1	1
PPIP5K2	0	1	0	1	1	1	0	1	1	1	1	1	1	1	1
NAGA	0	1	1	1	1	1	1	1	1	1	1	1	1	1	1
RAB27A	1	1	1	1	1	1	0	1	1	1	1	1	1	1	1
ARAF	0	0	0	1	1	1	0	1	1	1	1	0	0	0	1
BRPF1	1	1	1	0	1	1	0	1	1	1	1	1	1	1	1
SLC16A4	0	0	0	0	0	1	1	1	1	1	0	0	0	0	1
GPSM2	0	1	0	1	0	1	1	1	1	1	0	0	1	1	1
GRAMD1A	1	1	0	1	1	1	1	1	1	1	1	1	1	1	1
FLOT1	1	1	1	0	1	1	0	1	1	1	1	1	1	1	1
NME3	0	1	1	1	1	1	1	1	1	1	1	1	1	1	1
DNM2	1	1	1	1	1	1	0	1	1	1	1	1	1	1	1
STIM2	1	1	0	1	1	1	0	1	1	1	1	1	1	1	1
PNP	0	1	0	0	1	1	1	0	1	1	1	0	0	0	1
YPEL3	0	0	0	1	1	1	0	1	1	1	1	0	0	0	1
CMTM7	0	0	1	0	1	1	1	0	1	1	1	0	0	0	1
SPNS1	1	1	1	1	1	1	1	1	1	1	1	1	1	1	1
PPM1B	0	0	0	0	1	1	0	1	1	1	1	0	0	0	1
RNF126	1	0	1	1	1	1	0	1	1	1	1	1	1	1	1
GBA1	1	1	0	0	1	1	0	1	1	1	1	1	1	0	1
PELI1	1	1	1	1	1	1	1	1	1	1	1	1	1	1	1
SNAP23	1	1	0	1	1	1	0	1	1	1	1	1	1	1	1
RAPGEF6	1	1	1	1	1	1	1	1	1	1	1	1	1	1	1
EPN2	0	1	0	1	1	1	0	1	1	1	1	1	1	1	1
ADAP2	0	1	1	1	1	1	1	1	1	1	1	1	1	1	1
GAA	1	1	1	0	1	1	0	1	1	1	1	1	1	1	1
STX7	1	1	1	0	1	1	1	1	1	1	1	1	1	1	1
SLC20A1	1	1	1	1	0	1	0	1	1	1	1	1	1	1	1
PNPLA2	1	0	1	0	1	1	1	0	1	1	1	1	0	0	1
CAP1	0	1	0	1	1	1	1	1	1	1	1	1	1	1	1
NDUFA4	1	1	1	1	1	1	1	1	1	1	1	1	1	1	1
ZEB2	1	0	0	1	1	1	1	0	1	1	1	1	0	0	1
STAM	1	1	0	1	1	1	0	1	1	1	1	1	1	1	1
STK25	1	0	0	0	1	1	0	1	1	1	1	1	0	0	1
PROM1	1	0	0	0	1	1	0	1	1	1	1	1	0	0	1
TBL1XR1	0	1	0	1	1	1	0	1	1	1	1	1	1	1	1
STK17A	1	1	0	1	1	1	0	1	1	1	1	1	1	1	1
CHMP1B	1	1	1	1	1	1	1	1	1	1	1	1	1	1	1
RCAN3	1	1	0	0	0	1	0	1	1	1	1	1	1	0	1
TMEM45B	0	1	0	0	1	1	0	1	1	1	1	0	0	0	1
ZDHHC18	1	1	1	1	1	1	0	1	1	1	1	1	1	1	1
DPP7	1	1	1	1	1	1	0	1	1	1	1	1	1	1	1
ABCA3	0	1	0	0	1	1	0	1	1	1	1	0	0	0	1
BICD2	1	1	0	1	0	1	0	1	1	1	1	1	1	1	1
MTMR6	1	1	0	1	1	1	0	1	1	1	1	1	1	1	1
CTNNB1	0	1	1	1	1	1	0	1	1	1	1	1	1	1	1
CLCN3	1	0	1	1	1	1	0	1	1	1	1	1	1	1	1
STXBP2	1	1	1	0	1	1	1	1	1	1	1	1	1	1	1
FYCO1	1	1	1	1	1	1	0	1	1	1	1	1	1	1	1
GNAL	0	1	0	1	1	1	0	1	1	1	1	1	1	1	1
CYB5B	0	1	1	1	1	1	0	1	1	1	1	1	1	1	1
COX4I1	1	1	1	1	1	1	1	1	1	1	1	1	1	1	1
ABR	1	1	1	1	1	1	1	1	1	1	1	1	1	1	1
PLOD3	0	1	0	1	1	1	0	1	1	1	1	1	1	1	1
HIP1R	1	0	1	0	1	1	0	1	1	1	1	1	0	0	1
CLTC	1	1	1	0	1	1	0	1	1	1	1	1	1	1	1
ECE1	0	1	1	0	1	1	0	1	1	1	1	1	1	1	1
PITPNA	0	1	1	1	1	1	0	1	1	1	1	1	1	1	1
WDR26	1	1	0	0	1	1	0	1	1	1	1	1	1	0	1
SGPP1	1	1	0	0	0	1	0	1	1	1	1	1	1	0	1
FEZ2	1	1	1	0	1	1	1	1	1	1	1	1	1	1	1
FCHO1	1	1	1	1	1	1	0	1	1	1	1	1	1	1	1
PPP2CA	1	1	0	1	1	1	1	0	1	1	1	1	1	1	1
PRKAR1A	1	0	0	0	1	1	0	1	1	1	1	1	0	0	1
CASP7	1	1	0	0	1	1	0	1	1	1	1	1	1	0	1
TBC1D2B	1	0	1	1	1	1	0	1	1	1	1	1	1	1	1
PRKCB	1	1	1	0	1	1	0	1	1	1	1	1	1	1	1
SLC9B2	0	1	0	0	1	1	0	1	1	1	1	0	0	0	1
LYPLA1	1	1	0	1	1	1	0	1	1	1	1	1	1	1	1
TET2	1	1	1	1	0	1	0	1	1	1	1	1	1	1	1
ATP5MF	1	1	0	1	1	1	0	1	1	1	1	1	1	1	1
ARHGDIB	1	1	0	1	1	1	0	1	1	1	1	1	1	1	1
TMEM8B	1	0	1	1	0	1	0	1	1	1	1	1	1	1	1
LAPTM4A	1	1	1	0	1	1	1	1	1	1	1	1	1	1	1
DYNC1I2	1	1	1	0	1	1	0	1	1	1	1	1	1	1	1
IFI30	0	1	1	1	1	1	0	1	1	1	1	1	1	1	1
DRAM2	1	1	1	1	1	1	0	1	1	1	1	1	1	1	1
NHERF1	1	1	0	1	1	1	0	1	1	1	1	1	1	1	1
SNX18	1	1	1	1	1	1	0	1	1	1	1	1	1	1	1
ANKS1A	0	1	1	1	1	1	0	1	1	1	1	1	1	1	1
KANSL1	1	0	0	0	1	1	0	1	1	1	1	1	0	0	1
FAR1	1	0	1	1	1	1	0	1	1	1	1	1	1	1	1
PAOX	0	0	0	1	1	1	0	1	1	1	1	0	0	0	1
PAQR6	0	1	0	1	1	1	0	1	1	1	1	1	1	1	1
GAPDH	1	1	1	1	1	1	0	1	1	1	1	1	1	1	1
NR1I2	0	0	0	1	0	1	1	1	1	1	0	0	0	0	1
PPP1R3B	0	1	0	1	0	1	1	1	1	1	0	0	1	1	1
TIAL1	1	1	0	0	1	1	1	1	1	1	1	1	1	0	1
LETM1	0	0	1	0	1	1	0	1	1	1	1	0	0	0	1
KDM6B	1	1	1	0	0	1	0	1	1	1	1	1	1	1	1
APBB1IP	1	1	1	1	1	1	1	0	1	1	1	1	1	1	1
LRRFIP1	1	1	1	1	1	1	0	1	1	1	1	1	1	1	1
PLD2	1	1	1	1	1	1	0	1	1	1	1	1	1	1	1
ARID1A	1	0	1	1	1	1	0	1	1	1	1	1	1	1	1
SH3KBP1	1	1	1	0	1	1	0	1	1	1	1	1	1	1	1
TLN1	1	1	1	0	1	1	1	1	1	1	1	1	1	1	1
PKM	1	1	1	1	1	1	1	1	1	1	1	1	1	1	1
ELK3	0	1	0	1	1	1	1	1	1	1	1	1	1	1	1
PRKAR2A	1	1	1	1	1	1	1	0	1	1	1	1	1	1	1
AHCYL1	1	1	0	1	1	1	0	1	1	1	1	1	1	1	1
CAPZA2	1	1	1	1	1	1	1	1	1	1	1	1	1	1	1
PRKCD	1	1	1	0	1	1	0	1	1	1	1	1	1	1	1
AK5	1	0	0	1	1	1	0	1	1	1	1	1	0	0	1
SVIL	1	1	1	1	0	1	0	1	1	1	1	1	1	1	1
SH3GLB1	1	1	1	1	1	1	0	1	1	1	1	1	1	1	1
RNF11	1	0	1	1	1	1	0	1	1	1	1	1	1	1	1
ATP6V1G1	1	1	0	1	1	1	1	1	1	1	1	1	1	1	1
LBR	1	1	0	0	1	1	0	1	1	1	1	1	1	0	1
EVI5	1	0	1	1	0	1	0	1	1	1	1	1	1	1	1
ST13	0	1	0	0	1	1	0	1	1	1	1	0	0	0	1
PRRC2C	1	1	0	0	1	1	0	1	1	1	1	1	1	0	1
DACH1	1	0	1	1	1	1	0	1	1	1	1	1	1	1	1
FBXW7	1	0	1	1	1	1	0	1	1	1	1	1	1	1	1
LRBA	0	0	0	0	1	1	0	1	1	1	1	0	0	0	1
RNF5	1	1	1	1	0	1	0	1	1	1	1	1	1	1	1
TARDBP	0	0	0	0	0	1	1	1	1	1	0	0	0	0	1
FHOD1	1	0	1	1	0	1	0	1	1	1	1	1	1	1	1
CLIP1	1	1	1	1	1	1	0	1	1	1	1	1	1	1	1
TBC1D10C	1	1	0	1	1	1	1	1	1	1	1	1	1	1	1
CHCHD2	0	1	1	1	1	1	0	1	1	1	1	1	1	1	1
GSTO1	1	0	1	1	1	1	0	1	1	1	1	1	1	1	1
EFHD2	1	1	1	1	1	1	1	1	1	1	1	1	1	1	1
CHMP4A	1	1	1	1	1	1	1	1	1	1	1	1	1	1	1
NIN	1	0	1	1	1	1	0	1	1	1	1	1	1	1	1
CSK	0	1	0	0	0	1	1	1	1	1	0	0	0	0	1
RAB1A	1	1	0	1	1	1	0	1	1	1	1	1	1	1	1
PNPLA6	1	1	1	1	1	1	0	1	1	1	1	1	1	1	1
SCAMP2	1	1	1	1	1	1	0	1	1	1	1	1	1	1	1
SNX2	1	1	1	1	1	1	0	1	1	1	1	1	1	1	1
CSNK1G2	1	1	0	0	1	1	1	1	1	1	1	1	1	0	1
MYO1F	1	1	1	1	1	1	1	1	1	1	1	1	1	1	1
SPARC	1	0	1	0	1	1	0	1	1	1	1	1	0	0	1
SLC44A1	0	0	0	1	1	1	1	1	1	1	1	0	0	0	1
PGM1	1	1	0	1	1	1	0	1	1	1	1	1	1	1	1
TRA2B	1	0	1	1	1	1	0	1	1	1	1	1	1	1	1
SAR1A	1	0	0	0	1	1	1	0	1	1	1	1	0	0	1
CISH	0	1	0	0	1	1	0	1	1	1	1	0	0	0	1
MYL12A	0	1	1	1	1	1	0	1	1	1	1	1	1	1	1
EPS15	0	1	0	1	1	1	0	1	1	1	1	1	1	1	1
RAB32	1	1	1	1	1	1	0	1	1	1	1	1	1	1	1
ADA	1	1	1	1	1	1	1	1	1	1	1	1	1	1	1
MYD88	1	1	1	1	1	1	0	1	1	1	1	1	1	1	1
ARHGAP5	1	0	1	0	1	1	0	1	1	1	1	1	0	0	1
GPD1L	1	1	0	1	1	1	0	1	1	1	1	1	1	1	1
HACD1	1	1	0	1	0	1	0	1	1	1	1	1	1	1	1
RASSF7	0	1	0	1	1	1	0	1	1	1	1	1	1	1	1
NCKAP1L	0	1	1	1	1	1	0	1	1	1	1	1	1	1	1
CLTA	1	1	1	1	1	1	1	1	1	1	1	1	1	1	1
RAP2B	1	1	0	1	1	1	0	1	1	1	1	1	1	1	1
PRKAG1	1	1	0	1	1	1	0	1	1	1	1	1	1	1	1
HGSNAT	1	1	0	1	1	1	0	1	1	1	1	1	1	1	1
DOP1A	1	1	0	1	1	1	0	1	1	1	1	1	1	1	1
ARHGAP1	1	1	1	0	1	1	0	1	1	1	1	1	1	1	1
DYNLT1	0	1	1	0	1	1	1	1	1	1	1	1	1	1	1
TBC1D17	1	0	0	1	1	1	0	1	1	1	1	1	0	0	1
CLPX	1	1	0	0	1	1	0	1	1	1	1	1	1	0	1
CERK	0	0	1	1	1	1	0	1	1	1	1	0	0	1	1
KMT2E	1	0	0	0	1	1	0	1	1	1	1	1	0	0	1
SSUH2	1	1	0	1	1	1	0	1	1	1	1	1	1	1	1
SET	0	0	1	0	1	1	0	1	1	1	1	0	0	0	1
IKBKE	0	1	0	1	1	1	0	1	1	1	1	1	1	1	1
RAD50	0	0	0	0	1	1	0	1	1	1	1	0	0	0	1
BLTP1	1	1	0	1	1	1	0	1	1	1	1	1	1	1	1
MYCBP2	1	1	0	1	1	1	0	1	1	1	1	1	1	1	1
CBLB	1	1	0	0	0	1	1	1	1	1	1	1	1	0	1
BET1L	0	1	1	1	1	1	0	1	1	1	1	1	1	1	1
MTM1	1	1	1	0	1	1	1	1	1	1	1	1	1	1	1
MARCHF6	1	1	0	1	1	1	0	1	1	1	1	1	1	1	1
ARHGEF10L	0	1	1	1	0	1	1	1	1	1	0	0	1	1	1
RPRD1A	1	0	0	0	1	1	0	1	1	1	1	1	0	0	1
MED13L	1	0	1	1	0	1	0	1	1	1	1	1	1	1	1
SLC38A7	1	1	1	0	1	1	0	1	1	1	1	1	1	1	1
MTRR	1	1	0	1	1	1	0	1	1	1	1	1	1	1	1
MYO1C	0	1	1	1	0	1	1	1	1	1	0	0	1	1	1
PPM1F	1	1	1	0	1	1	0	1	1	1	1	1	1	1	1
BCL7B	0	1	0	0	1	1	0	1	1	1	1	0	0	0	1
CARMIL1	0	1	0	1	1	1	0	1	1	1	1	1	1	1	1
NOVA1	0	0	0	0	1	1	0	1	1	1	1	0	0	0	1
ABHD12	0	1	0	1	1	1	0	1	1	1	1	1	1	1	1
TMX1	1	0	1	0	0	1	1	1	1	1	0	0	0	0	1
TSPAN3	1	1	1	0	1	1	0	1	1	1	1	1	1	1	1
DAAM1	0	0	1	1	1	1	0	1	1	1	1	0	0	1	1
HSP90AA1	1	1	0	0	0	1	1	0	1	1	1	1	1	0	1
UBQLN2	1	1	0	0	1	1	0	1	1	1	1	1	1	0	1
PTK2B	1	1	0	1	0	1	1	1	1	1	1	1	1	1	1
CC2D1A	1	0	1	0	1	1	0	1	1	1	1	1	0	0	1
ELOVL4	1	1	0	0	0	1	0	1	1	1	1	1	1	0	1
ARPC1B	1	1	1	1	1	1	0	1	1	1	1	1	1	1	1
MGRN1	0	1	0	1	1	1	0	1	1	1	1	1	1	1	1
CPSF6	0	0	1	0	1	1	0	1	1	1	1	0	0	0	1
IPO7	0	1	0	1	1	1	0	1	1	1	1	1	1	1	1
TRIB2	0	1	1	1	1	1	1	1	1	1	1	1	1	1	1
EXT1	1	0	1	1	1	1	1	0	1	1	1	1	1	1	1
ERCC5	0	0	0	0	1	1	0	1	1	1	1	0	0	0	1
SLC25A37	1	1	1	1	0	1	1	0	1	1	1	1	1	1	1
FNDC3A	1	1	1	0	1	1	0	1	1	1	1	1	1	1	1
MYOF	1	1	1	1	1	1	0	1	1	1	1	1	1	1	1
PTPRN2	0	0	0	0	1	1	0	1	1	1	1	0	0	0	1
UBA1	0	1	0	1	1	1	0	1	1	1	1	1	1	1	1
CHORDC1	1	1	0	0	0	1	0	1	1	1	1	1	1	0	1
USP47	0	0	0	1	1	1	0	1	1	1	1	0	0	0	1
ATP6V1E1	1	1	1	1	0	1	0	1	1	1	1	1	1	1	1
UQCRC1	1	1	1	1	0	1	1	1	1	1	1	1	1	1	1
RAP1B	1	1	0	1	1	1	1	1	1	1	1	1	1	1	1
ALAS1	1	1	0	1	1	1	0	1	1	1	1	1	1	1	1
ARL8B	1	1	0	1	1	1	0	1	1	1	1	1	1	1	1
TWF2	0	1	1	1	1	1	1	1	1	1	1	1	1	1	1
CHCHD3	0	0	0	1	1	1	0	1	1	1	1	0	0	0	1
STX10	1	1	1	1	1	1	0	1	1	1	1	1	1	1	1
METAP2	0	0	0	0	1	1	0	1	1	1	1	0	0	0	1
ATP8A1	1	1	1	1	1	1	1	1	1	1	1	1	1	1	1
EHMT1	0	1	0	1	1	1	0	1	1	1	1	1	1	1	1
GLUL	1	1	1	0	1	1	1	1	1	1	1	1	1	1	1
GPR108	1	1	1	1	1	1	0	1	1	1	1	1	1	1	1
RALGPS2	0	1	0	0	1	1	0	1	1	1	1	0	0	0	1
NCAM1	1	0	0	0	0	1	1	1	1	1	0	0	0	0	1
HERC2	1	1	1	1	0	1	0	1	1	1	1	1	1	1	1
CD63	1	1	0	0	1	1	0	1	1	1	1	1	1	0	1
INPP4A	1	1	1	0	1	1	0	1	1	1	1	1	1	1	1
TOP2B	1	0	0	0	1	1	1	1	1	1	1	1	0	0	1
ATP7A	1	1	0	1	1	1	0	1	1	1	1	1	1	1	1
CHIC2	1	1	1	0	1	1	0	1	1	1	1	1	1	1	1
UCHL3	0	1	1	1	1	1	1	1	1	1	1	1	1	1	1
HEXB	1	1	1	1	1	1	0	1	1	1	1	1	1	1	1
RNF10	1	0	0	1	1	1	0	1	1	1	1	1	0	0	1
SCO2	1	0	1	1	1	1	0	1	1	1	1	1	1	1	1
ANKRD12	1	0	1	1	0	1	0	1	1	1	1	1	1	1	1
UBE2V1	1	1	0	0	1	1	0	1	1	1	1	1	1	0	1
GAS2L1	0	0	1	0	1	1	0	1	1	1	1	0	0	0	1
CAMKK2	1	1	1	1	1	1	0	1	1	1	1	1	1	1	1
PPIB	0	1	1	1	0	1	1	1	1	1	0	0	1	1	1
WSB1	1	0	1	1	0	1	0	1	1	1	1	1	1	1	1
PIP4P1	0	1	0	0	1	1	1	0	1	1	1	0	0	0	1
AP2B1	1	1	0	1	1	1	0	1	1	1	1	1	1	1	1
HECTD1	1	1	0	1	0	1	1	1	1	1	1	1	1	1	1
PAM	0	1	0	1	1	1	1	1	1	1	1	1	1	1	1
PSEN1	1	1	1	1	1	1	1	1	1	1	1	1	1	1	1
SPTLC2	1	1	1	1	1	1	1	1	1	1	1	1	1	1	1
MCTP2	1	1	0	1	1	1	0	1	1	1	1	1	1	1	1
REEP5	1	1	1	0	1	1	0	1	1	1	1	1	1	1	1
TMEM14B	1	1	1	1	0	1	0	1	1	1	1	1	1	1	1
EIF4E	1	1	0	1	1	1	1	1	1	1	1	1	1	1	1
LUC7L	0	1	0	1	1	1	0	1	1	1	1	1	1	1	1
ODC1	0	1	1	1	1	1	0	1	1	1	1	1	1	1	1
WIPI2	1	1	1	0	0	1	0	1	1	1	1	1	1	1	1
TEX2	1	1	1	1	1	1	0	1	1	1	1	1	1	1	1
TESK1	1	1	0	1	0	1	0	1	1	1	1	1	1	1	1
SCD5	1	0	0	1	1	1	0	1	1	1	1	1	0	0	1
ZFYVE16	0	0	0	1	1	1	0	1	1	1	1	0	0	0	1
ADTRP	0	1	0	1	0	1	1	1	1	1	0	0	1	1	1
PIK3C2A	0	1	0	1	1	1	0	1	1	1	1	1	1	1	1
OTULIN	1	0	0	0	1	1	0	1	1	1	1	1	0	0	1
NUCB1	1	1	1	1	1	1	0	1	1	1	1	1	1	1	1
SLC30A1	1	1	1	1	1	1	0	1	1	1	1	1	1	1	1
TMED5	1	1	1	0	1	1	0	1	1	1	1	1	1	1	1
ATP6V1B2	1	0	1	1	1	1	1	1	1	1	1	1	1	1	1
PI4K2B	1	1	1	0	1	1	0	1	1	1	1	1	1	1	1
RALB	1	1	1	1	1	1	1	1	1	1	1	1	1	1	1
PHOSPHO2	1	1	0	0	1	1	0	1	1	1	1	1	1	0	1
KATNA1	0	0	1	1	1	1	0	1	1	1	1	0	0	1	1
SMARCE1	0	0	0	0	1	1	0	1	1	1	1	0	0	0	1
DENND5A	1	1	1	0	1	1	1	0	1	1	1	1	1	1	1
QKI	0	0	1	1	1	1	1	1	1	1	1	0	0	1	1
HMG20B	1	1	0	1	0	1	0	1	1	1	1	1	1	1	1
LYSMD2	1	0	1	1	1	1	0	1	1	1	1	1	1	1	1
BCAP31	0	1	1	1	1	1	1	0	1	1	1	1	1	1	1
CTSC	1	1	1	1	1	1	0	1	1	1	1	1	1	1	1
COPG1	1	1	1	0	0	1	0	1	1	1	1	1	1	1	1
STRIP1	0	1	0	1	1	1	0	1	1	1	1	1	1	1	1
NPC2	0	1	1	1	1	1	1	1	1	1	1	1	1	1	1
ECHDC2	1	1	0	1	1	1	0	1	1	1	1	1	1	1	1
SLMAP	1	1	0	1	1	1	0	1	1	1	1	1	1	1	1
KAT2A	1	1	0	1	1	1	0	1	1	1	1	1	1	1	1
G6PD	1	1	1	1	1	1	0	1	1	1	1	1	1	1	1
GSK3B	1	1	0	0	1	1	0	1	1	1	1	1	1	0	1
ARPC5	1	1	0	0	1	1	0	1	1	1	1	1	1	0	1
SLC27A1	1	1	1	1	0	1	1	1	1	1	1	1	1	1	1
TBC1D1	1	1	0	1	0	1	1	1	1	1	1	1	1	1	1
BLOC1S4	1	0	0	1	1	1	0	1	1	1	1	1	0	0	1
INPP5K	1	0	0	1	1	1	0	1	1	1	1	1	0	0	1
RABGEF1	0	0	0	0	1	1	0	1	1	1	1	0	0	0	1
CEBPG	0	1	1	1	0	1	1	1	1	1	0	0	1	1	1
RALGAPA1	1	1	0	0	0	1	0	1	1	1	1	1	1	0	1
ATG2A	0	1	1	1	1	1	0	1	1	1	1	1	1	1	1
RPS6KA4	1	1	1	1	1	1	0	1	1	1	1	1	1	1	1
FKBP8	1	1	1	1	1	1	0	1	1	1	1	1	1	1	1
TOGARAM1	1	0	0	0	1	1	0	1	1	1	1	1	0	0	1
ERO1A	0	1	0	1	1	1	1	1	1	1	1	1	1	1	1
GOLPH3	0	1	0	0	1	1	0	1	1	1	1	0	0	0	1
ZNF609	1	0	0	0	1	1	0	1	1	1	1	1	0	0	1
FAM177A1	1	1	0	0	0	1	0	1	1	1	1	1	1	0	1
HNRNPU	1	1	0	1	1	1	0	1	1	1	1	1	1	1	1
OXCT1	0	0	0	1	1	1	0	1	1	1	1	0	0	0	1
PAPSS1	1	1	0	1	1	1	1	1	1	1	1	1	1	1	1
SAFB	1	0	0	0	1	1	0	1	1	1	1	1	0	0	1
STAMBP	1	1	1	1	1	1	1	1	1	1	1	1	1	1	1
PSAP	1	1	1	1	1	1	1	1	1	1	1	1	1	1	1
RHBDL2	0	1	0	0	0	1	1	1	1	1	0	0	0	0	1
PIK3AP1	0	0	1	0	1	1	0	1	1	1	1	0	0	0	1
CALR	1	1	1	1	1	1	1	1	1	1	1	1	1	1	1
MICALL2	1	1	0	1	1	1	1	1	1	1	1	1	1	1	1
SZT2	1	1	0	0	1	1	0	1	1	1	1	1	1	0	1
OGDH	1	1	1	1	0	1	0	1	1	1	1	1	1	1	1
ATG4D	0	1	1	0	1	1	0	1	1	1	1	1	1	1	1
NSFL1C	1	1	1	0	1	0	1	1	1	1	1	1	1	1	1
VPS26B	1	1	0	0	1	1	0	1	1	1	1	1	1	0	1
WASHC2A	0	1	0	1	1	1	0	1	1	1	1	1	1	1	1
SYNJ2	1	1	0	1	1	1	0	1	1	1	1	1	1	1	1
COPA	1	1	1	0	1	1	0	1	1	1	1	1	1	1	1
NKAP	1	0	1	1	1	1	0	1	1	1	1	1	1	1	1
DCUN1D1	0	1	0	1	1	1	0	1	1	1	1	1	1	1	1
NMNAT1	1	1	0	1	0	1	0	1	1	1	1	1	1	1	1
AMMECR1	1	1	0	1	1	1	0	1	1	1	1	1	1	1	1
NT5C2	1	1	0	1	1	1	0	1	1	1	1	1	1	1	1
PDCD4	0	0	1	0	1	1	0	1	1	1	1	0	0	0	1
WDFY2	0	1	1	1	1	1	0	1	1	1	1	1	1	1	1
CAB39	1	1	0	0	0	1	1	1	1	1	1	1	1	0	1
MED12	1	1	0	1	1	1	0	1	1	1	1	1	1	1	1
WWTR1	1	0	0	0	1	1	0	1	1	1	1	1	0	0	1
SMC4	0	0	0	0	1	1	0	1	1	1	1	0	0	0	1
ACP3	1	0	0	1	1	1	0	1	1	1	1	1	0	0	1
MGST3	0	1	1	1	1	1	0	1	1	1	1	1	1	1	1
EXT2	1	0	0	0	1	1	0	1	1	1	1	1	0	0	1
SNX3	0	1	1	1	1	1	0	1	1	1	1	1	1	1	1
USP8	1	1	1	1	0	1	0	1	1	1	1	1	1	1	1
ABAT	1	0	0	0	1	1	0	1	1	1	1	1	0	0	1
MANF	1	1	1	1	1	1	1	0	1	1	1	1	1	1	1
RAB19	1	1	0	0	0	1	0	1	1	1	1	1	1	0	1
ATP6V1A	1	1	1	1	1	1	1	1	1	1	1	1	1	1	1
GNPDA1	0	1	0	1	1	1	1	1	1	1	1	1	1	1	1
PTPN23	1	1	0	0	0	1	0	1	1	1	1	1	1	0	1
SQSTM1	1	1	1	1	1	1	0	1	1	1	1	1	1	1	1
ACTR3	1	1	0	0	1	1	1	1	1	1	1	1	1	0	1
PIK3CD	1	1	0	1	0	1	0	1	1	1	1	1	1	1	1
USP5	0	0	0	1	1	1	0	1	1	1	1	0	0	0	1
POGLUT2	1	1	0	0	0	1	0	1	1	1	1	1	1	0	1
RAB2A	1	1	1	1	1	1	0	1	1	1	1	1	1	1	1
NECAP2	1	1	0	1	1	1	1	1	1	1	1	1	1	1	1
NADK	1	1	1	1	1	1	0	1	1	1	1	1	1	1	1
PLA2G15	1	1	1	0	1	1	0	1	1	1	1	1	1	1	1
ARPC3	1	1	1	1	1	1	0	1	1	1	1	1	1	1	1
PEX5	0	0	1	1	1	1	0	1	1	1	1	0	0	1	1
GALNT2	0	0	1	1	1	1	0	1	1	1	1	0	0	1	1
GPHN	0	0	0	1	1	1	0	1	1	1	1	0	0	0	1
ARG2	1	1	0	1	0	1	0	1	1	1	1	1	1	1	1
EIF2AK4	0	1	1	0	1	1	0	1	1	1	1	1	1	1	1
NAPA	1	1	1	1	1	1	0	1	1	1	1	1	1	1	1
GLRX2	0	0	0	0	1	1	1	1	1	1	1	0	0	0	1
EPHX4	0	0	0	0	1	1	0	1	1	1	1	0	0	0	1
RBM25	1	1	1	0	0	1	0	1	1	1	1	1	1	1	1
FBP1	1	1	1	0	0	1	0	1	1	1	1	1	1	1	1
AHSA1	1	1	1	0	0	1	0	1	1	1	1	1	1	1	1
HEATR5B	1	1	0	1	1	1	1	0	1	1	1	1	1	1	1
YIF1A	1	1	1	0	0	1	1	1	1	1	1	1	1	1	1
SEC24C	1	1	0	0	1	0	1	1	1	1	1	1	1	0	1
ASH2L	0	1	0	0	1	1	0	1	1	1	1	0	0	0	1
TPMT	1	0	1	1	1	1	0	1	1	1	1	1	1	1	1
FOXRED2	0	0	0	0	1	1	0	1	1	1	1	0	0	0	1
AP1M1	1	1	1	1	1	1	0	1	1	1	1	1	1	1	1
MAN2B1	1	1	1	1	1	1	0	1	1	1	1	1	1	1	1
MOB1A	1	1	1	1	1	1	0	1	1	1	1	1	1	1	1
CDH23	1	1	1	1	0	1	0	1	1	1	1	1	1	1	1
WBP2	0	1	0	0	1	1	1	1	1	1	1	0	0	0	1
FBXL20	0	0	0	1	1	1	0	1	1	1	1	0	0	0	1
CKAP5	0	0	0	0	1	1	0	1	1	1	1	0	0	0	1
APH1A	1	1	1	1	1	1	0	1	1	1	1	1	1	1	1
CNOT4	1	1	0	0	0	1	1	1	1	1	1	1	1	0	1
NUP210	0	0	1	1	1	1	0	1	1	1	1	0	0	1	1
ELOA	1	1	0	1	1	1	0	1	1	1	1	1	1	1	1
SDF2L1	1	1	1	1	0	1	1	1	1	1	1	1	1	1	1
STK38	1	1	1	0	1	1	0	1	1	1	1	1	1	1	1
STK4	1	1	0	0	1	1	0	1	1	1	1	1	1	0	1
PLEKHF2	1	1	0	1	1	1	1	1	1	1	1	1	1	1	1
TTC17	0	0	1	1	1	1	0	1	1	1	1	0	0	1	1
VPS16	1	1	0	1	1	1	0	1	1	1	1	1	1	1	1
MYRF	0	0	0	0	1	1	0	1	1	1	1	0	0	0	1
CHPT1	0	1	1	1	1	1	0	1	1	1	1	1	1	1	1
ARF6	1	1	1	1	0	1	1	1	1	1	1	1	1	1	1
ATP6V1C1	1	1	0	1	0	1	1	1	1	1	1	1	1	1	1
PSMD1	0	1	0	1	1	1	1	1	1	1	1	1	1	1	1
GCK	0	1	0	0	1	1	0	1	1	1	1	0	0	0	1
TM9SF2	1	0	1	1	1	1	0	1	1	1	1	1	1	1	1
NCK1	1	1	0	1	0	1	0	1	1	1	1	1	1	1	1
ATP5PO	1	1	0	1	1	1	1	1	1	1	1	1	1	1	1
TMEM50A	0	1	1	0	1	1	1	0	1	1	1	1	1	1	1
FIG4	1	0	1	1	1	1	0	1	1	1	1	1	1	1	1
SNRPE	1	1	1	0	0	1	0	1	1	1	1	1	1	1	1
STIP1	0	1	0	0	1	1	0	1	1	1	1	0	0	0	1
TBC1D25	0	0	0	0	1	1	0	1	1	1	1	0	0	0	1
HSP90B1	1	1	1	0	1	1	1	1	1	1	1	1	1	1	1
TKT	0	1	1	1	1	1	0	1	1	1	1	1	1	1	1
CBS	1	1	0	0	0	1	0	1	1	1	1	1	1	0	1
GLIPR2	1	1	1	0	1	1	0	1	1	1	1	1	1	1	1
TMEM131	1	1	0	1	1	1	1	1	1	1	1	1	1	1	1
DYRK1A	1	0	1	0	1	1	0	1	1	1	1	1	0	0	1
GABPA	1	1	0	0	1	1	0	1	1	1	1	1	1	0	1
NAA15	0	0	0	0	1	1	0	1	1	1	1	0	0	0	1
CYFIP2	0	1	0	1	1	1	0	1	1	1	1	1	1	1	1
NUP98	1	0	1	1	0	1	0	1	1	1	1	1	1	1	1
NBR1	0	0	1	0	1	1	0	1	1	1	1	0	0	0	1
WDR5	1	0	1	1	0	1	0	1	1	1	1	1	1	1	1
SLC37A1	0	1	1	0	1	1	0	1	1	1	1	1	1	1	1
DCAF8	0	0	0	0	1	1	0	1	1	1	1	0	0	0	1
PPP2R1A	1	1	0	1	1	1	0	1	1	1	1	1	1	1	1
UFD1	0	1	0	0	1	1	0	1	1	1	1	0	0	0	1
BRD7	1	1	1	0	1	1	0	1	1	1	1	1	1	1	1
PLBD2	0	1	0	1	1	1	0	1	1	1	1	1	1	1	1
DGAT1	1	1	1	0	0	1	0	1	1	1	1	1	1	1	1
UBASH3A	1	1	0	1	1	1	0	1	1	1	1	1	1	1	1
SRRM2	0	0	1	0	1	1	0	1	1	1	1	0	0	0	1
PHKG2	0	0	1	0	1	1	0	1	1	1	1	0	0	0	1
ATP6V0D1	1	1	1	0	1	1	1	1	1	1	1	1	1	1	1
RETSAT	1	1	1	1	0	1	0	1	1	1	1	1	1	1	1
ANLN	0	0	0	0	1	1	1	0	1	1	1	0	0	0	1
TMX2	0	0	1	1	1	1	1	0	1	1	1	0	0	1	1
CDA	1	1	1	1	1	1	0	1	1	1	1	1	1	1	1
CLUH	0	1	0	1	0	1	1	1	1	1	0	0	1	1	1
CBR1	0	1	1	0	1	1	0	1	1	1	1	1	1	1	1
HDLBP	1	0	1	0	1	1	0	1	1	1	1	1	0	0	1
RABEP1	0	0	0	1	1	1	0	1	1	1	1	0	0	0	1
LPGAT1	1	1	1	1	1	1	1	1	1	1	1	1	1	1	1
MFSD12	1	1	1	1	1	1	0	1	1	1	1	1	1	1	1
BAHD1	1	1	0	1	0	1	0	1	1	1	1	1	1	1	1
GTF2A1	0	1	0	0	1	1	0	1	1	1	1	0	0	0	1
MACROD2	1	1	0	1	1	1	0	1	1	1	1	1	1	1	1
UBE2Q2	1	1	0	0	0	1	0	1	1	1	1	1	1	0	1
GLUD1	1	1	0	1	1	1	0	1	1	1	1	1	1	1	1
HGS	0	1	0	0	1	1	0	1	1	1	1	0	0	0	1
TRNAU1AP	1	1	0	0	1	1	0	1	1	1	1	1	1	0	1
TUT4	1	1	0	0	0	1	0	1	1	1	1	1	1	0	1
SEC14L1	0	0	1	1	1	1	1	1	1	1	1	0	0	1	1
MTTP	1	1	0	1	0	1	0	1	1	1	1	1	1	1	1
ARL6IP1	1	0	1	0	1	1	0	1	1	1	1	1	0	0	1
CHMP5	1	1	1	1	1	1	0	1	1	1	1	1	1	1	1
HAPSTR1	1	0	0	1	1	1	1	1	1	1	1	1	0	0	1
SAMD11	1	0	0	1	1	1	0	1	1	1	1	1	0	0	1
BICRAL	0	0	0	1	1	1	0	1	1	1	1	0	0	0	1
CHKB	0	0	0	1	1	1	0	1	1	1	1	0	0	0	1
PRKCSH	0	1	0	0	1	1	1	0	1	1	1	0	0	0	1
UQCRB	1	1	1	0	1	1	1	1	1	1	1	1	1	1	1
NDUFV1	0	1	0	1	1	1	0	1	1	1	1	1	1	1	1
MPDU1	0	1	1	0	1	1	0	1	1	1	1	1	1	1	1
CUL3	1	1	0	0	1	1	0	1	1	1	1	1	1	0	1
MYO1G	1	1	1	1	1	1	0	1	1	1	1	1	1	1	1
HAGH	0	0	1	0	1	1	1	0	1	1	1	0	0	0	1
ATP5PB	1	1	0	1	1	1	1	1	1	1	1	1	1	1	1
CAT	0	0	1	0	1	1	0	1	1	1	1	0	0	0	1
OXNAD1	0	0	0	1	1	1	0	1	1	1	1	0	0	0	1
ENSG00000255339	1	1	0	1	1	1	1	1	1	1	1	1	1	1	1
CDC37	1	1	0	1	0	1	0	1	1	1	1	1	1	1	1
CHMP2B	1	1	1	1	1	1	0	1	1	1	1	1	1	1	1
XPA	1	1	1	1	1	1	0	1	1	1	1	1	1	1	1
COMMD7	1	1	0	0	0	1	0	1	1	1	1	1	1	0	1
EMC3	0	1	1	0	1	1	0	1	1	1	1	1	1	1	1
CAPN15	0	1	1	0	1	1	0	1	1	1	1	1	1	1	1
SC5D	0	0	0	0	1	1	1	0	1	1	1	0	0	0	1
SORL1	1	1	0	1	1	1	0	1	1	1	1	1	1	1	1
WARS1	1	0	0	0	1	1	0	1	1	1	1	1	0	0	1
TRPT1	1	0	0	0	1	1	0	1	1	1	1	1	0	0	1
PGK1	1	1	1	0	1	1	1	0	1	1	1	1	1	1	1
OSTC	1	1	1	0	1	1	0	1	1	1	1	1	1	1	1
NUP62	0	0	1	0	1	1	0	1	1	1	1	0	0	0	1
SPART	0	1	0	0	1	1	0	1	1	1	1	0	0	0	1
UBE2K	1	1	1	0	1	1	0	1	1	1	1	1	1	1	1
ADCY9	0	1	0	1	1	1	0	1	1	1	1	1	1	1	1
ALG5	1	1	1	1	1	1	1	1	1	1	1	1	1	1	1
DNAJC7	1	1	1	0	1	1	1	0	1	1	1	1	1	1	1
MICU3	0	0	0	0	1	1	0	1	1	1	1	0	0	0	1
ANO10	1	1	0	1	1	1	0	1	1	1	1	1	1	1	1
CYLD	0	1	0	1	1	1	0	1	1	1	1	1	1	1	1
CLCN7	1	1	0	1	1	1	0	1	1	1	1	1	1	1	1
EEPD1	1	0	0	1	1	1	0	1	1	1	1	1	0	0	1
OPA1	1	1	0	1	1	1	0	1	1	1	1	1	1	1	1
AP1G2	0	1	0	1	1	1	0	1	1	1	1	1	1	1	1
BLTP2	0	1	0	0	1	1	0	1	1	1	1	0	0	0	1
SUDS3	0	1	1	0	1	1	0	1	1	1	1	1	1	1	1
CCDC50	0	0	1	1	1	1	0	1	1	1	1	0	0	1	1
RAB35	1	1	1	1	0	1	0	1	1	1	1	1	1	1	1
TMX3	0	1	1	0	1	1	0	1	1	1	1	1	1	1	1
TOP1	1	1	1	1	1	1	0	1	1	1	1	1	1	1	1
SCCPDH	0	1	1	0	1	1	0	1	1	1	1	1	1	1	1
GNPNAT1	1	1	1	0	1	1	0	1	1	1	1	1	1	1	1
UGP2	0	1	0	1	1	1	1	1	1	1	1	1	1	1	1
PSMC6	0	1	1	0	0	1	1	1	1	1	0	0	1	1	1
SNX27	1	1	1	1	1	1	0	1	1	1	1	1	1	1	1
BTBD7	0	0	1	1	1	1	0	1	1	1	1	0	0	1	1
SUB1	1	1	1	0	0	1	0	1	1	1	1	1	1	1	1
SNW1	0	0	0	1	1	1	0	1	1	1	1	0	0	0	1
RNASET2	1	1	1	1	1	1	0	1	1	1	1	1	1	1	1
IARS2	1	1	0	0	1	1	0	1	1	1	1	1	1	0	1
TECPR2	0	0	0	1	1	1	0	1	1	1	1	0	0	0	1
ERLEC1	1	1	0	0	1	1	0	1	1	1	1	1	1	0	1
PPP1R21	0	1	0	1	1	1	0	1	1	1	1	1	1	1	1
ACBD3	0	1	1	0	1	1	0	1	1	1	1	1	1	1	1
CTNS	1	1	1	0	1	1	1	1	1	1	1	1	1	1	1
MAGOH	0	1	1	0	1	1	1	1	1	1	1	1	1	1	1
CMPK1	1	1	0	0	1	1	1	0	1	1	1	1	1	0	1
FLII	1	1	1	0	1	1	1	0	1	1	1	1	1	1	1
HMGCS1	0	1	0	0	1	1	0	1	1	1	1	0	0	0	1
ACO2	1	1	1	1	0	1	0	1	1	1	1	1	1	1	1
MARF1	1	1	0	0	1	1	0	1	1	1	1	1	1	0	1
GSPT1	1	1	0	0	0	1	0	1	1	1	1	1	1	0	1
PPM1G	0	0	1	1	1	1	0	1	1	1	1	0	0	1	1
RAD17	1	0	0	0	1	1	0	1	1	1	1	1	0	0	1
CLEC16A	0	1	0	0	1	1	1	1	1	1	1	0	0	0	1
ANKRD13C	1	1	0	0	0	1	0	1	1	1	1	1	1	0	1
TINAG	1	1	0	0	0	1	1	0	1	1	1	1	1	0	1
SKP1	1	1	0	1	1	1	0	1	1	1	1	1	1	1	1
PI4KB	0	1	1	1	1	1	1	1	1	1	1	1	1	1	1
BAX	1	1	1	0	1	1	0	1	1	1	1	1	1	1	1
SLC3A2	0	1	1	1	1	1	1	0	1	1	1	1	1	1	1
PIKFYVE	0	1	0	1	1	1	0	1	1	1	1	1	1	1	1
EIF4G2	1	1	0	0	1	1	0	1	1	1	1	1	1	0	1
PHRF1	0	0	0	0	1	1	0	1	1	1	1	0	0	0	1
TP53I11	1	1	1	0	1	1	0	1	1	1	1	1	1	1	1
ENDOU	0	0	0	0	1	1	0	1	1	1	1	0	0	0	1
KCMF1	1	1	0	1	1	1	0	1	1	1	1	1	1	1	1
ACADVL	0	1	1	1	1	1	0	1	1	1	1	1	1	1	1
GLRX3	1	1	0	0	1	1	0	1	1	1	1	1	1	0	1
FRA10AC1	1	1	0	0	0	1	0	1	1	1	1	1	1	0	1
ATP6AP2	1	1	1	1	1	1	1	1	1	1	1	1	1	1	1
PLA2G4A	1	1	0	1	1	1	0	1	1	1	1	1	1	1	1
PDCD10	1	1	0	1	1	1	0	1	1	1	1	1	1	1	1
EXOC6	1	1	0	1	0	1	0	1	1	1	1	1	1	1	1
SUCLA2	1	1	0	0	1	1	1	0	1	1	1	1	1	0	1
OGA	1	1	0	1	0	1	0	1	1	1	1	1	1	1	1
GDAP2	1	1	0	1	0	1	0	1	1	1	1	1	1	1	1
SPTLC1	1	1	0	1	1	1	1	0	1	1	1	1	1	1	1
CSTF3	0	0	0	0	1	1	0	1	1	1	1	0	0	0	1
TSG101	1	1	0	0	1	1	0	1	1	1	1	1	1	0	1
ABHD2	1	1	0	1	1	1	0	1	1	1	1	1	1	1	1
ZCRB1	1	0	0	1	1	1	0	1	1	1	1	1	0	0	1
UBL3	1	1	0	1	0	1	1	0	1	1	1	1	1	1	1
COMMD5	0	1	1	0	1	1	0	1	1	1	1	1	1	1	1
TMCO1	0	0	1	0	1	1	0	1	1	1	1	0	0	0	1
GPD2	1	1	0	1	1	1	1	1	1	1	1	1	1	1	1
NDUFA5	1	1	0	0	0	1	0	1	1	1	1	1	1	0	1
CDK5RAP2	0	0	0	0	1	1	0	1	1	1	1	0	0	0	1
PPP1R11	0	0	1	1	1	1	0	1	1	1	1	0	0	1	1
EI24	0	1	0	1	1	1	0	1	1	1	1	1	1	1	1
MOSPD2	0	0	1	1	1	1	0	1	1	1	1	0	0	1	1
ATP6V0C	1	1	0	1	1	1	1	1	1	1	1	1	1	1	1
BECN1	1	0	0	0	1	1	0	1	1	1	1	1	0	0	1
CNPPD1	0	0	1	0	1	1	0	1	1	1	1	0	0	0	1
VAMP7	0	1	1	1	1	1	1	0	1	1	1	1	1	1	1
MEAK7	1	0	0	1	1	1	0	1	1	1	1	1	0	0	1
MAF1	1	0	0	0	1	1	1	1	1	1	1	1	0	0	1
SEC62	0	0	0	0	0	1	1	1	1	1	0	0	0	0	1
GPI	1	1	1	1	1	1	1	1	1	1	1	1	1	1	1
POLR2C	0	1	0	1	1	1	0	1	1	1	1	1	1	1	1
USP32	0	0	1	1	1	1	0	1	1	1	1	0	0	1	1
XRN1	1	1	0	1	1	1	0	1	1	1	1	1	1	1	1
GLCE	0	0	1	0	1	1	0	1	1	1	1	0	0	0	1
UQCRFS1	1	1	1	0	1	1	1	1	1	1	1	1	1	1	1
NCBP3	1	1	0	0	0	1	0	1	1	1	1	1	1	0	1
YWHAE	1	1	1	0	1	1	0	1	1	1	1	1	1	1	1
PSME4	1	1	0	1	0	1	0	1	1	1	1	1	1	1	1
DLST	1	1	1	0	1	1	1	1	1	1	1	1	1	1	1
STX5	0	1	1	0	1	1	0	1	1	1	1	1	1	1	1
NDUFS7	1	1	1	1	0	1	0	1	1	1	1	1	1	1	1
DCP2	1	0	1	1	0	1	0	1	1	1	1	1	1	1	1
VPS39	1	1	1	1	0	1	0	1	1	1	1	1	1	1	1
PSMD8	0	1	1	1	1	1	1	1	1	1	1	1	1	1	1
KXD1	1	1	0	1	1	1	0	1	1	1	1	1	1	1	1
COPE	1	1	1	0	1	1	0	1	1	1	1	1	1	1	1
COQ7	1	1	1	0	0	1	0	1	1	1	1	1	1	1	1
FASN	1	1	0	1	0	1	0	1	1	1	1	1	1	1	1
PPT1	1	1	1	1	1	1	0	1	1	1	1	1	1	1	1
PRPF38A	1	1	0	1	0	1	0	1	1	1	1	1	1	1	1
ZSWIM8	1	1	1	1	0	1	0	1	1	1	1	1	1	1	1
SLC26A11	0	1	0	0	1	1	0	1	1	1	1	0	0	0	1
PSMC3	0	1	1	0	1	1	0	1	1	1	1	1	1	1	1
CCDC6	1	1	0	0	1	1	0	1	1	1	1	1	1	0	1
AGL	1	1	1	1	1	1	0	1	1	1	1	1	1	1	1
FAM91A1	0	1	1	1	1	1	0	1	1	1	1	1	1	1	1
TMF1	0	1	0	1	1	1	0	1	1	1	1	1	1	1	1
ASPSCR1	0	0	1	0	1	1	0	1	1	1	1	0	0	0	1
HADHB	1	1	1	1	1	1	1	1	1	1	1	1	1	1	1
STK11	1	0	1	1	0	1	0	1	1	1	1	1	1	1	1
MED23	1	0	1	0	1	1	0	1	1	1	1	1	0	0	1
EMC2	1	0	0	0	1	1	1	0	1	1	1	1	0	0	1
NDUFA9	1	1	1	0	1	1	0	1	1	1	1	1	1	1	1
SDHA	1	1	0	1	1	1	1	1	1	1	1	1	1	1	1
SCFD1	1	1	0	0	0	1	0	1	1	1	1	1	1	0	1
PDIA6	0	1	1	1	1	1	1	0	1	1	1	1	1	1	1
LASP1	0	1	1	0	1	1	0	1	1	1	1	1	1	1	1
MARS1	1	1	0	1	0	1	1	0	1	1	1	1	1	1	1
TMEM60	0	0	0	0	1	1	0	1	1	1	1	0	0	0	1
GCC2	1	1	0	0	1	1	0	1	1	1	1	1	1	0	1
PSMD4	1	1	1	0	1	1	0	1	1	1	1	1	1	1	1
TPT1	0	1	1	1	0	1	1	1	1	1	0	0	1	1	1
COPS6	0	1	1	1	1	1	0	1	1	1	1	1	1	1	1
PUF60	0	0	0	1	1	1	0	1	1	1	1	0	0	0	1
SERAC1	0	0	0	0	1	1	0	1	1	1	1	0	0	0	1
YKT6	1	1	1	0	1	1	1	1	1	1	1	1	1	1	1
ETF1	1	1	1	1	0	1	0	1	1	1	1	1	1	1	1
DNAJC3	1	1	1	1	1	1	1	0	1	1	1	1	1	1	1
GOT1	0	0	1	1	1	1	1	1	1	1	1	0	0	1	1
CCDC47	1	1	0	0	1	1	0	1	1	1	1	1	1	0	1
TMEM164	1	1	0	1	0	1	1	0	1	1	1	1	1	1	1
PSMC5	1	0	1	1	1	1	1	1	1	1	1	1	1	1	1
ATG3	1	1	1	0	1	1	0	1	1	1	1	1	1	1	1
PSMD3	0	1	1	1	1	1	1	0	1	1	1	1	1	1	1
VTA1	0	1	0	1	1	1	0	1	1	1	1	1	1	1	1
RABL3	1	1	0	0	0	1	0	1	1	1	1	1	1	0	1
IST1	1	1	0	1	1	1	0	1	1	1	1	1	1	1	1
TALDO1	1	1	1	1	1	1	0	1	1	1	1	1	1	1	1
ATXN7L3	1	1	0	1	1	1	0	1	1	1	1	1	1	1	1
MEAF6	0	0	0	0	1	1	0	1	1	1	1	0	0	0	1
COPB1	1	1	1	0	1	1	0	1	1	1	1	1	1	1	1
RAB21	1	1	0	1	1	1	0	1	1	1	1	1	1	1	1
SND1	0	1	1	0	1	1	0	1	1	1	1	1	1	1	1
PSMD13	0	1	1	1	1	1	1	1	1	1	1	1	1	1	1
MED14	1	0	0	1	1	1	0	1	1	1	1	1	0	0	1
SLC25A3	1	1	1	1	0	1	1	0	1	1	1	1	1	1	1
PDHB	1	1	1	0	1	1	0	1	1	1	1	1	1	1	1
EIF4E3	0	1	0	1	1	1	1	0	1	1	1	1	1	1	1
KIN	1	1	0	1	1	1	0	1	1	1	1	1	1	1	1
RAB7A	1	1	1	1	1	1	0	1	1	1	1	1	1	1	1
ABCF1	0	0	0	1	1	1	0	1	1	1	1	0	0	0	1
TRAPPC2	0	1	0	0	1	1	0	1	1	1	1	0	0	0	1
PIGK	1	1	1	0	1	1	0	1	1	1	1	1	1	1	1
SLC39A7	0	1	1	0	1	1	0	1	1	1	1	1	1	1	1
TTC19	1	0	0	1	1	1	0	1	1	1	1	1	0	0	1
AKAP17A	1	1	1	0	0	1	0	1	1	1	1	1	1	1	1
EXOSC9	1	1	1	0	0	1	0	1	1	1	1	1	1	1	1
DIXDC1	0	1	0	0	1	1	0	1	1	1	1	0	0	0	1
MRPS18A	1	1	0	0	0	1	0	1	1	1	1	1	1	0	1
EIF5B	0	0	1	0	1	1	0	1	1	1	1	0	0	0	1
LRRC59	1	1	1	1	1	1	1	0	1	1	1	1	1	1	1
RPIA	1	1	0	0	1	1	0	1	1	1	1	1	1	0	1
GMPPA	0	1	1	0	1	1	0	1	1	1	1	1	1	1	1
ILK	1	1	1	1	1	1	0	1	1	1	1	1	1	1	1
VPS52	1	1	0	0	0	1	0	1	1	1	1	1	1	0	1
TMEM184C	0	0	0	1	1	1	0	1	1	1	1	0	0	0	1
EMC7	1	1	1	1	1	1	1	1	1	1	1	1	1	1	1
SRPRA	0	1	0	1	1	1	1	1	1	1	1	1	1	1	1
RBM42	0	1	1	1	1	1	0	1	1	1	1	1	1	1	1
CACFD1	0	0	0	0	1	1	1	0	1	1	1	0	0	0	1
SSR3	0	1	1	1	1	1	0	1	1	1	1	1	1	1	1
SMARCB1	1	1	1	1	0	1	0	1	1	1	1	1	1	1	1
NPEPL1	0	1	1	1	1	1	0	1	1	1	1	1	1	1	1
PSMD7	1	1	1	1	1	1	0	1	1	1	1	1	1	1	1
KMT5A	1	0	0	0	1	1	0	1	1	1	1	1	0	0	1
RILPL1	0	1	0	0	1	1	0	1	1	1	1	0	0	0	1
VMP1	1	1	1	1	0	1	0	1	1	1	1	1	1	1	1
KATNB1	0	0	0	1	1	1	1	0	1	1	1	0	0	0	1
TMEM248	1	1	1	1	1	1	0	1	1	1	1	1	1	1	1
PDCD6	1	1	1	1	1	1	0	1	1	1	1	1	1	1	1
NLK	1	1	0	1	0	1	0	1	1	1	1	1	1	1	1
NFAT5	1	1	1	0	0	1	1	1	1	1	1	1	1	1	1
NDUFB9	1	1	0	1	1	1	1	1	1	1	1	1	1	1	1
MED15	1	1	0	1	1	1	0	1	1	1	1	1	1	1	1
TMCO4	1	1	0	1	0	1	0	1	1	1	1	1	1	1	1
OTUD3	1	1	0	1	1	1	0	1	1	1	1	1	1	1	1
COPB2	1	1	1	0	1	1	0	1	1	1	1	1	1	1	1
PPP5C	0	0	0	0	1	1	0	1	1	1	1	0	0	0	1
RALGAPB	1	1	0	1	0	1	0	1	1	1	1	1	1	1	1
TADA2B	0	1	0	0	1	1	0	1	1	1	1	0	0	0	1
LCLAT1	0	0	0	0	1	1	0	1	1	1	1	0	0	0	1
NDUFA13	0	1	1	1	1	1	1	1	1	1	1	1	1	1	1
TBCB	1	1	1	0	0	1	1	1	1	1	1	1	1	1	1
APLF	0	0	1	1	1	1	0	1	1	1	1	0	0	1	1
CRIPT	1	1	0	0	1	1	0	1	1	1	1	1	1	0	1
PSMA3	0	1	1	0	1	1	0	1	1	1	1	1	1	1	1
MED8	1	1	1	0	0	1	0	1	1	1	1	1	1	1	1
COX5A	1	1	1	1	1	1	1	1	1	1	1	1	1	1	1
ZNF830	1	1	0	0	1	1	0	1	1	1	1	1	1	0	1
SF3B2	0	1	1	0	1	1	0	1	1	1	1	1	1	1	1
SPG21	1	1	1	1	1	1	0	1	1	1	1	1	1	1	1
HMGCR	1	1	0	1	0	1	0	1	1	1	1	1	1	1	1
GSTZ1	1	1	1	0	1	1	0	1	1	1	1	1	1	1	1
POP5	1	0	1	1	0	1	0	1	1	1	1	1	1	1	1
ETFA	1	0	0	1	1	1	1	1	1	1	1	1	0	0	1
PSMC1	1	1	0	1	1	1	1	1	1	1	1	1	1	1	1
PDPK1	1	1	1	1	1	1	0	1	1	1	1	1	1	1	1
AP3D1	1	1	1	1	0	1	0	1	1	1	1	1	1	1	1
NDUFS6	0	0	1	0	1	1	0	1	1	1	1	0	0	0	1
COG3	1	0	1	1	1	1	0	1	1	1	1	1	1	1	1
SGPL1	1	1	1	1	1	1	0	1	1	1	1	1	1	1	1
GTF2F1	1	1	0	0	1	1	0	1	1	1	1	1	1	0	1
DPH2	0	0	0	0	1	1	0	1	1	1	1	0	0	0	1
POLDIP3	0	0	0	0	1	1	0	1	1	1	1	0	0	0	1
COPS5	1	1	0	0	0	1	0	1	1	1	1	1	1	0	1
ALYREF	1	1	1	1	0	1	1	0	1	1	1	1	1	1	1
MFSD1	1	1	1	1	1	1	1	1	1	1	1	1	1	1	1
TM9SF3	1	1	1	1	1	1	0	1	1	1	1	1	1	1	1
HADHA	1	1	1	0	1	1	0	1	1	1	1	1	1	1	1
ECPAS	0	0	0	1	1	1	1	0	1	1	1	0	0	0	1
TRPA1	0	0	0	0	1	1	0	1	1	1	1	0	0	0	1
PITHD1	1	1	0	0	1	1	0	1	1	1	1	1	1	0	1
RTF2	1	1	0	0	1	1	0	1	1	1	1	1	1	0	1
KLHDC10	0	1	0	0	1	1	0	1	1	1	1	0	0	0	1
PDCD6IP	0	1	1	0	1	1	0	1	1	1	1	1	1	1	1
DEF8	0	0	1	0	1	1	0	1	1	1	1	0	0	0	1
SLC35B1	1	1	1	1	0	1	0	1	1	1	1	1	1	1	1
VPS18	1	1	0	1	1	1	0	1	1	1	1	1	1	1	1
LNPK	1	1	0	0	0	1	0	1	1	1	1	1	1	0	1
ADRM1	1	0	1	0	1	1	1	1	1	1	1	1	0	0	1
DAZAP2	1	1	0	0	1	1	1	0	1	1	1	1	1	0	1
DDRGK1	1	1	1	1	1	1	1	0	1	1	1	1	1	1	1
CCDC186	0	1	0	0	1	1	0	1	1	1	1	0	0	0	1
EDRF1	1	0	1	1	1	1	0	1	1	1	1	1	1	1	1
MPI	1	1	0	0	0	1	0	1	1	1	1	1	1	0	1
ZDHHC16	0	0	1	0	1	1	0	1	1	1	1	0	0	0	1
SUCLG1	0	1	1	0	1	1	0	1	1	1	1	1	1	1	1
KIAA0232	1	1	1	1	1	1	0	1	1	1	1	1	1	1	1
BRCC3	0	1	1	0	1	1	0	1	1	1	1	1	1	1	1
EXOC4	1	1	1	1	1	1	0	1	1	1	1	1	1	1	1
BLOC1S1	0	0	1	0	1	1	0	1	1	1	1	0	0	0	1
CIR1	1	0	1	0	1	1	0	1	1	1	1	1	0	0	1
ADI1	0	0	1	0	0	1	1	1	1	1	0	0	0	0	1
MRAS	1	0	1	1	1	1	1	0	1	1	1	1	1	1	1
PSMA1	1	1	1	1	0	1	1	1	1	1	1	1	1	1	1
TAF13	1	1	1	0	1	1	0	1	1	1	1	1	1	1	1
CDC40	1	0	1	1	0	1	0	1	1	1	1	1	1	1	1
CHMP2A	1	1	1	0	0	1	0	1	1	1	1	1	1	1	1
HGD	0	0	1	0	1	1	0	1	1	1	1	0	0	0	1
CHTOP	0	0	1	1	1	1	1	0	1	1	1	0	0	1	1
PSMD6	1	1	0	1	1	1	0	1	1	1	1	1	1	1	1
ATG7	0	1	1	1	1	1	0	1	1	1	1	1	1	1	1
STEEP1	0	1	0	1	1	1	0	1	1	1	1	1	1	1	1
AIMP1	0	1	0	0	1	1	0	1	1	1	1	0	0	0	1
ARCN1	1	1	0	0	1	1	0	1	1	1	1	1	1	0	1
RBX1	0	1	1	0	1	1	0	1	1	1	1	1	1	1	1
VPS26C	0	0	0	1	1	1	0	1	1	1	1	0	0	0	1
GORAB	0	0	0	0	1	1	0	1	1	1	1	0	0	0	1
VPS8	0	1	0	1	1	1	0	1	1	1	1	1	1	1	1
SEC61B	0	1	1	0	1	0	1	1	1	1	1	1	1	1	1
LIAS	0	0	0	0	1	1	0	1	1	1	1	0	0	0	1
MRPL28	1	1	1	0	0	1	0	1	1	1	1	1	1	1	1
YIPF6	0	0	0	1	1	1	0	1	1	1	1	0	0	0	1
MAD2L2	0	0	1	1	1	1	0	1	1	1	1	0	0	1	1
NCSTN	0	1	1	1	1	1	0	1	1	1	1	1	1	1	1
DNAJB11	1	1	1	1	1	1	1	1	1	1	1	1	1	1	1
POMP	1	1	1	0	0	1	0	1	1	1	1	1	1	1	1
SNAP29	1	1	1	1	1	1	1	0	1	1	1	1	1	1	1
AP2M1	1	1	0	1	1	1	0	1	1	1	1	1	1	1	1
NUDT21	1	1	0	0	1	1	0	1	1	1	1	1	1	0	1
NDUFS8	0	1	1	1	1	1	0	1	1	1	1	1	1	1	1
VPS35	1	1	1	1	1	1	0	1	1	1	1	1	1	1	1
UGCG	1	1	1	1	1	1	1	1	1	1	1	1	1	1	1
VPS29	1	1	1	1	0	1	0	1	1	1	1	1	1	1	1
C11orf54	0	0	0	0	1	1	0	1	1	1	1	0	0	0	1
SDF4	1	1	0	0	0	1	0	1	1	1	1	1	1	0	1
NAE1	0	1	0	0	1	1	0	1	1	1	1	0	0	0	1
ENSG00000288698	0	1	0	1	1	1	0	1	1	1	1	1	1	1	1
PSMC2	1	1	1	1	1	1	0	1	1	1	1	1	1	1	1
CFDP1	1	1	0	0	0	1	0	1	1	1	1	1	1	0	1
GMPS	0	1	1	1	1	1	0	1	1	1	1	1	1	1	1
CAPZB	1	1	1	1	1	1	1	1	1	1	1	1	1	1	1
PPIL2	0	0	1	1	1	1	0	1	1	1	1	0	0	1	1
PSMC4	1	1	0	1	0	1	1	1	1	1	1	1	1	1	1
SDHAF4	0	1	0	0	1	1	0	1	1	1	1	0	0	0	1
TBCA	0	1	1	1	1	1	0	1	1	1	1	1	1	1	1
ACTR10	0	1	0	0	1	1	0	1	1	1	1	0	0	0	1
ATP6V1D	1	1	1	1	1	1	0	1	1	1	1	1	1	1	1
POLR1C	1	1	1	0	0	1	0	1	1	1	1	1	1	1	1
FH	1	0	1	0	0	1	1	1	1	1	0	0	0	0	1
C1orf131	1	1	0	1	0	1	0	1	1	1	1	1	1	1	1
PDIA3	1	1	1	1	1	1	1	1	1	1	1	1	1	1	1
COMMD10	1	0	1	0	1	1	0	1	1	1	1	1	0	0	1
CACTIN	0	0	0	0	1	1	0	1	1	1	1	0	0	0	1
USE1	0	1	1	0	1	1	0	1	1	1	1	1	1	1	1
MLX	0	1	1	1	1	1	0	1	1	1	1	1	1	1	1
NDUFS4	1	1	1	1	1	1	0	1	1	1	1	1	1	1	1
NDUFB10	0	1	1	1	0	1	1	1	1	1	0	0	1	1	1
UBFD1	1	1	0	0	1	1	0	1	1	1	1	1	1	0	1
GTF2E2	1	1	1	1	1	1	0	1	1	1	1	1	1	1	1
FAF1	0	1	0	1	1	1	0	1	1	1	1	1	1	1	1
VPS28	1	1	1	1	1	1	0	1	1	1	1	1	1	1	1
TM9SF4	1	1	1	0	1	1	0	1	1	1	1	1	1	1	1
PSMB2	0	1	1	1	1	1	1	1	1	1	1	1	1	1	1
NDUFA6	0	0	1	0	0	1	1	1	1	1	0	0	0	0	1
NUBP1	1	1	1	0	0	1	0	1	1	1	1	1	1	1	1
PSMD12	1	1	0	0	1	1	1	1	1	1	1	1	1	0	1
USP14	1	1	0	1	0	1	1	1	1	1	1	1	1	1	1
NAA60	1	1	0	1	1	1	0	1	1	1	1	1	1	1	1
FARSA	1	1	1	1	1	1	0	1	1	1	1	1	1	1	1
ELOC	1	1	0	1	1	1	0	1	1	1	1	1	1	1	1
MLST8	0	0	1	1	1	1	0	1	1	1	1	0	0	1	1
CUL1	1	1	0	1	0	1	0	1	1	1	1	1	1	1	1
SF3B6	0	1	0	0	1	1	0	1	1	1	1	0	0	0	1
DTYMK	1	1	0	1	0	1	0	1	1	1	1	1	1	1	1
COMMD2	0	0	0	0	1	1	0	1	1	1	1	0	0	0	1
MKI67	0	1	0	0	1	1	0	1	1	1	1	0	0	0	1
SLU7	0	0	0	0	1	1	0	1	1	1	1	0	0	0	1
TTC1	1	1	0	1	1	1	0	1	1	1	1	1	1	1	1
CWC15	1	1	1	0	0	1	0	1	1	1	1	1	1	1	1
DDX42	0	1	0	1	1	1	0	1	1	1	1	1	1	1	1
SNF8	1	1	1	0	1	1	0	1	1	1	1	1	1	1	1
ARPC2	1	1	1	1	1	1	0	1	1	1	1	1	1	1	1
CCDC93	0	1	0	1	1	1	0	1	1	1	1	1	1	1	1
NFX1	0	0	1	0	1	1	0	1	1	1	1	0	0	0	1
ATF3	1	1	1	1	1	1	0	1	1	1	1	1	1	1	1
TFEB	1	1	1	1	1	1	1	1	1	1	1	1	1	1	1
PRSS53	0	0	0	1	0	1	0	1	0	0	0	0	0	0	0
H2BC1	1	1	0	0	0	0	0	0	0	0	0	0	0	0	0
SLC6A6	0	1	1	0	0	1	0	1	0	0	0	0	1	1	0
MYH3	1	0	0	0	0	1	0	1	0	0	0	0	0	0	0
CHRNB1	0	1	0	0	1	1	0	0	0	1	1	0	0	0	0
VIPR1	0	1	0	1	0	1	0	1	0	0	0	0	1	1	0
CDH20	0	1	0	1	0	1	0	0	0	0	0	0	0	0	0
SSTR3	0	0	0	0	0	1	0	0	0	0	0	0	0	0	0
GRM2	0	0	0	0	0	1	0	1	0	0	0	0	0	0	0
CAPN2	1	1	0	1	1	1	0	0	0	1	1	1	1	1	0
ITIH4	0	1	0	0	1	0	0	1	0	0	0	0	0	0	0
CHST2	1	0	1	1	0	1	0	0	0	1	1	1	1	1	0
PPIA	0	1	1	0	0	1	0	1	0	0	0	0	1	1	0
USP36	0	1	1	1	1	1	0	0	0	1	1	1	1	1	0
PODN	0	1	0	0	0	1	0	0	0	0	0	0	0	0	0
TRPV2	1	1	1	1	0	1	0	0	0	1	1	1	1	1	0
SCN3A	0	1	1	1	0	0	0	0	0	0	0	0	1	1	0
KCNA3	1	1	1	0	0	0	0	0	0	0	0	1	1	1	0
DHX15	1	0	0	0	1	1	0	0	0	1	1	1	0	0	0
SPINK1	0	0	0	1	0	1	0	1	0	0	0	0	0	0	0
HNRNPA1	0	0	0	0	0	1	1	0	0	0	0	0	0	0	0
POU2F2	0	0	1	0	1	1	0	0	0	1	1	0	0	0	0
SLC13A4	0	0	0	0	0	1	0	1	0	0	0	0	0	0	0
NPR2	0	0	0	0	0	1	0	1	0	0	0	0	0	0	0
GAL3ST4	0	0	0	0	0	1	0	0	0	0	0	0	0	0	0
CAPG	1	1	1	1	1	1	0	0	0	1	1	1	1	1	0
COL19A1	0	0	0	0	0	1	0	1	0	0	0	0	0	0	0
SLC1A7	1	0	0	1	0	1	0	1	0	0	0	0	0	0	0
CHRM3	0	0	0	0	0	1	0	0	0	0	0	0	0	0	0
CHI3L2	1	0	0	1	0	1	0	0	0	0	0	0	0	0	0
ADRA1A	0	0	0	0	0	0	0	0	0	0	0	0	0	0	0
ASIC3	0	1	0	0	0	1	0	0	0	0	0	0	0	0	0
TIMP1	1	1	1	1	1	1	0	0	0	1	1	1	1	1	0
MIP	0	0	0	0	0	0	0	1	0	0	0	0	0	0	0
ADRA2A	0	0	0	0	0	1	0	1	0	0	0	0	0	0	0
SLC22A10	0	1	0	0	1	1	0	0	0	1	1	0	0	0	0
SYTL1	1	1	0	1	0	1	0	0	0	1	1	1	1	1	0
CNTN1	0	0	0	0	0	0	0	0	0	0	0	0	0	0	0
OLFM2	1	0	0	0	0	1	0	1	0	0	0	0	0	0	0
BCO2	0	0	1	1	0	1	0	0	0	0	0	0	0	1	0
B4GALT3	1	0	1	0	1	1	0	0	0	1	1	1	0	0	0
PRDM7	1	0	0	1	0	0	0	0	0	0	0	0	0	0	0
DLX4	0	0	1	0	1	0	0	0	0	0	0	0	0	0	0
COL1A1	0	0	0	0	0	1	0	1	0	0	0	0	0	0	0
PRSS12	1	0	0	0	1	0	0	1	0	0	1	1	0	0	0
FZD1	0	1	1	0	0	1	0	1	0	0	0	0	1	1	0
MOXD1	0	0	0	0	1	1	0	0	0	1	1	0	0	0	0
ADAMTS6	0	0	0	0	0	1	0	1	0	0	0	0	0	0	0
DYNLT2B	1	0	0	0	0	1	0	1	0	0	0	0	0	0	0
SLC5A5	0	0	0	0	0	1	0	1	0	0	0	0	0	0	0
MAMDC2	0	0	0	0	1	0	0	1	0	0	0	0	0	0	0
B3GALT2	0	0	0	0	0	1	0	1	0	0	0	0	0	0	0
SLC23A2	0	1	1	1	1	1	0	0	0	1	1	1	1	1	0
GABRA1	0	0	0	0	0	0	0	0	0	0	0	0	0	0	0
COL4A3	0	0	0	0	0	1	0	1	0	0	0	0	0	0	0
PLA2G1B	0	1	0	0	0	1	0	1	0	0	0	0	0	0	0
CHDH	0	0	0	0	0	1	0	1	0	0	0	0	0	0	0
GLRA3	0	0	0	0	0	0	0	1	0	0	0	0	0	0	0
THAP1	1	0	0	1	0	1	0	0	0	0	0	0	0	0	0
HMGB1	0	1	0	1	1	0	0	1	0	0	1	1	1	1	0
HYAL2	1	0	0	1	1	1	0	0	0	1	1	1	0	0	0
HEBP2	0	1	1	0	0	1	0	0	0	0	0	0	0	0	0
PLPP1	0	1	0	0	1	1	0	0	0	1	1	0	0	0	0
RBM47	0	1	1	1	1	1	0	0	0	1	1	1	1	1	0
CAV1	0	0	0	0	0	1	0	0	0	0	0	0	0	0	0
COL5A3	0	0	0	0	0	0	0	0	0	0	0	0	0	0	0
PCDH9	0	0	0	0	0	0	0	0	0	0	0	0	0	0	0
ERBB2	0	1	0	0	0	1	0	0	0	0	0	0	0	0	0
FUBP1	1	0	1	0	1	1	0	0	0	1	1	1	0	0	0
SLC10A1	0	0	0	0	1	1	0	0	0	1	1	0	0	0	0
SIX5	0	0	0	0	0	1	0	1	0	0	0	0	0	0	0
DMRT1	0	0	0	0	0	0	0	0	0	0	0	0	0	0	0
HSD17B12	1	1	0	0	0	1	0	0	0	1	1	1	1	0	0
ADCY1	0	1	0	1	0	1	0	0	0	0	0	0	0	0	0
KY	0	0	0	0	0	1	0	0	0	0	0	0	0	0	0
HSPB1	0	1	0	0	1	1	0	0	0	1	1	0	0	0	0
HSD17B14	0	1	0	1	0	1	0	0	0	0	0	0	0	0	0
F13A1	1	0	1	1	1	1	0	0	0	1	1	1	1	1	0
SEMA6B	0	1	0	0	0	1	0	1	0	0	0	0	0	0	0
SLC8A1	0	1	1	1	0	1	0	0	0	0	0	0	1	1	0
EPS8L2	1	1	1	1	0	1	0	0	0	1	1	1	1	1	0
NLGN4Y	0	0	0	1	0	0	0	0	0	0	0	0	0	0	0
ABLIM1	1	0	0	0	1	1	0	0	0	1	1	1	0	0	0
MMEL1	0	0	1	1	1	1	0	0	0	1	1	0	0	1	0
SP5	0	0	0	0	0	0	0	0	0	0	0	0	0	0	0
ISX	0	0	0	0	1	0	0	1	0	0	0	0	0	0	0
TFAP2E	0	1	0	1	0	1	0	0	0	0	0	0	0	0	0
CPNE3	1	1	0	0	1	1	0	0	0	1	1	1	1	0	0
DPYSL2	0	1	1	1	0	1	0	0	0	0	0	0	1	1	0
NPM1	0	1	1	0	0	1	0	1	0	0	0	0	1	1	0
DGAT2	0	0	1	1	1	0	0	1	0	0	0	0	0	1	0
DHRS4L2	0	0	1	0	1	1	0	0	0	1	1	0	0	0	0
NRCAM	0	0	0	0	0	0	0	1	0	0	0	0	0	0	0
BDH1	0	0	0	0	0	0	1	0	0	0	0	0	0	0	0
ALPL	1	1	0	0	1	0	0	0	0	0	1	1	1	0	0
BRD2	1	0	1	0	1	1	0	0	0	1	1	1	0	0	0
SLC6A14	1	0	0	0	0	0	0	1	0	0	0	0	0	0	0
ABCC1	1	1	1	1	1	1	0	0	0	1	1	1	1	1	0
NEK1	0	1	0	0	0	1	0	0	0	0	0	0	0	0	0
SLC6A20	1	0	0	0	0	1	0	0	0	0	0	0	0	0	0
CALM1	1	1	0	0	1	1	0	0	0	1	1	1	1	0	0
PKD1L3	0	0	0	0	0	1	0	1	0	0	0	0	0	0	0
GRIN2C	0	0	0	1	0	0	0	0	0	0	0	0	0	0	0
CD55	1	1	1	1	1	1	0	0	0	1	1	1	1	1	0
CTNND1	0	1	0	1	1	1	0	0	0	1	1	1	1	1	0
TCF4	0	0	1	0	1	1	0	0	0	1	1	0	0	0	0
MAGI3	1	0	0	1	0	1	0	1	0	0	0	0	0	0	0
AKR1B1	0	1	0	0	0	1	0	0	0	0	0	0	0	0	0
AMPD2	0	1	1	0	1	1	0	0	0	1	1	1	1	1	0
ROBO3	0	0	0	0	0	0	1	0	0	0	0	0	0	0	0
SYNGAP1	1	0	0	1	0	1	0	1	0	0	0	0	0	0	0
ELAVL1	0	1	1	1	0	1	0	0	0	0	0	0	1	1	0
SGK1	1	1	1	1	0	1	0	0	0	1	1	1	1	1	0
UNC5C	1	0	0	0	0	0	0	1	0	0	0	0	0	0	0
CDK5	1	0	1	0	0	1	0	0	0	0	0	0	0	0	0
PABPC1	0	0	0	1	0	1	0	0	0	0	0	0	0	0	0
EGR1	0	1	0	1	0	1	0	1	0	0	0	0	1	1	0
RUNX3	0	1	1	1	0	0	0	1	0	0	0	0	1	1	0
CNNM3	1	0	0	1	1	1	0	0	0	1	1	1	0	0	0
GPX5	0	1	0	1	1	1	0	0	0	1	1	1	1	1	0
SLC46A3	0	0	1	1	1	0	0	0	0	0	0	0	0	1	0
SAT1	0	1	1	0	0	1	0	0	0	0	0	0	0	0	0
BEST1	0	0	0	0	0	1	1	0	0	0	0	0	0	0	0
RARA	1	0	1	1	1	1	0	0	0	1	1	1	1	1	0
MAP3K11	0	1	1	1	0	1	0	1	0	0	0	0	1	1	0
SRSF5	1	0	0	1	0	1	0	0	0	0	0	0	0	0	0
PDLIM2	0	0	0	1	0	1	0	0	0	0	0	0	0	0	0
EEF1A1	0	1	0	1	0	0	0	1	0	0	0	0	0	0	0
TNNI2	0	0	1	0	0	0	0	1	0	0	0	0	0	0	0
CALCRL	0	1	0	0	1	0	0	0	0	0	0	0	0	0	0
FLVCR1	1	1	1	1	1	1	0	0	0	1	1	1	1	1	0
AHR	1	1	1	1	1	1	0	0	0	1	1	1	1	1	0
SHANK1	0	1	0	1	1	1	0	0	0	1	1	1	1	1	0
IRF9	1	1	1	1	1	1	0	0	0	1	1	1	1	1	0
TJP2	0	1	0	1	0	0	0	0	0	0	0	0	0	0	0
TOX4	0	0	1	0	0	0	0	1	0	0	0	0	0	0	0
ZNF592	0	1	0	0	0	1	0	0	0	0	0	0	0	0	0
RBM4	0	1	0	0	0	1	0	0	0	0	0	0	0	0	0
TXNDC12	1	1	0	0	0	0	0	0	0	0	0	0	0	0	0
RSPO4	1	0	0	0	0	1	0	0	0	0	0	0	0	0	0
ID2	1	1	1	0	1	0	0	1	0	0	1	1	1	1	0
RIMS3	1	0	1	1	0	1	0	0	0	1	1	1	1	1	0
NAV1	0	1	0	1	1	0	0	1	0	0	1	1	1	1	0
PRDX1	1	1	1	1	1	0	0	0	0	0	1	1	1	1	0
TENM1	0	0	0	1	0	0	0	1	0	0	0	0	0	0	0
SUMO2	1	1	1	1	1	1	0	0	0	1	1	1	1	1	0
GGT1	0	0	0	0	0	1	0	1	0	0	0	0	0	0	0
TEKT4	0	0	0	0	0	1	0	0	0	0	0	0	0	0	0
MPV17	0	1	0	0	0	1	0	0	0	0	0	0	0	0	0
ZFHX3	0	1	1	1	0	0	0	0	0	0	0	0	1	1	0
PRKG2	1	0	0	0	0	1	0	1	0	0	0	0	0	0	0
TCF7	0	0	0	1	1	0	0	1	0	0	0	0	0	0	0
HOXB7	0	0	0	1	0	0	0	0	0	0	0	0	0	0	0
GPC2	0	1	0	1	0	0	0	1	0	0	0	0	0	0	0
LAMB2	1	0	0	0	0	1	0	0	0	0	0	0	0	0	0
RHAG	0	0	0	0	1	1	0	0	0	1	1	0	0	0	0
SNAI1	0	1	1	0	0	1	0	0	0	0	0	0	0	0	0
SLC7A9	0	1	0	0	0	1	0	0	0	0	0	0	0	0	0
NRXN2	0	0	0	1	0	1	0	0	0	0	0	0	0	0	0
UBR2	0	0	0	0	0	1	0	0	0	0	0	0	0	0	0
EIF4A1	0	0	1	0	1	1	0	0	0	1	1	0	0	0	0
B3GAT3	0	0	1	0	0	1	0	1	0	0	0	0	0	0	0
FOXK2	0	0	1	0	0	0	0	1	0	0	0	0	0	0	0
NFIC	0	0	1	0	0	1	0	0	0	0	0	0	0	0	0
LDLR	1	1	0	0	0	1	0	0	0	1	1	1	1	0	0
KANK3	0	0	1	0	0	1	0	0	0	0	0	0	0	0	0
SSBP4	1	0	0	1	1	1	0	0	0	1	1	1	0	0	0
CAMSAP1	0	1	0	0	0	1	0	0	0	0	0	0	0	0	0
KCNIP2	0	0	0	1	0	1	0	0	0	0	0	0	0	0	0
DNAH8	0	0	0	1	0	1	0	0	0	0	0	0	0	0	0
NPAS1	1	1	0	1	0	1	0	0	0	1	1	1	1	1	0
ANP32B	0	1	0	0	0	1	0	1	0	0	0	0	0	0	0
SLC28A3	0	1	0	0	0	0	0	0	0	0	0	0	0	0	0
GAB3	1	0	1	1	1	1	0	0	0	1	1	1	1	1	0
SLC4A2	1	0	1	0	0	1	0	1	0	0	0	0	0	0	0
EGFL7	0	0	0	0	0	1	0	1	0	0	0	0	0	0	0
OXTR	1	0	0	0	1	0	0	0	0	0	0	0	0	0	0
SHROOM2	1	0	0	1	0	1	0	1	0	0	0	0	0	0	0
KDM2A	1	0	1	1	1	1	0	0	0	1	1	1	1	1	0
TAP1	0	0	1	0	1	1	0	0	0	1	1	0	0	0	0
MEF2C	0	0	1	0	1	1	0	0	0	1	1	0	0	0	0
SLC12A2	1	0	1	1	0	1	0	0	0	1	1	1	1	1	0
SIPA1	0	1	0	1	0	1	0	0	0	0	0	0	0	0	0
LMNA	1	1	0	0	0	1	0	0	0	1	1	1	1	0	0
AQP3	0	0	0	1	1	0	0	0	0	0	0	0	0	0	0
NR2F6	0	0	0	0	1	0	0	0	0	0	0	0	0	0	0
BMP8B	0	1	0	0	0	0	0	0	0	0	0	0	0	0	0
ENPP2	0	1	1	0	0	1	0	0	0	0	0	0	0	0	0
EYA3	1	0	0	1	0	1	0	0	0	0	0	0	0	0	0
ADGRL1	0	1	0	0	0	1	0	1	0	0	0	0	0	0	0
MFNG	1	1	0	1	1	1	0	0	0	1	1	1	1	1	0
SUN2	1	1	0	1	1	1	0	0	0	1	1	1	1	1	0
RAB3D	0	1	1	1	0	1	0	0	0	0	0	0	1	1	0
PIK3R1	1	0	0	0	1	1	0	0	0	1	1	1	0	0	0
IRS2	1	0	1	0	0	1	0	0	0	0	0	0	0	0	0
TNNT1	0	0	1	0	0	0	0	1	0	0	0	0	0	0	0
PPFIA3	1	1	0	1	0	1	0	0	0	1	1	1	1	1	0
SLIT1	0	0	0	1	0	0	0	0	0	0	0	0	0	0	0
ARRB2	1	1	1	1	0	1	0	0	0	1	1	1	1	1	0
DOCK2	1	1	1	1	1	1	0	0	0	1	1	1	1	1	0
DPEP2	0	0	1	0	1	0	0	0	0	0	0	0	0	0	0
MAST3	1	0	0	1	0	1	0	0	0	0	0	0	0	0	0
SYT5	0	0	0	1	1	0	0	1	0	0	0	0	0	0	0
UTRN	0	1	1	1	0	0	1	1	0	0	0	0	1	1	1
PDZD4	0	0	0	0	0	1	0	0	0	0	0	0	0	0	0
DYRK4	0	0	1	0	0	1	0	0	0	0	0	0	0	0	0
HNRNPL	1	1	0	1	1	0	0	1	0	0	1	1	1	1	0
NIPA2	1	1	1	1	1	1	0	0	0	1	1	1	1	1	0
LONRF1	0	0	0	0	1	1	0	0	0	1	1	0	0	0	0
SEPTIN10	0	1	0	0	0	1	0	1	0	0	0	0	0	0	0
FLI1	1	1	0	1	1	1	0	0	0	1	1	1	1	1	0
GSTT2B	0	1	0	1	1	0	0	0	0	0	0	0	1	1	0
SHF	1	0	1	0	0	1	0	1	0	0	0	0	0	0	0
FOXD1	0	0	0	0	0	1	0	0	0	0	0	0	0	0	0
FBN1	0	0	0	0	0	1	0	0	0	0	0	0	0	0	0
HOMER3	1	1	1	0	0	1	0	0	0	1	1	1	1	1	0
MAP1LC3B	1	1	1	0	0	1	0	0	0	1	1	1	1	1	0
ELL	1	0	1	0	1	1	0	0	0	1	1	1	0	0	0
MEX3C	0	0	0	1	0	1	0	0	0	0	0	0	0	0	0
MAMSTR	1	1	0	1	1	1	0	0	0	1	1	1	1	1	0
CDC25B	0	0	0	0	0	0	0	0	0	0	0	0	0	0	0
STMN1	0	0	1	0	0	1	0	1	0	0	0	0	0	0	0
SLC51A	0	0	0	1	0	0	0	0	0	0	0	0	0	0	0
MAPRE1	1	1	1	0	1	0	0	0	0	0	1	1	1	1	0
LLGL2	0	1	1	0	0	1	0	1	0	0	0	0	1	1	0
CAMK2G	1	0	0	0	0	1	0	1	0	0	0	0	0	0	0
AGO3	1	0	1	1	1	1	0	0	0	1	1	1	1	1	0
TFCP2	0	0	1	0	1	1	0	0	0	1	1	0	0	0	0
SLC2A4RG	0	0	0	1	0	1	1	0	0	0	0	0	0	0	0
FGFR1	0	0	0	0	0	0	0	0	0	0	0	0	0	0	0
PPP2R2A	1	1	0	0	1	1	0	0	0	1	1	1	1	0	0
TEAD2	0	1	0	0	0	1	0	1	0	0	0	0	0	0	0
SV2A	0	0	0	0	1	0	0	0	0	0	0	0	0	0	0
NAALADL1	0	0	0	0	0	0	0	1	0	0	0	0	0	0	0
ANO5	0	0	0	1	1	1	0	0	0	1	1	0	0	0	0
PIP5K1A	1	1	0	1	1	1	0	0	0	1	1	1	1	1	0
RORA	0	0	0	1	1	0	0	0	0	0	0	0	0	0	0
GNAQ	0	1	1	1	0	1	0	1	0	0	0	0	1	1	0
WAS	0	0	1	0	0	1	0	1	0	0	0	0	0	0	0
CACNA1F	0	0	0	1	0	1	0	0	0	0	0	0	0	0	0
DNASE1	0	0	1	1	1	1	0	0	0	1	1	0	0	1	0
AMY2B	0	0	0	0	1	0	0	1	0	0	0	0	0	0	0
NTRK1	0	0	0	0	0	0	0	0	0	0	0	0	0	0	0
TXK	1	0	0	0	0	1	0	1	0	0	0	0	0	0	0
ELF1	1	1	0	0	1	0	0	1	0	0	1	1	1	0	0
DDR1	0	1	1	0	1	0	0	1	0	0	1	1	1	1	0
NDRG1	0	1	1	1	0	1	0	0	0	0	0	0	1	1	0
RIMBP2	0	0	0	1	0	1	0	1	0	0	0	0	0	0	0
ACE	0	0	0	0	1	0	0	1	0	0	0	0	0	0	0
FERMT3	0	1	1	1	0	1	0	0	0	0	0	0	1	1	0
NEDD4L	1	1	0	1	1	1	0	0	0	1	1	1	1	1	0
PLCB2	0	1	1	1	1	1	0	0	0	1	1	1	1	1	0
SYNGR2	1	1	1	1	1	1	0	0	0	1	1	1	1	1	0
RAD54B	1	1	0	0	1	1	0	0	0	1	1	1	1	0	0
KHDRBS1	0	0	1	1	0	1	0	1	0	0	0	0	0	1	0
KIF2A	1	0	0	1	0	1	0	1	0	0	0	0	0	0	0
SOX8	0	1	0	0	0	0	0	0	0	0	0	0	0	0	0
ANK3	0	1	0	0	0	1	0	1	0	0	0	0	0	0	0
PTPRS	0	0	1	1	0	1	0	1	0	0	0	0	0	1	0
NKAIN1	0	1	0	1	0	1	0	1	0	0	0	0	1	1	0
HIPK1	1	0	0	1	1	1	0	0	0	1	1	1	0	0	0
CLK1	0	0	0	0	0	1	1	0	0	0	0	0	0	0	0
YTHDF2	1	1	0	0	1	1	0	0	0	1	1	1	1	0	0
SFRP5	0	0	0	0	0	0	0	0	0	0	0	0	0	0	0
LOXL3	0	0	1	0	1	1	0	0	0	1	1	0	0	0	0
EBF1	0	0	0	0	0	0	0	0	0	0	0	0	0	0	0
REEP4	0	1	1	1	1	1	0	0	0	1	1	1	1	1	0
ITGA6	1	0	0	0	0	0	1	1	0	0	0	0	0	0	1
IGF2BP2	1	0	0	1	0	1	0	0	0	0	0	0	0	0	0
CCND3	1	0	0	0	0	1	0	0	0	0	0	0	0	0	0
TXLNG	0	0	0	0	1	1	0	0	0	1	1	0	0	0	0
TCP11L2	0	0	0	1	0	1	0	1	0	0	0	0	0	0	0
SLC2A3	0	1	0	1	0	1	0	0	0	0	0	0	0	0	0
CELSR1	0	0	0	0	0	1	0	0	0	0	0	0	0	0	0
PLCXD1	0	1	1	1	1	0	0	1	0	0	1	1	1	1	0
FAM120A	0	1	1	1	0	1	0	0	0	0	0	0	1	1	0
PKN1	1	0	1	0	0	1	0	1	0	0	0	0	0	0	0
KMT2A	0	1	0	0	0	1	0	1	0	0	0	0	0	0	0
TOR1A	1	0	1	1	1	1	0	0	0	1	1	1	1	1	0
SPRY1	0	1	0	0	0	1	1	0	0	0	0	0	0	0	0
SMYD2	0	0	0	1	0	1	0	0	0	0	0	0	0	0	0
MGAT4A	1	1	1	0	1	1	0	0	0	1	1	1	1	1	0
FRYL	1	0	0	0	1	1	0	0	0	1	1	1	0	0	0
KIRREL3	0	0	1	0	0	0	0	0	0	0	0	0	0	0	0
RHOA	1	1	1	1	1	1	0	0	0	1	1	1	1	1	0
PIEZO1	1	1	1	1	0	1	0	0	0	1	1	1	1	1	0
MAPK1	1	0	1	1	1	1	0	0	0	1	1	1	1	1	0
SLC6A4	0	1	0	0	0	0	0	0	0	0	0	0	0	0	0
NXF1	0	0	1	1	0	1	0	1	0	0	0	0	0	1	0
EML3	0	1	0	1	1	1	0	0	0	1	1	1	1	1	0
RYR1	0	0	0	0	0	1	0	0	0	0	0	0	0	0	0
RAPGEF5	0	1	0	0	0	1	0	0	0	0	0	0	0	0	0
CACNA1I	0	0	0	0	0	1	0	0	0	0	0	0	0	0	0
MIER1	0	0	0	0	1	1	0	0	0	1	1	0	0	0	0
TTYH3	1	1	1	1	1	1	0	0	0	1	1	1	1	1	0
MYT1L	0	0	0	0	0	1	0	1	0	0	0	0	0	0	0
LAMA2	0	0	0	1	0	1	0	0	0	0	0	0	0	0	0
BTF3	0	0	0	1	0	0	0	0	0	0	0	0	0	0	0
HNRNPDL	0	1	0	0	0	1	0	0	0	0	0	0	0	0	0
AXIN1	0	0	0	0	1	1	0	0	0	1	1	0	0	0	0
SRSF11	0	1	1	0	1	1	0	0	0	1	1	1	1	1	0
TMCC1	1	0	1	1	0	1	0	0	0	1	1	1	1	1	0
STAC3	0	0	1	0	0	1	0	0	0	0	0	0	0	0	0
CUBN	0	0	0	0	0	0	0	0	0	0	0	0	0	0	0
SLC2A6	0	1	1	1	1	1	0	0	0	1	1	1	1	1	0
BHMT	0	0	0	0	0	1	0	0	0	0	0	0	0	0	0
PSIP1	0	0	0	0	0	0	0	1	0	0	0	0	0	0	0
HDC	0	0	0	1	0	1	0	1	0	0	0	0	0	0	0
KCND3	0	0	0	0	0	0	0	0	0	0	0	0	0	0	0
LRRN3	0	0	0	0	0	1	0	0	0	0	0	0	0	0	0
PHF1	1	0	0	1	0	0	0	0	0	0	0	0	0	0	0
CSRNP1	1	0	1	1	1	1	0	0	0	1	1	1	1	1	0
HMCN1	0	0	0	0	0	1	0	0	0	0	0	0	0	0	0
MIB2	0	0	1	1	1	0	0	1	0	0	0	0	0	1	0
RPH3A	0	0	1	0	1	1	0	0	0	1	1	0	0	0	0
ESRP2	0	0	0	0	0	1	0	0	0	0	0	0	0	0	0
SALL2	0	1	0	1	0	1	0	0	0	0	0	0	0	0	0
WWP2	1	1	0	1	1	1	0	0	0	1	1	1	1	1	0
SETD1B	1	1	0	1	1	1	0	0	0	1	1	1	1	1	0
JPH1	0	1	0	0	1	1	0	0	0	1	1	0	0	0	0
MEIS1	0	0	0	1	0	1	0	0	0	0	0	0	0	0	0
BBOX1	0	0	0	1	0	1	1	0	0	0	0	0	0	0	0
CDKL1	0	0	0	0	0	1	0	0	0	0	0	0	0	0	0
MAP4K2	0	0	0	1	0	1	0	1	0	0	0	0	0	0	0
ENTPD6	1	1	1	0	1	1	0	0	0	1	1	1	1	1	0
TPPP3	0	1	1	0	1	0	0	1	0	0	1	1	1	1	0
ARID4B	0	0	0	0	0	1	0	1	0	0	0	0	0	0	0
PLK3	0	1	1	1	0	1	0	1	0	0	0	0	1	1	0
ZSWIM6	1	1	1	1	1	0	0	1	0	0	1	1	1	1	0
NDST2	0	0	1	0	0	1	0	0	0	0	0	0	0	0	0
NARF	0	1	0	0	0	1	0	1	0	0	0	0	0	0	0
MCOLN1	1	1	1	1	1	1	0	0	0	1	1	1	1	1	0
PYCR2	1	1	1	0	0	1	0	0	0	1	1	1	1	1	0
OXR1	1	0	1	1	1	1	0	0	0	1	1	1	1	1	0
PPFIBP2	0	1	0	1	0	1	0	0	0	0	0	0	0	0	0
ABI1	0	1	1	0	0	1	0	1	0	0	0	0	1	1	0
DNAJC5	1	1	1	1	1	1	0	0	0	1	1	1	1	1	0
HOXB4	0	0	1	0	0	0	0	0	0	0	0	0	0	0	0
FARP2	1	1	1	1	0	0	0	0	0	0	0	1	1	1	0
RETREG1	0	0	0	0	1	1	0	0	0	1	1	0	0	0	0
EEF1B2	0	1	0	0	0	0	0	0	0	0	0	0	0	0	0
ADGRG2	1	1	0	1	0	0	0	0	0	0	0	1	1	1	0
PKD2	0	0	0	1	0	1	0	0	0	0	0	0	0	0	0
ATXN7	1	0	0	1	0	1	0	0	0	0	0	0	0	0	0
AOX1	0	0	0	1	0	1	0	0	0	0	0	0	0	0	0
SRPK2	1	1	0	0	0	1	0	0	0	1	1	1	1	0	0
SLC49A4	1	1	0	1	1	1	0	0	0	1	1	1	1	1	0
HSPA4	1	1	0	1	1	0	0	0	0	0	1	1	1	1	0
GORASP2	0	1	0	1	1	1	0	0	0	1	1	1	1	1	0
PBX2	0	0	1	0	0	0	0	1	0	0	0	0	0	0	0
RXRA	0	1	1	1	0	1	0	0	0	0	0	0	1	1	0
NR4A2	0	1	1	1	0	1	1	0	0	0	0	0	1	1	0
NANOS1	0	0	0	0	1	0	0	0	0	0	0	0	0	0	0
DLL1	0	0	0	0	0	1	0	0	0	0	0	0	0	0	0
APBB1	0	1	0	0	0	1	0	1	0	0	0	0	0	0	0
FAT1	0	0	0	1	1	1	0	0	0	1	1	0	0	0	0
SFXN1	1	1	0	0	1	1	0	0	0	1	1	1	1	0	0
DTX2	1	1	1	0	1	0	0	0	0	0	1	1	1	1	0
CHD4	0	0	1	0	0	1	0	1	0	0	0	0	0	0	0
FOXC1	0	0	0	0	0	1	0	0	0	0	0	0	0	0	0
UNC13D	1	1	0	1	1	1	0	0	0	1	1	1	1	1	0
DTNBP1	0	0	1	0	1	0	0	1	0	0	0	0	0	0	0
SPG7	0	0	0	1	1	1	0	0	0	1	1	0	0	0	0
KCNAB2	1	0	1	0	0	1	0	0	0	0	0	0	0	0	0
ACAP1	1	1	0	1	0	1	0	0	0	1	1	1	1	1	0
NOS3	1	1	0	1	0	1	0	0	0	1	1	1	1	1	0
THSD4	0	0	0	0	1	0	0	1	0	0	0	0	0	0	0
TSHR	0	0	0	0	0	0	0	1	0	0	0	0	0	0	0
APBA2	0	0	0	0	0	1	0	0	0	0	0	0	0	0	0
MTA1	1	0	0	1	1	1	0	0	0	1	1	1	0	0	0
ESRRA	0	0	0	1	0	1	0	1	0	0	0	0	0	0	0
TNRC6B	1	0	0	0	0	1	0	1	0	0	0	0	0	0	0
CBX7	0	0	1	0	1	1	0	0	0	1	1	0	0	0	0
KLF2	0	0	1	1	0	0	0	1	0	0	0	0	0	1	0
HOOK3	1	1	0	1	0	1	0	0	0	1	1	1	1	1	0
BMP1	1	0	0	0	0	0	0	1	0	0	0	0	0	0	0
MAPK8	0	1	0	1	0	1	0	0	0	0	0	0	0	0	0
CPE	1	1	0	0	1	0	0	1	0	0	1	1	1	0	0
P4HB	0	1	1	1	0	1	0	1	0	0	0	0	1	1	0
ABCA5	0	0	1	1	0	1	0	1	0	0	0	0	0	1	0
MPRIP	0	1	1	1	0	1	0	0	0	0	0	0	1	1	0
DNMT3A	0	0	0	0	0	0	0	0	0	0	0	0	0	0	0
TRAM1	1	0	1	0	1	0	0	0	0	0	0	0	0	0	0
CRACR2A	0	0	0	1	1	1	0	0	0	1	1	0	0	0	0
SCUBE2	0	0	0	0	0	1	0	0	0	0	0	0	0	0	0
SMYD4	0	0	0	0	0	1	0	1	0	0	0	0	0	0	0
ATP5MC1	1	1	0	1	0	0	1	1	0	0	0	1	1	1	1
ADARB1	0	0	0	1	0	1	0	0	0	0	0	0	0	0	0
SPATA13	0	1	0	1	0	1	0	1	0	0	0	0	1	1	0
UGGT1	1	1	1	1	1	1	0	0	0	1	1	1	1	1	0
MSX1	0	0	0	1	0	1	0	0	0	0	0	0	0	0	0
CPEB4	0	1	1	1	0	1	0	0	0	0	0	0	1	1	0
CYB561A3	1	1	1	0	0	1	0	0	0	1	1	1	1	1	0
ARHGAP21	0	1	0	1	0	1	0	1	0	0	0	0	1	1	0
KPNA6	1	0	0	1	0	1	0	0	0	0	0	0	0	0	0
USP16	0	0	0	1	0	1	0	0	0	0	0	0	0	0	0
SESN1	1	0	0	0	0	1	0	0	0	0	0	0	0	0	0
CRHR1	0	1	0	0	0	0	0	0	0	0	0	0	0	0	0
CEP290	1	0	0	0	0	1	0	0	0	0	0	0	0	0	0
DAGLB	1	1	1	1	1	0	0	1	0	0	1	1	1	1	0
DHFR	0	0	1	1	1	1	0	0	0	1	1	0	0	1	0
PXDN	0	0	0	1	0	0	0	0	0	0	0	0	0	0	0
ALG13	1	1	0	0	1	1	0	0	0	1	1	1	1	0	0
HCFC1	0	0	1	0	0	1	0	0	0	0	0	0	0	0	0
SRD5A1	1	0	1	0	1	1	0	0	0	1	1	1	0	0	0
ACOX1	1	1	1	1	0	1	0	0	0	1	1	1	1	1	0
CNGA1	0	0	0	0	0	0	0	0	0	0	0	0	0	0	0
LDLRAD3	0	1	1	1	0	1	0	1	0	0	0	0	1	1	0
NTN5	0	1	0	0	0	1	0	1	0	0	0	0	0	0	0
BCL11B	0	1	1	0	0	1	0	1	0	0	0	0	1	1	0
NINJ1	0	1	1	1	1	0	0	1	0	0	1	1	1	1	0
SPECC1	0	1	1	1	0	1	0	1	0	0	0	0	1	1	0
ATXN2L	1	1	1	1	1	1	0	0	0	1	1	1	1	1	0
ORAI1	1	0	0	0	0	1	0	0	0	0	0	0	0	0	0
PARD6A	0	0	0	1	0	1	0	1	0	0	0	0	0	0	0
RBL2	0	1	0	0	0	0	0	1	0	0	0	0	0	0	0
SLC12A7	1	1	1	1	1	1	0	0	0	1	1	1	1	1	0
AARS2	0	1	0	0	0	1	0	0	0	0	0	0	0	0	0
SLC34A1	0	0	0	0	0	0	1	0	0	0	0	0	0	0	0
YBX3	1	1	0	1	0	1	0	0	0	1	1	1	1	1	0
SLC22A1	0	0	0	0	1	0	1	0	0	0	0	0	0	0	0
NID1	0	0	0	0	0	1	0	0	0	0	0	0	0	0	0
ZNFX1	0	0	1	0	0	1	0	1	0	0	0	0	0	0	0
ABHD17A	1	0	0	1	0	1	0	1	0	0	0	0	0	0	0
GATAD2A	1	1	0	0	1	1	0	0	0	1	1	1	1	0	0
UNC13A	0	1	0	0	0	1	0	0	0	0	0	0	0	0	0
FMN1	1	0	0	0	0	1	0	0	0	0	0	0	0	0	0
GPR137B	1	1	1	1	1	1	0	0	0	1	1	1	1	1	0
MYO9B	0	1	1	1	0	1	0	1	0	0	0	0	1	1	0
MALT1	0	1	0	1	1	0	0	0	0	0	0	0	1	1	0
ASXL1	0	1	0	1	0	1	0	0	0	0	0	0	0	0	0
G3BP2	1	1	0	1	0	1	0	0	0	1	1	1	1	1	0
SEC31A	0	1	1	1	1	0	0	0	0	0	0	0	1	1	0
RHBDF2	1	1	0	1	1	1	0	0	0	1	1	1	1	1	0
C1GALT1	0	0	0	0	1	0	0	0	0	0	0	0	0	0	0
CDC14A	1	0	0	1	0	1	0	0	0	0	0	0	0	0	0
KDELR2	0	1	1	1	1	1	0	0	0	1	1	1	1	1	0
GRHL1	0	1	0	0	0	0	0	0	0	0	0	0	0	0	0
ONECUT1	0	0	0	0	0	0	0	0	0	0	0	0	0	0	0
DHH	0	1	0	0	0	0	0	0	0	0	0	0	0	0	0
E2F3	0	1	0	0	1	1	0	0	0	1	1	0	0	0	0
STAT6	1	0	1	1	1	1	0	0	0	1	1	1	1	1	0
AGBL3	0	0	0	0	0	1	0	0	0	0	0	0	0	0	0
CLASP2	0	0	0	1	0	1	0	1	0	0	0	0	0	0	0
CNDP2	1	1	1	1	0	0	0	1	0	0	0	1	1	1	0
FXR1	0	0	0	0	1	0	0	0	0	0	0	0	0	0	0
HYKK	0	0	0	0	0	1	0	0	0	0	0	0	0	0	0
GPAT2	0	0	0	0	0	0	0	0	0	0	0	0	0	0	0
ADGRA1	1	1	0	1	0	0	0	0	0	0	0	1	1	1	0
AMOTL1	0	1	1	0	0	1	0	1	0	0	0	0	1	1	0
PHIP	1	0	1	0	1	1	0	0	0	1	1	1	0	0	0
RPL36A	0	0	0	1	0	0	0	0	0	0	0	0	0	0	0
TMEM161A	0	0	1	1	0	0	0	0	0	0	0	0	0	1	0
CACHD1	0	1	0	0	0	1	0	1	0	0	0	0	0	0	0
POGZ	0	1	0	0	0	0	0	0	0	0	0	0	0	0	0
RBPMS	1	0	1	1	1	1	0	0	0	1	1	1	1	1	0
CACNA2D2	0	0	0	0	0	1	0	0	0	0	0	0	0	0	0
CPNE5	0	1	0	1	0	1	0	0	0	0	0	0	0	0	0
PRICKLE3	0	0	0	0	0	1	0	0	0	0	0	0	0	0	0
MOV10	1	0	0	0	0	1	0	0	0	0	0	0	0	0	0
GRIP1	0	1	0	0	0	0	0	0	0	0	0	0	0	0	0
ATP6AP1	0	1	1	1	0	1	0	1	0	0	0	0	1	1	0
TSC1	0	0	0	1	0	1	0	0	0	0	0	0	0	0	0
TRIO	0	1	0	0	0	0	0	1	0	0	0	0	0	0	0
UBE2E3	1	0	1	0	1	1	0	0	0	1	1	1	0	0	0
RPL31	0	0	0	1	0	0	0	0	0	0	0	0	0	0	0
CTDSP2	1	0	1	0	1	1	0	0	0	1	1	1	0	0	0
WWC3	0	0	0	1	0	0	0	0	0	0	0	0	0	0	0
JADE2	0	0	0	0	0	1	0	1	0	0	0	0	0	0	0
USP33	1	1	0	1	0	1	0	0	0	1	1	1	1	1	0
OSBPL7	1	0	0	1	1	1	0	0	0	1	1	1	0	0	0
MECOM	0	0	0	0	0	0	0	1	0	0	0	0	0	0	0
PARP2	0	0	0	1	0	0	0	0	0	0	0	0	0	0	0
CAMTA1	0	0	0	1	0	1	0	0	0	0	0	0	0	0	0
SRCAP	1	0	1	0	0	1	0	1	0	0	0	0	0	0	0
RCBTB2	0	0	1	1	0	1	0	0	0	0	0	0	0	1	0
CLSTN1	1	0	0	1	1	0	0	1	0	0	1	1	0	0	0
PCNX1	1	0	0	1	0	1	0	1	0	0	0	0	0	0	0
MAPKBP1	1	0	0	1	1	0	0	0	0	0	0	0	0	0	0
CEP170	0	1	0	1	1	0	0	0	0	0	0	0	1	1	0
FOXN3	1	1	0	1	1	1	0	0	0	1	1	1	1	1	0
MBD2	1	1	1	1	0	1	0	0	0	1	1	1	1	1	0
ADAMTSL1	0	0	0	1	0	0	0	0	0	0	0	0	0	0	0
MLLT3	1	0	0	0	0	1	0	1	0	0	0	0	0	0	0
TP53BP2	0	0	0	1	0	1	0	1	0	0	0	0	0	0	0
NKX2-1	0	0	0	0	0	0	0	0	0	0	0	0	0	0	0
SIRT2	0	1	1	1	0	1	0	0	0	0	0	0	1	1	0
FOXA1	0	0	0	0	0	0	0	0	0	0	0	0	0	0	0
SLC25A45	0	0	0	0	0	1	0	0	0	0	0	0	0	0	0
DNAJB1	0	1	0	0	0	1	0	1	0	0	0	0	0	0	0
NUDT3	0	1	1	0	0	1	0	0	0	0	0	0	0	0	0
TACR2	0	0	0	0	0	0	0	0	0	0	0	0	0	0	0
L3MBTL3	0	0	0	1	1	1	0	0	0	1	1	0	0	0	0
PPA1	1	1	0	1	0	0	0	0	0	0	0	1	1	1	0
ESCO1	0	0	0	1	0	0	0	0	0	0	0	0	0	0	0
ADAMTS2	0	0	0	1	0	0	0	0	0	0	0	0	0	0	0
TCEA1	0	1	0	0	1	0	0	1	0	0	0	0	0	0	0
OTOF	0	0	0	0	0	0	0	0	0	0	0	0	0	0	0
SMARCA4	1	1	0	1	1	0	0	1	0	0	1	1	1	1	0
ZNF703	0	0	1	1	0	0	0	0	0	0	0	0	0	1	0
SERBP1	0	1	1	0	0	1	0	1	0	0	0	0	1	1	0
LAMA5	0	1	0	0	0	1	0	0	0	0	0	0	0	0	0
P3H1	0	1	0	1	1	1	0	0	0	1	1	1	1	1	0
PURA	0	0	0	0	1	1	0	0	0	1	1	0	0	0	0
RBM38	0	0	0	1	0	0	0	0	0	0	0	0	0	0	0
SBF1	1	1	1	0	1	1	0	0	0	1	1	1	1	1	0
ACVR2A	1	0	0	1	0	1	0	1	0	0	0	0	0	0	0
DUOXA1	0	0	0	0	0	1	0	1	0	0	0	0	0	0	0
MALRD1	0	0	0	0	0	0	0	0	0	0	0	0	0	0	0
ETV6	0	0	1	1	1	1	0	0	0	1	1	0	0	1	0
HTR2B	1	0	0	1	0	0	0	0	0	0	0	0	0	0	0
CTBP1	0	0	1	0	0	1	1	0	0	0	0	0	0	0	0
RNF24	1	1	1	0	1	1	0	0	0	1	1	1	1	1	0
TFDP1	0	1	0	0	0	1	0	0	0	0	0	0	0	0	0
PANK2	1	1	1	1	1	1	0	0	0	1	1	1	1	1	0
PTPN4	1	0	0	0	0	1	0	1	0	0	0	0	0	0	0
KCNH2	0	1	0	0	0	0	0	1	0	0	0	0	0	0	0
GDF11	0	1	0	0	0	1	0	0	0	0	0	0	0	0	0
FMNL1	1	1	1	1	0	0	1	1	0	0	0	1	1	1	1
PIP4K2A	0	1	1	0	1	1	0	0	0	1	1	1	1	1	0
HNRNPR	0	0	0	0	1	0	0	0	0	0	0	0	0	0	0
ENSG00000286231	0	0	0	1	0	0	1	0	0	0	0	0	0	0	0
XPNPEP1	0	1	1	1	1	0	0	1	0	0	1	1	1	1	0
CPT1A	0	0	1	1	1	1	0	0	0	1	1	0	0	1	0
ZC3H12A	1	1	0	1	1	1	0	0	0	1	1	1	1	1	0
FRMD4B	0	1	1	1	1	0	0	1	0	0	1	1	1	1	0
TES	1	1	0	0	1	1	0	0	0	1	1	1	1	0	0
SEC61A1	0	1	1	0	1	0	0	1	0	0	1	1	1	1	0
GATA3	1	0	0	0	0	0	0	0	0	0	0	0	0	0	0
NR1D2	0	0	0	0	1	1	0	0	0	1	1	0	0	0	0
KCNT1	1	0	0	0	0	1	0	1	0	0	0	0	0	0	0
CCNY	1	1	1	1	1	1	0	0	0	1	1	1	1	1	0
CDX1	0	0	0	0	0	0	0	0	0	0	0	0	0	0	0
ZDHHC2	1	1	0	1	1	1	0	0	0	1	1	1	1	1	0
PEBP1	0	0	1	1	1	1	0	0	0	1	1	0	0	1	0
ICA1L	0	0	0	0	0	1	0	0	0	0	0	0	0	0	0
ABHD14B	1	0	0	0	0	0	0	0	0	0	0	0	0	0	0
SMAD5	0	0	0	0	0	1	1	0	0	0	0	0	0	0	0
SLC15A2	0	0	0	0	0	0	0	0	0	0	0	0	0	0	0
USP12	1	0	0	0	0	1	0	0	0	0	0	0	0	0	0
ABHD16A	0	1	0	0	1	1	0	0	0	1	1	0	0	0	0
SPAG9	0	0	1	1	1	1	0	0	0	1	1	0	0	1	0
DENND1B	1	1	1	1	1	1	0	0	0	1	1	1	1	1	0
THRA	0	0	0	0	1	0	0	0	0	0	0	0	0	0	0
TGFBR1	1	1	0	1	0	1	0	0	0	1	1	1	1	1	0
DEF6	1	1	0	1	1	1	0	0	0	1	1	1	1	1	0
DVL2	0	0	1	1	0	1	0	0	0	0	0	0	0	1	0
GIGYF2	0	0	1	1	1	1	0	0	0	1	1	0	0	1	0
CSNK2A1	1	1	1	1	1	1	0	0	0	1	1	1	1	1	0
KCTD13	0	1	0	1	1	1	0	0	0	1	1	1	1	1	0
SRSF9	1	1	1	0	0	1	0	0	0	1	1	1	1	1	0
TBX1	0	0	0	0	0	1	0	0	0	0	0	0	0	0	0
PRELID3A	1	1	0	1	0	1	0	0	0	1	1	1	1	1	0
PITPNM1	1	0	1	0	0	1	0	1	0	0	0	0	0	0	0
PIWIL4	1	0	0	0	0	1	0	0	0	0	0	0	0	0	0
TMEM120B	0	1	0	1	0	1	0	0	0	0	0	0	0	0	0
RPL23A	0	0	1	1	0	0	0	0	0	0	0	0	0	1	0
SEC23A	1	1	1	1	1	1	0	0	0	1	1	1	1	1	0
ACYP2	1	0	1	0	0	1	0	0	0	0	0	0	0	0	0
PLEKHG3	0	0	0	1	1	1	0	0	0	1	1	0	0	0	0
PAPOLA	0	1	0	0	0	1	0	0	0	0	0	0	0	0	0
ELOVL1	1	1	1	1	1	0	0	0	0	0	1	1	1	1	0
TMEM87A	1	1	0	1	1	1	0	0	0	1	1	1	1	1	0
SPRED1	0	1	0	1	1	0	0	1	0	0	1	1	1	1	0
ARID3A	1	1	1	1	1	1	0	0	0	1	1	1	1	1	0
TTC7A	1	1	1	1	1	0	0	0	0	0	1	1	1	1	0
ENSA	0	1	0	0	1	1	0	0	0	1	1	0	0	0	0
RPL3	0	1	0	1	0	0	0	0	0	0	0	0	0	0	0
KCTD17	1	0	0	0	1	1	0	0	0	1	1	1	0	0	0
MYO15B	0	0	1	0	0	1	0	0	0	0	0	0	0	0	0
DAB2	0	1	1	1	1	1	0	0	0	1	1	1	1	1	0
KIF17	0	0	1	0	0	1	0	0	0	0	0	0	0	0	0
USP53	0	1	0	1	0	0	0	0	0	0	0	0	0	0	0
PITX1	0	0	0	0	0	0	0	0	0	0	0	0	0	0	0
COL13A1	1	0	0	0	0	1	0	0	0	0	0	0	0	0	0
STT3B	1	1	1	1	1	0	0	1	0	0	1	1	1	1	0
EVX1	0	0	0	0	0	0	0	0	0	0	0	0	0	0	0
RIPOR1	1	1	0	1	0	1	0	0	0	1	1	1	1	1	0
DGKA	0	1	0	0	0	1	0	1	0	0	0	0	0	0	0
PUM1	1	0	1	0	1	1	0	0	0	1	1	1	0	0	0
OSR2	0	0	0	0	0	0	0	1	0	0	0	0	0	0	0
RPL12	0	1	0	1	0	0	0	0	0	0	0	0	0	0	0
PHF3	0	0	0	0	0	1	0	0	0	0	0	0	0	0	0
PGAM1	1	1	1	0	1	0	0	0	0	0	1	1	1	1	0
UPF3A	1	1	1	0	0	0	0	1	0	0	0	1	1	1	0
RHOBTB2	0	0	0	0	0	1	0	0	0	0	0	0	0	0	0
NKX3-1	0	0	0	1	0	1	0	0	0	0	0	0	0	0	0
FUNDC2	1	1	0	0	0	0	0	0	0	0	0	0	0	0	0
STAG2	1	1	1	0	1	1	0	0	0	1	1	1	1	1	0
ORMDL1	1	1	0	0	1	1	0	0	0	1	1	1	1	0	0
FSCN1	0	0	0	1	1	1	0	0	0	1	1	0	0	0	0
CELF2	1	1	0	1	1	1	0	0	0	1	1	1	1	1	0
RBBP7	1	0	1	0	0	1	0	1	0	0	0	0	0	0	0
ADAM17	1	0	0	1	0	1	0	0	0	0	0	0	0	0	0
TPBG	0	1	0	0	0	0	1	0	0	0	0	0	0	0	0
GAS2L3	0	0	0	1	0	1	0	0	0	0	0	0	0	0	0
SMAD2	0	0	1	1	1	1	0	0	0	1	1	0	0	1	0
MCCC2	0	0	1	1	0	1	0	0	0	0	0	0	0	1	0
SMAD7	1	0	0	0	1	0	1	0	0	0	1	1	0	0	0
YJEFN3	0	1	0	0	1	1	0	0	0	1	1	0	0	0	0
IMPDH2	0	1	0	0	0	1	0	1	0	0	0	0	0	0	0
CADPS	0	0	0	1	0	1	0	0	0	0	0	0	0	0	0
IFRD1	1	0	0	1	1	1	0	0	0	1	1	1	0	0	0
MYORG	1	0	0	0	1	0	1	0	0	0	1	1	0	0	0
MGLL	1	1	1	0	1	1	0	0	0	1	1	1	1	1	0
PTPRG	0	0	0	0	0	1	0	0	0	0	0	0	0	0	0
DUT	0	0	0	0	0	1	0	1	0	0	0	0	0	0	0
ATG9A	1	0	0	0	1	1	0	0	0	1	1	1	0	0	0
NR5A1	0	0	0	0	0	0	0	0	0	0	0	0	0	0	0
WNT10A	0	1	1	0	0	0	0	0	0	0	0	0	0	0	0
ASMTL	1	1	0	1	1	1	0	0	0	1	1	1	1	1	0
FREM2	0	0	0	0	0	0	0	1	0	0	0	0	0	0	0
VARS2	0	0	0	0	0	1	0	1	0	0	0	0	0	0	0
PHLDB3	0	1	0	1	0	1	1	0	0	0	0	0	1	1	0
LAMC1	0	1	0	0	0	0	0	0	0	0	0	0	0	0	0
ATF6B	0	1	1	1	1	1	0	0	0	1	1	1	1	1	0
PCBD1	0	1	1	0	0	1	0	0	0	0	0	0	0	0	0
FHIP1A	0	0	0	1	0	1	0	0	0	0	0	0	0	0	0
PLPP6	1	1	0	1	1	1	0	0	0	1	1	1	1	1	0
KLHL5	1	0	0	1	0	1	0	0	0	0	0	0	0	0	0
DCHS1	0	0	0	0	0	1	0	0	0	0	0	0	0	0	0
U2AF1	1	1	1	0	0	0	0	1	0	0	0	1	1	1	0
CREBBP	0	0	0	0	0	1	0	1	0	0	0	0	0	0	0
KYAT1	0	1	0	0	0	0	0	0	0	0	0	0	0	0	0
ACVR1	0	0	0	1	0	0	0	0	0	0	0	0	0	0	0
RPL22	0	1	0	1	0	0	0	0	0	0	0	0	0	0	0
CCNE1	0	0	0	0	0	1	0	0	0	0	0	0	0	0	0
GCSH	0	1	0	1	0	1	0	0	0	0	0	0	0	0	0
CTCF	0	1	0	1	1	0	0	0	0	0	0	0	1	1	0
DDX19B	0	0	0	1	0	0	0	0	0	0	0	0	0	0	0
PSTPIP1	1	1	1	1	1	1	0	0	0	1	1	1	1	1	0
PERP	1	1	0	0	0	0	0	0	0	0	0	0	0	0	0
CDC42BPB	0	1	1	1	0	1	0	1	0	0	0	0	1	1	0
PACS1	0	1	0	1	1	1	0	0	0	1	1	1	1	1	0
RCOR3	0	1	0	1	0	1	0	0	0	0	0	0	0	0	0
GANAB	0	1	1	1	0	1	0	0	0	0	0	0	1	1	0
PTPN14	0	0	0	1	0	1	0	0	0	0	0	0	0	0	0
PDE8A	0	0	0	1	1	1	0	0	0	1	1	0	0	0	0
SLC22A15	0	0	0	0	0	1	0	0	0	0	0	0	0	0	0
MORF4L1	1	1	0	1	0	1	0	0	0	1	1	1	1	1	0
PAX1	0	0	0	0	0	1	0	0	0	0	0	0	0	0	0
MAOB	0	0	0	1	0	0	0	1	0	0	0	0	0	0	0
RGS6	0	0	1	0	0	1	0	0	0	0	0	0	0	0	0
SLC24A1	0	0	0	0	0	1	0	0	0	0	0	0	0	0	0
KIF26B	0	0	1	0	0	0	0	1	0	0	0	0	0	0	0
HERC1	0	0	0	0	0	1	0	0	0	0	0	0	0	0	0
HNRNPM	1	0	0	1	0	0	0	0	0	0	0	0	0	0	0
TJAP1	0	0	1	1	1	1	0	0	0	1	1	0	0	1	0
AGTPBP1	0	0	0	1	0	1	0	1	0	0	0	0	0	0	0
RPSA	0	1	0	1	0	0	1	0	0	0	0	0	0	0	0
SEC24B	0	1	0	1	0	1	0	0	0	0	0	0	0	0	0
BMPR1A	0	1	0	1	0	0	1	0	0	0	0	0	0	0	0
HNRNPF	0	1	1	1	0	1	0	1	0	0	0	0	1	1	0
SDR42E2	0	0	0	0	0	1	0	0	0	0	0	0	0	0	0
RPS2	0	1	0	1	0	0	0	0	0	0	0	0	0	0	0
CASKIN1	0	0	0	0	0	1	0	1	0	0	0	0	0	0	0
MTRF1L	0	1	0	0	0	0	0	0	0	0	0	0	0	0	0
STARD3NL	1	1	1	0	0	1	0	0	0	1	1	1	1	1	0
GLS	1	1	0	0	0	1	0	0	0	1	1	1	1	0	0
ZC3H6	1	1	0	0	1	1	0	0	0	1	1	1	1	0	0
RIC8A	1	1	0	0	1	1	0	0	0	1	1	1	1	0	0
CRK	0	0	0	1	1	1	0	0	0	1	1	0	0	0	0
SLC39A6	1	1	1	0	0	1	0	0	0	1	1	1	1	1	0
LIN7C	1	0	0	0	1	0	0	0	0	0	0	0	0	0	0
TANC2	0	0	0	0	0	1	0	1	0	0	0	0	0	0	0
GLI3	0	1	0	0	0	1	0	0	0	0	0	0	0	0	0
NAP1L1	0	1	0	0	0	1	0	1	0	0	0	0	0	0	0
DNMBP	0	0	0	1	1	1	0	0	0	1	1	0	0	0	0
SMARCC1	1	1	1	1	1	0	0	1	0	0	1	1	1	1	0
ABHD3	0	1	0	1	1	1	0	0	0	1	1	1	1	1	0
RAD21	1	1	0	0	0	1	0	0	0	1	1	1	1	0	0
TLX2	0	0	0	0	0	0	0	0	0	0	0	0	0	0	0
STK32C	1	0	1	0	0	1	0	0	0	0	0	0	0	0	0
ATG16L2	1	0	1	1	0	1	0	0	0	1	1	1	1	1	0
MPP1	1	1	1	0	1	1	0	0	0	1	1	1	1	1	0
SLC25A22	1	0	0	1	1	1	0	0	0	1	1	1	0	0	0
SCAF4	0	1	0	0	0	1	0	0	0	0	0	0	0	0	0
KCNQ1	0	0	1	0	0	1	0	0	0	0	0	0	0	0	0
CEP85L	1	0	0	1	1	1	0	0	0	1	1	1	0	0	0
MDM4	0	0	1	1	0	1	0	1	0	0	0	0	0	1	0
RPS4X	0	1	0	1	0	0	0	0	0	0	0	0	0	0	0
SENP6	0	1	0	0	1	1	0	0	0	1	1	0	0	0	0
VGLL2	0	0	0	0	0	1	0	0	0	0	0	0	0	0	0
ACACA	1	0	0	1	0	1	0	0	0	0	0	0	0	0	0
HNF4A	0	0	0	0	0	1	0	1	0	0	0	0	0	0	0
PDCL3	0	1	1	1	0	1	0	0	0	0	0	0	1	1	0
FAM76A	0	0	0	0	0	1	0	0	0	0	0	0	0	0	0
SIN3A	1	0	0	0	1	1	0	0	0	1	1	1	0	0	0
NUAK2	0	1	0	1	0	1	0	1	0	0	0	0	1	1	0
SLC2A13	1	0	0	1	1	1	0	0	0	1	1	1	0	0	0
SUMF2	1	0	1	1	1	0	0	1	0	0	1	1	1	1	0
DNM1L	1	1	1	1	1	1	0	0	0	1	1	1	1	1	0
RPUSD3	1	0	0	1	1	1	0	0	0	1	1	1	0	0	0
APPL1	0	1	0	0	0	0	0	1	0	0	0	0	0	0	0
WNT5B	0	1	0	0	0	0	0	0	0	0	0	0	0	0	0
PBRM1	0	0	0	0	1	1	0	0	0	1	1	0	0	0	0
ABCG1	0	0	0	1	0	1	0	1	0	0	0	0	0	0	0
ATP10A	0	0	0	1	0	1	0	1	0	0	0	0	0	0	0
UNC93A	0	0	0	0	0	1	0	1	0	0	0	0	0	0	0
DPP4	0	1	0	1	0	1	0	1	0	0	0	0	1	1	0
NDFIP1	1	1	0	0	1	1	0	0	0	1	1	1	1	0	0
PDS5A	1	0	0	0	0	0	0	0	0	0	0	0	0	0	0
GAD1	0	0	0	0	0	0	0	1	0	0	0	0	0	0	0
KLHL24	1	1	0	1	1	1	0	0	0	1	1	1	1	1	0
SMARCA5	1	0	0	0	0	1	0	1	0	0	0	0	0	0	0
RBM27	1	1	1	0	0	1	0	0	0	1	1	1	1	1	0
TOR1AIP1	1	0	1	1	1	1	0	0	0	1	1	1	1	1	0
KLHDC2	1	1	0	0	0	0	0	0	0	0	0	0	0	0	0
HAND1	0	0	0	0	0	0	0	0	0	0	0	0	0	0	0
RNF34	1	1	0	1	0	0	1	1	0	0	0	1	1	1	1
SLC25A36	0	1	1	1	1	1	0	0	0	1	1	1	1	1	0
TBX2	0	0	0	0	0	0	0	1	0	0	0	0	0	0	0
PRR11	0	0	0	0	1	1	0	0	0	1	1	0	0	0	0
ARSA	1	1	0	1	1	1	0	0	0	1	1	1	1	1	0
TPST2	1	1	1	0	1	1	0	0	0	1	1	1	1	1	0
RPS6KB2	0	0	1	0	0	1	0	0	0	0	0	0	0	0	0
CIBAR1	0	0	0	0	0	1	0	1	0	0	0	0	0	0	0
VKORC1	0	1	1	0	0	0	0	0	0	0	0	0	0	0	0
VPS37B	1	1	0	1	1	1	0	0	0	1	1	1	1	1	0
MLXIP	1	0	0	1	1	1	0	0	0	1	1	1	0	0	0
NIPSNAP1	1	1	0	1	1	1	0	0	0	1	1	1	1	1	0
AURKA	0	0	0	0	1	1	0	0	0	1	1	0	0	0	0
GIT2	0	1	0	0	0	1	0	1	0	0	0	0	0	0	0
EIF5A	0	1	0	1	0	0	0	0	0	0	0	0	0	0	0
TRMT2A	0	0	0	0	0	1	0	0	0	0	0	0	0	0	0
SPIRE2	0	0	0	1	0	1	0	0	0	0	0	0	0	0	0
WDR81	0	1	1	0	1	1	0	0	0	1	1	1	1	1	0
DEGS1	1	1	0	0	1	1	0	0	0	1	1	1	1	0	0
FOXB1	0	0	0	0	0	0	0	0	0	0	0	0	0	0	0
KHDC4	0	0	0	1	1	1	0	0	0	1	1	0	0	0	0
MTHFD1	1	1	0	1	0	1	0	0	0	1	1	1	1	1	0
SSR2	0	1	0	1	0	0	0	1	0	0	0	0	0	0	0
PRKAB1	1	0	0	0	1	1	0	0	0	1	1	1	0	0	0
CCNB1	0	0	0	0	0	1	0	0	0	0	0	0	0	0	0
CCDC85C	0	0	0	0	0	1	0	0	0	0	0	0	0	0	0
APEH	1	1	1	0	1	1	0	0	0	1	1	1	1	1	0
FRMD6	0	0	0	0	0	1	0	0	0	0	0	0	0	0	0
MAP2K1	1	1	1	1	1	1	0	0	0	1	1	1	1	1	0
CCDC88C	0	1	1	1	0	1	0	0	0	0	0	0	1	1	0
SMOC1	1	0	1	0	0	0	0	1	0	0	0	0	0	0	0
FUT11	1	1	0	1	0	0	0	1	0	0	0	1	1	1	0
SRSF2	0	0	1	0	0	1	0	0	0	0	0	0	0	0	0
RHOT2	1	1	0	0	1	1	0	0	0	1	1	1	1	0	0
CNOT6L	0	0	1	0	0	1	0	1	0	0	0	0	0	0	0
MAT2A	0	1	0	1	0	1	0	1	0	0	0	0	1	1	0
DDX5	1	1	0	1	0	1	0	0	0	1	1	1	1	1	0
USP31	0	0	0	0	0	1	0	1	0	0	0	0	0	0	0
PCMTD1	0	0	0	0	0	1	0	0	0	0	0	0	0	0	0
NDE1	0	1	0	1	1	1	0	0	0	1	1	1	1	1	0
ROR2	0	0	0	0	0	1	0	1	0	0	0	0	0	0	0
CAPS	0	0	0	0	0	0	0	0	0	0	0	0	0	0	0
RAB37	1	1	0	0	1	0	0	0	0	0	1	1	1	0	0
REXO1	1	1	0	0	0	0	0	1	0	0	0	0	0	0	0
COX5B	1	1	1	1	1	0	0	1	0	0	1	1	1	1	0
EFR3A	1	1	0	1	1	1	0	0	0	1	1	1	1	1	0
TTC39B	1	0	1	1	0	1	0	0	0	1	1	1	1	1	0
TNRC18	1	1	1	1	1	1	0	0	0	1	1	1	1	1	0
EME2	0	0	0	0	0	1	0	0	0	0	0	0	0	0	0
IKBKB	1	1	1	1	1	1	0	0	0	1	1	1	1	1	0
SCP2	1	1	1	0	1	1	0	0	0	1	1	1	1	1	0
CDS2	1	1	0	1	0	1	0	0	0	1	1	1	1	1	0
CLIP4	0	0	0	0	0	0	0	1	0	0	0	0	0	0	0
H2AZ1	0	1	0	1	0	1	0	1	0	0	0	0	1	1	0
TMC7	0	0	0	1	1	1	0	0	0	1	1	0	0	0	0
GNA13	0	0	0	0	1	1	0	0	0	1	1	0	0	0	0
GFPT1	0	1	0	1	0	1	0	1	0	0	0	0	1	1	0
NAA25	0	1	1	1	0	1	0	0	0	0	0	0	1	1	0
ROCK1	1	0	0	1	0	1	0	1	0	0	0	0	0	0	0
TCTN3	0	0	0	0	0	0	0	0	0	0	0	0	0	0	0
NACA	0	0	1	1	0	0	0	0	0	0	0	0	0	1	0
BAG3	0	0	0	1	1	0	1	0	0	0	0	0	0	0	0
CABIN1	1	1	0	1	0	1	0	0	0	1	1	1	1	1	0
BCL9L	1	0	0	1	1	1	0	0	0	1	1	1	0	0	0
ACBD5	0	0	0	1	0	1	0	0	0	0	0	0	0	0	0
TSPAN13	1	1	1	0	1	1	0	0	0	1	1	1	1	1	0
GABBR1	0	0	1	0	0	1	0	0	0	0	0	0	0	0	0
ETNK1	0	1	1	1	0	1	0	0	0	0	0	0	1	1	0
EPC1	1	0	0	0	0	1	0	1	0	0	0	0	0	0	0
SIAH2	1	1	0	1	0	1	0	0	0	1	1	1	1	1	0
BLTP3A	0	1	0	1	1	1	0	0	0	1	1	1	1	1	0
CYB5R3	1	1	0	1	0	1	0	0	0	1	1	1	1	1	0
MBOAT1	1	1	1	1	1	0	0	1	0	0	1	1	1	1	0
KPNA3	0	0	0	0	1	1	0	0	0	1	1	0	0	0	0
GYG1	1	1	1	1	1	1	0	0	0	1	1	1	1	1	0
RPL26	0	0	0	1	0	0	0	0	0	0	0	0	0	0	0
CUL4A	1	1	0	0	0	1	0	0	0	1	1	1	1	0	0
TNKS2	1	0	0	0	0	1	0	1	0	0	0	0	0	0	0
DDHD2	1	1	0	0	1	1	0	0	0	1	1	1	1	0	0
SOX15	0	0	1	0	0	1	0	0	0	0	0	0	0	0	0
DBNL	1	1	1	1	1	1	0	0	0	1	1	1	1	1	0
ARHGEF6	1	1	0	0	1	1	0	0	0	1	1	1	1	0	0
ARID5B	0	0	0	1	0	1	0	1	0	0	0	0	0	0	0
CDK5R1	0	0	0	0	0	1	0	0	0	0	0	0	0	0	0
KIAA1217	0	0	0	0	0	1	0	0	0	0	0	0	0	0	0
REPS1	1	1	0	1	0	1	0	0	0	1	1	1	1	1	0
GCFC2	0	0	1	0	0	1	0	0	0	0	0	0	0	0	0
EEF2	0	1	1	1	0	0	0	1	0	0	0	0	1	1	0
EVA1C	0	0	0	1	0	0	0	0	0	0	0	0	0	0	0
TAB2	1	0	1	0	1	1	0	0	0	1	1	1	0	0	0
USP6NL	0	1	0	1	0	1	0	1	0	0	0	0	1	1	0
FBLN7	0	0	1	0	0	1	0	1	0	0	0	0	0	0	0
ARFGAP2	0	1	0	0	1	1	0	0	0	1	1	0	0	0	0
HINT1	0	1	1	1	1	0	0	0	0	0	0	0	1	1	0
RAB3IP	1	1	1	1	1	1	0	0	0	1	1	1	1	1	0
IREB2	0	1	1	0	1	0	0	0	0	0	0	0	1	1	0
POLH	0	0	0	1	0	1	0	1	0	0	0	0	0	0	0
KIF23	0	0	0	0	0	1	0	0	0	0	0	0	0	0	0
AP3S1	1	1	1	1	1	1	0	0	0	1	1	1	1	1	0
POLR3GL	0	1	0	1	0	1	0	0	0	0	0	0	0	0	0
TMED3	1	1	1	0	1	1	0	0	0	1	1	1	1	1	0
MAPKAPK3	1	1	1	0	1	1	0	0	0	1	1	1	1	1	0
IDH3G	1	1	1	1	1	1	0	0	0	1	1	1	1	1	0
CACNA2D4	0	1	1	1	0	0	0	0	0	0	0	0	1	1	0
WNT7A	0	0	0	0	0	0	0	0	0	0	0	0	0	0	0
TIMM17B	0	1	1	0	0	1	0	0	0	0	0	0	0	0	0
MON1B	0	1	1	1	0	1	0	1	0	0	0	0	1	1	0
MCM3AP	0	0	1	1	0	1	0	1	0	0	0	0	0	1	0
WNT2B	0	0	0	0	0	0	0	0	0	0	0	0	0	0	0
SLC41A1	0	0	1	1	1	1	0	0	0	1	1	0	0	1	0
ELAPOR1	1	0	0	1	0	0	0	0	0	0	0	0	0	0	0
GPT2	1	1	1	0	1	1	0	0	0	1	1	1	1	1	0
DENND6B	1	0	1	1	0	1	0	0	0	1	1	1	1	1	0
TAF3	1	0	0	0	0	1	0	0	0	0	0	0	0	0	0
VPS4B	1	1	0	1	1	1	0	0	0	1	1	1	1	1	0
CLPB	0	0	1	0	1	0	0	0	0	0	0	0	0	0	0
CCKAR	0	0	0	0	0	0	0	0	0	0	0	0	0	0	0
WNT9A	1	0	0	0	0	0	0	0	0	0	0	0	0	0	0
CDON	0	0	0	1	0	1	0	0	0	0	0	0	0	0	0
GALNT10	0	1	0	1	0	1	0	0	0	0	0	0	0	0	0
CETN2	0	0	0	0	1	1	0	0	0	1	1	0	0	0	0
PDE9A	0	0	0	0	0	1	0	0	0	0	0	0	0	0	0
GRHPR	0	0	0	1	0	1	0	0	0	0	0	0	0	0	0
SPTAN1	1	0	0	1	0	1	0	1	0	0	0	0	0	0	0
RPL35	0	1	0	1	0	0	0	0	0	0	0	0	0	0	0
USP28	0	0	1	1	1	1	0	0	0	1	1	0	0	1	0
EZH1	0	0	1	1	0	1	0	0	0	0	0	0	0	1	0
PLEKHA3	0	1	1	1	1	1	0	0	0	1	1	1	1	1	0
CEP135	0	0	0	0	1	1	0	0	0	1	1	0	0	0	0
L3MBTL2	0	1	0	0	0	1	0	0	0	0	0	0	0	0	0
DDX39A	0	1	0	0	0	1	0	1	0	0	0	0	0	0	0
PGM2	1	1	0	1	1	1	0	0	0	1	1	1	1	1	0
ETS1	0	1	0	1	0	1	0	1	0	0	0	0	1	1	0
MPPED2	0	0	0	0	0	1	0	1	0	0	0	0	0	0	0
CKS1B	0	0	1	0	1	0	0	1	0	0	0	0	0	0	0
LRSAM1	1	0	0	0	0	1	0	0	0	0	0	0	0	0	0
RAPGEF1	1	0	0	0	0	1	0	1	0	0	0	0	0	0	0
NT5C3A	1	1	0	0	1	1	0	0	0	1	1	1	1	0	0
ENSG00000277196	1	0	0	0	0	1	0	1	0	0	0	0	0	0	0
RBM39	0	0	0	0	1	1	0	0	0	1	1	0	0	0	0
SDSL	0	0	1	0	0	0	0	0	0	0	0	0	0	0	0
ECI2	0	1	0	0	1	1	0	0	0	1	1	0	0	0	0
ZFPM1	0	0	0	1	0	0	0	0	0	0	0	0	0	0	0
HIRA	0	1	0	0	1	0	0	0	0	0	0	0	0	0	0
DYNC1LI1	1	1	1	1	1	1	0	0	0	1	1	1	1	1	0
TENT4A	0	0	0	1	0	1	0	0	0	0	0	0	0	0	0
ATM	0	0	0	1	0	0	0	0	0	0	0	0	0	0	0
ISOC2	0	1	0	1	0	1	0	1	0	0	0	0	1	1	0
ZDHHC3	0	1	1	1	0	1	0	0	0	0	0	0	1	1	0
TMEM170A	1	0	0	0	1	0	0	0	0	0	0	0	0	0	0
KCTD15	0	0	1	0	0	0	0	0	0	0	0	0	0	0	0
SSU72	1	1	1	1	0	1	0	0	0	1	1	1	1	1	0
LIMK1	0	1	1	1	0	1	0	1	0	0	0	0	1	1	0
ARL14EP	1	0	0	0	1	0	0	0	0	0	0	0	0	0	0
DMAC2	1	0	0	1	1	0	0	0	0	0	0	0	0	0	0
SYT14	0	0	0	0	0	1	0	0	0	0	0	0	0	0	0
BNC2	0	0	0	0	0	0	0	0	0	0	0	0	0	0	0
PLEKHH2	0	0	0	0	0	1	0	0	0	0	0	0	0	0	0
[truncated: 2,457 more rows]

## Sheet: node_gene_gains_losses
node,	gains	losses
36',	CHRNB1, CAPN2, CHST2, USP36, TRPV2, DHX15, POU2F2, CAPG, TIMP1, SLC22A10, SYTL1, B4GALT3, MOXD1, SLC23A2, HYAL2, PLPP1, RBM47, FUBP1, SLC10A1, HSD17B12, HSPB1, F13A1, EPS8L2, ABLIM1, MMEL1, CPNE3, DHRS4L2, BRD2, ABCC1, CALM1, CD55, CTNND1, TCF4, AMPD2, SGK1, CNNM3, GPX5, RARA, FLVCR1, AHR, SHANK1, IRF9, RIMS3, SUMO2, RHAG, EIF4A1, LDLR, SSBP4, NPAS1, GAB3, KDM2A, TAP1, MEF2C, SLC12A2, LMNA, MFNG,…	NA
37',	PRSS12, HMGB1, ALPL, ID2, NAV1, PRDX1, HNRNPL, MAPRE1, ELF1, DDR1, PLCXD1, TPPP3, ZSWIM6, HSPA4, DTX2, CPE, DAGLB, NINJ1, CLSTN1, SMARCA4, XPNPEP1, FRMD4B, SEC61A1, ELOVL1, SPRED1, TTC7A, STT3B, PGAM1, SMAD7, MYORG, SMARCC1, SUMF2, RAB37, COX5B, MBOAT1, GXYLT1, RBPJ, CHPF2, SOD1, SEC11A, YAF2, MAGT1, DMXL1, TMEM39B, GDI2, UQCRH, THOP1, PIN4, PDHA1, NEK7, PCMT1, PSMA6, ATP5F1B, TRABD, SSR1, TMED2,…	FCN1, TGFBI, ARHGEF19, FAXC, STARD8, CLCN1, TP53, DUOX1, THBS3, RBFOX3, PTPRJ, SLC16A4, GPSM2, NR1I2, PPP1R3B, TARDBP, CSK, ARHGEF10L, MYO1C, TMX1, NCAM1, PPIB, ADTRP, CEBPG, RHBDL2, CLUH, PSMC6, SEC62, TPT1, ADI1, FH, NDUFB10, NDUFA6
25',	KCNA3, FARP2, ADGRG2, ATP5MC1, CNDP2, ADGRA1, PPA1, FMNL1, UPF3A, U2AF1, RNF34, FUT11, IMMT, NUP160, PTGES3, EIF2S3, BPNT1, NFS1, EMC8, NSA2, SRP19, ABCD1, SMS, DHX9, RAB3GAP2, SF1, SF3A1, ATP5F1C, AIFM1, DICER1, PDAP1, PIGG, EIF2S1, PGLS, NDUFS3, PPIH, CTNNBL1, DYNC1H1, GBE1, PSMD2, SNRNP200, RAB28, UFM1, HYOU1, HM13, TXNDC11	CYP2R1, CHRNB1, LNPEP, MUC2, CYP27A1, POU2F2, NEGR1, ATL3, ZYX, SLC22A10, CFP, TRAF5, SLC4A7, MOXD1, PLPP1, SLC10A1, HSPB1, MMEL1, DHRS4L2, ABCB4, TPH1, TCF4, XKR6, MACF1, TMBIM1, MFGE8, FOXP1, PIAS1, MAP4K4, SLC5A7, RHAG, HSD3B7, EIF4A1, TAP1, MEF2C, AGAP2, LONRF1, PKHD1L1, TFCP2, TENT5A, TAGLN2, ANO5, CIMAP1A, DNASE1, SS18L2, TRIM33, LOXL3, NSD1, TXLNG, MIER1, AXIN1, ELF3, MCF2L, PARD3, FRRS1, …
Chiloscyllium_plagiosum,	H2BC1, MYH3, SLC1A7, CHI3L2, OLFM2, PRDM7, DYNLT2B, THAP1, SLC6A14, SLC6A20, MAGI3, SYNGAP1, UNC5C, CDK5, SRSF5, TXNDC12, RSPO4, STARD8, PRKG2, LAMB2, SLC4A2, OXTR, SHROOM2, EYA3, IRS2, MAST3, SHF, CAMK2G, TXK, CLCN1, KIF2A, ITGA6, IGF2BP2, CCND3, PKN1, PHF1, ATXN7, KCNAB2, TNRC6B, BMP1, TRAM1, KPNA6, SESN1, CEP290, ORAI1, ABHD17A, FMN1, CDC14A, MOV10, SRCAP, PCNX1, MAPKBP1, MLLT3, ACVR2A, HTR2B,…	USP36, TPM3, PLXNB2, TBXAS1, EPB41, SLC23A2, ABCA7, HMGB1, RBM47, LGALS3, CERS2, ALDH2, CTNND1, HDAC7, TRPM7, FLNA, AMPD2, CACNB1, GPX5, SORBS3, TACC1, SHANK1, NAV1, ZFP36L2, LCP2, TBC1D9B, IQSEC1, STOM, DDR1, PLSCR1, PLCB2, PSD4, TPD52, REEP4, PLCXD1, ERC1, EML3, RUFY1, SRSF11, SLC2A6, CNKSR2, SRGAP2, TPPP3, GORASP2, LRP1, SLC17A5, TAOK3, RASGEF1B, P4HA1, INF2, RBM5, CD36, DIP2A, PIGU, NINJ1, AL…
13',	SLC6A6, VIPR1, PPIA, SCN3A, FZD1, TGFBI, SLC8A1, DPYSL2, NPM1, ELAVL1, EGR1, RUNX3, MAP3K11, ZFHX3, RAB3D, UTRN, GSTT2B, LLGL2, GNAQ, NDRG1, FERMT3, NKAIN1, FAM120A, PLK3, ABI1, RXRA, NR4A2, P4HB, MPRIP, SPATA13, CPEB4, ARHGAP21, LDLRAD3, BCL11B, SPECC1, MYO9B, MALT1, SEC31A, AMOTL1, ATP6AP1, GPSM2, CEP170, SIRT2, SERBP1, PPP1R3B, PHLDB3, CTCF, CDC42BPB, GANAB, HNRNPF, PDCL3, NUAK2, DPP4, ARHGEF1…	DNAH1, DHX15, PLCL2, B4GALT3, CKB, SLC26A6, PRSS12, PPP2R5C, HYAL2, FUBP1, FURIN, ABLIM1, BRD2, MBNL1, CNNM3, PDK2, DBP, SYPL1, IGF1R, SSBP4, ITGA5, EGLN2, PIK3R1, CUX1, ELL, COMMD3, DNAJB6, RANBP9, SH3GL1, HIPK1, CBX3, ATF1, FRYL, DDO, AAK1, ATRN, MAN1A2, MTA1, PRKACB, KCNJ2, IP6K2, ESYT2, ABCC5, SRD5A1, PHIP, UBE2E3, CTDSP2, OSBPL7, CLSTN1, PNPLA2, ZEB2, STK25, PROM1, HIP1R, KCTD17, PRKAR1A, KA…
Cynoglossus_semilaevis,	H2BC1, CHRNB1, CDH20, ITIH4, PODN, ASIC3, SLC22A10, TRAF5, PLA2G1B, HEBP2, PLPP1, ERBB2, ADCY1, HSPB1, HSD17B14, SEMA6B, TFAP2E, ARHGEF19, NEK1, AKR1B1, XKR6, SAT1, EEF1A1, CALCRL, TJP2, ZNF592, RBM4, TXNDC12, MPV17, GPC2, SNAI1, SLC7A9, HSD3B7, CAMSAP1, ANP32B, SLC28A3, SIPA1, BMP8B, ENPP2, ADGRL1, PKHD1L1, SEPTIN10, TEAD2, TENT5A, SOX8, ANK3, SLC2A3, KMT2A, SPRY1, SLC6A4, RAPGEF5, HNRNPDL, ELF3…	FABP5, CHST2, CTSS, F13A1, SH3BGRL3, ARHGAP26, PFKFB3, SLC44A2, RARA, ATP13A2, GGA1, RIMS3, NPC1, CHD9, ATP2A3, RBMS1, CAMK1D, GAB3, KDM2A, SLC12A2, AGO3, ARHGAP18, ITPR1, PPP1R9B, TOR1A, FBRS, MAPK1, ACSL5, ALDH3A2, TMCC1, CSRNP1, OXR1, SLC36A4, AKT2, MKNK2, CYTH1, GRB2, SMARCD1, DUSP6, PDE1B, PTPN2, EHBP1L1, DOCK8, STAT6, LIMS1, PCGF5, RBPMS, RNF126, CLCN3, TBC1D2B, TMEM8B, FAR1, ARID1A, RNF11,…
14',	FCN1, ZYX, BCO2, CFP, SLC4A7, MMEL1, DGAT2, SLC46A3, PIAS1, TAGLN2, DNASE1, KHDRBS1, PTPRS, NXF1, ADIPOR1, MIB2, PTPN6, KLF2, ABCA5, DHFR, TMEM161A, RCBTB2, ZNF703, ETV6, CPT1A, PEBP1, SPAG9, DVL2, GIGYF2, RPL23A, SMAD2, MCCC2, TJAP1, MDM4, CERK, DAAM1, NACA, MCM3AP, SLC41A1, USP28, EZH1, PEX6, QPCT, SAMD1, OSBPL8, KATNA1, QKI, SIK3, SPIDR, MLF2, ATP2C1, RPS24, ZMIZ2, CHN2, TTC21A, POLDIP2, PEX5,…	ENSG00000282988, H3-3A, TXNIP, ENSG00000284874, CPA5, BIRC3, HSD17B12, CPNE3, ALPL, SLC39A1, CALM1, UBE2D3, SYNE2, ADH5, PINX1, ELMO1, LDLR, CALU, FOXO3, LRIG1, LMNA, INPP5B, HDAC1, PPP2R2A, ELF1, ACTN1, ATP8B2, SPTBN1, RAD54B, YTHDF2, PPP1R12A, BIN2, MYO5A, TSHZ2, REL, EVL, PFKL, SRPK2, SFXN1, SNX6, CPE, MSN, ALG13, WNK3, VCP, PROX2, GATAD2A, SLC9A9, GBA1, RCAN3, TES, WDR26, SGPP1, CASP7, TIAL1,…
Homo_sapiens,	CYP27A1, POU2F2, B4GALT3, CKB, DLX4, HEBP2, FUBP1, DHRS4L2, BRD2, TCF4, CDK5, SAT1, TNNI2, TMBIM1, TOX4, SNAI1, EIF4A1, B3GAT3, FOXK2, NFIC, KANK3, SLC4A2, TAP1, MEF2C, ENPP2, IRS2, TNNT1, DPEP2, DYRK4, CUX1, SHF, ELL, STMN1, TFCP2, COMMD3, WAS, CLCN1, LOXL3, NSD1, PKN1, KIRREL3, STAC3, COLGALT1, RPH3A, NDST2, HOXB4, PBX2, CHD4, DTNBP1, KCNAB2, CBX7, PRKACB, TRAM1, HCFC1, SRD5A1, ZNFX1, SLC18B1, …	VIPR1, SERPINB1, CAPN2, ADAM8, SYTL1, EPB41, RDH11, PTGER2, HMGB1, CERS2, TSC22D3, LPIN1, CTNND1, HDAC7, CIB1, TRPM7, CACNB1, AKAP13, EGR1, GPX5, HIF1A, SORBS3, PDE4B, GRK6, ENPP4, SHANK1, NAV1, RAB11A, MAPK14, TNS3, ARSB, ZFP36L2, LIPA, FAM3C, LRCH4, NPAS1, FNBP1, CFL1, MFNG, SUN2, PPFIA3, HNRNPL, FLI1, GSTT2B, TNFAIP8, MAMSTR, VDAC2, PIP5K1A, STOM, NEDD4L, EHD1, BAZ2A, NKAIN1, TPD52, HTRA2, ERC…
Pelodiscus_sinensis,	CYP2R1, PRSS53, LNPEP, CDH20, DNAH1, SPINK1, PLCL2, SLC1A7, ATL3, CHI3L2, PRDM7, SLC26A6, PPP2R5C, THAP1, HYAL2, FURIN, ADCY1, HSD17B14, NLGN4Y, TFAP2E, TPH1, GRIN2C, MAGI3, SYNGAP1, PABPC1, CNNM3, MACF1, SRSF5, PDLIM2, EEF1A1, MFGE8, TJP2, DBP, TENM1, STARD8, TCF7, HOXB7, GPC2, MAP4K4, NRXN2, SSBP4, KCNIP2, ITGA5, DNAH8, SHROOM2, EGLN2, SIPA1, AQP3, EYA3, AGAP2, SLIT1, MAST3, SYT5, MEX3C, SLC51A…	SLC6A6, HSPA8, SLC5A10, PPIA, KCNA3, FZD1, STX11, ARF1, MYL6, NPM1, CSNK1A1, AMPD2, PPP1CA, TACC1, ID2, AFF4, MROH1, NFKBIA, ARSD, KDM4C, HSD17B11, SRSF7, LCP2, UBC, SHC1, HOMER3, MAP1LC3B, MAPRE1, LLGL2, ARHGAP15, VPS13C, IQSEC1, DDR1, EIF4G1, PSD4, MGAT4A, ACTR2, RUFY1, SRSF11, PTP4A2, RGS14, ENTPD6, TPPP3, PYCR2, ABI1, DTX2, HS3ST1, RASGEF1B, CYB561A3, BCL11B, CREB3L4, PAK2, AMOTL1, KIF5B, BRP…
Lampetra_morii,	ITIH4, DLX4, MAMDC2, ISX, DGAT2, SLC46A3, CALCRL, TCF7, OXTR, AQP3, NR2F6, DPEP2, SYT5, GSTT2B, SV2A, RORA, AMY2B, ACE, MIB2, NANOS1, DTNBP1, THSD4, TRAM1, SLC22A1, MALT1, SEC31A, C1GALT1, FXR1, MAPKBP1, CEP170, TCEA1, HNRNPR, THRA, CTCF, LIN7C, BAG3, HINT1, IREB2, CLPB, CKS1B, HIRA, TMEM170A, ARL14EP, DMAC2, QPCT, GATD3, RACGAP1, LTN1, AGA, GPAA1, ZFR, GNS, DEPDC5, SH2B1, RAB34, CHSY1, TDRD9, MA…	TUBA1A, TUBB, SPINT2, SLC7A7, FABP5, CHST2, TXNIP, TRPV2, SYTL1, CA5B, CPA5, HSD17B12, EPS8L2, ATP1A1, KDM5A, SGK1, SLC44A2, MYH9, ENPP4, DIAPH1, RIMS3, MAPK14, CHD9, ATP2A3, ADH5, PINX1, FUCA2, SLC25A24, LDLR, CALU, LRCH4, RBMS1, NPAS1, FOXO3, ARSD, SLC12A2, LMNA, PPFIA3, ARRB2, HOMER3, MAP1LC3B, VDAC2, SPTBN1, ARHGAP18, ITPR1, FBRS, PIEZO1, ACSL5, TMCC1, WASF2, MYO5A, TSHZ2, GMIP, PTBP1, PYCR2,…
Ciona_intestinalis,	PRSS53, SLC6A6, MYH3, VIPR1, CDH20, SSTR3, GRM2, PPIA, PODN, SPINK1, HNRNPA1, SLC13A4, NPR2, GAL3ST4, COL19A1, SLC1A7, CHRM3, CHI3L2, ASIC3, ADRA2A, OLFM2, BCO2, COL1A1, FZD1, ADAMTS6, DYNLT2B, SLC5A5, B3GALT2, COL4A3, PLA2G1B, CHDH, THAP1, HEBP2, CAV1, ERBB2, SIX5, ADCY1, KY, HSD17B14, SEMA6B, SLC8A1, TFAP2E, DPYSL2, NPM1, NEK1, SLC6A20, PKD1L3, MAGI3, AKR1B1, SYNGAP1, ELAVL1, CDK5, PABPC1, EGR1…	HES4, ITGB2, SLC17A5, HS3ST1, SULF2, IDH2, NSFL1C, SEC24C, SEC61B
35',	UTRN, ITGA6, ATP5MC1, FMNL1, RNF34, PSMB7, ATP5PD, SIGIRR, ATP5F1C, DYNC1H1, PSMD2, HYOU1, HM13	NA
Penaeus_vannamei,	HNRNPA1, BDH1, ROBO3, BEST1, SLC2A4RG, CLK1, SPRY1, BBOX1, NR4A2, SLC34A1, SLC22A1, CTBP1, ENSG00000286231, SMAD5, TPBG, SMAD7, MYORG, PHLDB3, RPSA, BMPR1A, BAG3, SOD1, ADAMTS20, KIF21A, APC, PEDS1, MAPK15, SURF4, CLPTM1, ARNT, WDR47, SSR1, CCT6A, UFL1, BMPER, RPS20, SLC49A3, CRAMP1, CFAP97, GLO1, ATP6V1H, CTSB, GBE1, IDE, DHDDS, ZMYND19, NUP54, PSMB1, TMEM33, RIC1, TATDN1, HDDC2, RPL8, CEP19	CYP2R1, SULT1A1, CLEC4E, ENSG00000282988, LNPEP, H3-3A, DNAH1, MUC2, CYP27A1, SERPINB1, ANXA5, ADAM8, ENSG00000284874, TPM3, NEGR1, PLCL2, ATL3, ZYX, PLXNB2, TBXAS1, TLE4, CLIC1, CFP, TRAF5, EPB41, SLC26A6, TLR10, SLC4A7, RDH11, STX11, PLIN2, PTGER2, ALOX5, CPA5, PPP2R5C, ABCA7, MYL6, BIRC3, LGALS3, FURIN, CERS2, ALDH2, LITAF, RAB8A, ABCB4, CSNK1A1, PCBP2, TPH1, KMT2C, SLC39A1, HDAC7, CIB1, TRPM7…
Crassostrea_hongkongensis,	PRSS53, SLC6A6, MYH3, VIPR1, GRM2, ITIH4, PPIA, SPINK1, SLC13A4, NPR2, COL19A1, SLC1A7, MIP, ADRA2A, OLFM2, COL1A1, PRSS12, FZD1, ADAMTS6, DYNLT2B, SLC5A5, MAMDC2, B3GALT2, COL4A3, PLA2G1B, CHDH, GLRA3, HMGB1, SIX5, SEMA6B, ISX, NPM1, DGAT2, NRCAM, SLC6A14, PKD1L3, MAGI3, SYNGAP1, UNC5C, EGR1, RUNX3, MAP3K11, EEF1A1, TNNI2, TOX4, ID2, NAV1, TENM1, GGT1, PRKG2, TCF7, GPC2, B3GAT3, FOXK2, ANP32B, S…	TUBA1A, SLC5A10, SLC7A7, ATP1B3, PDE4B, TMBIM1, SYPL1, SLC25A24, AFF4, CAMK1D, EGLN2, SRSF7, PPP1R9B, ELF3, CNKSR2, ADIPOR1, RTN3, SH3BP1, DIP2A, SLC18B1, PNP, CMTM7, PNPLA2, ZEB2, PPP2CA, APBB1IP, PRKAR2A, SAR1A, HSP90AA1, EXT1, SLC25A37, PIP4P1, DENND5A, BCAP31, MANF, HEATR5B, TMEM50A, ANLN, TMX2, PRKCSH, HAGH, SC5D, PGK1, DNAJC7, CMPK1, FLII, TINAG, SLC3A2, SUCLA2, SPTLC1, UBL3, VAMP7, EMC2, P…
