# Supplementary material for: Evolutionary conservation and divergence of phagocytic and coagulation programs across bilaterian circulating immune cells
Source: Mol Biol Evol. 2026 Apr 27;43(5):msag109. doi: 10.1093/molbev/msag109 (PMC13186322; doi:10.1093/molbev/msag109)
Supplement: msag109_Supplementary_Data [file msag109_supplementary_data.zip › msag109_Supplementary_Data/Table S14.xls]

## Sheet: Orthogroups
Table S14. (1) The 53 orthogroups conserved in phagocytes across species.
Orthogroup	Crassostrea hongkongensis	Ciona intestinalis	Chiloscyllium plagiosum	Cynoglossus semilaevis	Homo sapiens	Lampetra morii	Litopenaeus vannamei	Macaca mulatta	Pelodiscus sinensis
OG0000008	RLOC-00001302, RLOC-00010874, RLOC-00012869, RLOC-00013407, RLOC-00013408, RLOC-00013409, RLOC-00018421, RLOC-00018425, RLOC-00018432, RLOC-00020003, RLOC-00020004, RLOC-00021484	LOC100176060, LOC100176797, LOC100178468, LOC100180835, LOC100181524, LOC100181800, LOC100182007, LOC100183636, LOC100183894, LOC100184134, LOC100185123, LOC100185562, LOC100186265, LOC101243473, act	LOC122539396, LOC122540392, LOC122544463, LOC122546928, LOC122547285, LOC122547670, LOC122548799, LOC122548800, LOC122548801, LOC122548802, LOC122548949, LOC122553748, LOC122556247, LOC122562165, LOC122563036, acta2	LOC103378615, LOC103378761, LOC103381182, LOC103382302, LOC103383494, LOC103383882, LOC103386973, LOC103391372, LOC103398003, actb	ACTA1, ACTA2, ACTB, ACTBL2, ACTC1, ACTG1, ACTG2, ACTL7A, ACTL7B, ACTL9, ACTRT2	RLOC-00003604, RLOC-00013782, RLOC-00027420	LOC113803353, LOC113803355, LOC113803356, LOC113803358, LOC113807593, LOC113811029, LOC113813020, LOC113813021, LOC113813111, LOC113813123, LOC113813130, LOC113813140, LOC113813151, LOC113813172, LOC113813180, LOC113813191, LOC113815114, LOC113815115, LOC113815117, LOC113815118, LOC113815120, LOC113815121, LOC113815123, LOC113815124, LOC113815126, LOC113815127, LOC113815132, LOC113815133, LOC1138…	ACTA1, ACTB, ACTC1, ACTG1, ACTL7A, ACTL7B, ACTL9, ACTRT2, ENSMMUG00000009341, ENSMMUG00000017683, ENSMMUG00000019245, ENSMMUG00000041033	ACTA1, ACTA2, ACTB, ACTG2, ACTL8, LOC102446709, LOC102448125, LOC102449450, LOC102450720, LOC102453465, LOC102456387, LOC102456632, LOC102456635, LOC102458214, LOC102458464
OG0000019	RLOC-00001053, RLOC-00012426, RLOC-00024423, RLOC-00024424	LOC100175623, LOC100185896	LOC122540719, LOC122541973, LOC122542004, LOC122542005, LOC122542139, LOC122542140, LOC122542142, LOC122542144, LOC122542145, LOC122542146, LOC122542147, LOC122542148, LOC122542150, LOC122542151, LOC122542152, LOC122542154, LOC122542156, LOC122542157, LOC122542158, LOC122542161, LOC122542162, LOC122542163, LOC122542164, LOC122542168, LOC122542221, LOC122542223, LOC122542224, LOC122542225, LOC1225…	LOC103378707, LOC103393642	FTH1, FTHL17, FTL, FTMT	RLOC-00005371, RLOC-00027269, RLOC-00027382, RLOC-00027912, RLOC-00028134, RLOC-00028216, RLOC-00029102	LOC113800855, LOC113821439, LOC113821440, LOC113830150	ENSMMUG00000003909, ENSMMUG00000029022, ENSMMUG00000032350, ENSMMUG00000032490, ENSMMUG00000041724, ENSMMUG00000045059, ENSMMUG00000048030, FTH1, FTHL17	LOC102446923, LOC102459032, LOC102462424, LOC106731877
OG0000022	RLOC-00000151, RLOC-00000197, RLOC-00001815, RLOC-00001816, RLOC-00001817, RLOC-00001818, RLOC-00001819, RLOC-00001820, RLOC-00002311, RLOC-00002312, RLOC-00002314, RLOC-00002315, RLOC-00002407, RLOC-00004014, RLOC-00005663, RLOC-00005664, RLOC-00005665, RLOC-00006257, RLOC-00007685, RLOC-00010104, RLOC-00013286, RLOC-00014299, RLOC-00014300, RLOC-00014303, RLOC-00016555, RLOC-00016636, RLOC-0001…	LOC101242175, LOC101242445, LOC113475524	LOC122552159, LOC122552284, LOC122552434, LOC122552439, LOC122552440	LOC103383984, LOC103384222, LOC103387377, LOC103391770, LOC103391771, LOC103393770, LOC103393895, LOC103394621, LOC103398802, LOC107988066, LOC112488007	CD209, CLEC4A, CLEC4C, CLEC4D, CLEC4E, CLEC4M, CLEC6A	RLOC-00001437, RLOC-00028543	LOC113803845, LOC113810415, LOC113815463, LOC113820258, LOC113822906, LOC113822909, LOC113822912, LOC113822913, LOC113827432, LOC113829489, LOC113829515	CD209, CLEC4A, CLEC4C, CLEC4D, CLEC4E, CLEC6A, ENSMMUG00000048292	CLEC17A, LOC102445290, LOC102449016, LOC102449260, LOC102449267, LOC102449499, LOC102451408, LOC102457847, LOC102463538
OG0000037	RLOC-00009155, RLOC-00019074	LOC100176924, LOC100179253, LOC100181578, LOC100182408, LOC100184282, LOC100185479, LOC113474543	LOC122541492, LOC122547255, LOC122552197, LOC122552585, LOC122554570, LOC122554571, LOC122554573, LOC122554574, LOC122554576, LOC122554580, LOC122554788, LOC122563618, rgs19	LOC103377428, LOC103387088, LOC103394481, LOC103395798, LOC103395799, LOC103395800, LOC103395811, LOC103396411, LOC103399816, LOC103399817, LOC103399818, LOC103399871, LOC103399872, LOC103399873, LOC103399874, rgs19	RGS1, RGS13, RGS16, RGS17, RGS18, RGS19, RGS2, RGS20, RGS21, RGS4, RGS5, RGS8	RLOC-00000083, RLOC-00000374, RLOC-00000980, RLOC-00003988, RLOC-00019794, RLOC-00021831, RLOC-00024632, RLOC-00026675	LOC113816132, LOC113823111	RGS1, RGS13, RGS16, RGS17, RGS18, RGS19, RGS2, RGS20, RGS4, RGS5, RGS8	LOC102448941, LOC102452949, LOC102460243, LOC102462400, RGS1, RGS13, RGS16, RGS18, RGS19, RGS2, RGS20, RGS21, RGS4, RGS8
OG0000050	RLOC-00018669, RLOC-00018868, RLOC-00019666, RLOC-00020752	LOC100177580, LOC100177921, LOC100183015, LOC100183470, LOC100184799, LOC100187182, LOC445711	LOC122548458, LOC122549562, LOC122560146, LOC122560147, LOC122560162, LOC122560199, LOC122563454, LOC122563474, frk, lyn, si_ch73-340m8.2, yes1	LOC103378673, LOC103385164, LOC103385165, LOC103385228, LOC103386740, LOC103394339, LOC103396430, LOC103398683, frk, fyn, hck, lck, yes1	BLK, FGR, FRK, FYN, HCK, LCK, LYN, PTK6, SRC, SRMS, YES1	RLOC-00000599, RLOC-00008082, RLOC-00008714, RLOC-00008751, RLOC-00009210, RLOC-00019084, RLOC-00020221, RLOC-00020741	LOC113803397, LOC113803399, LOC113806269, LOC113809176, LOC113813580, LOC113813961	BLK, FGR, FRK, FYN, HCK, LCK, LYN, SRC, YES1	BLK, FRK, FYN, HCK, LCK, LYN, PTK6, SRC, SRMS, YES1
OG0000159	RLOC-00006368, RLOC-00013060	LOC100175278, LOC108949755, gi1	LOC122558861, LOC122558862, LOC122563056, LOC122563057, gnai1, gnao1b, gnaz	LOC103378722, LOC103379541, LOC103380169, LOC103382723, LOC103384812, LOC103384813, LOC103385912, gnai2, gnaz	GNAI1, GNAI2, GNAI3, GNAO1, GNAT1, GNAT2, GNAT3, GNAZ	RLOC-00001951, RLOC-00003962, RLOC-00008555, RLOC-00015988	LOC113800158, LOC113824421	GNAI1, GNAI2, GNAI3, GNAO1, GNAT2, GNAZ	GNAI1, GNAI3, GNAO1, GNAT2, GNAT3, LOC102446233, LOC102456402, LOC102462115
OG0000233	RLOC-00012713	LOC101242355	LOC122545252, LOC122564089, stx11a, stx2b	LOC103380286, LOC103381097, LOC103381893, LOC103381895, LOC103384304, LOC103389475, LOC103390944, LOC103398790, LOC103399745, stx11, stx1a, stx1b	STX11, STX1A, STX1B, STX2, STX3, STX4	RLOC-00003797, RLOC-00009420, RLOC-00021344, RLOC-00027363	LOC113803725, LOC113827907	STX11, STX1A, STX1B, STX2, STX3, STX4	LOC102451655, LOC102455401, STX11, STX1A, STX1B, STX3
OG0000379	RLOC-00004463, RLOC-00018803	LOC100185758	LOC122542626, rab10, rab8a	LOC103379973, LOC103396482, rab10, rab13, rab8a	ENSG00000285641, RAB10, RAB13, RAB8A, RAB8B	RLOC-00000013, RLOC-00009883, RLOC-00012605, RLOC-00015672, RLOC-00017178, RLOC-00017432, RLOC-00019235, RLOC-00019674, RLOC-00021887	LOC113818365, LOC113819128	ENSMMUG00000017586, RAB10, RAB8A, RAB8B	LOC102456567, RAB10, RAB8B
OG0000443	RLOC-00007501	LOC100180580	LOC122563116, atp2b1a, atp2b2	LOC103379562, LOC103382755, LOC103384719, LOC103386363, LOC103386459, LOC103399312	ATP2B1, ATP2B2, ATP2B3, ATP2B4	RLOC-00000086, RLOC-00006429, RLOC-00006452, RLOC-00007240, RLOC-00008633, RLOC-00010214, RLOC-00012182	LOC113813839, LOC113826424, LOC113826425	ATP2B1, ATP2B2, ATP2B3, ATP2B4	ATP2B1, ATP2B2, ATP2B4
OG0000627	RLOC-00007903	mitf	LOC122539935,LOC122555466, LOC122559083, LOC122559681, LOC122563014	LOC103384379, LOC103386307, mitf, tfe3, tfeb, tfec	MITF, TFE3, TFEB, TFEC	RLOC-00003716, RLOC-00011018, RLOC-00017196, RLOC-00018745, RLOC-00027602	LOC113803362	TFEB, MITF, TFE3, TFEC	LOC102460698, MITF, TFEB, TFEC
OG0000645	RLOC-00017244, RLOC-00017291	LOC100185898, LOC100186625	bsg, nptnb	LOC103380455, LOC103399091, bsg, nptn	BSG, NPTN	RLOC-00007299, RLOC-00011156, RLOC-00013919, RLOC-00015434, RLOC-00017449, RLOC-00017641, RLOC-00018040, RLOC-00021656, RLOC-00023113	LOC113801036, LOC113810957, LOC113817747	BSG, NPTN	BSG, NPTN
OG0000654	RLOC-00022096	LOC100176563, LOC100186909	LOC122542132, LOC122557849, LOC122559769, LOC122563101, ren	LOC103383134, LOC103385502, LOC103393287, ctsd	CTSD, CTSE, ENSG00000250644, REN	RLOC-00017417, RLOC-00020910, RLOC-00024229	LOC113812323, LOC113827169	CTSE, ENSMMUG00000003874, REN	CTSD, CTSE, LOC102461548, REN
OG0000887	RLOC-00019504, RLOC-00024822	LOC445702, LOC448957, LOC448958, rac2, rac3a	LOC122542237, LOC122560598	LOC103381664, LOC103382358, LOC103383441, LOC103393020	RAC1, RAC2, RAC3	RLOC-00005325, RLOC-00008510, RLOC-00008753, RLOC-00011759	LOC113811220	RAC2, RAC3	RAC1, RAC2
OG0001080	RLOC-00013131	LOC100182745	LOC122540466, LOC122544349, LOC122555940	LOC103385643, LOC103395411, gnb1, gnb3, gnb4	GNB1, GNB2, GNB3, GNB4	RLOC-00003968	LOC113803885	GNB1, GNB3, GNB4	GNB1, GNB2, GNB3, GNB4
OG0001104	RLOC-00019051	jun	LOC122539430, LOC122552243, LOC122565119, jun	LOC103384202, LOC103389156, LOC103393685, LOC103398819, LOC103398866, jun, jund	JUN, JUNB, JUND	RLOC-00020049, RLOC-00027403	LOC113800779	JUNB, JUND	JUN, JUNB
OG0001106	RLOC-00019241	LOC100175720	LOC122542002, LOC122560445, arhgap44a	LOC103381894, LOC103382081, LOC103382316, LOC103392786, LOC103393103	ARHGAP17, ARHGAP44, ENSG00000285304, SH3BP1	RLOC-00020114, RLOC-00023354	LOC113804421	ARHGAP17, ARHGAP44, SH3BP1	ARHGAP17, ARHGAP44, SH3BP1
OG0001179	RLOC-00006408	zf_fyve_-4	LOC122558995, fgd4a	LOC103382960, LOC103385474, fgd1, fgd4	FGD1, FGD2, FGD3, FGD4	RLOC-00007818, RLOC-00010970, RLOC-00017191	LOC113824449	FGD1, FGD2, FGD3, FGD4	FGD3, FGD4
OG0001213	RLOC-00012402	LOC100180990	LOC122562571, ssh2a	LOC103390120, LOC103390972, LOC103394996, ssh1, ssh2	SSH1, SSH2, SSH3	RLOC-00009254, RLOC-00017048, RLOC-00017699	LOC113806546	SSH1, SSH2, SSH3	SSH1, SSH2, SSH3
OG0001227	RLOC-00014880	LOC100180000	LOC122542680, LOC122542811, strn3	LOC103383384, strn, strn3, strn4	STRN, STRN3, STRN4	RLOC-00009374, RLOC-00016567, RLOC-00022624	LOC113825726	STRN, STRN3, STRN4	STRN, STRN3, STRN4
OG0001326	RLOC-00003190, RLOC-00004054	LOC100184040	adam10a	LOC103380473, LOC103397216, adam10	ADAM10	RLOC-00004957, RLOC-00008336, RLOC-00012271, RLOC-00013961, RLOC-00016036, RLOC-00017552, RLOC-00020458, RLOC-00025747	LOC113803072, LOC113807613	ADAM10	ADAM10, LOC102461827
OG0001327	RLOC-00003675	LOC100184038	LOC122542627, oaz1a	LOC103379916, LOC103390165, LOC103390166, oaz1	ENSG00000273734, OAZ1, OAZ2, OAZ3	RLOC-00004705, RLOC-00028961	LOC113800562, LOC113814440	OAZ1, OAZ3	OAZ1, OAZ2, OAZ3
OG0001433	RLOC-00025247	LOC100179766	slka, stk10	LOC103384003, slk, stk10	SLK, STK10	RLOC-00002280, RLOC-00003128, RLOC-00008310, RLOC-00009333, RLOC-00010848, RLOC-00012959, RLOC-00026343	LOC113827797	SLK, STK10	SLK, STK10
OG0001587	RLOC-00020867	LOC100179377, LOC100184777	LOC122544180, stx12	LOC103388880, LOC103394508, stx7	STX12, STX7	RLOC-00003168, RLOC-00007391, RLOC-00008601, RLOC-00015579, RLOC-00027293	LOC113817045	PPP1R8, STX7	STX12, STX7
OG0001674	RLOC-00000599, RLOC-00013019	LOC100176729	chmp1a, chmp1b	LOC103391323, chmp1a, chmp1b	CHMP1A, CHMP1B	RLOC-00025280, RLOC-00028920, RLOC-00029016, RLOC-00029172	LOC113807184, LOC113814455	CHMP1A	CHMP1A, CHMP1B
OG0001752	RLOC-00012868	LOC100176232	LOC122562879, LOC122563850	LOC103389399, LOC103394876, LOC103397445	ABR, BCR	RLOC-00004691, RLOC-00008513, RLOC-00008872, RLOC-00009903, RLOC-00019994	LOC113827475	ABR, BCR	ABR, LOC102445238
OG0001815	RLOC-00020917	LOC100185962	LOC122563411, laptm4a, laptm4b	LOC103394377, laptm4a, laptm4b	LAPTM4A, LAPTM4B	RLOC-00002881, RLOC-00003722, RLOC-00018292	LOC113828334	ENSMMUG00000045406, LAPTM4A, LAPTM4B	LAPTM4A, LAPTM4B
OG0001825	RLOC-00021967	LOC100184497, LOC100184638	snx18a, snx33	LOC103390338, snx18, snx33	SNX18, SNX33	RLOC-00003756, RLOC-00006138	LOC113805618, LOC113826357, LOC113826378	SNX18, SNX33	SNX18, SNX33
OG0001857	RLOC-00027641	LOC100184929	LOC122550067, raph1a	LOC103389880, LOC103389892, LOC103391734, apbb1ip	APBB1IP, RAPH1	RLOC-00015604, RLOC-00016375, RLOC-00017158, RLOC-00023112	LOC113816979	APBB1IP, RAPH1	APBB1IP, LOC102459817
OG0001923	RLOC-00003543, RLOC-00003544	LOC100180014	pkma	LOC103378982, LOC103380453, LOC103388276	PKLR, PKM	RLOC-00017148, RLOC-00026013	LOC113828822, LOC113828831	ENSMMUG00000014623, ENSMMUG00000040343, ENSMMUG00000042063, PKLR	PKM
OG0001939	RLOC-00006264	capza	LOC122559686, capza1b	LOC103384405, LOC103386565, capza2	CAPZA1, CAPZA2	RLOC-00002439, RLOC-00017518	LOC113823781	CAPZA1, CAPZA2, ENSMMUG00000039845, ENSMMUG00000043307	CAPZA1, CAPZA2
OG0001959	RLOC-00009127	LOC100176811	LOC122541471, LOC122554786, atp6v1g1	atp6v1g1	ATP6V1G1, ATP6V1G2, ATP6V1G3	RLOC-00000142, RLOC-00003717, RLOC-00005189	LOC113813311	ATP6V1G1, ATP6V1G2, ATP6V1G3	ATP6V1G1, ATP6V1G3
OG0001993	RLOC-00013498, RLOC-00024611	LOC100178641, LOC100181008	LOC122540245, efhd1	LOC103377704, efhd2	EFHD1, EFHD2	RLOC-00001692, RLOC-00002875, RLOC-00003640, RLOC-00023443	LOC113829247	EFHD1	EFHD1, LOC102446308
OG0002001	RLOC-00014159	LOC100185572	LOC122549032, chmp4ba	LOC103377473, LOC103386781, chmp4b	CHMP4A, CHMP4B, CHMP4C	RLOC-00001718, RLOC-00021046	LOC113810623	CHMP4B, CHMP4C, ENSMMUG00000029343	CHMP4B, CHMP4C
OG0002037	RLOC-00017818	LOC100185584	myo1ea, myo1f	LOC103388060, LOC103394920, myo1e	MYO1E, MYO1F	RLOC-00002889, RLOC-00006864, RLOC-00010329, RLOC-00018020	LOC113811399, LOC113811431	MYO1E, MYO1F	MYO1E
OG0002086	RLOC-00023382	LOC100178066	LOC122539556, LOC122556694	LOC103391234, clta	CLTA, CLTB	RLOC-00003293, RLOC-00003874, RLOC-00004305, RLOC-00010495, RLOC-00024020	LOC113802921	CLTA, CLTB	CLTA, CLTB
OG0002593	RLOC-00015068	LOC100180547	psen1, psen2	LOC103381643, psen2	ENSG00000288674, PSEN1, PSEN2	RLOC-00020165, RLOC-00022526	LOC113827713	PSEN1, PSEN2	PSEN1, PSEN2
OG0002599	RLOC-00015619	LOC100175153, LOC100183065	sptlc2a, sptlc3	sptlc2, sptlc3	SPTLC2, SPTLC3	RLOC-00008031, RLOC-00015882	LOC113820190	SPTLC2, SPTLC3	LOC102446973, SPTLC2
OG0002725	RLOC-00027634	LOC100185283	LOC122549313, ralba	LOC103377373, LOC103389824, ralb	RALA, RALB	RLOC-00000841, RLOC-00012528	LOC113821621	RALA, RALB	RALA, RALB
OG0003240	RLOC-00008391	LOC100184809	atp6v1ab	LOC103395476, atp6v1a	ATP6V1A	RLOC-00001812, RLOC-00018723, RLOC-00026171	LOC113801067	ENSMMUG00000007366, ENSMMUG00000020740	ATP6V1A, LOC102447139
OG0003261	RLOC-00009499, RLOC-00009500, RLOC-00013179	LOC100175581, LOC100176775, LOC100184598	sqstm1	sqstm1	SQSTM1	RLOC-00000763, RLOC-00023496	LOC113821749	SQSTM1	SQSTM1
OG0003315	RLOC-00012896, RLOC-00020406	rab2	rab2a	rab2a	RAB2A, RAB2B	RLOC-00020051, RLOC-00025688	LOC113828284	RAB2A, RAB2B	RAB2A, RAB2B
OG0004039	RLOC-00026370	LOC100176516	LOC122548945, myo1d	LOC103393981, myo1d	MYO1D, MYO1G	RLOC-00016363	LOC113821906	MYO1D, MYO1G	MYO1D
OG0004097	RLOC-00017336, RLOC-00017333, RLOC-00017334	atf3	atf3	LOC103380806, atf3, jdp2	ATF3, JDP2	RLOC-00001122, RLOC-00025173	LOC113808698	ATF3, JDP2	ATF3, JDP2
OG0004231	RLOC-00002369, RLOC-00002370, RLOC-00002374	LOC100181241	LOC122555315	chmp2b	CHMP2B	RLOC-00012963, RLOC-00015180	LOC113801237	CHMP2B	CHMP2B
OG0004679	RLOC-00024697	LOC100181839	atp6ap2	atp6ap2	ATP6AP2	RLOC-00013571, RLOC-00021067, RLOC-00024903	LOC113821020	ATP6AP2, ENSMMUG00000038936	ATP6AP2
OG0005133	RLOC-00012126	LOC100176498	gpib	LOC103379611, gpi	GPI	RLOC-00017035	LOC113819923	ENSMMUG00000005880, ENSMMUG00000038355	GPI
OG0005419	RLOC-00020742	LOC100179652	hadhb	hadhb	HADHB	RLOC-00008936	LOC113828660	ENSMMUG00000003885, ENSMMUG00000004381, ENSMMUG00000032544	HADHB
OG0005889	RLOC-00007723	LOC100183094	rab7a	LOC103385930, LOC103386171	RAB7A	RLOC-00025195	LOC113815498	RAB7A	RAB7A
OG0006093	RLOC-00012507	LOC100183181	psmd7	psmd7	PSMD7	RLOC-00003635, RLOC-00027600	LOC113829226	PSMD7	PSMD7
OG0006497	RLOC-00020414, RLOC-00024939	LOC100177213	mfsd1	mfsd1	MFSD1	RLOC-00016546	LOC113817424	MFSD1	MFSD1
OG0007480	RLOC-00013808	capzb	capzb	capzb	CAPZB	RLOC-00023322	LOC113830011	CAPZB	CAPZB
OG0007803	RLOC-00019386	LOC100182534	vps28	vps28	VPS28	RLOC-00003626	LOC113801961	VPS28	VPS28
OG0008114	RLOC-00027474	LOC100179260	arpc2	arpc2	ARPC2	RLOC-00021295	LOC113818199	ARPC2	ARPC2

## Sheet: Ortho-genes
Table S14. (2) The 53 ortho-genes conserved in phagocytes across species.
Crassostrea hongkongensis	Ciona intestinalis	Chiloscyllium plagiosum	Cynoglossus semilaevis	Homo sapiens	Lampetra morii	Litopenaeus vannamei	Macaca mulatta	Pelodiscus sinensis
RLOC-00018421	act	LOC122548802	actb	ACTB	RLOC-00027420	LOC113813020	ACTB	ACTB
RLOC-00012426	LOC100175623	LOC122557880	LOC103378707	FTL	RLOC-00005371	LOC113821440	FTH1	FTL
RLOC-00013286	LOC101242175	LOC122552439	LOC103393895	CLEC4E	RLOC-00001437	LOC113803845	CLEC4A	CLEC4E
RLOC-00009155	LOC100185479	LOC122554571	LOC103399816	RGS2	RLOC-00003988	LOC113816132	RGS1	RGS2
RLOC-00018669	LOC100177921	LOC122560162	hck	LCK	RLOC-00009210	LOC113803399	LYN	LCK
RLOC-00013060	gi1	LOC122563056	LOC103379541	GNAI2	RLOC-00003962	LOC113824421	GNAI3	GNAI2
RLOC-00012713	LOC101242355	stx11a	LOC103381893	STX11	RLOC-00021344	LOC113803725	STX4	STX11
RLOC-00018803	LOC100185758	rab10	rab10	RAB8A	RLOC-00012605	LOC113818365	RAB10	RAB8A
RLOC-00007501	LOC100180580	atp2b1a	LOC103386459	ATP2B1	RLOC-00010214	LOC113826424	ATP2B1	ATP2B1
RLOC-00017244	LOC100185898	bsg	bsg	BSG	RLOC-00017449	LOC113810957	BSG	BSG
RLOC-00022096	LOC100176563	LOC122542132	LOC103393287	CTSD	RLOC-00017417	LOC113812323	CTSE	CTSD
RLOC-00019504	LOC445702	LOC122542237	LOC103383441	RAC2	RLOC-00005325	LOC113811220	RAC3	RAC2
RLOC-00013131	LOC100182745	LOC122540466	gnb1	GNB2	RLOC-00003968	LOC113803885	GNB1	GNB2
RLOC-00019051	jun	LOC122552243	jun	JUNB	RLOC-00027403	LOC113800779	JUNB	JUNB
RLOC-00019241	LOC100175720	LOC122560445	LOC103382081	SH3BP1	RLOC-00020114	LOC113804421	SH3BP1	SH3BP1
RLOC-00006408	zf(fyve)-4	LOC122558995	fgd4	FGD3	RLOC-00017191	LOC113824449	FGD2	FGD3
RLOC-00012402	LOC100180990	ssh2a	LOC103390972	SSH2	RLOC-00017048	LOC113806546	SSH2	SSH2
RLOC-00014880	LOC100180000	LOC122542680	strn	STRN4	RLOC-00009374	LOC113825726	STRN3	STRN4
RLOC-00003190	LOC100184040	adam10a	adam10	ADAM10	RLOC-00004957	LOC113807613	ADAM10	ADAM10
RLOC-00003675	LOC100184038	oaz1a	LOC103390166	OAZ1	RLOC-00028961	LOC113800562	OAZ1	OAZ1
RLOC-00025247	LOC100179766	stk10	slk	STK10	RLOC-00003128	LOC113827797	SLK	STK10
RLOC-00020867	LOC100184777	LOC122544180	stx7	STX7	RLOC-00007391	LOC113817045	PPP1R8	STX7
RLOC-00000599	LOC100176729	chmp1b	chmp1b	CHMP1B	RLOC-00029172	LOC113814455	CHMP1A	CHMP1B
RLOC-00012868	LOC100176232	LOC122563850	LOC103394876	ABR	RLOC-00009903	LOC113827475	ABR	ABR
RLOC-00020917	LOC100185962	laptm4a	laptm4a	LAPTM4A	RLOC-00003722	LOC113828334	LAPTM4A	LAPTM4A
RLOC-00021967	LOC100184497	snx18a	snx18	SNX18	RLOC-00006138	LOC113826357	SNX18	SNX18
RLOC-00027641	LOC100184929	LOC122550067	apbb1ip	APBB1IP	RLOC-00015604	LOC113816979	APBB1IP	APBB1IP
RLOC-00003544	LOC100180014	pkma	LOC103378982	PKM	RLOC-00017148	LOC113828822	ENSMMUG00000040343	PKM
RLOC-00006264	capza	capza1b	capza2	CAPZA2	RLOC-00002439	LOC113823781	CAPZA2	CAPZA2
RLOC-00009127	LOC100176811	atp6v1g1	atp6v1g1	ATP6V1G1	RLOC-00000142	LOC113813311	ATP6V1G2	ATP6V1G1
RLOC-00013498	LOC100178641	LOC122540245	efhd2	EFHD2	RLOC-00001692	LOC113829247	EFHD1	EFHD2
RLOC-00014159	LOC100185572	chmp4ba	LOC103386781	CHMP4A	RLOC-00001718	LOC113810623	ENSMMUG00000029343	CHMP4A
RLOC-00017818	LOC100185584	myo1f	LOC103394920	MYO1F	RLOC-00018020	LOC113811431	MYO1F	MYO1F
RLOC-00023382	LOC100178066	LOC122556694	clta	CLTA	RLOC-00003874	LOC113802921	CLTB	CLTA
RLOC-00015068	LOC100180547	psen1	psen2	PSEN1	RLOC-00020165	LOC113827713	PSEN1	PSEN1
RLOC-00015619	LOC100183065	sptlc3	sptlc2	SPTLC2	RLOC-00015882	LOC113820190	SPTLC2	SPTLC2
RLOC-00027634	LOC100185283	ralba	ralb	RALB	RLOC-00012528	LOC113821621	RALA	RALB
RLOC-00008391	LOC100184809	atp6v1ab	atp6v1a	ATP6V1A	RLOC-00018723	LOC113801067	ENSMMUG00000007366	ATP6V1A
RLOC-00009500	LOC100176775	sqstm1	sqstm1	SQSTM1	RLOC-00000763	LOC113821749	SQSTM1	SQSTM1
RLOC-00012896	rab2	rab2a	rab2a	RAB2A	RLOC-00020051	LOC113828284	RAB2A	RAB2A
RLOC-00026370	LOC100176516	LOC122548945	LOC103393981	MYO1G	RLOC-00016363	LOC113821906	MYO1G	MYO1G
RLOC-00002374	LOC100181241	LOC122555315	chmp2b	CHMP2B	RLOC-00012963	LOC113801237	CHMP2B	CHMP2B
RLOC-00024697	LOC100181839	atp6ap2	atp6ap2	ATP6AP2	RLOC-00021067	LOC113821020	ATP6AP2	ATP6AP2
RLOC-00012126	LOC100176498	gpib	LOC103379611	GPI	RLOC-00017035	LOC113819923	ENSMMUG00000005880	GPI
RLOC-00020742	LOC100179652	hadhb	hadhb	HADHB	RLOC-00008936	LOC113828660	ENSMMUG00000003885	HADHB
RLOC-00007723	LOC100183094	rab7a	LOC103386171	RAB7A	RLOC-00025195	LOC113815498	RAB7A	RAB7A
RLOC-00012507	LOC100183181	psmd7	psmd7	PSMD7	RLOC-00027600	LOC113829226	PSMD7	PSMD7
RLOC-00024939	LOC100177213	mfsd1	mfsd1	MFSD1	RLOC-00016546	LOC113817424	MFSD1	MFSD1
RLOC-00013808	capzb	capzb	capzb	CAPZB	RLOC-00023322	LOC113830011	CAPZB	CAPZB
RLOC-00019386	LOC100182534	vps28	vps28	VPS28	RLOC-00003626	LOC113801961	VPS28	VPS28
RLOC-00027474	LOC100179260	arpc2	arpc2	ARPC2	RLOC-00021295	LOC113818199	ARPC2	ARPC2
RLOC-00017333	atf3	atf3	atf3	ATF3	RLOC-00001122	LOC113808698	ATF3	ATF3
RLOC-00007903	mitf	LOC122539935	mitf	TFEB	RLOC-00011018	LOC113803362	TFEB	TFEB
