# Supplementary material for: Evolutionary conservation and divergence of phagocytic and coagulation programs across bilaterian circulating immune cells
Source: Mol Biol Evol. 2026 Apr 27;43(5):msag109. doi: 10.1093/molbev/msag109 (PMC13186322; doi:10.1093/molbev/msag109)
Supplement: msag109_Supplementary_Data [file msag109_supplementary_data.zip › msag109_Supplementary_Data/Table S16.xls]

## Sheet: MiT_TFE_co_network
Table S16(1). The specific 53-OG members and MiT/TFE present in the species-specific co-expression networks (corresponding to Figure 4C).
Crassostrea hongkongensis	Litopenaeus vannamei	Ciona intestinalis	Lampetra morii	Chiloscyllium plagiosum	Cynoglossus semilaevis	Pelodiscus sinensis	Macaca mulatta	Homo sapiens
RLOC-00007903	LOC113803362	mitf	RLOC-00011018	LOC122539935	LOC103384379	MITF	TFE3	TFEB
RLOC-00017334	LOC113824449	LOC100178641	RLOC-00003128	LOC122548800	tfec	TFEB	TFEC	TFEC
RLOC-00013409	LOC113829247	gi1	RLOC-00003988	LOC122548802	gnb4	TFEC	MITF	TFE3
RLOC-00001815	LOC113802921	LOC100184497	RLOC-00004957	LOC122548801	LOC103394920	LOC102460698	FGR	MITF
RLOC-00020752	LOC113803399	LOC100179377	RLOC-00005325	capzb	LOC103399816	LOC102459817	PPP1R8	GNB1
RLOC-00018803	LOC113803885	LOC100176232	RLOC-00007391	oaz1a	bsg	CHMP2B	RGS2	EFHD2
RLOC-00022096	LOC113806546	LOC100184777	RLOC-00016546	LOC122542627	oaz1	LOC102459032	MFSD1	FGR
RLOC-00013131	LOC113807184	LOC100175278	RLOC-00027403	LOC122560162	atp6v1a	MYO1D	CAPZA2	STX12
RLOC-00000599	LOC113810957	LOC100175720	RLOC-00000763	LOC122549313	apbb1ip	JUNB	SQSTM1	RGS2
RLOC-00020917	LOC113811431	LOC100184809	RLOC-00000841	rab7a	LOC103378707	ACTB	STX11	LAPTM4A
RLOC-00008391	LOC113812323	LOC100182745	RLOC-00002439	stx2b	adam10	RAB2B	PSEN1	RAB10
RLOC-00007723	LOC113813020	LOC100178066	RLOC-00002881	chmp1a	LOC103378982	FGD4	SPTLC2	HADHB
RLOC-00024939	LOC113813311	LOC100181839	RLOC-00003604	hadhb	LOC103379541	CLTB	ATP6AP2	RALB
	LOC113816132	capza	RLOC-00003626	LOC122552243	capza2	CAPZB	ENSMMUG00000041724	ARPC2
	LOC113817045	LOC100177921	RLOC-00003722	LOC122563056	LOC103379611	APBB1IP	ENSMMUG00000032350	GNAI2
	LOC113817424	LOC100180580	RLOC-00003797	LOC122556694	fgd4	LOC102449267	ATP2B1	ATP6V1A
	LOC113819923	LOC100176924	RLOC-00003968	atp6v1g1	LOC103380169	LOC102449499	FTH1	RAB7A
	LOC113821020	LOC108949755	RLOC-00004705	rab8a	sptlc2	BLK	STX3	SNX18
	LOC113821440	LOC100185479	RLOC-00005371	gpib	stx7	LOC102463538	RALB	CLTB
	LOC113823781	LOC100176729	RLOC-00008336	adam10a	LOC103381893	LOC102451408	CLTA	SQSTM1
	LOC113824421	LOC100184929	RLOC-00008936	LOC122542237	LOC103382081	CAPZA1	RAB10	STX11
	LOC113826424	LOC100177580	RLOC-00009210	LOC122540466	LOC103383441	MYO1E	OAZ1	ACTB
	LOC113827475	LOC101242355	RLOC-00009374	LOC122565119	LOC103383984	SH3BP1	MYO1F	RAC1
	LOC113827797	LOC100185898	RLOC-00009903	LOC122554571	LOC107988066	LOC102451655	FGD4	GNB2
	LOC113828334	LOC100176563	RLOC-00011759	vps28	clta	NPTN	SSH3	CAPZA2
	LOC113830011	act	RLOC-00012528	arpc2	hck	VPS28	HCK	ATP6AP2
	LOC113800158	LOC100180835	RLOC-00013571	LOC122544349	gnb1	CHMP4B	RGS18	LYN
	LOC113801067	LOC100185562	RLOC-00015604	LOC122542132	LOC103384812	MFSD1	GNB4	VPS28
	LOC113821906	LOC100178468	RLOC-00015882	LOC122558995	efhd2	LOC102445238	CLEC4A	CLTA
	LOC113807613	LOC100185584	RLOC-00016363	LOC122558862	rgs19	PSMD7	CLEC6A	CTSD
	LOC113811399		RLOC-00017035	chmp4ba	LOC103385643	BSG	RAPH1	FTH1
	LOC113816979		RLOC-00017048	stk10	LOC103386459	STX7	SRC	ATP2B1
	LOC113826425		RLOC-00017148	myo1f	LOC103386781	LOC102450720	GNAI1	PSEN1
	LOC113830150		RLOC-00017158	LOC122560598	arpc2	PKM		SPTLC2
			RLOC-00017191	LOC122559686	atp6v1g1	LOC102458214		OAZ2
			RLOC-00017417	bsg	LOC103391234	RGS2		PKM
			RLOC-00017518	rab10	atp6ap2	GPI		ABR
			RLOC-00018020	LOC122542626	ralb	STRN		SSH2
			RLOC-00020049	sptlc2a	LOC103393103	GNAI3		CHMP1B
			RLOC-00020051	capza1b	actb	LOC102446308		HCK
			RLOC-00020165	atp2b1a	LOC103393287	ATP6V1A		CHMP4B
			RLOC-00020910	atp6v1ab	LOC103394339	ATP2B4		RGS19
			RLOC-00021067	ssh2a	snx18	ATP6AP2		OAZ1
			RLOC-00021295	mfsd1		HADHB		MYO1F
			RLOC-00021344	LOC122542680		LOC102453465		RAB8A
			RLOC-00023322	ralba		CTSD		JUND
			RLOC-00025195	psen2		CLTA		GPI
			RLOC-00025280	stx11a		STK10		FTL
			RLOC-00025688	LOC122557849		SNX18		SH3BP1
			RLOC-00026013	LOC122563850				GNB4
			RLOC-00027420	LOC122555315				FGD2
			RLOC-00028216	fgd4a				CLEC4A
			RLOC-00028920	pkma				RAB13
			RLOC-00028961	rgs19				STX3
			RLOC-00029016	nptnb				CLEC4D
			RLOC-00003874	chmp1b				CLEC4E
			RLOC-00006138	sptlc3				FGD4
			RLOC-00008510	LOC122548945				SRC
			RLOC-00000142	LOC122550067				STRN4
			RLOC-00010214	psen1
			RLOC-00012605	LOC122560445
			RLOC-00012963	stx12
			RLOC-00015180	LOC122563618
			RLOC-00021887	LOC122544180
			RLOC-00007299	LOC122560147
			RLOC-00003293	gnai1
			RLOC-00003756	lyn
			RLOC-00007818	LOC122563474
			RLOC-00008751	LOC122555940
			RLOC-00008753	LOC122540245
			RLOC-00009883	LOC122548799
			RLOC-00010970	LOC122549032
			RLOC-00015672	snx18a
			RLOC-00017699	LOC122539430
			RLOC-00018723	LOC122542002
			RLOC-00020741	atp2b2
			RLOC-00023354	myo1d
			RLOC-00001692
			RLOC-00024229
			RLOC-00001122

## Sheet: Oyster_gene_modules
Table S16(2). Complete gene lists of the identified co-expression modules in the oyster.
gene_name	module	kME_pink	kME_turquoise	kME_grey	kME_black	kME_brown	kME_blue	kME_yellow	kME_green	kME_red
RLOC-00000147	pink	0.162976	0.070618	0.108254	0.0328324	-0.00253353	0.136212	-0.000629251	0.0566729	0.0310765
RLOC-00000157	turquoise	-0.00723818	0.129759	-0.00825389	0.0187794	-0.0140334	-0.0112828	-0.0424762	-0.0145245	0.00717264
RLOC-00000161	black	0.00881756	0.0568819	0.0924302	0.163127	0.0562401	0.0583881	0.0521216	0.0267607	0.0149452
RLOC-00000178	brown	-0.0178287	0.115658	0.0430417	0.102741	0.419483	-0.0962197	-0.0687815	-0.0584646	0.146134
RLOC-00000186	brown	-0.00166376	-0.0448409	0.0745598	0.0274962	0.422578	-0.033146	0.0843641	0.00066768	0.0286851
RLOC-00000217	turquoise	-0.0055736	0.137556	-0.0425778	0.0160822	0.0214137	-0.0423757	-0.0721999	-0.0386472	0.00069261
RLOC-00000265	turquoise	0.00346306	0.0855018	0.0321774	0.014485	0.0343225	0.0416921	-0.0215474	0.0257541	0.0057029
RLOC-00000289	turquoise	0.00731554	0.0892633	-0.0418593	-0.0138015	-0.0108191	-0.0553685	-0.0684776	-0.0292453	0.0287633
RLOC-00000339	brown	0.00309368	0.0711781	0.0245921	0.0522764	0.129546	-0.0126249	-0.0131447	-0.00633922	0.0233892
RLOC-00000341	blue	0.0110162	-0.00956892	0.191374	0.0344589	0.0186891	0.167668	0.0991848	0.118121	0.0317185
RLOC-00000355	yellow	-0.00724983	-0.195903	0.275459	0.165493	0.119612	0.184447	0.291449	0.10663	-0.0063732
RLOC-00000397	pink	0.129839	-0.00525566	0.058582	0.00673017	0.0242677	0.0327132	0.0485836	0.00129665	0.0104129
RLOC-00000419	green	0.00263007	-0.0941314	0.253219	0.016397	0.0143868	0.246953	0.108981	0.325015	0.0102476
RLOC-00000410	blue	0.0153961	-0.0926216	0.18319	0.0192459	0.00165085	0.180117	0.0996142	0.156786	0.00637751
RLOC-00000454	turquoise	0.00967658	0.141995	0.0604291	0.0513412	0.125734	0.0232638	-0.0173813	0.0199547	0.046866
RLOC-00000464	blue	0.0307767	-0.062073	0.200154	0.0642029	0.00888646	0.213708	0.0980796	0.147113	0.0179935
RLOC-00000515	blue	0.0275095	-0.047227	0.180986	-0.0269171	-0.00754423	0.311355	0.0930826	0.101931	0.0151102
RLOC-00000500	black	-0.00380637	0.0682168	0.0773141	0.152484	0.0738853	-0.0127582	0.0905349	0.00262324	0.00701767
RLOC-00000499	turquoise	0.00326535	0.0728776	0.00828079	0.0309559	0.0536236	-0.0277932	-0.00343287	-0.0126281	0.00769167
RLOC-00000495	brown	-0.000457068	-0.00969422	0.0474208	0.0283888	0.237376	-0.000389216	0.0387999	0.013194	0.010628
RLOC-00000496	green	-0.000990455	-0.0497241	0.107297	0.00330366	0.00395163	0.0924078	0.0473551	0.193871	-0.00492905
RLOC-00000581	green	-0.0015645	-0.0977852	0.205577	0.0314022	0.00409271	0.175659	0.0930575	0.418876	0.00232501
RLOC-00000599	brown	0.000679024	0.0220791	0.0255911	0.02868	0.0863195	-0.00401507	0.0197389	-0.00382371	0.00668167
RLOC-00000625	turquoise	-0.00610693	0.116667	-0.00658395	0.102997	-0.00408229	-0.0396989	-0.0276194	-0.00612385	-0.00598193
RLOC-00000651	blue	0.0164331	-0.232093	0.339817	0.0434519	0.0952817	0.305737	0.294676	0.177341	0.0349573
RLOC-00000641	turquoise	-0.00490878	0.0834018	-0.0227868	0.0291415	-0.00461751	-0.0298175	-0.0360909	-0.0240934	0.0106303
RLOC-00000733	turquoise	-0.00638995	0.119109	-0.0203712	0.0244	-0.00404029	-0.0214987	-0.0374369	-0.0221624	0.0032892
RLOC-00000776	turquoise	-0.0119961	0.176865	-0.0447835	0.0638987	0.000962501	-0.0616354	-0.0611801	-0.0430353	-0.00348344
RLOC-00000777	turquoise	-0.00778749	0.0983109	-0.0129747	0.015844	-0.0144062	-0.00893235	-0.0489743	0.0266322	-0.00624766
RLOC-00000870	turquoise	0.0152397	0.290186	-0.0832594	0.0318505	-0.0104345	-0.100524	-0.132421	-0.0743985	0.0138232
RLOC-00000933	turquoise	-0.0021932	0.110942	0.00850817	0.0356641	0.00231231	-0.0100716	-0.0172639	-0.00832588	0.00660708
RLOC-00000959	blue	0.0606719	-0.0877123	0.224225	0.0516825	0.0241596	0.232303	0.125171	0.156693	0.0161184
RLOC-00000985	turquoise	-0.0151168	0.176648	0.0497161	0.0878429	-0.0176104	0.00107325	0.0518486	-0.0284162	0.00868194
RLOC-00000983	blue	0.0169176	-0.0535841	0.154998	0.0277003	-7.9739e-05	0.172096	0.0823045	0.0976747	0.00721018
RLOC-00001009	black	-0.00198563	0.051755	0.000556446	0.219917	0.0546346	-0.0469293	-0.00533436	-0.019971	0.00353839
RLOC-00001006	turquoise	-0.00257425	0.1086	-0.00691923	0.0453242	0.012629	-0.0180002	-0.03515	-0.0170501	0.00253862
RLOC-00001042	green	0.00496072	-0.0325232	0.0943706	0.0135843	-0.00157643	0.0801227	0.0406495	0.171996	0.00518414
RLOC-00001053	turquoise	0.0753656	0.300282	-0.158849	0.109475	0.0925757	-0.175952	-0.111716	-0.200925	0.0293591
RLOC-00001193	yellow	-0.000450457	-0.124734	0.192046	0.0474354	0.0163184	0.143534	0.226973	0.103765	0.00774836
RLOC-00001208	turquoise	0.0177864	0.0864657	0.0540243	0.0469404	-0.0100385	0.0595384	-0.0168247	0.0295956	0.01319
RLOC-00001202	yellow	0.00255582	-0.0919631	0.163729	0.0283431	0.0543002	0.102179	0.20025	0.0665972	0.0106401
RLOC-00001212	turquoise	-0.00963613	0.192001	-0.0508573	0.0418266	0.0214056	-0.0649395	-0.0741673	-0.0402787	0.00912609
RLOC-00001298	turquoise	-0.0167049	0.268289	-0.0775545	0.0299005	0.0294618	-0.0874413	-0.127041	-0.0711891	-0.0014967
RLOC-00001351	brown	-0.000810204	0.00910041	0.0173644	0.0102832	0.132949	-0.00108475	0.00299429	0.00684505	0.00646017
RLOC-00001555	blue	0.0373371	-0.0844029	0.209695	-0.0829255	-0.110345	0.457663	0.0779891	0.151663	0.00618322
RLOC-00001556	turquoise	-0.00396755	0.103529	-0.0129201	0.0307347	-0.00181333	-0.0250221	-0.0277079	-0.0211271	0.000903746
RLOC-00001579	black	0.00142304	0.0386786	0.0896754	0.142453	0.0671768	0.0257712	0.0699389	0.0220825	0.0126287
RLOC-00001707	brown	-0.00750012	0.0205119	0.0188733	0.0206108	0.327343	-0.0383309	0.0129295	-0.00536594	0.017543
RLOC-00001708	brown	-0.00353234	-0.021182	0.0333544	0.0332719	0.428357	-0.0371181	0.0333155	-0.0025028	0.0141689
RLOC-00001730	blue	0.0222475	-0.020449	0.17211	-0.02067	-0.0375387	0.338718	0.0497473	0.113114	0.0090953
RLOC-00001741	green	-0.00119841	-0.138066	0.305391	0.0132454	-0.000518506	0.276987	0.108903	0.607733	-0.0125437
RLOC-00001793	blue	0.0245368	-0.028844	0.16405	0.039241	0.0274645	0.165784	0.0747422	0.121655	0.0165838
RLOC-00001794	green	0.00665654	-0.0433041	0.12488	0.00662421	0.0025588	0.113126	0.0529385	0.198136	0.00807289
RLOC-00001814	black	0.00292434	-0.0452354	0.0523608	0.206442	0.0436275	0.000672139	0.0720715	0.00757865	0.00215073
RLOC-00001805	brown	-0.00700327	0.00406436	0.038854	0.0352074	0.283956	-0.0264395	0.0153147	-0.00895694	0.00654407
RLOC-00001851	turquoise	0.0315315	0.0973103	0.0474103	0.0237124	0.028528	0.0352014	0.000512112	0.00657607	0.0260211
RLOC-00001852	brown	0.0076412	0.0811501	0.0420142	0.0725254	0.111002	0.00405195	0.0152411	-0.00918594	0.0203241
RLOC-00001869	red	0.0140614	0.0180739	0.0252621	-0.00952272	0.00100353	0.00396705	0.00399422	0.000716001	0.203515
RLOC-00001849	turquoise	0.000353789	0.0647617	-0.0248698	0.00446133	-0.00709276	-0.0232165	-0.0386833	-0.0091369	0.0125057
RLOC-00002103	brown	-0.00199928	0.0266028	0.0213406	0.0222588	0.0691403	-0.0012471	0.0098167	-0.00109615	0.0143993
RLOC-00002251	turquoise	-0.0126479	0.217939	-0.0232656	0.0686478	0.021367	-0.0292611	-0.0767759	-0.0495383	0.0281079
RLOC-00002385	blue	0.002137	-0.0993115	0.202005	-0.0075226	0.0448329	0.203949	0.118478	0.0922144	0.000249936
RLOC-00002550	blue	0.0131572	-0.0619493	0.183618	0.00942451	0.00308898	0.192805	0.082997	0.133855	0.0133959
RLOC-00002645	pink	0.490367	-0.0689768	0.0991032	-0.00852874	-0.00219813	0.0845262	0.0525179	0.076458	0.0681562
RLOC-00002648	green	0.00150873	-0.0450806	0.119682	0.0106274	7.97983e-05	0.105276	0.0403411	0.226872	6.98653e-05
RLOC-00002857	turquoise	0.00202896	0.0757941	0.0225523	0.0261449	0.0140968	0.00891173	-0.00561119	0.00868591	0.00598947
RLOC-00003081	turquoise	-0.00939542	0.0912046	-0.0504238	-0.0130072	-0.0155129	-0.0295613	-0.0675156	-0.0310726	-0.00308354
RLOC-00003190	turquoise	-0.0142635	0.193307	-0.0601051	0.023373	0.0128499	-0.0607569	-0.0893715	-0.0469029	-0.000197914
RLOC-00003593	turquoise	-0.000808381	0.102342	0.014514	0.031199	0.016517	-0.0243536	-0.00809086	-0.0138719	0.0165575
RLOC-00003664	turquoise	0.000940231	0.110714	-0.000742177	0.0197829	0.00232531	-0.00983931	-0.0321659	-0.0109476	0.00721138
RLOC-00003675	black	0.00161973	0.0763928	0.0826072	0.193862	0.054596	0.0246024	0.0565821	0.0109533	0.042528
RLOC-00003823	yellow	-0.00406179	-0.0737759	0.0942672	0.0273826	0.0246844	0.0416385	0.14719	0.0250163	0.0181758
RLOC-00004077	turquoise	-0.00496338	0.107567	0.044366	0.0916175	0.0754519	-0.00386688	0.0136648	-0.00182948	0.0315855
RLOC-00004465	blue	0.00214026	-0.0302439	0.17825	0.0442577	-0.00724861	0.199072	0.0979112	0.125975	0.0114654
RLOC-00004463	turquoise	-0.00507103	0.0739479	0.0290717	0.0406887	0.0255612	-0.00965609	0.0073422	-0.0101949	0.00985983
RLOC-00004515	green	-0.00138533	-0.054933	0.135414	0.0192786	0.000295779	0.113724	0.0510628	0.270925	-0.00667433
RLOC-00004556	red	0.026985	0.00838753	0.0520177	-0.00292655	0.00916982	0.0202477	0.0310811	0.00627731	0.441188
RLOC-00004642	turquoise	-0.00311791	0.157607	0.0336193	0.134553	0.0222943	-0.048136	0.0373306	-0.0257021	-0.000524079
RLOC-00005180	black	-0.00754158	0.0529984	0.015959	0.0726118	0.00606432	-0.0312902	0.0380643	-0.0308303	-0.000517516
RLOC-00005416	turquoise	-0.000661303	0.0844661	0.023498	0.0670751	0.00916711	-0.00960494	0.017985	-0.00631049	0.00256807
RLOC-00005444	blue	0.0100861	-0.0529748	0.202528	0.00462641	-0.0235458	0.354433	0.0960894	0.121271	0.0149114
RLOC-00005517	turquoise	-0.00244063	0.101506	-0.0200672	0.0203743	-0.00147908	-0.0230707	-0.0388939	-0.0181941	0.00414964
RLOC-00005568	turquoise	0.000138947	0.0646029	0.00597537	0.0178151	0.00158529	0.00209344	-0.0161785	-0.00350494	0.000137758
RLOC-00005542	brown	-0.00173169	-0.00843346	0.0415903	0.0598386	0.129388	0.00148829	0.0371583	0.00970847	0.0073459
RLOC-00005625	turquoise	-0.00479925	0.071815	-0.0127473	0.0143063	-0.00574646	-0.0161692	-0.0242686	-0.0133812	0.00198365
RLOC-00005630	black	-0.00289447	0.0494093	0.0820617	0.137248	0.0574778	0.0305317	0.0670148	0.0209953	0.00984248
RLOC-00005640	yellow	0.00482856	-0.0701158	0.151837	0.0468312	0.0226136	0.0844546	0.194185	0.0607977	0.0300305
RLOC-00005707	turquoise	-0.00548849	0.0662398	-0.00797193	0.0250313	-0.0030648	-0.0210196	-0.00958924	-0.0156526	0.0164082
RLOC-00005750	brown	0.0237003	0.0150335	0.0402618	0.0378727	0.0601972	0.00311323	0.0341261	0.00293881	0.0114881
RLOC-00005775	brown	0.000308968	0.0775023	0.0440833	0.0434353	0.083573	-0.0153306	0.0535043	-0.023709	0.0261153
RLOC-00005761	turquoise	-0.00385204	0.120692	-0.0169236	0.00861065	0.00451213	-0.0146861	-0.041885	-0.0148858	0.00558209
RLOC-00005803	brown	-0.000567464	0.0540774	0.0162093	0.015981	0.0768537	-0.0154452	0.00644589	-0.00991946	0.00446089
RLOC-00005808	blue	0.0855607	-0.16729	0.321596	0.046585	0.0136189	0.351607	0.182974	0.219738	0.0203302
RLOC-00005826	turquoise	-0.00225207	0.111628	0.000572676	0.027698	-3.33294e-05	-0.0155187	-0.0254878	-0.0136583	-0.00236526
RLOC-00005852	turquoise	-0.00584733	0.098377	-0.0213334	0.00795235	-0.00672087	-0.0218293	-0.0351387	-0.0239622	0.00709725
RLOC-00005843	blue	-0.00494034	-0.119024	0.19897	-0.0300085	-0.00124447	0.268064	0.0873176	0.104061	-0.00471307
RLOC-00006014	turquoise	-0.00891076	0.26182	-0.0829747	0.0989058	0.0175574	-0.10136	-0.117586	-0.065084	0.00716587
RLOC-00006141	yellow	-0.000396526	-0.0742505	0.150804	0.0469998	0.0181998	0.104854	0.174964	0.0862273	0.0113967
RLOC-00006267	green	-0.00141259	-0.067181	0.174529	0.0153288	0.015028	0.147208	0.0610062	0.335206	5.87562e-05
RLOC-00006264	yellow	-0.00353208	-0.0269508	0.159657	0.109363	0.0577103	0.0843842	0.166786	0.0768748	0.00206564
RLOC-00006280	brown	0.00372015	0.0149912	0.0544591	0.0429984	0.0806879	0.0134305	0.0350168	0.0195705	0.0192424
RLOC-00006281	brown	0.00544824	0.0135067	0.101617	0.0381446	0.301235	-0.00688803	0.0522857	-0.00539064	0.0844956
RLOC-00006321	yellow	-0.00224605	-0.0846107	0.114395	0.0020432	0.0260256	0.0788859	0.164701	0.0669574	-0.00155631
RLOC-00006327	turquoise	-0.00719742	0.0862862	0.0040317	0.0308551	0.0142447	-0.0173064	-0.00192626	-0.018733	0.00432725
RLOC-00006329	blue	0.0130834	-0.101931	0.228298	0.0435433	0.0629309	0.221891	0.125902	0.166618	0.011868
RLOC-00006331	yellow	0.00222019	-0.0761894	0.111403	0.0208034	0.0106857	0.0699359	0.147975	0.0549181	0.00194046
RLOC-00006364	brown	0.00193848	-0.0480279	0.0803006	0.0268688	0.12052	0.0258269	0.103813	0.0104007	0.0203272
RLOC-00006368	turquoise	-0.00709529	0.119332	-0.00584807	0.0388394	0.0698378	-0.040252	-0.0197828	-0.0178188	0.00921658
RLOC-00006371	blue	0.00323522	-0.149064	0.294713	0.0696448	0.00470592	0.291317	0.195256	0.196188	0.0113453
RLOC-00006408	turquoise	-0.0287824	0.317492	-0.091191	0.0503689	0.0535022	-0.13861	-0.0965807	-0.0949817	-0.0083906
RLOC-00006567	brown	-0.000710506	-0.0880485	0.140955	0.0441987	0.565176	-0.0217549	0.114731	0.0216199	0.0328721
RLOC-00006959	blue	0.00779836	-0.155141	0.265673	0.0469171	0.0126476	0.229608	0.20207	0.229993	0.00688138
RLOC-00007031	blue	0.0463535	-0.114251	0.209926	0.0102985	0.0202863	0.206793	0.121736	0.14582	0.039703
RLOC-00007030	blue	-0.00056137	-0.0805069	0.157517	0.000659008	0.0044379	0.176662	0.0743789	0.134676	0.0132858
RLOC-00007112	black	-0.00369504	0.0349926	0.0752924	0.385401	0.0160394	0.00600816	0.0439297	0.0663411	-0.0136694
RLOC-00007151	turquoise	-0.00214701	0.0808322	0.00349236	0.0230712	0.0410427	-0.0154101	-0.0228916	-0.00973211	0.0135094
RLOC-00007162	green	-0.00297165	-0.0361773	0.110037	0.00198534	0.00223225	0.100602	0.0342474	0.199076	0.000382982
RLOC-00007221	turquoise	-0.00680398	0.0686479	-0.00836142	0.0147015	0.00129168	-0.015444	-0.0269234	-0.0121597	-0.000619062
RLOC-00007285	black	0.00441831	-0.0120789	0.0248049	0.0705192	0.00991014	0.00121802	0.0347949	0.0015386	0.00113048
RLOC-00007286	black	0.00652823	-0.0413778	0.0564643	0.133953	0.0133127	0.0118684	0.0764408	0.0127238	0.0129972
RLOC-00007322	turquoise	-0.00868146	0.143911	-0.0167313	0.0676131	0.117626	-0.0606019	-0.0360147	-0.0264771	0.00997904
RLOC-00007400	yellow	0.00377994	-0.0530485	0.122604	0.0613044	0.021194	0.0719906	0.154425	0.0593223	0.00627403
RLOC-00007417	yellow	0.0023066	-0.106206	0.179272	0.034086	0.0571953	0.124693	0.20527	0.0866556	0.0155761
RLOC-00007415	turquoise	-0.00498238	0.125277	-0.0206193	0.023722	-0.0041955	-0.026787	-0.0481698	-0.0257979	0.0110292
RLOC-00007428	yellow	0.00053303	-0.00905834	0.152702	0.0823612	0.0368092	0.0910448	0.147506	0.0607491	0.0334652
RLOC-00007448	turquoise	-0.0163421	0.347939	-0.154485	0.0323037	-0.0530412	-0.104313	-0.202386	-0.0928381	-0.0121984
RLOC-00007466	black	-0.0148256	0.124204	0.00542201	0.285906	0.00845786	-0.044591	-0.0168086	-0.00255815	-0.0111506
RLOC-00007501	turquoise	-0.0099652	0.167888	0.0162304	0.0619785	0.0107979	-0.0159967	-0.0324554	-0.00558208	0.0305323
RLOC-00007559	turquoise	0.0379654	0.178506	-0.0190765	0.040022	-0.0103001	-0.0295818	-0.0714086	-0.0349613	0.0209747
RLOC-00007567	turquoise	0.00391232	0.0874788	0.0160247	0.0453862	0.00197326	-0.0239259	0.00448909	-0.0110671	0.00510674
RLOC-00007599	turquoise	-0.000403304	0.125931	0.0132112	0.093301	0.00021764	-0.0328167	0.00172572	-0.0111094	-0.00339913
RLOC-00007641	turquoise	-0.00765784	0.133337	0.0156403	0.0630559	0.102789	-0.029037	-0.0215066	-0.0255682	0.0106602
RLOC-00007732	turquoise	-0.00918584	0.0997062	-0.0319624	0.0104817	-0.00356544	-0.0228982	-0.0512788	-0.0233856	0.00327509
RLOC-00007733	turquoise	-0.0203362	0.304634	-0.0570286	0.0821371	0.0488945	-0.108014	-0.0946002	-0.064331	0.00923109
RLOC-00007723	brown	0.00575192	0.0700944	0.0364212	0.0464063	0.182809	-0.0179431	0.0100743	-0.00575953	0.022147
RLOC-00007803	blue	0.0314473	-0.0549868	0.16107	0.00292569	0.00271319	0.171694	0.0658536	0.121162	0.00912589
RLOC-00007903	brown	-0.00343409	-0.0238292	0.0712004	0.0248217	0.318196	0.00386652	0.0515299	0.0115916	0.0186188
RLOC-00007917	brown	-0.00152242	-0.015167	0.0381351	0.00642872	0.0646114	0.0187313	0.0272981	0.018473	0.026368
RLOC-00007941	brown	0.00140313	0.000745185	0.0771459	0.0308627	0.314338	0.00616895	0.0453773	0.0154897	0.0146905
RLOC-00007962	blue	0.0196672	-0.026579	0.197516	-0.0387543	-0.0190507	0.369005	0.0474958	0.13373	0.0179515
RLOC-00007963	turquoise	0.00544739	0.093725	0.0563992	0.0510387	0.0718548	0.0219653	0.0088041	0.00242152	0.0349779
RLOC-00008011	brown	0.00161731	0.0911026	0.0205208	0.0560471	0.236523	-0.036148	-0.00723676	-0.0147957	0.0203495
RLOC-00008182	green	0.00206118	-0.0266132	0.0804307	0.00982663	0.00112629	0.0690194	0.0293708	0.151697	-0.000974671
RLOC-00008238	turquoise	-0.00951631	0.157794	0.0271904	0.0295576	-0.0129899	0.0211946	-0.0299893	0.00401234	0.016552
RLOC-00008263	turquoise	0.00337853	0.11807	0.0421987	0.0504615	0.0132409	0.0262216	-0.0159123	0.0259666	0.0114849
RLOC-00008273	turquoise	0.00133745	0.0730705	-0.00556981	0.0195349	0.00290145	-0.0134576	-0.0237368	-0.0129873	0.00277217
RLOC-00008289	turquoise	-0.00474082	0.14719	-0.0174629	0.016724	-0.00602973	-0.0268872	-0.0492071	-0.0249778	0.0162212
RLOC-00008305	yellow	0.0105019	-0.129146	0.145416	0.0394578	0.017862	0.107933	0.218182	0.0717237	0.0210244
RLOC-00008329	blue	0.0180053	-0.0776835	0.175776	0.0214384	0.00642125	0.167461	0.0929237	0.130047	0.00835278
RLOC-00008358	yellow	0.0167048	-0.0633034	0.171311	0.059988	0.045437	0.118311	0.171653	0.087629	0.0188102
RLOC-00008354	green	0.00261664	-0.0580005	0.148241	0.0163001	0.00226685	0.125303	0.065689	0.290327	-0.0034936
RLOC-00008374	blue	0.0120339	-0.140638	0.288354	0.00175472	0.00948963	0.298336	0.134484	0.33192	0.00496736
RLOC-00008397	turquoise	-0.0224836	0.425891	-0.158284	0.0492862	-0.025735	-0.140258	-0.228079	-0.106119	0.00973082
RLOC-00008393	brown	0.014754	0.0133827	0.0471469	0.102476	0.330704	-0.0491978	0.0621063	-0.0151098	0.0315394
RLOC-00008391	brown	-0.00207245	-0.018111	0.0581305	0.0369817	0.100527	0.0152191	0.0474149	0.0167998	0.0167137
RLOC-00008407	yellow	0.00138607	-0.0734603	0.138515	0.0443301	0.0429794	0.0839701	0.152956	0.0716157	0.0147421
RLOC-00008427	yellow	0.00615607	-0.0736545	0.137637	0.034081	0.0484898	0.0749085	0.178675	0.03979	0.0298973
RLOC-00008432	green	-0.00256523	-0.105487	0.228372	0.044764	0.00763234	0.185486	0.117286	0.391701	-0.00240344
RLOC-00008456	turquoise	-0.0115203	0.190207	-0.0276233	0.0189471	-0.0247371	-0.0141311	-0.0975453	0.0495505	-0.00331587
RLOC-00008518	blue	0.0242518	-0.140567	0.28718	0.0925724	-0.0462386	0.305872	0.216808	0.235383	0.0219496
RLOC-00008549	turquoise	0.000120107	0.102046	-0.011858	0.020724	0.00507825	-0.0198471	-0.0348128	-0.0166111	0.00177574
RLOC-00008556	blue	0.0282751	-0.0336636	0.157736	0.0109124	0.00958782	0.181702	0.0670031	0.0997463	0.0288626
RLOC-00008547	green	-0.000663081	-0.0798844	0.193424	0.0236736	-0.00268849	0.162899	0.0788126	0.373326	-0.000236046
RLOC-00008575	blue	0.0124224	-0.0634757	0.187144	0.0558111	0.00563398	0.175466	0.124658	0.103083	0.00232104
RLOC-00008574	brown	0.000564023	0.0336339	0.0203264	0.0162553	0.0618589	-0.00252904	0.00568136	-0.00683637	0.00280729
RLOC-00008577	blue	0.0236899	-0.0808831	0.219983	0.0180542	0.00844717	0.234727	0.114544	0.151436	0.0123745
RLOC-00008598	turquoise	-0.00987578	0.120031	-0.0152837	0.067981	0.0330388	-0.0458954	-0.0434147	-0.0297754	-0.00303872
RLOC-00008633	turquoise	-0.0405604	0.607727	-0.275555	0.0372574	-0.0944166	-0.242325	-0.321847	-0.190618	-0.0283641
RLOC-00008671	blue	0.0396469	-0.104668	0.231451	-0.0322528	-0.0502799	0.409428	0.109969	0.152552	0.023179
RLOC-00008673	brown	-0.00934984	0.0980186	-0.0005162	0.0219945	0.14613	-0.0370998	-0.0129422	-0.0146743	0.00541584
RLOC-00008686	pink	0.193153	-0.00155489	0.0353035	0.00691614	0.00787187	0.0210775	0.0178231	0.00646708	0.0112066
RLOC-00008687	yellow	-0.0051013	-0.0784863	0.131002	0.0312389	0.00654875	0.096749	0.165587	0.0710227	0.000199584
RLOC-00008710	yellow	-0.00207642	-0.0510593	0.136111	0.0345478	0.0396697	0.0820849	0.18967	0.0338825	0.0171573
RLOC-00008723	green	0.00443317	-0.0511551	0.120733	0.00481987	0.00347848	0.105592	0.0418807	0.214706	-3.00167e-05
RLOC-00008753	pink	0.124293	-0.0114805	0.0292646	-0.0037243	0.00826628	0.0219921	0.0158449	0.00315434	0.0242903
RLOC-00008751	brown	0.0130708	-0.00843367	0.0584367	0.0320171	0.0840418	0.011726	0.0542995	0.0179865	0.0406054
RLOC-00008796	brown	0.0169837	-0.0703566	0.12861	0.0917957	0.168154	0.0259236	0.146314	0.00782075	0.0286565
RLOC-00008792	yellow	-0.00496383	-0.0911906	0.119561	0.00685526	0.102789	0.0516983	0.207454	0.0109399	0.0217229
RLOC-00008805	green	0.00190729	-0.0908952	0.218277	0.014419	0.00187127	0.193112	0.0838804	0.416428	-0.0105127
RLOC-00008813	turquoise	-0.00271112	0.0500115	-0.00265539	0.012993	-0.00748217	-0.000980471	-0.0164534	0.0051081	0.00695467
RLOC-00008859	blue	0.0395769	0.0601839	0.115615	-0.0352394	-0.0504638	0.223172	-0.0180047	0.048321	0.0284578
RLOC-00008892	brown	-0.00124785	0.0385786	0.0468128	0.0301056	0.0744388	0.0125313	0.0216982	0.0120722	0.00587731
RLOC-00008893	turquoise	0.0113847	0.138108	-0.0386112	0.0161062	-0.0150702	-0.046031	-0.0526839	-0.0354336	0.0291021
RLOC-00008894	turquoise	-0.00154723	0.074416	-0.0158633	0.0183899	0.000801402	-0.0137994	-0.0300356	-0.0169786	0.00287981
RLOC-00008946	turquoise	0.001866	0.0627784	0.00154809	0.0229718	-0.00296443	0.00641139	-0.0207276	-0.00520712	-0.00158491
RLOC-00008976	turquoise	-0.0218312	0.334452	-0.100442	0.0348861	-0.0478188	-0.0624058	-0.167986	-0.0654307	0.000194986
RLOC-00009039	turquoise	0.00338935	0.181612	-0.0192159	0.0469022	0.0738192	-0.0407456	-0.0544209	-0.0407631	0.0305986
RLOC-00009062	blue	0.00917065	-0.11116	0.199622	0.00741529	0.0216368	0.193433	0.110633	0.223328	0.00533292
RLOC-00009087	blue	0.0048207	-0.0915113	0.173939	-0.000758102	0.00479668	0.170401	0.101298	0.117499	0.0180009
RLOC-00009124	turquoise	0.0418241	0.0886376	0.0334247	0.0353453	0.0342445	0.0220147	-0.0180274	0.00291852	0.0587988
RLOC-00009151	turquoise	-0.0139788	0.528622	-0.27098	0.0196691	0.0184548	-0.22437	-0.356257	-0.175137	0.0165197
RLOC-00009156	turquoise	-0.00249396	0.077616	-0.0181475	0.0456407	0.0442417	-0.0337638	-0.0332871	-0.0185566	0.00747435
RLOC-00009155	blue	0.009663	-0.0622744	0.127468	-0.0280953	0.0121606	0.167743	0.0566836	0.029089	0.00162949
RLOC-00009187	turquoise	-0.00253254	0.0863002	0.00768135	0.0370057	0.0391857	-0.0180607	-0.0131219	-0.00369115	-0.00111599
RLOC-00009223	blue	0.0350157	-0.048888	0.213307	-0.0497886	-0.0662742	0.420533	0.0581124	0.151585	0.0181916
RLOC-00009235	brown	-0.00703559	0.0654082	0.0665153	0.0390479	0.109479	0.0169601	0.0372668	0.0105239	0.0183581
RLOC-00009270	turquoise	0.00407163	0.174769	0.0362466	0.0739728	-0.00678413	0.00321895	-0.0297992	-0.0037491	0.0436038
RLOC-00009271	blue	0.0814786	-0.171258	0.332401	0.0110088	0.0412233	0.348811	0.198726	0.197593	0.0529435
RLOC-00009264	brown	0.0253344	0.0257946	0.10006	0.0554881	0.0908633	0.0234669	0.081414	0.00256917	0.0821415
RLOC-00009320	brown	-0.00240769	-0.0551942	0.0729847	0.0181854	0.388876	-0.012966	0.0814826	-0.000569443	0.0296012
RLOC-00009373	blue	0.0556247	-0.169955	0.24878	-0.0920209	-0.0803604	0.508332	0.120436	0.167827	0.0130355
RLOC-00009369	blue	0.02715	-0.115607	0.284468	-0.0635158	-0.104213	0.508983	0.103184	0.218439	0.00602571
RLOC-00009357	brown	-0.00241523	0.0143002	0.0221456	0.0278944	0.402355	-0.0400492	0.00975679	-0.00745968	0.00813513
RLOC-00009380	blue	0.0120848	-0.0998088	0.183437	0.0150494	0.00605608	0.182984	0.117922	0.122796	0.0140118
RLOC-00009399	blue	0.0336031	-0.0543707	0.212365	-0.0332618	-0.0686688	0.417594	0.072305	0.151604	0.0101903
RLOC-00009427	turquoise	-0.002552	0.125162	0.0556344	0.0423145	0.0213199	0.0474638	-0.0151908	0.0320691	0.0125449
RLOC-00009433	turquoise	0.00179181	0.096878	-0.0211657	0.0189211	0.0103092	-0.0228264	-0.0420939	-0.0193202	0.0215284
RLOC-00009481	turquoise	-0.00909715	0.132485	-0.00696863	0.138069	0.00549057	-0.0646246	-0.00347478	-0.0123435	-0.0115276
RLOC-00009484	turquoise	-0.0341365	0.625633	-0.321275	0.0745339	-0.0897224	-0.265291	-0.404517	-0.196532	-0.0103196
RLOC-00009480	turquoise	-0.00433637	0.102139	-0.00438363	0.0519792	-0.00556531	-0.0117507	-0.0184719	-0.00214543	-0.00158028
RLOC-00009498	turquoise	-0.0200818	0.458198	-0.167424	0.074635	-0.0396566	-0.168915	-0.232035	-0.114849	0.011734
RLOC-00009499	yellow	-0.0109403	-0.120296	0.0661328	-0.00151403	-0.0132005	0.00159667	0.283159	-0.0149352	-0.0146636
RLOC-00009556	turquoise	-0.00767047	0.182148	-0.0635226	0.0184134	-0.00855831	-0.0486072	-0.0973107	-0.0434877	0.00831715
RLOC-00009603	turquoise	0.0429625	0.29559	-0.0828298	-0.00239593	-0.0135327	-0.0500707	-0.154497	-0.0818408	0.0324987
RLOC-00009626	yellow	-0.00460246	-0.0582968	0.0570871	-0.00260151	-0.00131642	0.0372245	0.11877	0.00677026	-0.00468417
RLOC-00009643	yellow	0.000706359	-0.0441902	0.155049	0.0810482	0.0785195	0.0384265	0.25391	0.021417	0.0148519
RLOC-00009652	turquoise	-0.000381875	0.072858	0.0112578	0.0238111	0.00474293	-0.0118076	0.00637248	-0.0205758	0.0108229
RLOC-00009654	yellow	0.0265179	-0.121681	0.190638	0.030815	0.00376064	0.140019	0.231355	0.0925455	0.00401402
RLOC-00009691	turquoise	-0.00341505	0.0905978	-0.00982212	0.0181686	0.0714657	-0.0394906	-0.0295302	-0.0218404	0.0132862
RLOC-00009702	turquoise	-0.00685123	0.0887334	0.00580692	0.0178713	0.00158294	-0.0169883	-0.000709473	-0.0163022	0.00191221
RLOC-00009680	blue	0.0889363	-0.135198	0.249777	0.0300056	0.0323337	0.262322	0.142131	0.163781	0.032663
RLOC-00009764	brown	0.00819414	-0.0481737	0.0745504	0.0182206	0.401918	0.00449851	0.055461	0.0193648	0.0169567
RLOC-00009803	yellow	-0.0214216	-0.0753061	0.18916	0.142327	0.0752888	0.109723	0.240021	0.0801939	-0.00639951
RLOC-00009805	brown	0.077542	-0.0189179	0.0478038	-0.00108022	0.078051	0.0279541	0.028605	0.0133416	0.0240229
RLOC-00009889	turquoise	-0.0332161	0.260126	-0.00738964	0.0747442	0.0439025	-0.0740793	-0.0145125	-0.0262404	0.0154432
RLOC-00009885	turquoise	-0.0190078	0.384164	-0.133045	0.0484073	-0.0260633	-0.124293	-0.194329	-0.0968829	0.00260423
RLOC-00009901	brown	-0.0030241	0.0865472	-0.0214944	0.0743271	0.169687	-0.056016	-0.0436472	-0.0258716	0.0135825
RLOC-00009909	brown	-0.0127791	0.137079	0.0684605	0.116759	0.219136	-0.0678814	0.0516964	-0.0184069	0.0190009
RLOC-00009922	turquoise	-0.00329341	0.0904516	0.0063986	0.0218396	0.00557819	-0.00638197	-0.0188075	0.00458608	0.0140705
RLOC-00010006	blue	0.0424003	-0.0547323	0.169924	-0.0610018	-0.0663113	0.411845	0.0449277	0.114635	0.0143881
RLOC-00010038	yellow	0.0140016	-0.0874586	0.18188	0.0970459	0.0276838	0.126975	0.205576	0.0751609	0.0156837
RLOC-00010032	yellow	-0.0130481	0.00631276	0.0983282	0.0922851	0.0616728	0.0362981	0.132804	0.0366491	-0.0017806
RLOC-00010049	yellow	-0.0107583	-0.212871	0.319959	0.109267	0.00354975	0.207333	0.412425	0.164632	0.0242845
RLOC-00010048	blue	-0.000257912	-0.14173	0.232428	0.062199	0.02464	0.213623	0.163883	0.147883	0.0171227
RLOC-00010229	brown	0.000358292	-0.00678914	0.0767785	0.0314793	0.323058	-0.00127185	0.0588019	0.0265923	0.0294473
RLOC-00010237	brown	0.00443097	0.0140979	0.0402483	0.0224141	0.0809199	0.0107292	0.027483	0.0103209	0.0193085
RLOC-00010254	yellow	0.00441676	-0.046687	0.0827326	0.0658038	0.0288324	0.013528	0.150018	0.0181771	0.00251416
RLOC-00010358	blue	0.0181089	-0.0103726	0.118741	-0.0595114	-0.12211	0.365032	0.05296	0.0679741	-0.00833688
RLOC-00010356	turquoise	-0.00241378	0.0764112	0.000526087	0.0777297	0.01413	-0.0428314	0.0120958	-0.0234138	-0.000100492
RLOC-00010372	turquoise	-0.0135496	0.237886	-0.0839051	0.0102521	0.0217113	-0.0692308	-0.126208	-0.061408	-0.00380529
RLOC-00010377	turquoise	0.0027546	0.154956	0.00453604	0.04208	-0.0031627	-0.0127667	-0.0359738	-0.0256908	0.0219279
RLOC-00010388	blue	0.0448218	-0.146561	0.285055	0.00176602	0.0191285	0.279351	0.17487	0.15472	0.0410141
RLOC-00010393	red	0.00688371	0.0207136	0.0284681	0.00101718	0.0162921	0.00120475	0.0145236	-0.00058619	0.191041
RLOC-00010415	blue	0.0314275	-0.22292	0.260765	-0.150319	-0.0391243	0.537951	0.138164	0.166124	0.0131457
RLOC-00010406	green	-0.00111162	-0.0550055	0.141931	0.0191042	0.00999721	0.123618	0.0551466	0.272851	-0.00459977
RLOC-00010414	brown	0.00532913	-0.0220497	0.0726939	0.0497062	0.0960074	0.0386526	0.058387	0.0321411	0.0100767
RLOC-00010426	red	0.00642209	0.0655435	0.0241232	0.0124288	0.024872	-0.0119177	-0.00103484	-0.00950996	0.195063
RLOC-00010449	brown	0.00966573	0.0280229	0.0561802	0.0280895	0.146592	-0.00521885	0.0340809	-0.0130073	0.0210787
RLOC-00010450	turquoise	0.0152945	0.0827787	0.00377674	0.0238197	-0.00589428	0.00532584	-0.0263361	0.00119493	-0.00171596
RLOC-00010457	yellow	0.000558817	-0.0523822	0.120186	0.0329108	0.0242996	0.042697	0.184109	0.0171426	0.00513732
RLOC-00010489	blue	0.00941341	-0.107163	0.242022	0.0686376	0.0719692	0.226654	0.143735	0.175777	0.00461224
RLOC-00010484	yellow	0.00467721	-0.363163	0.33255	0.184827	-0.0239106	0.190066	0.603932	0.150863	-0.0381639
RLOC-00010502	turquoise	-0.0116083	0.429774	-0.200757	-0.0227	-0.0859178	-0.102915	-0.268198	-0.117949	0.00390472
RLOC-00010499	brown	-0.00155677	0.0157834	0.0178326	0.017856	0.05726	-0.00613479	0.0123453	-0.00384828	0.0101754
RLOC-00010517	blue	0.0103029	-0.11234	0.225131	0.00714668	0.0179415	0.222242	0.11861	0.170897	0.0163686
RLOC-00010515	blue	0.0153718	-0.106957	0.216792	0.0440719	0.029038	0.216399	0.13765	0.158122	0.0150414
RLOC-00010521	brown	-0.00188981	0.00601384	0.0436844	0.0737348	0.238666	-0.031239	0.0328344	0.00425138	0.0151648
RLOC-00010545	green	0.00125296	-0.110041	0.275312	0.047975	0.0387384	0.217145	0.146022	0.428502	0.00521395
RLOC-00010632	yellow	-0.0125551	-0.0314724	0.15866	0.0933602	0.0826097	0.101534	0.173295	0.0539935	0.00435468
RLOC-00010655	blue	0.024147	-0.0593288	0.17448	0.0238298	-0.00342828	0.19856	0.0837402	0.142737	0.0101916
RLOC-00010661	turquoise	-0.0168779	0.235555	-0.0502817	0.0975282	0.0591876	-0.115449	-0.0915139	-0.0649187	0.0112654
RLOC-00010668	green	0.00646513	-0.0752874	0.169369	0.018812	0.00428033	0.151111	0.0761846	0.271115	0.00270492
RLOC-00010696	blue	0.00931924	-0.0350492	0.13225	-0.0065451	-0.00053349	0.152552	0.0402397	0.100404	0.0180102
RLOC-00010699	black	0.0021863	0.000141274	0.0486875	0.15587	0.0112331	-0.00329985	0.0536176	-0.0012411	0.0460143
RLOC-00010673	brown	0.00303698	0.0111095	0.0355334	0.0229392	0.0599179	0.0102708	0.0210633	0.00995191	0.0138459
RLOC-00010702	turquoise	-0.00413051	0.122306	-0.0171819	0.0128843	-0.008757	-0.00870687	-0.0516265	-0.0191018	0.00651201
RLOC-00010775	brown	-0.00997354	0.0765962	0.0411299	0.0707367	0.12703	-0.013542	0.0145035	-0.0120567	0.00812253
RLOC-00010785	blue	0.012282	-0.158453	0.297452	0.0604887	0.018958	0.282515	0.230703	0.187935	0.0216533
RLOC-00010789	red	0.0114715	0.0109641	0.041519	0.00631403	0.00218601	0.0160071	0.0393803	0.00591669	0.136336
RLOC-00010807	turquoise	-0.00404682	0.113412	0.0471032	0.0709	0.0246774	-0.00765797	0.0412777	-0.0101898	0.0118925
RLOC-00010811	yellow	-0.00015035	-0.0570416	0.132118	0.0322054	0.0591385	0.0763739	0.156554	0.045543	0.0169923
RLOC-00010853	black	-0.00277849	0.108929	-0.000532968	0.263113	0.0189868	-0.0429305	-0.0267049	-0.00503459	0.00867497
RLOC-00010874	pink	0.688376	-0.0319539	0.0303334	-0.053285	-0.00952413	0.0500749	-0.0180324	-0.00427207	0.047726
RLOC-00010877	turquoise	-0.0108612	0.210387	-0.0790713	0.0459409	-0.0108837	-0.0785808	-0.112897	-0.0546966	-0.0020772
RLOC-00010902	green	0.00969888	-0.0525808	0.140342	0.0104413	0.0171253	0.117125	0.0632343	0.221176	0.00360662
RLOC-00010891	black	-0.0050242	0.0547347	0.0665069	0.18238	0.0622002	0.000404028	0.0594238	0.00241528	0.013473
RLOC-00010924	blue	0.0234278	0.015962	0.165877	-0.0231824	-0.111585	0.377838	0.0114794	0.131722	0.0102524
RLOC-00010930	turquoise	-0.0139571	0.23568	-0.105335	-0.00938218	-0.0352876	-0.0553926	-0.147849	-0.0631165	-0.00564715
RLOC-00010986	turquoise	-0.0118659	0.186537	-0.032371	0.0158979	-0.0288224	-0.0265152	-0.0441415	-0.0584724	-0.00143763
RLOC-00010976	turquoise	0.0032027	0.0728024	0.0204155	0.017187	0.0457872	0.0170985	-0.0178767	0.00586468	0.0133518
RLOC-00010969	green	0.0224548	-0.0295092	0.148714	0.0214862	0.00713184	0.141177	0.0558906	0.200065	0.0171072
RLOC-00010999	turquoise	-0.00235275	0.142281	-0.00202768	0.0567028	0.00953767	-0.0287976	-0.0286616	-0.0198717	0.00723353
RLOC-00011008	blue	0.0190892	-0.0516786	0.16721	0.00959484	0.00250245	0.16773	0.0827147	0.11004	0.0169039
RLOC-00011028	turquoise	-0.00715164	0.237349	-0.00978358	0.0835026	0.0852508	-0.0862497	-0.0212199	-0.0566833	0.00387375
RLOC-00011025	turquoise	-0.00790935	0.11288	0.0429082	0.0515395	-4.49297e-06	0.0111101	0.0181819	0.00511296	0.00813348
RLOC-00011063	blue	0.022712	-0.0508825	0.156342	0.0284145	-0.000742115	0.170446	0.0703645	0.121889	0.000392711
RLOC-00011075	pink	0.18932	-0.0100207	0.103644	0.00542918	0.0141666	0.0886375	0.0599777	0.0523434	0.052513
RLOC-00011074	turquoise	-0.00285601	0.21347	-0.0239964	0.0534708	-4.21503e-05	-0.0458432	-0.0238375	-0.0595686	0.0158365
RLOC-00011065	green	0.0501575	-0.0969811	0.25099	0.0264808	0.00557023	0.242725	0.135412	0.313127	0.0372029
RLOC-00011095	blue	0.0159768	-0.0892934	0.233157	-0.005291	0.0119747	0.252558	0.091264	0.173484	0.00714964
RLOC-00011101	brown	-0.00189816	-0.0197552	0.0540026	0.0535619	0.0705761	0.0114983	0.0520062	0.0177188	0.00665841
RLOC-00011116	brown	-0.00701989	0.0558849	0.0395087	0.0285676	0.0665208	-0.00457545	0.0155966	-0.00390058	0.00916654
RLOC-00011124	brown	-0.00214207	0.0495235	0.00517692	0.0314364	0.0640684	-0.0136051	-0.00890062	-0.0155207	0.00968532
RLOC-00011208	brown	-0.0057101	0.0775001	0.0127394	0.0473306	0.158934	-0.0423798	0.0175726	-0.0344775	0.00103707
RLOC-00011196	blue	0.00916538	-0.0523739	0.237978	0.0266333	0.00668765	0.246696	0.115069	0.179554	0.0201303
RLOC-00011216	blue	0.101596	-0.0223519	0.190432	0.0448131	-0.00869098	0.248526	0.0771545	0.110915	0.0226081
RLOC-00011218	brown	-0.013378	0.107946	-0.0304236	0.043938	0.285229	-0.0762199	-0.052427	-0.0383124	0.00613208
RLOC-00011256	turquoise	-0.000570299	0.0773587	-0.0015649	0.015763	0.0125232	-0.0141733	-0.0201601	-0.0101455	-0.000427035
RLOC-00011257	turquoise	-0.0104604	0.157464	-0.0355479	0.0254784	-0.00357044	-0.0458867	-0.059595	-0.034427	0.00419571
RLOC-00011404	blue	0.026662	-0.082633	0.241311	-0.00659075	-0.0146016	0.392546	0.120265	0.159724	0.0140543
RLOC-00011482	blue	0.0112617	-0.0715753	0.16999	0.0122579	0.0089163	0.168016	0.090362	0.127727	0.000858507
RLOC-00011519	yellow	-0.00582305	-0.0712932	0.142642	0.065667	0.0398451	0.0788225	0.175639	0.0634958	-0.00501975
RLOC-00011553	turquoise	-0.0356879	0.635709	-0.335384	0.0176495	-0.0780774	-0.254772	-0.420147	-0.215687	-0.0078459
RLOC-00011552	turquoise	0.00182467	0.10388	-0.0204539	0.0146376	-0.0064291	-0.0132829	-0.0521407	-0.013761	-0.000606898
RLOC-00011574	green	-0.00377936	-0.0950159	0.21641	0.0220455	-0.00314384	0.194941	0.0844449	0.432866	-0.00250752
RLOC-00011598	turquoise	-0.00558082	0.137356	-0.041219	0.0211897	-0.0135681	-0.0339215	-0.0665201	-0.0294035	-0.00131733
RLOC-00011635	turquoise	0.00675305	0.202196	-0.0212028	0.0303912	0.0346516	-0.0198005	-0.0892364	-0.0251907	0.0157566
RLOC-00011676	blue	0.000427292	-0.134231	0.300148	0.0431261	0.0366838	0.267529	0.201172	0.215329	0.0173246
RLOC-00011664	yellow	-0.00641206	-0.0248996	0.130389	0.114667	0.0548946	0.0216672	0.210998	0.0288526	-0.0114254
RLOC-00011728	turquoise	0.0141238	0.0943604	0.0166682	0.0250503	0.00594139	0.0120643	-0.0283516	0.00466083	0.0413888
RLOC-00011710	blue	0.00790076	-0.100051	0.187302	0.0140339	0.0360836	0.188331	0.101677	0.13699	0.010261
RLOC-00011727	turquoise	-0.0033756	0.100574	-0.0219733	0.0291579	-0.00252423	-0.0232231	-0.0447093	-0.019361	9.22615e-05
RLOC-00011743	brown	-0.0106162	0.0881479	0.0132612	0.0792868	0.165614	-0.0608986	0.0371044	-0.0371066	0.0321846
RLOC-00011758	yellow	0.0143994	-0.0783345	0.157318	0.0254565	0.0425889	0.102028	0.206345	0.0345428	0.0112748
RLOC-00011759	green	-0.00393674	-0.100851	0.191917	0.0253113	0.0234504	0.173972	0.0806309	0.364674	-0.0094459
RLOC-00011845	turquoise	-0.000626303	0.100463	-0.010926	0.0300955	0.00668916	-0.0222757	-0.0118148	-0.0236128	0.00147484
RLOC-00011885	brown	0.00666578	0.0013779	0.0270799	0.019144	0.0708567	-0.00554318	0.029171	-0.00287776	0.0102378
RLOC-00011891	blue	0.0321758	0.0047586	0.159315	-0.0285635	-0.0284358	0.32346	0.0269849	0.11005	0.0191134
RLOC-00011914	green	-0.000788449	-0.0824634	0.204064	0.0300781	0.093651	0.150894	0.0948039	0.328792	0.00737717
RLOC-00011926	blue	-0.00228184	-0.054948	0.130918	-0.00676787	0.0383946	0.135787	0.0469079	0.137712	-0.0027577
RLOC-00012097	brown	-0.00364492	0.0390568	0.00607293	0.0216696	0.132974	-0.0277225	-0.0041095	-0.0118715	0.0137415
RLOC-00012126	black	0.014315	-0.00163629	0.0453412	0.207714	0.0639291	-0.00458054	0.0403519	0.0166662	0.00756649
RLOC-00012159	turquoise	-0.0218411	0.298284	-0.12041	0.0533043	-0.0288135	-0.130714	-0.148048	-0.0880507	-0.00665561
RLOC-00012203	brown	-0.00105336	-0.0040384	0.0693068	0.0137146	0.219764	-0.00834989	0.0506524	0.0062749	0.0132223
RLOC-00012235	turquoise	0.000749803	0.084137	-0.0160966	0.00714023	-0.0109524	-0.0196773	-0.0300889	-0.0200507	0.00701519
RLOC-00012231	brown	0.00984836	-0.0548923	0.0987478	0.0203231	0.27375	0.0476964	0.069186	0.0547435	0.0169851
RLOC-00012258	blue	0.036411	-0.0931218	0.211765	0.0572112	0.0206449	0.20647	0.125452	0.187773	0.0179031
RLOC-00012295	pink	0.407863	-0.014462	0.0229404	-0.0248221	-0.0044554	0.026353	-0.00787545	-0.00621378	0.0269718
RLOC-00012321	turquoise	-0.00619369	0.0595528	-0.00417611	0.0365857	0.00514741	-0.0155943	-0.016123	-0.011727	0.00868879
RLOC-00012373	blue	0.00178475	-0.136866	0.246803	0.0273264	0.00724786	0.256547	0.147561	0.195916	-0.00496613
RLOC-00012433	yellow	-0.0105222	-0.099706	0.0584269	0.0239038	0.00306932	0.0122632	0.238648	-0.0121106	-0.0108188
RLOC-00012533	turquoise	-0.00288762	0.0862082	-0.00460641	0.0188047	-0.00130099	-0.00419508	-0.0243967	-0.00991995	0.0102152
RLOC-00012520	green	0.000315485	-0.117632	0.265189	0.0211484	-0.00250894	0.237795	0.095393	0.52969	-0.0132624
RLOC-00012540	yellow	-0.00533231	-0.0533993	0.0432851	0.00466664	-0.00448923	0.0205302	0.111799	0.0314794	-0.00538947
RLOC-00012560	turquoise	-0.0107936	0.110361	-0.012563	0.0474785	0.0734012	-0.0510058	-0.0245636	-0.010932	0.00230949
RLOC-00012566	blue	0.090338	0.0566067	0.155308	0.0645891	-0.00759362	0.204466	0.0272493	0.10259	0.0337849
RLOC-00012607	turquoise	-0.00914719	0.17474	-0.0252412	0.0496964	0.00557707	-0.0603756	-0.0566138	-0.0315025	0.00606382
RLOC-00012603	yellow	-0.015631	-0.0472518	0.111664	0.0863867	0.0603328	-0.00128139	0.281251	0.00655473	0.00338644
RLOC-00012582	turquoise	-0.00170987	0.0669914	-0.00774237	0.0136925	-0.00389126	-0.0215293	-0.011031	-0.0131346	0.00884563
RLOC-00012604	turquoise	-0.011465	0.145981	-0.0325226	0.0365072	0.0233119	-0.0484792	-0.0610444	-0.0358743	0.0026512
RLOC-00012662	turquoise	-0.00756415	0.0724647	0.0141922	0.038361	0.0149144	-0.0109772	-0.00055916	-0.00440816	0.0053823
RLOC-00012667	blue	0.00187787	-0.0863586	0.183725	0.0195375	0.0133272	0.165404	0.119802	0.142898	0.0079655
RLOC-00012713	turquoise	-0.00947948	0.110445	0.0170601	0.0870565	0.0258367	-0.019784	0.0304017	-0.0180107	0.0183807
RLOC-00012727	yellow	-0.00417104	-0.0216104	0.175084	0.0776883	0.0489084	0.0874109	0.193826	0.0537312	0.043187
RLOC-00012715	blue	0.00968862	-0.101854	0.246534	0.0803983	0.0487213	0.237025	0.139545	0.183955	0.00986808
RLOC-00012743	yellow	-0.00598549	-0.0409523	0.0861504	0.0725559	0.036329	0.0220998	0.151068	0.0191798	-0.00540843
RLOC-00012758	turquoise	0.025034	0.122962	0.0832924	0.0597801	0.00794322	0.0655266	0.0198859	0.0308656	0.0275717
RLOC-00012759	turquoise	0.00452768	0.128785	-0.0194279	0.0328798	0.0133025	-0.00269223	-0.0773739	-0.0370429	0.008801
RLOC-00012789	turquoise	-0.00299614	0.0957205	-0.018218	0.0673351	0.0792003	-0.047184	-0.0349541	-0.0256338	0.0140665
RLOC-00012795	green	0.00947733	-0.119518	0.239674	0.0242674	0.00596215	0.2168	0.117371	0.360138	0.00155947
RLOC-00012868	yellow	-9.10301e-05	-0.0906666	0.162386	0.102283	0.0715958	0.0465492	0.256849	0.0452352	-0.00194952
RLOC-00012887	turquoise	0.00042034	0.075809	0.011347	0.0351931	0.0147299	-0.014684	0.0164682	-0.0262196	0.00827149
RLOC-00012896	turquoise	0.00524972	0.075759	0.0190017	0.0265789	0.0299555	-0.000722526	-0.004832	-0.0125048	0.0147907
RLOC-00012929	turquoise	-0.009211	0.0934218	0.0296313	0.0206764	0.0295149	0.00958432	-0.00351324	-0.00634569	0.0224933
RLOC-00013026	turquoise	-0.0153915	0.156993	-0.0269194	0.0338451	-0.0026851	-0.0317834	-0.0475249	-0.0279183	0.00496349
RLOC-00013005	yellow	0.0027153	-0.101954	0.196589	0.0966229	0.0717198	0.0783966	0.256735	0.0821377	0.00547763
RLOC-00013013	blue	0.00461133	-0.109986	0.191916	0.0340898	0.0305051	0.176272	0.141643	0.121276	0.0139164
RLOC-00013022	turquoise	-0.00815336	0.100396	-0.0283392	0.0139393	-0.00517483	-0.0326633	-0.0446101	-0.0229549	0.00512181
RLOC-00013060	turquoise	-0.0134242	0.276004	-0.0701667	0.0715388	0.0406879	-0.0948195	-0.106382	-0.0707418	0.00364975
RLOC-00013109	blue	0.10954	-0.0865153	0.228591	0.050038	0.0146955	0.250005	0.116665	0.140776	0.0315982
RLOC-00013106	blue	0.00526662	-0.113914	0.231654	0.0379652	0.0133332	0.231493	0.144122	0.140649	0.0155622
RLOC-00013121	turquoise	0.00365013	0.132611	-0.0143295	0.0205857	-0.0101419	-0.00735829	-0.0539202	-0.0177533	0.0134524
RLOC-00013131	brown	0.00335412	-0.00662626	0.0933552	0.0606801	0.0981942	0.0389193	0.0866742	0.0227559	0.00962603
RLOC-00013138	brown	-0.000389482	0.00134615	0.0251211	0.0162788	0.072883	-0.00332727	0.021408	0.00577566	0.00478688
RLOC-00013190	turquoise	-0.00165073	0.0927208	0.00190329	0.0347855	0.00712769	-0.0126856	-0.0215529	-0.00812764	0.0461093
RLOC-00013186	brown	-0.00369066	0.000828606	0.0452047	0.0281736	0.0714309	0.0161602	0.0310103	0.0181249	0.00815396
RLOC-00013231	turquoise	0.00663464	0.0816093	0.0403696	0.0195078	-0.00320009	0.0422759	-0.0106959	0.0130894	0.0173013
RLOC-00013230	turquoise	-0.00447601	0.0568692	0.00110252	0.0240638	0.00384999	-0.0108826	-0.00803236	-0.00792911	0.00701643
RLOC-00013306	turquoise	0.000977618	0.0821156	0.000684235	0.0169355	0.00696558	-0.0105962	-0.0232437	-0.00654458	0.00511756
RLOC-00013293	black	-0.00956815	0.0592743	0.0088634	0.173042	0.0152875	-0.0292771	-0.00352577	-0.0103313	-0.00681274
RLOC-00013336	turquoise	0.00590823	0.0946466	0.0216448	0.0247813	-0.00143172	0.00806632	-0.0017185	-0.00525696	0.0141326
RLOC-00013332	turquoise	8.80279e-06	0.0576921	-0.0100028	0.0181275	0.00782465	-0.00868392	-0.0193984	-0.0161277	0.00929142
RLOC-00013374	turquoise	-0.019941	0.536994	-0.219835	0.0271161	-0.0757509	-0.187634	-0.296857	-0.13677	-0.00568593
RLOC-00013372	green	-0.00367979	-0.047577	0.148769	0.0159445	-0.000666154	0.126668	0.0503128	0.304248	-0.00426797
RLOC-00013383	turquoise	-0.00702183	0.0762411	-0.00788324	0.0374756	0.00735072	-0.00888064	-0.0323992	-0.0116365	-0.00306183
RLOC-00013431	blue	0.00193668	-0.0950861	0.243467	0.0405148	0.02011	0.251755	0.139056	0.169348	0.00775596
RLOC-00013450	turquoise	0.0388778	0.175161	-0.0681922	0.0161945	-0.0175552	-0.0586821	-0.107613	-0.0476445	0.00745057
RLOC-00013498	black	-0.0263548	0.105044	0.0678427	0.253147	0.0292793	-0.0199975	0.12729	-0.0185354	-0.023765
RLOC-00013491	green	-0.00224718	-0.0745928	0.171249	0.0101196	-3.40421e-05	0.148556	0.0619919	0.350612	-0.00533504
RLOC-00013532	brown	-0.004276	-0.00095302	0.0376451	0.0304199	0.0829807	-0.002269	0.0538993	-0.00128632	0.0043014
RLOC-00013531	turquoise	-0.00649766	0.113398	0.0681204	0.0269997	-0.014653	0.082798	-0.0268684	0.0602601	0.00552937
RLOC-00013535	brown	0.0178706	-0.0420013	0.0633823	-0.000651319	0.127327	0.0330542	0.0512484	0.0199083	0.0215464
RLOC-00013613	turquoise	-0.00153053	0.0820907	-0.00585938	0.0192248	-0.00229056	-0.0085212	-0.0301386	-0.00715217	0.00946998
RLOC-00013595	green	0.00178846	-0.0659992	0.159025	0.0117514	-0.00084722	0.139689	0.0571998	0.311814	0.00026132
RLOC-00013608	blue	0.0125755	-0.209817	0.376123	0.0236909	0.0345724	0.385604	0.213961	0.313219	0.0263676
RLOC-00013682	turquoise	-0.0108767	0.121877	-0.0322238	0.0133073	-0.0125605	-0.034593	-0.0523378	-0.0289177	0.00101702
RLOC-00013654	brown	-0.00540884	-0.0563332	0.170185	0.0270873	0.289985	0.0962699	0.0696147	0.247697	0.0153894
RLOC-00013714	pink	0.105851	0.00965309	0.0582736	0.00477528	0.0127551	0.0412697	0.0338106	0.0100477	0.0273484
RLOC-00013712	green	0.00413159	-0.0663812	0.151668	0.0152919	0.00411755	0.126863	0.0735896	0.260155	-0.00142166
RLOC-00013721	turquoise	0.00842644	0.177193	-0.0182694	0.0424493	-0.0066893	-0.0372473	-0.0310728	-0.04061	-0.000252599
RLOC-00013779	turquoise	0.0811165	0.110636	0.0468531	0.0361544	-0.0259421	0.0713564	-0.00650053	0.00363479	0.0180772
RLOC-00013827	turquoise	0.00813918	0.113869	-0.0220072	0.0334497	0.00221575	-0.0300363	-0.042921	-0.0236809	0.0137795
RLOC-00013819	turquoise	0.0177328	0.0959268	0.0274818	0.0253301	0.0770831	0.00735337	-0.0129746	0.00508916	0.0211499
RLOC-00013812	turquoise	0.000126231	0.0655232	0.00400217	0.0107071	-0.00723485	0.00245565	-0.0176664	-0.00451505	0.00998074
RLOC-00013821	turquoise	-0.0073805	0.13942	-0.0492294	0.0249727	-0.00837656	-0.037256	-0.0794792	-0.034256	0.000884863
RLOC-00013832	yellow	0.000383814	-0.0890464	0.119728	0.0322981	0.0813065	0.0665318	0.176065	0.0388412	0.00739662
RLOC-00013881	yellow	-0.0100986	-0.0681995	0.0516738	0.0186679	9.12905e-05	-0.000263394	0.185129	-0.0110609	-0.00603223
RLOC-00013941	pink	0.115608	0.143004	0.11708	0.0537644	-0.0183583	0.139415	-0.00671315	0.0925956	0.0138663
RLOC-00013931	pink	0.0830294	0.0252843	0.0259754	0.0109685	0.0188926	0.0173369	-0.00409909	0.00990922	0.0235562
RLOC-00013953	turquoise	-0.00702743	0.228641	-0.068533	0.0252996	-0.0218704	-0.0647535	-0.0971047	-0.0553147	-0.00206098
RLOC-00013987	yellow	9.33139e-05	-0.0428928	0.222007	0.101496	0.0533889	0.123373	0.267413	0.0848656	0.0182514
RLOC-00013981	yellow	-0.001277	-0.0591038	0.0879745	0.0891011	0.01219	0.0275864	0.17188	0.0281422	-0.00342307
RLOC-00014043	brown	0.0154015	0.0702706	0.077605	0.0625204	0.108471	0.0334128	0.04358	0.0222303	0.017976
RLOC-00014028	blue	0.0340881	-0.0662748	0.149	-0.000517245	-0.000216284	0.169261	0.0925535	0.0751436	0.0345106
RLOC-00014062	blue	0.0436398	-0.0271227	0.163592	-0.00832572	-0.00308326	0.19268	0.0395884	0.149964	0.011001
RLOC-00014087	turquoise	0.0023436	0.0670633	-0.0152824	0.00884209	-0.00489448	-0.0075145	-0.0299542	-0.012606	-0.00048548
RLOC-00014126	turquoise	-0.00284762	0.198839	-0.0647242	0.0320604	0.00663472	-0.058091	-0.0947767	-0.0506648	0.000711636
RLOC-00014145	yellow	-0.00344565	-0.0325368	0.145871	0.0786507	0.044377	0.037885	0.207871	0.0294237	0.0175886
RLOC-00014156	brown	-0.00736819	0.0774063	0.0628955	0.0562778	0.20636	-0.0071053	0.0217209	0.00293474	0.013689
RLOC-00014167	blue	0.0297609	-0.159584	0.283032	-0.0672111	-0.0514506	0.514371	0.126135	0.204072	0.0113121
RLOC-00014158	blue	0.0699147	-0.0775766	0.201811	0.0540888	0.0162502	0.201771	0.125735	0.108655	0.026889
RLOC-00014159	turquoise	-0.000450736	0.0932756	0.0201694	0.0587512	0.0791913	-0.0154157	-0.00657289	-0.00829251	0.00357145
RLOC-00014172	turquoise	0.0221224	0.0978787	0.00895143	0.0394199	0.0133009	-0.0143353	-0.0182635	-0.00951907	0.00518454
RLOC-00014186	red	0.00914802	0.0394849	0.00689812	0.000469126	0.0145918	-0.00998803	-0.0136737	-0.00764465	0.211128
RLOC-00014204	blue	0.112516	-0.0323917	0.22943	0.0124964	-0.00650139	0.300347	0.0941981	0.119241	0.0471397
RLOC-00014208	turquoise	-0.00419617	0.102044	-0.0271569	0.0358957	0.00707935	-0.0358706	-0.0435644	-0.0247266	0.00315578
RLOC-00014243	yellow	-0.0348694	-0.057399	0.223749	0.196219	0.0880332	0.165092	0.256309	0.0989428	-0.0179405
RLOC-00014280	blue	0.0229642	-0.0734983	0.184703	0.0119898	-0.000653065	0.210187	0.0855284	0.13102	0.0203653
RLOC-00014321	turquoise	-0.0197774	0.378281	-0.14677	0.0212306	-0.0504779	-0.114913	-0.207406	-0.0985771	0.0231884
RLOC-00014322	brown	-0.00215545	0.0505521	0.0612281	0.0533373	0.0628336	0.0243385	0.0450252	0.0102092	0.02855
RLOC-00014371	brown	0.00793484	-0.111159	0.197312	0.0613145	0.305893	0.11322	0.174503	0.101649	0.0210068
RLOC-00014383	turquoise	-0.00485349	0.135987	-0.0214417	0.0276153	0.0168731	-0.0319065	-0.0547778	-0.0299903	0.0112499
RLOC-00014418	turquoise	-0.0045434	0.102305	0.0509945	0.0575596	0.0315505	0.0263322	0.0151814	0.0147936	0.0126288
RLOC-00014438	green	0.0141481	-0.105158	0.232718	0.00224997	0.00237373	0.229683	0.0964537	0.331618	0.00796855
RLOC-00014454	turquoise	-0.00090666	0.178819	-0.0307725	0.0589227	0.00239033	-0.0512588	-0.0610986	-0.040064	0.00853864
RLOC-00014481	yellow	-0.00344516	-0.0355052	0.0404309	0.0137544	0.00855928	0.0109547	0.102139	0.00341653	0.000135245
RLOC-00014509	turquoise	0.0138681	0.231572	-0.00578327	0.0619958	-0.0163508	-0.0290047	-0.0542477	-0.0387652	0.00115956
RLOC-00014512	brown	-0.0044302	0.00249249	0.02826	0.0593364	0.0931073	-0.00961195	0.0233098	-0.00135238	0.0182231
RLOC-00014568	yellow	-0.0148932	-0.120586	0.215432	0.140138	-0.00558716	0.116598	0.406915	0.0657624	-0.00599304
RLOC-00014591	brown	-0.000658474	-0.0208964	0.0713087	0.0103268	0.332354	0.00840842	0.0467029	0.0204472	0.0192675
RLOC-00014579	blue	0.00639889	-0.107345	0.264645	0.0476269	0.0128448	0.234494	0.186412	0.217808	0.0275498
RLOC-00014585	blue	0.0157271	-0.06914	0.172037	-0.00728987	0.0057166	0.183284	0.05742	0.211804	0.0262512
RLOC-00014747	blue	0.0339936	-0.0861524	0.226167	-0.0673434	-0.0341935	0.435542	0.0870563	0.157657	0.00986518
RLOC-00014749	turquoise	0.00180721	0.0854259	0.00236246	0.0245343	0.00379271	-0.00356344	-0.0256485	-0.00845028	0.0119408
RLOC-00014771	brown	0.00190696	0.00815553	0.0231066	0.0168999	0.0613957	-0.00749009	0.0189151	0.0040556	0.025252
RLOC-00014907	turquoise	0.0134368	0.144517	0.012322	0.0109582	-0.0178761	0.0557133	-0.0214879	-0.0373124	0.0234399
RLOC-00014939	turquoise	0.00728818	0.0903457	0.0476686	0.0229746	-0.0157165	0.0526205	-0.00753282	0.013453	0.0158132
RLOC-00014930	yellow	0.00387346	-0.0628508	0.111984	0.0519245	0.0284678	0.064512	0.155208	0.0397693	0.00676743
RLOC-00014943	black	0.0011035	0.0519754	0.102613	0.14482	0.0535811	0.0679709	0.0621912	0.0419825	0.00687672
RLOC-00014958	black	0.00461618	0.0807085	0.0656816	0.140609	0.0530873	0.0214509	0.0515339	0.000474367	0.00942871
RLOC-00014967	turquoise	-0.000501175	0.0705491	0.0115903	0.0510974	0.0166842	-0.00938045	0.00673042	-0.0134215	0.00255553
RLOC-00014981	yellow	0.0109248	-0.0970635	0.132634	0.0349261	0.0164196	0.088992	0.173033	0.0751602	0.00821786
RLOC-00014989	blue	-0.000483315	-0.0734973	0.162722	0.0112734	0.0135005	0.162304	0.078139	0.144103	0.00843594
RLOC-00015043	turquoise	-0.00320867	0.0724205	0.0107983	0.0200648	-0.00307709	0.00803357	-0.0144892	-0.0025662	0.00166163
RLOC-00015040	turquoise	-0.00465632	0.180482	0.0122359	0.0476451	0.0183247	0.0174944	-0.0685012	0.0130932	-0.000610607
RLOC-00015078	red	0.132412	0.00587334	0.0295428	-0.0158759	-0.00190619	0.0214643	0.00255854	-0.00133284	0.209746
RLOC-00015068	turquoise	-0.00770325	0.127488	0.0283771	0.0848029	0.0657109	-0.00826401	-0.00490307	-0.00499728	0.00340416
RLOC-00015067	black	-0.000868255	0.0274879	0.0140648	0.0923608	0.0262344	-0.010227	0.00836381	-0.00549264	0.00632118
RLOC-00015144	turquoise	-0.0123339	0.262238	-0.0861941	0.0397904	0.0144428	-0.0740133	-0.131522	-0.0694695	0.00139583
RLOC-00015143	green	-0.00588753	-0.0889864	0.253821	0.0171451	-0.00406305	0.238067	0.0760325	0.517952	-0.00623085
RLOC-00015165	turquoise	-0.0072912	0.154337	-0.0452884	0.026566	-0.0116979	-0.0330091	-0.0737838	-0.0370306	0.00525019
RLOC-00015184	turquoise	-0.00944495	0.160138	-0.0596612	0.0132635	-0.0179266	-0.0456069	-0.0806175	-0.0407291	-0.00203444
RLOC-00015237	turquoise	0.00570487	0.0779075	0.0247125	0.0356314	0.0035615	0.00266956	-0.00275894	-0.00836711	0.0236347
RLOC-00015264	turquoise	0.0600023	0.145143	0.0247557	-0.012142	-0.0242592	0.0976566	-0.0544683	-0.0114862	0.0337417
RLOC-00015282	turquoise	-0.0544794	0.269033	-0.0433331	0.173416	-0.0459966	0.0029456	-0.0788385	-0.0158598	-0.0512439
RLOC-00015312	blue	0.0976569	-0.140663	0.269223	0.0625819	0.0420866	0.263992	0.166892	0.162112	0.0332545
RLOC-00015294	black	-0.00329432	0.045774	0.00772858	0.14511	0.0307258	-0.0502303	0.00548686	-0.0191209	0.00335404
RLOC-00015354	turquoise	0.00912995	0.205862	-0.0622375	0.10142	0.0548497	-0.116327	-0.0478146	-0.0635206	0.0366997
RLOC-00015331	turquoise	-0.01634	0.248364	-0.0536704	0.038688	-0.0104102	-0.0296902	-0.120361	-0.0458518	-0.00205761
RLOC-00015370	turquoise	-0.0158601	0.340943	-0.0954326	0.0500098	0.0558862	-0.0993345	-0.147931	-0.0844689	0.00172248
RLOC-00015355	turquoise	-0.00762831	0.19208	-0.0608028	0.0252784	-0.00887991	-0.0418758	-0.103452	-0.0404853	0.00158719
RLOC-00015414	blue	0.0010581	-0.0697079	0.140241	-0.000978869	0.0259333	0.157689	0.0667245	0.0911664	0.0142344
RLOC-00015436	blue	0.00988127	-0.126753	0.239508	0.0477316	0.00522612	0.211624	0.179696	0.16037	0.0124773
RLOC-00015435	blue	0.0451914	-0.150894	0.249684	0.0183337	0.00763391	0.257595	0.150934	0.158322	0.0315696
RLOC-00015455	turquoise	0.00324598	0.116969	-0.0325472	0.0137711	-0.0085882	-0.0380124	-0.0492772	-0.0282138	0.0232215
RLOC-00015480	blue	0.0209626	-0.0531538	0.185712	-0.0336961	-0.0394936	0.370896	0.0918248	0.104918	0.0120253
RLOC-00015511	blue	-0.00099401	-0.0917624	0.171136	-0.0192654	0.0133082	0.195376	0.0832286	0.089355	0.0053251
RLOC-00015545	turquoise	-0.00543496	0.0751394	0.000622726	0.0130766	0.0159625	-0.00714002	-0.0202196	-0.00592882	0.00756586
RLOC-00015535	turquoise	1.71403e-06	0.135839	0.0108763	0.0481268	0.0149567	-0.00556429	-0.0211889	-0.0210941	0.00988412
RLOC-00015557	turquoise	0.00628977	0.0762024	-0.00125511	0.00798037	-0.00426589	-0.00092994	-0.024126	-0.00826369	0.0583632
RLOC-00015565	blue	0.0337738	-0.071722	0.147259	0.00661218	0.00733894	0.150788	0.0745362	0.112037	0.0114286
RLOC-00015563	green	-0.00249244	-0.0825326	0.180448	0.0139582	-0.00511243	0.162321	0.068246	0.366033	-0.00529732
RLOC-00015599	green	-0.00160361	-0.073934	0.17042	0.0101234	0.000857199	0.147767	0.0612902	0.315237	-0.00768155
RLOC-00015601	green	-0.00111112	-0.0369075	0.08824	0.000809386	0.000273421	0.0797956	0.0325197	0.154461	-0.006124
RLOC-00015685	black	-0.00479397	0.0399273	0.0272235	0.0882561	0.0527968	-0.0122325	0.042289	1.65599e-05	0.00172508
RLOC-00015705	yellow	0.00364108	-0.0858007	0.0716397	0.0836811	0.0309729	0.00268566	0.192975	0.0134367	-0.00908143
RLOC-00015694	blue	0.00465933	-0.0678594	0.166494	0.00751878	0.0550672	0.169373	0.077457	0.171648	0.0105374
RLOC-00015754	turquoise	0.0056002	0.195662	0.0204365	0.0934066	0.0127556	-0.0182958	-0.0155985	-0.0253438	-0.00129736
RLOC-00015766	blue	0.00520243	-0.19739	0.304438	0.0692662	-0.0037465	0.289353	0.253206	0.206224	-0.00822755
RLOC-00015772	black	0.00391372	0.0173405	0.0349999	0.191853	0.0205645	-0.0197206	0.046001	-0.000494405	0.00411145
RLOC-00015762	brown	-0.00662876	0.0340743	0.00195672	0.0112319	0.0786696	-0.00731675	-0.0121737	-0.00592468	0.0010038
RLOC-00015833	turquoise	-0.0045248	0.117468	-0.03417	0.0151689	-0.00407284	-0.0330069	-0.0607322	-0.0292354	-0.00451103
RLOC-00015848	yellow	0.00353883	-0.078046	0.141028	0.0558008	0.0204023	0.0654004	0.169797	0.0472842	0.0486619
RLOC-00015836	blue	0.00730222	-0.0752203	0.201461	0.0310049	0.0535927	0.202268	0.0981491	0.157341	0.00868893
RLOC-00015853	blue	0.0346104	-0.0409289	0.177449	-0.0500721	-0.0910886	0.389471	0.0617153	0.112123	0.0141002
RLOC-00015857	brown	-0.0034906	0.0172907	0.012681	0.0274246	0.123368	-0.0289579	0.0363283	-0.0147625	0.00606191
RLOC-00015896	turquoise	-0.00236551	0.0930231	0.00819767	0.0404524	0.0130843	-0.00749349	-0.0134122	-0.00727865	0.00808307
RLOC-00015934	black	-0.00697743	0.0045969	0.0498772	0.138625	0.0334107	-0.00105521	0.0717739	-0.00561961	-0.0069534
RLOC-00016023	turquoise	-0.00134449	0.0983535	-0.0181696	0.0111286	-0.00283332	-0.0199632	-0.0378956	-0.0164406	0.00396482
RLOC-00016088	turquoise	-0.00415864	0.221652	-0.0542993	0.0509413	0.00287822	-0.061761	-0.0935922	-0.0462499	0.0117801
RLOC-00016086	turquoise	-0.00807128	0.0610744	0.00675481	0.0082094	0.000499778	0.003695	-0.0119269	-0.00418445	0.00393874
RLOC-00016113	yellow	-0.000361209	-0.184014	0.257235	0.0431168	0.0396165	0.168052	0.344345	0.101371	0.0491674
RLOC-00016099	brown	-0.00662519	0.0363238	0.0611285	0.0746482	0.258441	-0.0295401	0.0717591	-0.00291994	0.00308461
RLOC-00016140	black	-0.00101377	-0.00506103	0.0360166	0.103863	0.0263513	0.00168438	0.0423767	-0.00546609	0.00750364
RLOC-00016138	green	-0.00451752	-0.0369062	0.0850243	0.00172538	0.00115356	0.0811431	0.0267034	0.149153	-0.00200158
RLOC-00016145	blue	0.0991485	-0.0243361	0.206103	0.0713786	0.0167762	0.245191	0.077049	0.125405	0.0195699
RLOC-00016160	blue	0.0179888	-0.0644591	0.176576	0.0138482	0.00799261	0.195732	0.0798703	0.127095	0.0118109
RLOC-00016195	green	0.00348646	-0.0651118	0.153216	0.0180904	-0.00191582	0.139001	0.0585936	0.295926	-0.0031782
RLOC-00016209	yellow	0.0089023	-0.0896139	0.17594	0.0552044	0.0389398	0.0885163	0.213251	0.0749536	0.013379
RLOC-00016258	green	-0.00278384	-0.104652	0.245844	0.00780151	-0.000225852	0.23081	0.0880578	0.442043	0.00293671
RLOC-00016257	yellow	0.00794423	-0.155044	0.208933	0.0143024	0.0200137	0.172583	0.251276	0.0880646	0.00831776
RLOC-00016303	blue	0.0601043	-0.0210014	0.217242	-0.0415162	-0.066613	0.372769	0.0211988	0.15355	0.0235851
RLOC-00016306	black	-0.0102831	0.0423735	0.0557801	0.255038	0.0429378	0.00424225	0.0100297	0.0191502	-0.00757945
RLOC-00016321	blue	0.0308158	-0.101607	0.193442	-0.0854381	-0.112502	0.463169	0.0797451	0.12755	0.0158508
RLOC-00016342	blue	0.0950306	-0.110166	0.298376	0.05895	0.0134264	0.328114	0.141898	0.209957	0.0308971
RLOC-00016355	turquoise	-0.00416948	0.105353	-0.000530055	0.0317068	0.0167291	-0.01649	-0.0218319	-0.0132993	0.013258
RLOC-00016368	blue	-0.000659803	-0.0932014	0.237803	0.0636684	0.0507397	0.215979	0.138982	0.19743	0.00888867
RLOC-00016389	blue	0.0567817	-0.0183677	0.18219	-0.0308021	-0.125727	0.377148	0.0164164	0.147515	0.00856145
RLOC-00016441	blue	0.0280389	0.0622444	0.102278	-0.0116744	-0.0107	0.176407	0.0161742	0.0348991	0.0121291
RLOC-00016442	brown	0.00723974	0.0133896	0.0533041	0.0228247	0.0800664	0.0141041	0.0436424	0.00404864	0.0187866
RLOC-00016431	blue	-0.00401274	-0.159924	0.31861	0.0734381	0.0125054	0.314431	0.171849	0.261463	0.00902729
RLOC-00016450	blue	0.00733989	-0.0857342	0.209635	0.0408982	0.015136	0.187893	0.146641	0.132295	0.0213873
RLOC-00016466	black	0.00382379	0.0210383	0.0208887	0.121795	0.0379712	-0.00694764	0.0243602	-0.0154279	0.0247641
RLOC-00016533	red	0.0341251	-0.0173003	0.0954766	-0.0178825	0.258254	0.00964673	0.0351703	-0.00578583	0.471992
RLOC-00016542	turquoise	-0.00776747	0.0671858	-0.000518201	0.0253216	0.00135441	-0.0174783	-0.00249808	-0.0113397	0.000134672
RLOC-00016571	turquoise	-0.0116888	0.208549	-0.0513012	0.0526863	0.0277878	-0.0404043	-0.102182	-0.0490669	0.00736936
RLOC-00016585	yellow	-0.00356748	-0.0475992	0.116777	0.103227	0.0211326	0.0232423	0.211715	0.0202477	0.00210524
RLOC-00016595	turquoise	-0.00596506	0.12505	-0.0180225	0.0288281	0.012212	-0.0409102	-0.0427824	-0.0242013	0.00182103
RLOC-00016661	brown	0.00204797	0.0289432	0.0884521	0.0676851	0.0967915	0.0239317	0.0590976	0.0147903	0.0377474
RLOC-00016701	yellow	-0.000488896	-0.0559359	0.114737	0.0626716	0.0127298	0.0695163	0.147979	0.0508085	-0.00472025
RLOC-00016702	brown	-0.0071616	0.0782877	-0.00115651	0.0752573	0.175173	-0.0507746	-0.0258617	-0.029329	0.00078483
RLOC-00016724	turquoise	0.0600392	0.232294	0.0134495	-0.00748479	-0.0421474	0.0828619	-0.119303	-0.00121821	0.0273871
RLOC-00016749	yellow	0.0139713	-0.0575619	0.0834955	0.0075808	-0.00649111	0.0799603	0.112327	0.047519	0.00702571
RLOC-00016757	turquoise	-0.00823771	0.0839451	0.011205	0.0482519	0.0119262	-0.0234389	0.00646477	-0.00510849	0.00366772
RLOC-00016793	yellow	0.00128513	-0.0555919	0.0758266	0.0329952	0.00709509	0.0335556	0.138646	0.0286613	-0.000415592
RLOC-00016826	turquoise	-0.00678386	0.0917164	-0.0160161	0.0136022	-0.00645897	-0.0233204	-0.0338373	-0.0172884	0.0133568
RLOC-00016834	blue	0.000509276	-0.0846762	0.18022	0.0463257	0.0111431	0.167988	0.136266	0.112792	-6.56412e-05
RLOC-00016861	turquoise	0.0384602	0.103499	0.0550302	0.057376	0.0259835	0.0163499	-0.00161281	0.00697279	0.0643284
RLOC-00016857	yellow	-0.0075123	-0.0422281	0.13841	0.108855	0.0461069	0.0713546	0.166234	0.0723256	-0.00783341
RLOC-00016897	blue	0.00504367	-0.0804642	0.227781	0.0695925	0.0143794	0.208385	0.177357	0.125548	0.0172952
RLOC-00016901	turquoise	-0.0100046	0.166979	-0.00913095	0.0503248	-0.00677367	-0.0550195	-0.00821454	-0.0436612	0.0109337
RLOC-00016892	turquoise	0.00014108	0.0633689	-0.00293439	0.0115222	-0.00251428	-0.0117768	-0.0175578	-0.0126965	0.0154288
RLOC-00016915	yellow	0.000377414	-0.0801032	0.127566	0.0335734	0.0158907	0.079342	0.1538	0.0634426	0.0159735
RLOC-00016926	brown	-0.00162773	0.0389528	-0.00855303	0.00700951	0.340736	-0.0529577	-0.0205163	-0.0189892	0.00696921
RLOC-00016916	turquoise	-0.00852921	0.124096	-0.0154485	0.0356417	0.0732615	-0.027517	-0.0390233	-0.0198144	0.00318703
RLOC-00016922	turquoise	-0.00866528	0.138874	-0.0216362	0.0394577	0.0056812	-0.0342478	-0.0327454	-0.0329831	0.00791079
RLOC-00016933	green	0.00111832	-0.0198457	0.103081	0.0084725	-0.00131149	0.0858549	0.0414374	0.163527	0.00115291
RLOC-00016950	turquoise	-0.00646152	0.0965384	-0.0232028	0.0113092	0.0131298	-0.024602	-0.0406288	-0.0208468	0.00558554
RLOC-00016975	blue	0.0419721	-0.112362	0.183163	0.0119782	0.0290521	0.171627	0.116952	0.127735	0.0198126
RLOC-00016991	green	-2.18406e-05	-0.0259026	0.0830355	0.00621375	0.00273569	0.0713879	0.0329769	0.131106	-0.00426097
RLOC-00016993	green	0.00677639	-0.066304	0.156587	0.0164915	0.00149157	0.135843	0.0585063	0.277315	-0.00055056
RLOC-00017024	pink	0.0967293	0.00369635	0.0545905	0.00743576	0.00604161	0.0462581	0.0201318	0.0211668	0.0217821
RLOC-00017055	turquoise	-0.00421383	0.0789047	0.0363603	0.0374967	0.000943984	0.0222365	0.00700151	0.020022	-0.00408634
RLOC-00017085	turquoise	-0.025678	0.199911	0.0524347	0.0984062	-0.11699	0.046061	-0.0189017	0.036377	0.00727293
RLOC-00017073	yellow	0.00613416	-0.0869286	0.117802	0.0228758	0.0204316	0.0809349	0.170193	0.0494622	0.00215865
RLOC-00017115	turquoise	0.0103875	0.107674	-0.0173744	0.0191023	0.0128852	-0.026871	-0.0460793	-0.0248166	0.00508052
RLOC-00017144	blue	0.0016359	-0.129099	0.243691	0.0428949	0.0172227	0.253117	0.14887	0.153799	0.0166003
RLOC-00017150	brown	-0.00350821	-0.0194168	0.04438	0.0245077	0.117323	0.00548353	0.0490318	0.00666996	0.0040289
RLOC-00017163	yellow	-0.00355457	-0.113447	0.0920772	0.0447655	-0.00212366	0.0215307	0.248193	0.0168926	-0.0137447
RLOC-00017164	yellow	-0.0132745	-0.161545	0.0825014	0.0559066	-0.00109302	0.0176411	0.330373	-0.011972	-0.0216117
RLOC-00017196	brown	-0.0186654	0.0482175	0.0648199	0.140134	0.244804	-0.0354331	0.115029	-0.019487	-0.00815017
RLOC-00017185	turquoise	-0.00734729	0.0917784	0.00894384	0.0447386	0.0582116	-0.0193858	-0.0148046	-0.0119085	0.0289569
RLOC-00017188	green	-0.00437218	-0.111091	0.217843	0.0429797	-0.00768839	0.181173	0.110229	0.405452	-0.00592087
RLOC-00017244	turquoise	-0.00873515	0.327669	-0.0587062	0.0307689	0.096622	-0.0518704	-0.179083	-0.0670822	0.0430624
RLOC-00017274	turquoise	-0.0259524	0.347337	-0.11794	0.0630853	0.0920137	-0.139355	-0.16379	-0.0968401	0.00215574
RLOC-00017281	black	-0.0331671	0.115697	0.0943548	0.204689	0.0552532	0.0388244	0.0498322	0.0437669	-0.0129544
RLOC-00017300	blue	0.0246176	-0.0733684	0.177279	0.0460174	0.0349766	0.173184	0.11562	0.0977868	0.0360699
RLOC-00017337	brown	0.00388731	-0.0580977	0.0927686	0.0601422	0.12529	-0.00595837	0.100324	0.0117634	0.0343166
RLOC-00017333	turquoise	-0.0159966	0.240566	-0.0740808	0.0428338	0.181951	-0.113076	-0.12178	-0.0729951	0.00723867
RLOC-00017334	brown	-0.0106168	-0.0311314	0.018507	0.00529756	0.780021	-0.094408	0.010823	-0.0163123	0.0238195
RLOC-00017338	red	0.017409	0.0334271	0.0369816	0.0157792	0.056781	-0.000240799	-0.0080234	0.00283901	0.112204
RLOC-00017356	pink	0.0751412	0.00705349	0.0177141	0.000440657	0.00658126	0.0104563	0.00658735	0.000795402	0.0337101
RLOC-00017340	brown	0.00544559	-0.0967042	0.171421	0.062881	0.33909	0.104559	0.123359	0.105732	0.0286807
RLOC-00017372	turquoise	-0.00318673	0.0940844	0.0336552	0.0326714	0.0444301	0.0129236	-0.00749779	0.000119528	0.00697905
RLOC-00017371	black	-0.00411594	0.0438646	0.0571676	0.142379	0.0542369	0.0110718	0.060907	0.00778203	0.00477349
RLOC-00017379	blue	0.0139845	-0.200472	0.343097	0.0443432	0.0289061	0.307925	0.254525	0.222671	0.0197064
RLOC-00017393	blue	0.00543858	-0.0325558	0.136779	0.0183087	-0.000719816	0.14846	0.0777892	0.0784406	0.0106724
RLOC-00017417	blue	0.0379448	-0.0643984	0.181488	-0.0576185	-0.0811354	0.396572	0.0668576	0.125488	0.0179782
RLOC-00017426	green	-0.00468291	-0.100463	0.244032	0.0335778	0.0613436	0.196152	0.0950068	0.480841	-0.00518307
RLOC-00017445	turquoise	-0.00784149	0.224722	0.00955174	0.0994922	0.0297354	-0.0436037	-0.0393115	-0.00550126	0.0145573
RLOC-00017450	blue	0.0292823	-0.101196	0.240148	-0.0237695	-0.0400351	0.417896	0.114928	0.156277	0.00491927
RLOC-00017475	brown	0.0127257	0.039062	0.139391	0.0786046	0.241934	0.0589969	0.0671616	0.061596	0.0187737
RLOC-00017537	blue	0.0111543	-0.173038	0.284155	0.0584885	0.00470852	0.285084	0.181836	0.207303	0.0204676
RLOC-00017550	turquoise	-0.00240115	0.0747773	0.0147849	0.0577238	0.020252	-0.0168492	0.00477046	-0.0123824	0.00513869
RLOC-00017578	turquoise	0.00436284	0.0741299	0.0230511	0.0879995	0.047393	-0.0255188	0.0213484	-0.0233331	0.0143689
RLOC-00017596	yellow	0.00172693	-0.073504	0.197338	0.0517676	0.0480419	0.129568	0.203858	0.0916985	0.0206941
RLOC-00017605	turquoise	-0.00600585	0.166628	0.00838531	0.0615743	0.0292451	-0.00673531	-0.021081	-0.0338108	0.00656691
RLOC-00017693	turquoise	0.00813515	0.084957	0.000679012	0.0161785	-0.00170315	-0.0125734	-0.0208526	-0.00919955	0.0067545
RLOC-00017736	turquoise	-0.00528903	0.151408	-0.00888341	0.0381632	0.155337	-0.0518789	-0.0365263	-0.0353539	0.0171181
RLOC-00017739	blue	0.0119323	-0.0638178	0.149215	0.00656847	0.00142796	0.166104	0.0693603	0.105093	0.00843534
RLOC-00017776	pink	0.4719	0.0928097	0.0501347	0.0106198	0.0140217	0.0471339	-0.0237627	-0.00303557	0.0376576
RLOC-00017800	turquoise	-0.0389862	0.203774	-0.0294248	0.25372	0.0753124	-0.130212	0.0269951	-0.0678002	-0.0243908
RLOC-00017807	brown	-0.00573846	-0.0146192	0.0702517	0.0720299	0.155006	-8.98679e-05	0.0689722	0.0103269	0.0169236
RLOC-00017818	black	-0.00195077	0.0469736	0.0471386	0.123491	0.0385634	-0.00439535	0.0318842	-0.000681763	0.00124589
RLOC-00017925	blue	0.0363175	-0.101678	0.240603	0.00938295	0.0204643	0.284975	0.12721	0.152056	0.0247396
RLOC-00017947	green	0.00210582	-0.0864233	0.183312	0.0244536	0.0089524	0.143226	0.0999842	0.28639	0.00892538
RLOC-00017995	brown	0.0114147	-0.0664752	0.0785334	0.00466894	0.593788	-0.0228482	0.0631211	0.00666383	0.0725483
RLOC-00017993	turquoise	0.0105379	0.0902742	0.0799878	0.0501737	0.0250523	0.042065	0.0385057	0.0217013	0.0532683
RLOC-00018041	blue	0.0522321	-0.0230488	0.168496	0.054191	0.0129385	0.181841	0.0807173	0.117026	0.0160976
RLOC-00018043	yellow	0.0336353	-0.251144	0.269525	0.100595	0.0597741	0.127775	0.44556	0.0844011	0.0675025
RLOC-00018040	blue	0.0527555	0.0425904	0.161499	-0.0757903	-0.117542	0.403459	-0.0437775	0.144161	0.0215897
RLOC-00018067	blue	0.0252971	0.0677744	0.112782	-0.0551331	-0.0813815	0.379668	-0.0672577	0.0982414	0.00255407
RLOC-00018066	turquoise	0.00327591	0.102932	0.00971493	0.0291367	0.014325	-0.0110067	-0.0139917	-0.011631	0.0264157
RLOC-00018115	blue	0.0837895	-0.102226	0.209353	0.00879732	0.0242831	0.226475	0.110967	0.145597	0.0181814
RLOC-00018125	brown	-0.0139312	0.0812616	-0.0309902	0.0621823	0.453141	-0.0972533	-0.0517149	-0.0425672	0.0106124
RLOC-00018167	blue	0.00529647	-0.099439	0.244882	0.0378733	0.0039434	0.233521	0.177782	0.149504	0.0107683
RLOC-00018168	blue	0.0373168	-0.0310032	0.222801	-0.0396773	-0.105725	0.440582	0.0431134	0.167559	0.00448218
RLOC-00018197	green	0.00301945	-0.119317	0.274317	0.0172396	0.00288835	0.246545	0.108118	0.467546	0.0026553
RLOC-00018177	blue	-0.0024654	-0.19017	0.316628	0.0658354	0.000120284	0.323751	0.262341	0.176969	0.0253174
RLOC-00018192	blue	0.00581279	-0.00166928	0.189882	0.0313981	-0.00829099	0.212378	0.076951	0.155157	0.0227387
RLOC-00018205	blue	0.020286	-0.100619	0.245384	-0.00932272	0.00372653	0.283118	0.0871513	0.202594	0.00292751
RLOC-00018207	yellow	0.00188382	-0.0598615	0.162835	0.0508056	0.091753	0.0889679	0.187859	0.0671516	0.0308124
RLOC-00018236	blue	0.0533947	-0.0942941	0.196425	-0.0598584	-0.0617639	0.369976	0.115267	0.115807	0.0210013
RLOC-00018238	turquoise	0.00905227	0.0884548	-0.00151122	0.0226319	-0.00244781	-0.0107629	-0.0132749	-0.0141007	0.010959
RLOC-00018241	blue	0.0568748	-0.0366712	0.20858	0.0591059	0.0151293	0.232745	0.0903591	0.138777	0.0218142
RLOC-00018239	turquoise	-0.00460159	0.0796383	-0.0130649	0.0246727	0.000257177	-0.01546	-0.0258956	-0.0134983	0.00299537
RLOC-00018249	yellow	-0.00675676	-0.0277298	0.171658	0.0749369	0.0320351	0.131109	0.165531	0.113661	0.00450214
RLOC-00018267	turquoise	-0.012999	0.238472	-0.0741264	0.0370531	0.0413243	-0.0905085	-0.1083	-0.0578029	0.00294274
RLOC-00018264	turquoise	0.00625769	0.0767719	0.0223124	0.0208917	-0.00731033	0.019505	-0.0154796	0.0107177	0.00330853
RLOC-00018320	turquoise	-0.0121459	0.187788	0.0268327	0.0611476	-0.00539129	-0.0123022	0.00951866	-0.013452	0.00221929
RLOC-00018288	brown	0.00266534	0.025726	0.0444772	0.0274401	0.087982	0.008464	0.030183	0.0116224	0.00751026
RLOC-00018309	turquoise	-0.0176358	0.306681	-0.111135	0.0211118	-0.0353016	-0.0794151	-0.167697	-0.0771866	-0.00582788
RLOC-00018329	brown	-0.000367258	0.0283577	0.017791	0.0285815	0.0673441	-0.00827557	0.0113411	-0.00587323	0.0141352
RLOC-00018360	turquoise	-0.0223089	0.343699	-0.104206	0.107933	0.00965206	-0.108731	-0.133019	-0.110767	-0.0095516
RLOC-00018338	blue	0.00446477	-0.105281	0.214459	0.0165989	0.0139783	0.218131	0.117072	0.169524	0.00959666
RLOC-00018356	blue	0.0103516	-0.105978	0.230992	0.0518695	0.0808283	0.193042	0.171733	0.133623	0.0176444
RLOC-00018345	red	0.0224546	0.00110232	0.0578454	-0.0109114	0.00685042	0.0364089	0.0182176	0.0254336	0.378139
RLOC-00018371	pink	0.720075	-0.018278	0.0375676	-0.044366	-0.000546891	0.0413345	-0.00874717	-0.0107145	0.0412252
RLOC-00018378	blue	0.0300988	-0.0758737	0.175886	0.0117134	0.0211832	0.175422	0.0789002	0.136624	0.0178896
RLOC-00018421	black	-0.151347	0.0937676	0.0938942	0.450677	-0.0298865	0.0940069	0.191011	0.00292568	-0.108475
RLOC-00018425	red	0.0503051	-0.00919446	0.0629848	-0.0192879	0.014223	0.0418608	0.0159075	0.00364653	0.631327
RLOC-00018447	blue	0.0103243	-0.22256	0.379715	0.036605	0.0175051	0.407009	0.231629	0.289513	0.00377998
RLOC-00018437	blue	0.0288698	-0.0536056	0.152189	0.0061715	0.00114432	0.168325	0.0634396	0.113604	0.0103189
RLOC-00018476	turquoise	-0.0261399	0.405025	-0.181093	0.0108225	-0.0610885	-0.107181	-0.250723	-0.107639	-0.0111593
RLOC-00018482	yellow	0.00571408	-0.115859	0.162723	0.0290947	0.00453134	0.115796	0.204221	0.11775	0.0073761
RLOC-00018480	turquoise	-0.00910515	0.110488	0.0202511	0.0303882	-0.00530075	0.00797141	0.00191642	-0.0125565	0.00459421
RLOC-00018490	yellow	0.0141635	-0.0963815	0.120372	0.027084	0.0116744	0.0541759	0.230683	0.0259438	0.0114055
RLOC-00018496	turquoise	0.000588824	0.0964442	-0.0263549	0.00776287	-0.00788071	-0.0194344	-0.047283	-0.0280633	0.00374071
RLOC-00018511	turquoise	-0.00365519	0.137665	0.032835	0.0436793	0.0331434	0.00290513	-0.0182162	-0.0027007	0.0303493
RLOC-00018513	turquoise	0.00504649	0.103509	-0.013684	0.0283044	0.00670304	-0.0350615	-0.0316518	-0.0231679	0.00366432
RLOC-00018545	yellow	-0.00652417	-0.112894	0.123415	0.00882538	-0.00069187	0.0873617	0.214624	0.116806	-0.0104482
RLOC-00018571	turquoise	-0.00047418	0.0623042	-0.0123887	0.0357375	-0.00523078	-0.0224045	-0.0224123	-0.0164965	0.0129779
RLOC-00018570	pink	0.172804	-0.0250952	0.0381123	-0.016666	0.0016361	0.0439579	0.00887219	0.0109742	0.0117569
RLOC-00018596	green	-0.0051064	-0.0995984	0.231806	-0.00232854	0.00229706	0.226158	0.0804974	0.411098	-0.00244257
RLOC-00018605	blue	0.0323307	-0.122284	0.24051	0.0332509	0.0392951	0.227271	0.156557	0.161467	0.0303968
RLOC-00018610	blue	0.0368519	-0.0262687	0.172489	-0.034572	-0.047006	0.390579	0.0512633	0.110377	0.00963285
RLOC-00018639	turquoise	-0.00569164	0.16352	0.0248089	0.0799001	0.00247344	-0.0315778	0.00942688	-0.0328238	0.0880065
RLOC-00018637	green	0.0190443	-0.0744928	0.188612	0.0126575	0.00956094	0.167455	0.1	0.248822	0.0160563
RLOC-00018669	turquoise	-0.0136538	0.25461	-0.073939	0.0548235	-0.0448798	-0.0735214	-0.116973	-0.0427778	-0.0143499
RLOC-00018667	yellow	-0.00658785	-0.127956	0.113097	0.0210534	0.0118891	0.0278164	0.310836	0.00382116	0.000883959
RLOC-00018678	blue	0.0121719	-0.107616	0.286854	-0.0267512	-0.00601543	0.351733	0.0894558	0.231435	0.015326
RLOC-00018768	yellow	-0.0102101	-0.0551506	0.20916	0.111211	0.0872145	0.108486	0.260564	0.07309	-0.00258973
RLOC-00018763	turquoise	0.0028606	0.0911748	0.0210591	0.0114658	0.00323543	0.0137799	-0.019749	0.00751251	0.00548336
RLOC-00018817	blue	0.0372244	-0.126959	0.241266	-0.0511928	-0.0513025	0.450485	0.0958498	0.175766	0.00935578
RLOC-00018809	blue	0.0155415	-0.0572651	0.199201	0.0218328	0.00844763	0.224814	0.0974011	0.140721	0.00647393
RLOC-00018780	blue	-0.000820206	-0.108424	0.228035	0.0109824	0.00439341	0.223033	0.111185	0.26805	-0.00190674
RLOC-00018803	brown	-0.00148076	0.0566574	0.0302908	0.0319767	0.069468	0.0105194	0.000736528	0.0126234	0.0122564
RLOC-00018822	brown	9.43074e-05	-0.0292979	0.0449579	0.0181557	0.217181	-0.00641015	0.0395631	0.0123345	0.0128129
RLOC-00018871	yellow	0.00930065	-0.119307	0.179237	0.0464038	0.0263756	0.112162	0.23843	0.080054	0.0176029
RLOC-00018887	turquoise	-0.0428391	0.665804	-0.330017	0.0127206	-0.0975969	-0.266582	-0.42829	-0.190633	-0.00292042
RLOC-00018853	green	-0.00233553	-0.0779862	0.186063	0.0153014	-0.00207703	0.16156	0.0686565	0.348408	-0.00290029
RLOC-00018868	black	-0.00836311	0.0209813	0.0682076	0.160644	0.0909766	-0.0173719	0.0933071	-0.0071167	0.00309046
RLOC-00018897	blue	0.0216822	-0.075864	0.203538	0.0444892	0.027726	0.186608	0.106736	0.161733	0.0160664
RLOC-00018970	turquoise	-0.00659273	0.306431	-0.102102	0.0298543	-0.0141313	-0.0867093	-0.159203	-0.0738744	0.0350908
RLOC-00018976	turquoise	0.00168635	0.163116	-0.0354426	0.0241853	0.0154807	-0.0376122	-0.067533	-0.0346167	0.00682912
RLOC-00018980	blue	0.0162349	-0.0831308	0.231456	0.0229396	0.00227062	0.276053	0.108922	0.16787	0.0118788
RLOC-00018977	green	0.00161823	-0.0526719	0.130087	0.00683967	0.000172794	0.110967	0.0439197	0.258938	-0.00337559
RLOC-00019010	turquoise	0.00447678	0.0657422	0.0255947	0.0355883	0.0227701	-0.00275283	0.00611624	-0.00139414	0.0192132
RLOC-00019048	green	-0.00191968	-0.125976	0.253302	0.0378078	-0.00282839	0.218344	0.110979	0.495752	-0.0122398
RLOC-00019062	green	0.00289288	-0.15361	0.343739	0.0367978	-0.00229615	0.315853	0.132913	0.622273	-0.0112892
RLOC-00019050	turquoise	-0.00349823	0.0975973	-0.0349715	0.0161992	0.0277417	-0.0341657	-0.0545004	-0.026912	0.0026187
RLOC-00019070	turquoise	-0.000702625	0.114489	0.0357316	0.0364537	0.0210886	0.0361046	-0.0113568	0.00152964	0.0173817
RLOC-00019081	turquoise	0.022105	0.0784066	0.0291373	0.0205511	0.000992524	0.037131	-0.0203158	0.00971015	0.0113591
RLOC-00019088	yellow	-0.00121129	-0.0838233	0.103232	0.00914114	0.0438814	0.0609649	0.165013	0.0206874	0.0162891
RLOC-00019134	brown	-0.00404287	0.0671958	0.0924215	0.0584993	0.151819	0.034465	0.096545	-0.0195091	0.00702321
RLOC-00019192	blue	0.0260068	-0.0283662	0.183369	-0.0418415	-0.0768977	0.391176	0.0482732	0.130073	0.0109451
RLOC-00019217	blue	0.12151	-0.0223765	0.200642	0.0530534	0.016514	0.275351	0.0564406	0.121308	0.0339774
RLOC-00019213	brown	0.00295632	0.0660653	-0.00113065	0.00746346	0.0835848	-0.00410296	-0.0307614	-0.0092406	0.00465545
RLOC-00019252	yellow	-0.00102336	-0.167969	0.285585	0.0630577	0.0347049	0.215603	0.319001	0.150467	0.0319993
RLOC-00019245	blue	0.011475	-0.0953967	0.174527	0.0158459	0.00907919	0.179435	0.100159	0.134916	0.00553954
RLOC-00019266	brown	-0.000244403	0.0100186	0.0298888	0.0204773	0.0695175	0.00355152	0.0232925	0.00480355	0.00463512
RLOC-00019296	turquoise	0.0147512	0.246766	-0.0214594	0.0829653	0.00191627	-0.0407872	-0.0783603	-0.0502714	0.0226682
RLOC-00019316	turquoise	0.0343463	0.353731	-0.123519	0.086902	0.00751177	-0.202222	-0.142553	-0.130146	0.0137306
RLOC-00019331	turquoise	-0.0173137	0.146347	0.040556	0.0933372	-0.00386199	-0.0336182	0.0662663	-0.0248995	0.0175536
RLOC-00019335	blue	0.0365621	-0.115637	0.207228	0.0320337	0.00924073	0.19549	0.125999	0.183243	0.009996
RLOC-00019336	green	0.00622789	-0.0350231	0.105852	0.00751169	0.00561522	0.0944566	0.0341769	0.199652	0.0032586
RLOC-00019362	brown	0.00617473	0.0243463	0.039619	0.0638017	0.0832885	-0.00959761	0.0368224	-0.00630159	0.0109557
RLOC-00019371	blue	0.00689335	-0.0721674	0.173759	0.0219312	0.0194495	0.167157	0.101345	0.134972	0.00622716
RLOC-00019386	turquoise	-0.00251336	0.072111	-0.0141782	0.0168991	0.0101615	-0.0127892	-0.0238463	-0.01395	0.000755787
RLOC-00019421	yellow	0.00364753	-0.0107415	0.144313	0.0450855	0.025763	0.091176	0.158289	0.0703207	0.0160718
RLOC-00019414	green	-0.001732	-0.0391018	0.100232	-0.000739693	-0.00207437	0.0945496	0.0293069	0.160641	-0.00323323
RLOC-00019430	blue	0.0644677	-0.0528213	0.266498	0.0583401	0.0124794	0.340961	0.10065	0.159411	0.0356441
RLOC-00019457	blue	0.0327169	-0.070625	0.203646	-0.0338378	-0.0682139	0.41395	0.0690666	0.147111	0.0151606
RLOC-00019461	turquoise	-0.00659907	0.133467	0.00464699	0.0448623	-0.00338656	-0.0411479	0.0116734	-0.0291411	0.00855898
RLOC-00019464	blue	0.00451671	-0.0415156	0.194348	0.035931	-0.00846913	0.173669	0.139398	0.136746	0.0251775
RLOC-00019463	turquoise	0.0034541	0.101668	0.0233776	0.0232318	0.0183885	0.00316531	-0.0189336	0.00523264	0.00400291
RLOC-00019467	turquoise	-0.00532252	0.0702908	-0.0115298	0.0143118	0.0125485	-0.0109224	-0.0271119	-0.0145545	0.00658305
RLOC-00019509	brown	-0.00038396	0.0447002	0.035045	0.043281	0.106542	-0.00251155	0.0224696	-0.000387433	0.00605663
RLOC-00019504	yellow	-0.0209351	-0.0760924	0.188545	0.189814	0.136088	0.0748325	0.255695	0.0416243	-0.0217308
RLOC-00019493	brown	0.00155799	0.0463711	0.0393424	0.0760961	0.0851482	-0.00023025	0.0250088	-0.000470615	0.00184256
RLOC-00019517	blue	0.00580649	-0.11091	0.231885	0.0614344	0.0187485	0.213927	0.158987	0.161532	-0.00540694
RLOC-00019511	blue	0.00118216	-0.0772035	0.171475	0.0238662	0.0188311	0.174325	0.103128	0.119227	0.00511957
RLOC-00019516	black	-0.0201634	0.00221095	0.139255	0.274945	0.100208	0.0736958	0.132138	0.0509454	-0.0115742
RLOC-00019531	black	-0.0124036	0.0788769	0.0776227	0.230165	-0.02969	0.0160285	0.0767756	0.0453771	-0.0133137
RLOC-00019522	turquoise	-0.00770114	0.126692	-0.0195448	0.029224	-0.00972387	-0.0306061	-0.045841	-0.0259555	0.00169634
RLOC-00019523	turquoise	0.00118468	0.0571974	-0.00235357	0.0140621	0.000172766	-0.0150605	-0.0129007	-0.0070245	0.00808439
RLOC-00019544	turquoise	0.0562306	0.0875908	0.0356534	0.0361257	0.0222836	0.0209225	-0.00475008	-0.000318701	0.027179
RLOC-00019543	brown	0.00129988	-0.0387043	0.0812567	0.0123185	0.144441	0.0377985	0.0643532	0.0528322	0.0126076
RLOC-00019556	blue	0.0462416	-0.0208528	0.178751	-0.0976944	-0.10081	0.452134	-0.0174278	0.141118	0.0134232
RLOC-00019551	turquoise	-0.0112248	0.213499	-0.069693	0.0235107	-0.0205425	-0.0650986	-0.103601	-0.0510496	0.000344535
RLOC-00019571	green	0.00458264	-0.102752	0.244354	0.0183866	0.0037859	0.219348	0.0856395	0.424499	-0.00662456
RLOC-00019598	brown	0.0188286	0.0113802	0.147356	0.0651211	0.203569	0.0671503	0.0952161	0.0426111	0.0476138
RLOC-00019592	blue	0.00408517	-0.119582	0.27852	0.0355936	0.0457506	0.290915	0.158727	0.19822	0.00452724
RLOC-00019585	blue	0.00260281	-0.108443	0.232374	0.0789946	0.0698504	0.210937	0.149679	0.169201	0.00538329
RLOC-00019604	turquoise	0.00156553	0.0694323	0.00265488	0.0164516	0.00542655	-0.0103419	-0.0133525	-0.00752601	0.00308166
RLOC-00019623	turquoise	-0.00350936	0.106836	0.0140221	0.041811	-0.136462	0.0554673	0.00412918	-0.024388	0.0116848
RLOC-00019622	turquoise	0.0117429	0.08919	-0.0236319	0.00204556	-0.00917705	-0.0178485	-0.0450333	-0.0209896	0.0217094
RLOC-00019659	brown	-0.00747679	0.0860656	0.00228315	0.0199281	0.242007	-0.0345869	-0.0347942	-0.0300128	0.0406648
RLOC-00019682	turquoise	-0.00333119	0.0812021	-0.0135571	0.0442439	0.0155275	-0.0271795	-0.0301842	-0.0203259	0.005838
RLOC-00019696	turquoise	-0.041019	0.274074	0.0302054	0.214274	0.0705938	-0.0728801	-0.0212702	-0.0108327	0.00951205
RLOC-00019722	blue	0.0901082	-0.153946	0.260325	0.041233	0.0193889	0.260862	0.17366	0.179099	0.0273477
RLOC-00019725	turquoise	-0.00897568	0.205901	-0.0368683	0.0365489	-0.015496	-0.0310871	-0.0830084	-0.0321803	0.00695237
RLOC-00019759	black	-0.0294679	0.145765	0.0618002	0.211928	-0.0674613	0.0650454	0.038004	0.0924481	-0.00590287
RLOC-00019758	blue	0.0424858	-0.12301	0.247928	0.0489569	-0.011254	0.244503	0.205085	0.172306	0.011782
RLOC-00019761	turquoise	-0.00149166	0.0694366	-0.0121856	0.011829	0.00496517	-0.0220776	-0.021797	-0.0118553	0.00403897
RLOC-00019794	red	-0.00118183	0.102472	0.0230997	0.0645632	0.0288132	-0.0311767	0.0207684	-0.0524194	0.177681
RLOC-00019774	blue	0.0271143	-0.167495	0.295832	0.0429689	0.0368173	0.278512	0.187988	0.244443	0.00708011
RLOC-00019788	green	0.00559699	-0.118335	0.284293	0.0292287	0.0197996	0.255937	0.12001	0.48013	0.00161617
RLOC-00019808	brown	0.000984213	0.0101386	0.0834732	0.0486811	0.170954	0.00479499	0.081059	0.0182429	0.0191371
RLOC-00019838	turquoise	-0.0138284	0.180038	-0.00942729	0.0545003	0.129843	-0.0644412	-0.0196351	-0.0357098	0.0337291
RLOC-00019847	black	-0.00705253	-0.00606351	0.0563114	0.105976	0.00242987	0.0107111	0.0810476	0.0300615	-0.00796571
RLOC-00019857	blue	0.020087	0.00869742	0.152978	-0.0460701	-0.0787286	0.368434	0.0223411	0.109123	0.00980706
RLOC-00019854	green	0.00355687	-0.125312	0.313402	0.0406875	0.0170841	0.291537	0.135395	0.490021	-0.000162067
RLOC-00019898	black	-0.0123123	0.109832	0.0975409	0.196365	-0.0597472	0.102044	0.0602757	0.105962	-0.00439612
RLOC-00019913	turquoise	0.0159756	0.146559	-0.0156039	0.0241383	-0.0105218	-0.00879364	-0.0567836	-0.0219	0.00737824
RLOC-00019954	yellow	-0.014252	-0.044808	0.0364835	0.0167535	-0.00358309	0.00061285	0.147034	-0.0128927	-0.0125121
RLOC-00019975	yellow	-0.000314101	-0.145994	0.20593	0.0474063	0.0708735	0.156055	0.232986	0.0835699	0.00759038
RLOC-00019987	brown	-0.00614417	-0.0872248	0.105809	0.0176761	0.490973	-0.0276254	0.146151	-0.00144622	0.0176787
RLOC-00020001	yellow	0.00724607	-0.17381	0.244851	0.110619	0.131572	0.121223	0.374198	0.0696267	0.015644
RLOC-00019999	pink	0.219781	-0.0131412	0.0733799	-0.0171972	0.010848	0.0543999	0.0311003	0.01833	0.194637
RLOC-00020005	blue	0.0664209	-0.0417105	0.197874	-0.0742943	-0.119251	0.450215	0.0141331	0.151178	0.0252122
RLOC-00020010	brown	-0.00145669	0.00827063	0.0201632	0.0189056	0.100515	-0.00481298	0.0079691	-0.000426758	0.00614605
RLOC-00020037	turquoise	-0.00435944	0.115053	-0.0227069	0.0160631	0.0096287	-0.0367307	-0.0457078	-0.0174007	0.00246378
RLOC-00020034	blue	0.0136993	-0.115009	0.22683	0.0344588	0.0858575	0.198594	0.147532	0.163046	0.00629415
RLOC-00020078	blue	-0.00550069	-0.12345	0.304819	0.0403043	0.00607873	0.389325	0.183456	0.200851	0.016686
RLOC-00020066	brown	0.00767477	0.00766533	0.0549622	0.0194711	0.125805	0.0141952	0.0352856	0.0279033	0.0115693
RLOC-00020116	green	0.00255262	-0.0453849	0.122066	0.0114738	0.00351748	0.101603	0.0457315	0.228727	-0.00271444
RLOC-00020153	turquoise	-0.00340931	0.252606	-0.0217991	0.0811574	-0.0289027	-0.0503836	-0.0646503	-0.0497659	0.0380171
RLOC-00020156	green	0.000486147	-0.094267	0.255428	0.0139355	0.00643428	0.233316	0.0873774	0.481218	-0.00476434
RLOC-00020177	turquoise	-0.0189606	0.321757	-0.0671698	0.0735424	0.0532056	-0.089727	-0.141159	-0.0574807	0.00814413
RLOC-00020167	turquoise	0.0688185	0.201102	-0.0381894	0.0312298	0.0696415	-0.0287613	-0.106614	-0.0568766	0.0545091
RLOC-00020165	turquoise	-0.0210923	0.371636	-0.169052	0.00692181	-0.0599526	-0.0862495	-0.225147	-0.109325	-0.00895113
RLOC-00020190	pink	0.688886	-0.0457647	0.0592453	-0.0434686	-0.00649522	0.0662689	0.0106097	-0.00385655	0.0853088
RLOC-00020195	turquoise	-0.0140492	0.109938	0.0185827	0.0452059	0.0235461	3.92349e-05	0.00112706	-0.0161329	0.0013399
RLOC-00020220	turquoise	-0.00804355	0.223169	-0.0683892	0.0357442	0.0193694	-0.0636874	-0.106519	-0.0556047	-0.00670633
RLOC-00020221	turquoise	0.00290954	0.0632782	-0.0142168	0.00610514	-0.00882868	-0.00940947	-0.0292323	-0.0128129	0.000441547
RLOC-00020269	blue	0.055932	-0.00870345	0.229908	0.066373	0.000771226	0.207314	0.132999	0.139176	0.0260927
RLOC-00020288	green	0.000450012	-0.0510271	0.134504	0.0093246	0.00177587	0.114408	0.0489597	0.249904	-0.000841312
RLOC-00020312	yellow	-0.000238495	-0.123224	0.110359	0.0399278	0.0485399	0.0116754	0.240999	0.0164811	0.0496789
RLOC-00020311	yellow	-0.00226074	-0.103251	0.0996862	0.0343143	0.0379403	0.0057863	0.233696	0.00622772	0.024713
RLOC-00020313	yellow	0.0054646	-0.119183	0.111645	0.00784267	0.0245442	0.0253132	0.227952	0.0204139	0.0342734
RLOC-00020314	yellow	0.00632476	-0.127989	0.107756	0.0151991	0.0326946	0.00942657	0.238244	0.0126017	0.0392509
RLOC-00020372	turquoise	-0.0195705	0.377515	-0.148819	0.0794575	-0.0224932	-0.180256	-0.202812	-0.0934255	-0.00807558
RLOC-00020370	turquoise	0.0184937	0.150929	-0.0480748	0.0159016	-0.0132151	-0.0429462	-0.077506	-0.0372528	0.028669
RLOC-00020380	yellow	-0.00555864	-0.0761424	0.206317	0.132712	0.126405	0.0923821	0.252939	0.0822757	0.0144724
RLOC-00020386	blue	0.0765351	-0.0862481	0.261067	0.0749814	0.0106481	0.296791	0.130262	0.179457	0.0267857
RLOC-00020379	blue	0.00761448	-0.17065	0.349128	0.0422034	0.0161108	0.380193	0.181427	0.308061	0.00850944
RLOC-00020432	turquoise	-0.0117688	0.228387	-0.0807831	0.0176306	0.0879688	-0.0757585	-0.121215	-0.0581308	0.0101801
RLOC-00020458	green	-0.000735833	-0.0940665	0.207347	0.0138945	-0.000962886	0.192209	0.0778288	0.416814	-0.00236307
RLOC-00020447	turquoise	0.000545337	0.0860096	0.0141185	0.0191335	0.00939105	0.00462339	-0.0158974	-0.000632256	0.0103376
RLOC-00020463	green	0.0112553	-0.146655	0.328914	0.025326	0.00131078	0.291492	0.16106	0.49819	0.00425696
RLOC-00020526	turquoise	-0.00917641	0.0853174	0.0253737	0.0232768	0.0185582	0.0161249	-0.024389	-0.000490687	0.00039084
RLOC-00020541	blue	0.00728673	-0.0798632	0.140109	0.00349569	0.00651267	0.147769	0.0799695	0.123521	0.0113667
RLOC-00020567	brown	0.0169491	0.0294066	0.0555246	0.0182057	0.0795771	0.0377421	0.00511893	0.018818	0.0367138
RLOC-00020590	turquoise	-0.0320904	0.522923	-0.2299	0.0437427	0.00832742	-0.202336	-0.332513	-0.169197	0.00839534
RLOC-00020603	yellow	-0.00726519	-0.166789	0.180233	-0.00195905	0.0164086	0.101937	0.326416	0.0194598	-0.00927637
RLOC-00020649	yellow	-0.0173774	-0.127142	0.112107	0.0522645	0.0371474	0.00738139	0.375559	-0.0180913	-0.0188441
RLOC-00020643	yellow	-0.00594842	-0.0620548	0.0904104	0.0103271	0.0244881	0.0346124	0.161016	0.011193	-0.00105289
RLOC-00020705	black	-0.00915383	0.0367133	0.0916871	0.169685	0.0422472	0.0428812	0.0677393	0.0337183	0.00218684
RLOC-00020752	brown	-0.0036439	0.00597061	0.0419786	0.0268811	0.0747957	0.00409367	0.0500225	0.0042121	0.00705961
RLOC-00020728	brown	0.00338709	0.0251085	0.00813959	0.0206608	0.0632196	-0.0108325	0.00301454	0.00293659	0.00498389
RLOC-00020745	green	0.00452358	-0.139446	0.314873	0.0345167	0.00159589	0.274771	0.140797	0.57027	-0.00602127
RLOC-00020762	turquoise	-0.00322794	0.102073	0.00826266	0.0251084	-0.00340489	0.0160848	-0.0357078	0.00781423	0.00549162
RLOC-00020790	turquoise	-0.00335932	0.203391	-0.0627707	0.0161431	-0.0172606	-0.0488147	-0.108069	-0.0478163	0.0106093
RLOC-00020795	brown	-0.00543879	0.0386862	0.0157276	0.0619512	0.132083	-0.0227061	-0.00191782	-0.00212368	0.00667916
RLOC-00020801	turquoise	-0.00700111	0.0976841	-0.0211537	0.0150767	0.0111282	-0.0268064	-0.032046	-0.0230326	0.00494804
RLOC-00020788	green	0.00113812	-0.0612948	0.151755	0.0132271	0.00182809	0.131839	0.0549277	0.283873	-0.00113803
RLOC-00020813	turquoise	-0.030907	0.226437	-0.00391704	0.120612	0.00841545	0.00691815	-0.0430067	-0.0273083	-0.00371378
RLOC-00020827	brown	0.00213319	0.0137648	0.0632819	0.0105114	0.0782382	0.0489191	0.0194393	0.0325081	0.0135838
RLOC-00020843	blue	0.00945959	-0.0770572	0.182497	0.0322984	0.00797339	0.175599	0.100775	0.13456	0.0123938
RLOC-00020846	brown	0.00312997	-0.0151601	0.145538	0.0663345	0.207365	0.0872654	0.0907584	0.0818659	0.00675272
RLOC-00020867	turquoise	0.000770862	0.0803214	0.0108737	0.0316011	0.0452054	-0.0102194	-0.00946022	-0.0111363	0.0043413
RLOC-00020917	brown	0.00528195	0.0203736	0.0941066	0.0766325	0.102685	0.0242895	0.0861946	0.0230363	0.024937
RLOC-00020924	yellow	-0.00737355	-0.0213275	0.108767	0.0846147	0.0676679	0.0579298	0.128217	0.0376095	-0.00626165
RLOC-00020930	yellow	-0.0054598	-0.0426038	0.164285	0.0997482	0.0302807	0.0798464	0.200231	0.0867321	0.00903055
RLOC-00021036	turquoise	0.0226545	0.247425	-0.129208	-0.107895	-0.177574	0.106502	-0.180139	-0.117791	0.0102576
RLOC-00021071	turquoise	-0.00384103	0.196014	0.0236053	0.0734932	-0.00134189	-0.0182276	-0.0203305	-0.01335	0.0213329
RLOC-00021065	turquoise	-0.0094088	0.128503	-0.014068	0.0484618	0.000903631	-0.0387295	-0.0274201	-0.0190473	0.000519177
RLOC-00021073	turquoise	-0.00921511	0.216482	-0.0296991	0.0651487	0.26142	-0.0838369	-0.0897053	-0.0528709	0.0266196
RLOC-00021061	turquoise	-0.00126064	0.0676138	0.00361192	0.0218383	0.0298873	-0.0135493	-0.0157647	-0.00983262	0.00499414
RLOC-00021063	turquoise	-0.00399411	0.165144	-0.0598937	0.00909449	-0.0194962	-0.044804	-0.0861222	-0.0402081	-0.00289767
RLOC-00021141	brown	-0.00471492	-0.0504449	0.0400832	0.00806268	0.688222	-0.0732584	0.0482581	-0.00960805	0.031493
RLOC-00021170	turquoise	-0.00840018	0.171381	-0.0291437	0.033976	-0.0573255	-0.0759205	0.00690732	-0.0481353	0.0160676
RLOC-00021168	blue	0.028076	-0.117883	0.264049	-0.0469056	-0.0978789	0.498431	0.109005	0.182938	0.00478863
RLOC-00021191	turquoise	0.00258687	0.12776	-0.0257025	0.0191572	-0.00516122	-0.0372991	-0.0462186	-0.0262539	-0.00104113
RLOC-00021221	black	-0.00707154	0.0752963	0.0385387	0.421159	0.0478835	-0.0540752	0.0193758	-0.0266911	0.0090178
RLOC-00021236	black	0.00492482	-0.0562549	0.0983906	0.140151	0.0239859	0.0090038	0.129866	0.028475	0.00904463
RLOC-00021246	turquoise	-0.0190799	0.306246	-0.0959149	0.0413428	0.012368	-0.103374	-0.14995	-0.0719457	0.00277728
RLOC-00021256	turquoise	0.0027884	0.118217	-0.0152353	0.0128206	0.026949	-0.0161779	-0.0522608	-0.0212555	0.0113762
RLOC-00021275	turquoise	-0.00532754	0.209269	-0.0267456	0.0452977	0.0149168	-0.049836	-0.054095	-0.0433033	0.0164026
RLOC-00021322	yellow	-0.00401459	-0.0751463	0.157732	0.0439575	0.0224575	0.105755	0.172304	0.0907937	0.0146979
RLOC-00021338	turquoise	-0.00408024	0.107899	-0.0226261	0.0119224	0.00793127	-0.020413	-0.0487859	-0.0186344	0.000790453
RLOC-00021340	turquoise	0.0497637	0.113841	0.0632118	-0.0151763	-0.0454348	0.105474	-0.0318646	0.0283083	0.0231236
RLOC-00021341	turquoise	0.0731599	0.111544	0.0220661	-0.0517356	-0.0400804	0.055345	-0.0573626	-0.00420534	0.0245462
RLOC-00021353	turquoise	-0.00418632	0.10983	0.0353114	0.0480328	0.00998948	0.0152506	0.00125756	0.0121232	0.0121732
RLOC-00021380	pink	0.116852	-0.0278528	0.0554048	-0.0114436	-0.00223553	0.0475656	0.0336921	0.0227746	0.0573043
RLOC-00021412	brown	0.0124093	-0.0322108	0.106935	0.0239428	0.121541	0.0556319	0.068965	0.0575005	0.0403555
RLOC-00021406	yellow	-0.000619468	-0.0649817	0.0652916	0.0129736	0.00333629	0.0206101	0.15405	0.0138996	-6.68338e-05
RLOC-00021411	blue	0.0080076	-0.0862354	0.205248	0.0273072	0.00663833	0.206571	0.116027	0.161252	0.00784103
RLOC-00021438	turquoise	-0.020817	0.222198	-0.000386316	0.111325	0.0298184	-0.0597347	-0.020032	-0.0429483	-0.00546555
RLOC-00021439	red	0.0336292	0.0133289	0.0732439	0.00549401	0.0296842	0.0321965	0.033165	0.00128479	0.495128
RLOC-00021521	turquoise	-0.00340222	0.128925	-0.0484334	-0.000677651	-0.0173704	-0.0292013	-0.0742357	-0.0307627	0.00027301
RLOC-00021548	turquoise	-0.00282959	0.0567056	0.0015913	0.0123668	0.0195748	-0.0147403	-0.0140461	-0.00742784	0.00432216
RLOC-00021570	brown	-0.00195515	0.00101755	0.0242268	0.0176161	0.11706	-0.00773862	0.0117539	0.00465854	0.0102098
RLOC-00021621	yellow	0.00123172	-0.0666005	0.100805	0.0525634	0.0276527	0.0402197	0.166024	0.0345327	-0.00340077
RLOC-00021640	yellow	0.0059879	-0.0723039	0.176931	0.0433831	0.0215097	0.127997	0.194407	0.0864689	0.0287611
RLOC-00021682	turquoise	-0.00356156	0.0638208	-0.0169522	0.0111476	-0.000614637	-0.0151895	-0.0292456	-0.0122586	0.00678174
RLOC-00021677	brown	-0.00081089	0.0449359	0.02295	0.0414116	0.07303	-0.00370686	0.0107387	0.00197809	0.00341456
RLOC-00021710	yellow	0.00141335	-0.0904207	0.0973032	-0.0119074	-0.00417784	0.0879762	0.154223	0.033087	-0.000645163
RLOC-00021737	green	-0.000231841	-0.0484089	0.117373	0.0102076	-0.00261057	0.103185	0.0428169	0.247947	-0.00562763
RLOC-00021730	yellow	0.0129382	-0.109833	0.177464	0.0362032	0.0441543	0.124974	0.204418	0.0743658	0.0159317
RLOC-00021728	black	-0.0110119	0.0634119	0.0556457	0.134192	0.0777405	0.0214601	0.0306787	0.0196192	0.00282311
RLOC-00021770	turquoise	-0.0047955	0.14416	-0.0156568	0.0172819	-0.00827421	-0.0189953	-0.0461425	-0.0380203	0.0302641
RLOC-00021775	turquoise	-0.00244314	0.178404	0.0239613	0.0585826	0.0332537	0.00937217	-0.0520289	0.00623093	0.016199
RLOC-00021778	turquoise	0.00588308	0.181632	-0.0268322	0.0333984	0.00174719	-0.030285	-0.0682922	-0.0324725	0.00732644
RLOC-00021794	blue	0.00708122	-0.0266609	0.164846	0.0190696	0.00709852	0.163428	0.0602269	0.143716	0.0203613
RLOC-00021796	green	0.00721331	-0.0884944	0.194405	0.0248426	0.000998047	0.171428	0.0880946	0.356673	-0.00439516
RLOC-00021812	yellow	-0.00720659	-0.0194166	0.0740309	0.049075	0.0263842	0.0435684	0.125883	0.00372133	0.00195897
RLOC-00021917	turquoise	-0.00110504	0.106461	-0.0256677	0.0139247	-0.000147827	-0.0262354	-0.0483806	-0.0159089	0.00560544
RLOC-00021935	pink	0.728842	-0.0314339	0.0296991	-0.0531804	-0.00924573	0.0468215	-0.0201423	-0.00884023	0.0598046
RLOC-00021941	turquoise	-0.00314054	0.0625528	-0.00758753	0.018891	3.48212e-05	-0.0155071	-0.0218888	-0.00937471	0.0155544
RLOC-00021967	turquoise	-0.00161964	0.0977374	0.00396168	0.0463922	0.0181017	-0.0336671	0.00049364	-0.0244798	0.000382905
RLOC-00021964	turquoise	-0.00680113	0.210428	-0.0703366	0.0174866	-0.0171371	-0.062057	-0.105356	-0.05043	0.00245377
RLOC-00021997	brown	0.0213717	0.0421501	0.0635511	0.0688408	0.0673933	0.0174136	0.0497858	-0.000628239	0.0235529
RLOC-00022015	turquoise	-0.0102926	0.13874	-0.00809597	0.0687486	-0.00157842	-0.0265197	-0.0268056	-0.0235035	-0.00596194
RLOC-00022062	blue	0.0100123	-0.0401613	0.133644	0.0148805	0.00880152	0.156183	0.0770804	0.0744099	0.00538541
RLOC-00022096	brown	0.0140428	0.00257116	0.128597	0.0650508	0.261229	0.0116724	0.0730784	0.0103854	0.0591451
RLOC-00022108	turquoise	-0.0089334	0.0682593	0.0031825	0.0406241	0.00577601	-0.0178361	0.00678004	-0.0125943	-0.00161022
RLOC-00022128	turquoise	-0.00643068	0.151539	-0.00172974	0.0695114	0.0217558	-0.0444842	-0.0146884	-0.0274814	0.00492582
RLOC-00022109	brown	-0.00406892	0.0182626	0.0203762	0.0437476	0.201137	-0.0285571	0.0244098	-0.00746653	0.0153391
RLOC-00022151	red	0.0130001	-0.0160578	0.0394437	-0.0125716	0.00440672	0.0276958	0.0202466	0.00181136	0.148606
RLOC-00022233	blue	0.03994	-0.168344	0.261124	-0.0516573	-0.0575845	0.467394	0.166382	0.159621	0.0135778
RLOC-00022245	blue	0.0279698	-0.0709847	0.21436	-0.0557263	-0.0728454	0.429256	0.0684158	0.156993	0.0228322
RLOC-00022275	blue	0.0105573	-0.0330692	0.226555	0.0515722	0.0243354	0.209239	0.151691	0.10986	0.0221439
RLOC-00022274	blue	0.0168447	-0.182345	0.345851	0.0477162	0.0205548	0.328678	0.223312	0.304778	0.0123442
RLOC-00022278	brown	-0.00177276	0.0475703	0.0658804	0.067639	0.147106	-0.00853923	0.0911814	-0.0230121	0.00543337
RLOC-00022298	turquoise	0.0288266	0.142802	0.011768	0.0146178	0.000415901	-0.0106533	-0.00946189	-0.0209409	0.00999319
RLOC-00022297	turquoise	-0.00558131	0.0867534	-0.00764777	0.0214919	0.0114863	-0.0180776	-0.0249303	-0.0148069	0.00644502
RLOC-00022299	green	0.00889127	-0.0986549	0.225096	0.0038042	-0.00300723	0.20837	0.0811785	0.410493	0.0018731
RLOC-00022321	turquoise	0.00716413	0.0950941	0.0197316	0.00538546	-0.000462698	0.000636088	-0.0137172	-0.0167519	0.0738933
RLOC-00022383	blue	0.00441686	-0.00532371	0.162496	-0.0408303	-0.0743682	0.381696	0.0563533	0.106261	-0.00157218
RLOC-00022390	turquoise	-0.0198571	0.491537	-0.215488	0.0228957	-0.0502764	-0.157132	-0.29774	-0.138825	0.000527433
RLOC-00022382	brown	-0.00247573	0.0324119	0.0340353	0.0293602	0.0926485	0.00580961	0.0227722	0.00373704	0.00326468
RLOC-00022384	turquoise	-0.00334418	0.0898828	-0.0210928	0.0203468	0.00690485	-0.0251879	-0.0391738	-0.0202044	0.000600964
RLOC-00022421	pink	0.62175	-0.0320842	0.0181862	-0.050277	-0.0126721	0.0389389	-0.0202566	-0.00543038	0.0250399
RLOC-00022457	turquoise	-0.0109933	0.218977	-0.0708846	0.0384611	-0.0183208	-0.0755443	-0.0959557	-0.055532	-0.00288947
RLOC-00022494	blue	0.029778	-0.0291274	0.168242	-0.0127348	-0.0283172	0.344333	0.0497367	0.105979	0.0106311
RLOC-00022495	yellow	-0.00585747	-0.0516597	0.079485	0.0348445	0.0265311	0.0279186	0.162522	0.0105641	-0.00408063
RLOC-00022528	blue	0.144946	-0.0149047	0.176474	0.0564253	0.0167208	0.268776	0.0104565	0.0956997	0.0634571
RLOC-00022542	green	0.000840997	-0.0604575	0.147964	0.0113767	0.000583169	0.129836	0.0534576	0.293236	-0.00069162
RLOC-00022577	yellow	-0.00133341	-0.0632812	0.0689061	0.00527493	0.013794	0.0411684	0.134803	0.0185937	0.00572143
RLOC-00022576	yellow	0.00904061	-0.117323	0.142091	0.01464	0.0319719	0.06365	0.255792	0.0112094	0.10715
RLOC-00022599	turquoise	0.00136357	0.119202	0.00727929	0.0357522	0.0318881	-0.0230003	-0.0223043	-0.0157413	0.0340903
RLOC-00022612	brown	-0.00630576	0.0911001	0.0443643	0.0769484	0.126201	-0.00367805	0.0125919	-0.00220779	0.0130036
RLOC-00022633	blue	0.0379451	-0.0844248	0.205417	-0.0350023	0.027799	0.38542	0.0846147	0.123344	0.00429086
RLOC-00022663	blue	0.00561155	-0.0342617	0.199452	-0.0453052	-0.0454037	0.382462	0.0153337	0.148945	0.0327029
RLOC-00022739	brown	0.00455763	0.000795664	0.0830094	0.0623441	0.178904	-0.00676718	0.0913409	0.00137807	0.0193001
RLOC-00022765	blue	0.0177207	-0.0826181	0.22654	0.0500113	0.0768262	0.198433	0.127273	0.174033	0.0175765
RLOC-00022790	turquoise	-0.02516	0.43877	-0.177849	0.0622375	-0.0472926	-0.154534	-0.24828	-0.115929	-0.00145256
RLOC-00022809	turquoise	0.0272891	0.124366	0.0237054	0.0174702	-0.0238944	0.0375851	-0.0279873	-0.00812102	0.0112077
RLOC-00022850	turquoise	0.00438106	0.186339	-0.0209725	0.0410063	0.0145739	-0.0433975	-0.0603325	-0.0381391	0.0191785
RLOC-00022898	blue	0.0255799	0.0156142	0.110314	0.00229871	-0.00109718	0.151619	0.0290723	0.0596013	0.0180241
RLOC-00022916	blue	0.0126273	-0.0367018	0.139235	-0.00141329	0.00938085	0.180998	0.0640786	0.0732151	0.0090547
RLOC-00022955	blue	0.0626279	-0.0683798	0.208509	0.0664837	0.0135453	0.211268	0.113986	0.15331	0.0146527
RLOC-00022975	red	0.112664	0.0121015	0.0465211	-0.0222125	0.00790844	0.0237304	0.00800922	-0.00530958	0.486361
RLOC-00022981	pink	0.627124	-0.024882	0.0294192	-0.0399502	-0.00517236	0.0393269	-0.0157317	-0.00340634	0.0315348
RLOC-00022995	turquoise	-0.00669126	0.195004	-0.0609429	0.0166289	0.00107554	-0.0561403	-0.088204	-0.0492057	-0.000258899
RLOC-00023015	black	0.00889066	0.0155882	0.0959378	0.244386	0.0303521	0.0106912	0.105691	-0.00678152	0.041075
RLOC-00023013	black	-0.0055454	0.0747797	0.059367	0.150057	0.0474151	-0.00244216	0.0401625	0.0125749	0.00160821
RLOC-00023023	turquoise	-0.00960911	0.0729544	0.0152252	0.060845	0.0276515	-0.0150479	0.00727614	0.0163201	-0.00374113
RLOC-00023045	blue	0.0298654	0.0181612	0.117633	-0.0247117	-0.0387674	0.276306	0.0174174	0.0788918	0.00731498
RLOC-00023095	blue	0.0146793	-0.0875144	0.200538	-0.0240068	-0.0437348	0.369515	0.121454	0.115978	0.0118543
RLOC-00023083	turquoise	-0.000331983	0.0929544	-0.032905	0.0120158	-0.00571286	-0.0238573	-0.0467349	-0.025677	0.00612871
RLOC-00023106	turquoise	-0.00758296	0.0697108	0.00911903	0.0386593	0.00566213	0.00287503	-0.0126031	-0.0025211	0.00251427
RLOC-00023112	turquoise	-0.0180476	0.172485	-0.0358695	0.200356	0.0338095	-0.103041	-0.0517615	-0.0428678	-0.0050711
RLOC-00023114	turquoise	-0.000647385	0.101547	0.0218363	0.0310637	0.00722061	0.00170691	-0.00975664	-0.00403498	0.0103013
RLOC-00023149	green	-0.00287157	-0.0804631	0.180456	0.0211364	0.0110361	0.157935	0.0987593	0.243242	-0.00371772
RLOC-00023161	blue	0.0320719	-0.0697694	0.198471	-0.0417024	-0.059585	0.382082	0.0938831	0.132386	0.0151701
RLOC-00023207	blue	0.0395688	-0.0860933	0.254392	0.0296172	0.0401467	0.252472	0.150146	0.219224	0.034145
RLOC-00023183	turquoise	-0.00259416	0.124785	-0.0204339	0.0218345	0.0287548	-0.0430692	-0.046797	-0.0289265	0.0811683
RLOC-00023206	blue	0.0443048	0.0841298	0.0415226	-0.0895502	-0.113249	0.294319	-0.0749975	0.0256899	0.0136737
RLOC-00023280	yellow	0.00400474	-0.138064	0.222838	0.038097	0.0269639	0.15893	0.260618	0.107852	0.00548686
RLOC-00023289	turquoise	-0.00859875	0.0684052	-0.0106527	0.013688	0.0458603	-0.0246463	-0.0242518	-0.0126518	0.00101539
RLOC-00023291	turquoise	0.00519526	0.135858	0.0275715	0.0467198	0.0577208	0.0218602	-0.0327178	-0.00176816	0.015436
RLOC-00023297	black	-0.00441435	0.0579284	0.0372562	0.139342	0.0172709	-0.00702555	0.03471	-0.00822877	0.00151732
RLOC-00023300	green	0.00334123	-0.0337289	0.0976251	0.0137363	0.00154249	0.0799921	0.0368619	0.179941	-0.000173512
RLOC-00023335	green	-0.000498981	-0.0645489	0.163401	0.021999	-0.000558749	0.137984	0.0632647	0.317418	-0.00449683
RLOC-00023334	yellow	-0.00293409	-0.0733224	0.0769407	0.011838	0.0101645	0.0382538	0.157493	0.0188682	0.00802063
RLOC-00023347	blue	0.00148883	-0.147379	0.260543	-0.038007	0.00693656	0.324961	0.126301	0.118698	-0.00346422
RLOC-00023360	turquoise	-0.00419237	0.0882853	0.047962	0.0582519	0.0453254	-0.00165957	0.0258138	0.008417	-0.000797115
RLOC-00023367	brown	-0.00351447	0.0310306	0.0193738	0.0216097	0.0539823	-0.00972958	0.00968095	-0.000890781	0.00640519
RLOC-00023365	blue	0.0706111	-0.0400504	0.19546	0.0662526	0.0190934	0.211414	0.0979985	0.127354	0.0221357
RLOC-00023374	turquoise	-0.00155914	0.0920541	-0.0296789	0.0104278	-0.00996018	-0.0157833	-0.0481922	-0.0220235	-0.00235629
RLOC-00023430	red	0.0218752	0.0121459	0.0293332	-0.00728815	0.000552578	0.0220473	0.00355352	0.0117079	0.120145
RLOC-00023469	brown	-0.00570114	0.0411656	0.0156246	0.0242311	0.0655082	-0.00802071	-0.00552012	-0.00262837	0.00421525
RLOC-00023512	turquoise	-0.00323709	0.0840253	-0.0103124	0.0322091	-0.00504559	-0.0094288	-0.0344191	-0.00758487	-0.000785409
RLOC-00023519	blue	0.0316718	-0.121757	0.25112	-0.0405066	-0.0362947	0.433107	0.130597	0.160106	0.0189549
RLOC-00023561	turquoise	-0.00229093	0.147769	0.0194691	0.0880754	0.0555705	-0.00314543	-0.00282171	-0.026244	0.00864796
RLOC-00023636	blue	-0.0021742	-0.0658481	0.221899	0.0532772	0.0735156	0.196157	0.151021	0.137025	0.00975515
RLOC-00023620	yellow	0.058456	-0.0830152	0.0940132	0.00983225	0.014079	0.0752483	0.156939	0.0305806	0.0205146
RLOC-00023619	brown	-0.00442925	0.0506811	0.00389943	0.0148544	0.195081	-0.0271616	-0.014029	-0.0205735	0.00445698
RLOC-00023669	blue	0.0341097	-0.0159012	0.142093	-0.0403303	-0.0626573	0.350657	0.0564476	0.0756066	0.0151361
RLOC-00023715	turquoise	-0.00668535	0.165202	-0.0438078	0.0209699	-0.00622657	-0.0380056	-0.0804143	-0.035223	0.00315347
RLOC-00023758	turquoise	0.00148583	0.0774701	0.00691859	0.0274968	0.00870166	-0.00549556	-0.0148283	-0.00142854	0.00760906
RLOC-00023770	turquoise	-0.00564127	0.0874836	-0.0195838	0.0140823	-0.00535824	-0.0246315	-0.0342464	-0.0173695	0.00455607
RLOC-00023794	blue	0.0259652	-0.0943932	0.184702	0.0198465	-0.00155304	0.192387	0.134912	0.133526	0.0143562
RLOC-00023793	turquoise	-0.00394697	0.133055	0.0227113	0.0553737	0.048073	-0.0364733	0.0187752	-0.0267744	0.00631635
RLOC-00023801	turquoise	-0.0329369	0.57975	-0.268216	0.00518352	-0.0860684	-0.200846	-0.355697	-0.164257	-0.00380792
RLOC-00023795	red	0.00263006	0.0280408	0.0108016	0.00549087	0.00155739	0.00408044	-0.00236794	0.00380443	0.0818743
RLOC-00023872	turquoise	-0.0705956	0.584012	-0.35017	0.00134056	-0.0450294	-0.392713	-0.29404	-0.283564	0.0132785
RLOC-00023983	blue	0.013638	-0.0892607	0.211588	0.0469024	0.0226568	0.209428	0.116584	0.167314	0.0128719
RLOC-00024044	blue	0.0336634	-0.0288481	0.210118	-0.0322058	-0.0752137	0.419773	0.0419175	0.155189	0.0188041
RLOC-00024086	brown	-0.00216401	0.0256873	0.0286231	0.0275534	0.315946	-0.0361028	0.0199155	-0.00820649	0.0160973
RLOC-00024113	turquoise	-0.0116338	0.268361	-0.0888644	0.0280352	-0.0304787	-0.0859646	-0.136407	-0.0612876	0.00964508
RLOC-00024137	turquoise	0.00382112	0.130199	0.027913	0.043254	0.0218005	-0.000387763	-0.0171105	0.00194595	0.00946847
RLOC-00024147	brown	-0.00083175	0.0169624	0.0344715	0.00876388	0.144464	0.0127428	0.0116342	0.00471774	0.0108368
RLOC-00024171	black	-0.00654047	0.0171091	0.0612615	0.111257	0.00320439	0.00175476	0.0987426	0.011386	-0.0103066
RLOC-00024223	turquoise	0.0244618	0.235364	-0.0329191	0.0127847	-0.0287694	0.00633229	-0.100113	-0.049402	0.0142952
RLOC-00024218	green	-0.00218467	-0.0815922	0.209482	0.0204841	0.00132454	0.176514	0.0805806	0.410728	-0.00374101
RLOC-00024251	black	-0.0195192	-0.047613	0.0923625	0.478848	-0.00902626	-0.0286831	0.153321	0.0583367	-0.0219866
RLOC-00024397	yellow	0.00463915	-0.209136	0.239721	0.134234	0.0230291	0.127424	0.380718	0.110425	0.00377999
RLOC-00024392	yellow	0.0184123	-0.053687	0.083631	0.0512264	0.0111945	0.0344847	0.144367	0.0250886	0.016816
RLOC-00024401	yellow	-0.00173366	-0.173475	0.193335	0.12066	0.00185075	0.112534	0.302612	0.126593	-0.00355478
RLOC-00024407	yellow	0.000378272	-0.0496307	0.148772	0.0310144	0.0282191	0.0965566	0.164937	0.0472092	0.05714
RLOC-00024417	brown	0.01246	0.0199007	0.024458	0.0117933	0.0634607	0.00831217	0.00673655	0.00100705	0.0125485
RLOC-00024489	green	0.000960284	-0.0593108	0.137176	0.00121826	-0.00251059	0.133866	0.0422718	0.207022	0.000982455
RLOC-00024543	turquoise	-0.00470252	0.071281	0.0237103	0.0442835	0.0522985	-0.0226266	0.0252926	-0.00448613	0.0184005
RLOC-00024552	brown	0.0082798	0.00451109	0.0510783	0.0136829	0.384263	-0.0314321	0.0327786	0.0037931	0.0564669
RLOC-00024572	blue	0.0150027	-0.172841	0.337872	-0.00901885	0.0273672	0.357806	0.162101	0.243268	0.0217657
RLOC-00024605	blue	-0.00141867	-0.132867	0.246504	0.0490253	0.0256383	0.210181	0.182197	0.226623	0.00288879
RLOC-00024611	pink	0.73442	-0.033165	0.0269894	-0.054173	-0.010601	0.0488974	-0.0235579	-0.008614	0.0654595
RLOC-00024610	blue	0.0363605	-0.0822725	0.155041	-0.00184907	0.0160843	0.153732	0.0786497	0.109307	0.0201064
RLOC-00024641	yellow	-0.0029	-0.0770454	0.0624808	-0.00193622	-0.0055412	0.0394147	0.157957	0.0174852	0.00620756
RLOC-00024650	turquoise	-0.00497936	0.0842611	-0.00228513	0.026234	-0.000866925	-0.0227249	-0.00128582	-0.022575	0.00359298
RLOC-00024654	green	-0.000669357	-0.0417156	0.10315	0.00203099	0.00722588	0.0927657	0.0350344	0.182631	0.000708809
RLOC-00024661	blue	0.0287275	-0.112536	0.21176	0.0115231	0.0136178	0.212846	0.129954	0.135111	0.0251138
RLOC-00024720	turquoise	-0.00267078	0.0683916	0.00564593	0.0175956	0.000940639	0.000340816	-0.0153112	0.00456877	0.00646153
RLOC-00024803	turquoise	-0.000242818	0.189693	-0.0103228	0.0153868	-0.0137363	-0.030828	-0.0944274	-0.0312469	0.0518147
RLOC-00024809	turquoise	-0.0110397	0.109306	0.00637955	0.0406118	0.0629328	-0.0341933	0.000976714	-0.0182393	0.0103446
RLOC-00024827	turquoise	0.00901171	0.178035	0.000233609	0.0818289	0.00144544	-0.0359259	-0.0471449	-0.0260777	0.0472146
RLOC-00024824	pink	0.139035	-0.0668395	0.109021	0.0116723	0.0255894	0.0709058	0.0766689	0.0276966	0.125773
RLOC-00024831	green	0.000448444	-0.0662521	0.174167	0.0322232	0.00136243	0.14237	0.07911	0.309059	-3.90376e-05
RLOC-00024858	turquoise	-0.00415629	0.426669	-0.135298	0.0795456	-0.0366049	-0.141823	-0.192049	-0.107426	0.0004766
RLOC-00024898	black	-0.00322686	0.000339222	0.0252222	0.0885847	0.00666416	0.000648576	0.0357401	0.00432604	-0.00139622
RLOC-00024930	red	0.00882384	0.0115271	0.0192607	-0.00295232	0.00270459	0.0254363	-0.00493873	0.00702313	0.0866428
RLOC-00024934	brown	0.00402108	-0.0462472	0.0647924	0.0032235	0.100439	0.0318162	0.0614567	0.0271806	0.0213852
RLOC-00025021	green	0.0984778	-0.156546	0.311172	0.0138928	-0.00118331	0.303527	0.182734	0.427967	0.0683031
RLOC-00025022	green	-0.00199021	-0.0842841	0.190809	0.00615636	-0.0065213	0.176517	0.0678671	0.320999	-0.000500626
RLOC-00025050	turquoise	0.00308049	0.201675	-0.0195014	0.0319336	0.073737	-0.028093	-0.081814	-0.0357325	0.0223191
RLOC-00025061	turquoise	-0.00380384	0.0936069	-0.0221483	0.0160234	-0.00213008	-0.0223866	-0.038266	-0.0200237	0.0063723
RLOC-00025080	turquoise	-0.0033076	0.134728	-0.0409542	0.0233524	-0.00764661	-0.0421382	-0.0638505	-0.0260159	-0.00104291
RLOC-00025106	turquoise	-0.00569858	0.114884	-0.0384237	0.00586101	-0.0125598	-0.0278649	-0.0517826	-0.0274297	-0.00257605
RLOC-00025122	yellow	0.0099031	-0.0961818	0.1766	0.0480324	0.0439686	0.102324	0.202648	0.080699	0.0239058
RLOC-00025158	blue	0.010905	-0.0670875	0.188586	-0.0144697	0.0102168	0.202913	0.0698343	0.143457	0.00983386
RLOC-00025221	brown	-0.00263226	0.00882148	0.0345544	0.0172558	0.107249	-0.00678451	0.042196	-0.00895421	0.0187776
RLOC-00025247	black	-0.0117654	0.0812368	0.074691	0.207747	0.0414681	-0.0119374	0.0989118	0.00243443	-0.00268592
RLOC-00025253	blue	0.011721	-0.0177289	0.172347	0.00191645	-0.0154514	0.195736	0.0741814	0.127439	0.0155259
RLOC-00025250	turquoise	-0.00469412	0.0789311	0.00172819	0.017868	0.0110346	-0.00278803	-0.0156482	-0.00951882	0.00359264
RLOC-00025274	turquoise	0.000402003	0.128697	0.0126859	0.038418	0.0934955	-0.0357213	-0.024846	-0.0266499	0.0301317
RLOC-00025296	turquoise	0.0110891	0.0702995	-0.0248314	0.00516284	-0.00376111	-0.0216472	-0.0356483	-0.0163052	0.00546049
RLOC-00025316	yellow	-0.00258159	-0.129118	0.206149	0.109676	0.00683914	0.108045	0.29048	0.116591	-0.000100549
RLOC-00025327	turquoise	-0.00933441	0.151954	-0.034981	0.0231814	0.151248	-0.0620729	-0.0640721	-0.0387238	0.00492061
RLOC-00025338	turquoise	0.0183223	0.104824	0.0651948	0.0448657	0.0427882	0.0595173	0.0137216	0.0226702	0.022545
RLOC-00025345	brown	-0.00391715	0.0613886	-0.00126909	0.0361898	0.0804487	-0.0262797	-0.00805683	-0.0144279	0.00609792
RLOC-00025344	turquoise	0.0106757	0.195138	-0.0277904	0.0263064	0.0282356	-0.0146437	-0.0654056	-0.0419299	0.00876174
RLOC-00025399	green	-0.000812279	-0.100744	0.28214	0.0293711	-0.00415584	0.250973	0.0972763	0.563551	-0.00565596
RLOC-00025450	black	-0.0194522	0.03608	0.0394627	0.218763	-0.0187757	-0.029189	0.119616	-0.00447645	-0.0173016
RLOC-00025458	blue	0.00158494	-0.0883279	0.201202	0.0380184	0.0139836	0.164118	0.140644	0.191918	0.00821413
RLOC-00025501	yellow	-0.00317216	-0.0439614	0.108871	0.108011	0.0268981	0.0187285	0.182721	0.022932	-0.0066435
RLOC-00025523	turquoise	0.000523122	0.0943571	-0.00424533	0.0211552	-0.00395545	-0.0167112	-0.0242475	-0.0140349	0.00693026
RLOC-00025545	turquoise	-0.00724089	0.100063	-0.0049289	0.0213088	0.00373349	-0.021056	-0.0252455	-0.0161239	-0.000705638
RLOC-00025592	turquoise	-0.00740855	0.0773795	0.0126013	0.0290527	0.0148373	-0.013832	-0.00156257	-0.0167048	0.00715438
RLOC-00025611	turquoise	-0.0300074	0.2527	0.0225344	0.105637	0.0191152	-0.0178634	-0.0230252	-0.0179827	-0.00392828
RLOC-00025609	turquoise	-0.00763925	0.192646	-0.0624277	0.0169932	-0.00290277	-0.0616621	-0.0950204	-0.0437594	0.000130665
RLOC-00025639	turquoise	-0.00561825	0.0917664	-0.014482	0.0147348	0.000271396	-0.0171241	-0.0164585	-0.0248484	0.0082457
RLOC-00025643	turquoise	-0.00259885	0.186309	-0.0308246	0.0473442	0.031495	-0.0717087	-0.0488355	-0.0401154	0.017941
RLOC-00025633	green	0.00232565	-0.0521366	0.124292	0.0138465	0.00377958	0.0983481	0.0598902	0.211117	-0.00347996
RLOC-00025684	turquoise	0.000764892	0.137297	-0.0480534	0.00162834	-0.0177559	-0.0246437	-0.0762822	-0.0342459	0.00978842
RLOC-00025766	brown	-0.00172128	-0.013263	0.0320728	0.000181308	0.238957	-0.00813716	0.00621053	-0.00294946	0.0299457
RLOC-00025780	black	-0.008573	0.0453897	0.0389598	0.0845677	0.0490669	-0.0179588	0.052946	0.00187087	-0.000164448
RLOC-00025789	turquoise	-0.0217087	0.498076	-0.207176	0.0417041	-0.0525926	-0.173081	-0.26047	-0.139791	-0.00923712
RLOC-00025819	blue	0.0187251	-0.0876913	0.176877	-0.0449091	-0.0888031	0.405421	0.117971	0.101919	-0.00284279
RLOC-00025812	turquoise	-0.00591037	0.114361	-0.00814501	0.0170378	0.0269129	-0.0383177	-0.017473	-0.0276488	0.00457862
RLOC-00025814	turquoise	0.00473352	0.163723	0.0109481	0.00718104	-0.0221356	0.0506667	-0.0854662	0.00827781	0.006321
RLOC-00025879	turquoise	0.00547636	0.0607794	0.00647679	0.0106191	-0.00776168	0.0144519	-0.0163524	0.00384406	0.00128786
RLOC-00025924	green	0.000682949	-0.0454268	0.120595	0.00549895	0.00403792	0.103431	0.0457564	0.208291	-0.00393934
RLOC-00025938	turquoise	-0.00484917	0.0866677	-0.0217886	0.00883872	0.0286297	-0.0321959	-0.0404497	-0.0182465	0.00420684
RLOC-00025960	green	0.00399627	-0.0444509	0.126224	0.016635	0.00382782	0.102427	0.0494277	0.241682	-0.000591454
RLOC-00026016	green	-0.00358559	-0.131783	0.313657	0.0179687	0.0174032	0.273678	0.153568	0.481885	0.00276104
RLOC-00026037	turquoise	-0.0199912	0.345131	-0.0873513	0.0398665	-0.034171	-0.0904299	-0.124368	-0.0873526	-0.00250766
RLOC-00025998	turquoise	-0.000102273	0.087931	-0.00918664	0.0354029	0.00114439	-0.0266515	-0.0239801	-0.0231046	0.0208377
RLOC-00026046	brown	-0.00928802	0.0659931	0.0419321	0.0553868	0.0826596	-0.000630447	0.021492	0.00319961	0.0156115
RLOC-00026082	yellow	0.00233677	-0.171694	0.285593	0.0544198	0.0133343	0.202632	0.344961	0.120983	0.030122
RLOC-00026108	turquoise	-0.00559136	0.1122	-0.0497825	0.00913405	-0.0180677	-0.0227932	-0.0661143	-0.0314991	0.00487615
RLOC-00026405	brown	-0.0080791	-0.0913474	0.0671545	-0.00146621	0.361557	0.00803816	0.0879607	0.00783612	0.0164935
RLOC-00026413	turquoise	-0.00625064	0.141565	-0.0203574	0.0504797	-0.00396479	-0.0388736	-0.0369726	-0.0250295	0.00493106
RLOC-00026486	turquoise	-0.000457789	0.0767857	0.00324224	0.0403611	0.0205657	-0.0252527	-0.00645195	-0.012026	0.00972566
RLOC-00026536	turquoise	-0.00464885	0.0598076	-0.00250476	0.0101469	0.000837173	-0.0083117	-0.0189614	-0.0072744	0.0123528
RLOC-00026584	turquoise	-0.000686621	0.104461	-0.0180204	0.0175616	0.00629492	-0.0232432	-0.0442775	-0.0117114	0.00417737
RLOC-00026611	turquoise	0.00857435	0.0904844	-0.00369061	0.00119284	-0.00486645	0.0042911	-0.0467604	0.00757929	0.0378928
RLOC-00026610	turquoise	0.00360863	0.131977	0.011034	0.00421028	-0.000781429	0.0256849	-0.0702374	0.0310396	0.0706814
RLOC-00026709	green	0.000579105	-0.0818588	0.214774	0.0172783	0.0117189	0.18986	0.0943318	0.315916	0.00499686
RLOC-00026833	pink	0.113885	-0.0134193	0.0635358	0.0184399	0.0132266	0.0349561	0.0568584	0.0122489	0.0720319
RLOC-00026884	brown	-0.001966	0.012631	0.0471956	0.0471255	0.0737378	0.0286701	0.0278191	0.0116315	0.020653
RLOC-00026967	green	-0.000381409	-0.0268333	0.0863455	0.0166766	0.000800015	0.0693268	0.0265062	0.188968	-0.00198696
RLOC-00027029	turquoise	-0.00531288	0.147008	0.000974989	0.0271107	0.0117837	0.0017715	-0.0427238	-0.00704264	0.0127037
RLOC-00027038	turquoise	0.00477181	0.139348	-0.0258178	0.0778274	0.01507	-0.0521181	-0.0653681	-0.0350637	0.0711167
RLOC-00027055	turquoise	0.0291369	0.0616834	-0.000392054	0.0434885	0.0128572	-0.0069731	-0.0270482	-0.00580203	-0.000693068
RLOC-00027066	turquoise	-0.00947201	0.227172	-0.0408117	0.0443484	-0.00714392	-0.0639746	-0.0656991	-0.0525078	0.00766903
RLOC-00027098	blue	0.143384	-0.0893589	0.279339	0.0486612	-0.000850029	0.318196	0.120426	0.182887	0.0438694
RLOC-00027100	brown	-0.00612221	0.0154637	0.0282483	0.0353654	0.141763	-0.0151186	0.0352587	0.000293612	0.00496246
RLOC-00027132	turquoise	-0.00263993	0.0655572	-0.00426624	0.0155495	0.0217739	-0.0225184	-0.019326	-0.00907475	0.0393906
RLOC-00027133	yellow	0.00524084	-0.0250882	0.149222	0.0993842	0.0853782	0.0632525	0.163812	0.0613518	0.0076878
RLOC-00027187	green	0.0236939	-0.111078	0.267938	0.00492293	-0.00319232	0.253853	0.0897005	0.47529	0.0101554
RLOC-00027262	turquoise	-0.00354385	0.178901	-0.066232	0.017937	-0.0142489	-0.0635756	-0.0949157	-0.0428777	0.00176372
RLOC-00027292	yellow	-0.00698608	-0.00568187	0.103583	0.0731877	0.0192935	0.0323612	0.163185	0.0210498	0.0100258
RLOC-00027301	turquoise	-0.00536313	0.218218	-0.0478771	0.0517124	0.0101034	-0.0687309	-0.0710331	-0.0556046	0.00221724
RLOC-00027307	yellow	-0.00296658	-0.0588143	0.045198	0.00812897	0.00106614	0.00826213	0.146965	-0.0047113	-0.00256528
RLOC-00027308	turquoise	-0.0117008	0.246913	-0.0587089	0.0272737	-0.00466991	-0.0425162	-0.109064	-0.0583836	0.00151154
RLOC-00027314	turquoise	-0.00501805	0.0915385	0.00905757	0.038689	0.0130786	-0.0201118	0.0018895	-0.0212516	0.016657
RLOC-00027362	yellow	-0.000329903	-0.0834799	0.205865	0.0720247	0.0370252	0.129992	0.23451	0.0932874	0.0226468
RLOC-00027371	yellow	0.0105894	-0.062605	0.0978725	0.0356502	0.00958987	0.0322386	0.163858	0.0160164	0.0153337
RLOC-00027469	yellow	0.0142673	-0.255157	0.222304	0.0876193	-0.0037376	0.0813134	0.432554	0.0257449	0.0799637
RLOC-00027470	yellow	-0.00525192	-0.0872463	0.0993003	0.032893	0.00925404	0.0490125	0.171757	0.0317728	0.000852208
RLOC-00027475	green	-0.0019347	-0.0270435	0.0847439	0.0167383	0.0102493	0.06135	0.0404558	0.153714	-0.00136473
RLOC-00027557	blue	0.0196793	-0.0887512	0.208105	0.0569289	0.0822097	0.186042	0.124681	0.150471	0.00811428
RLOC-00027580	blue	0.0277827	0.0593342	0.101102	-0.0350498	-0.114516	0.283007	-0.000369991	0.0616352	-0.00295197
RLOC-00027641	turquoise	-0.00311901	0.127467	-0.013718	0.0233342	0.00229842	-0.0248924	-0.0343453	-0.0309931	0.000769146
RLOC-00027735	brown	0.00374677	-0.0277083	0.0532838	0.00740426	0.0837785	0.0311965	0.0484247	0.0214641	0.0113297
RLOC-00030514	blue	0.032038	0.00612049	0.115892	0.00715772	-0.0148828	0.207277	0.0537128	0.0513655	0.0281427
RLOC-00028697	turquoise	-0.0147416	0.239885	-0.105821	0.00648003	-0.0404215	-0.0570821	-0.14062	-0.0739287	-0.00349094
RLOC-00028770	brown	-0.00373444	0.0133914	0.0134271	0.0192749	0.0513092	-0.00942819	0.0148031	-0.00928794	0.00299423
RLOC-00028776	turquoise	0.000647438	0.0638114	0.0257161	0.0389119	0.0297816	0.000507209	0.00482977	-0.00458247	0.00576169
RLOC-00028873	blue	0.00743211	-0.0779216	0.154024	0.00108219	0.00333587	0.156091	0.0822568	0.114221	0.00608153
RLOC-00029330	green	0.0020487	-0.0948835	0.215246	0.0291236	0.00232882	0.182217	0.0904491	0.406615	-0.00923775
RLOC-00029443	turquoise	-0.0245645	0.333753	-0.0608416	0.0853983	-0.0559691	-0.0575648	-0.121437	-0.0488	0.0183668
RLOC-00029531	blue	0.0142648	-0.0385641	0.130381	-0.00211088	0.00195039	0.14322	0.0438499	0.103426	0.0104384
RLOC-00030320	blue	0.0340391	-0.0223916	0.143022	0.00582787	0.010515	0.196902	0.0963495	0.0553479	0.0148944
RLOC-00009266	turquoise	-0.00457833	0.0712371	-0.0287099	-0.00128192	-0.00615446	-0.018861	-0.0423545	-0.0180684	0.0110211
RLOC-00010671	brown	-0.00209806	-0.01352	0.0293566	0.0109151	0.103083	-0.0089995	0.02802	0.00241557	0.00289277
RLOC-00011563	black	-0.00979043	-0.00988735	0.0284334	0.216604	0.0716005	-0.0262198	0.033106	0.00688671	-0.00577231
RLOC-00011592	turquoise	-0.00259761	0.0507164	-0.0102687	0.0139214	0.00311458	-0.0126584	-0.0192164	-0.00661854	0.000419261
RLOC-00012754	turquoise	-0.00404491	0.0690804	-0.0290388	-0.00277817	-0.0103398	-0.0138015	-0.0440991	-0.0188986	0.00106517
RLOC-00013249	brown	-0.00267732	-0.0564756	0.0804731	0.0213714	0.566805	-0.0489443	0.0674234	0.00393856	0.0272016
RLOC-00014222	turquoise	-0.00295401	0.0551214	-0.0143238	0.00517404	-0.00180403	-0.0190031	-0.0248881	-0.0132612	0.0121297
RLOC-00015905	red	0.0068104	6.11929e-05	0.0123882	-0.012145	0.00143192	0.00113496	0.000969375	-0.0019049	0.079721
RLOC-00016494	turquoise	-0.00548839	0.0657499	-0.0159234	0.00544361	-0.00182161	-0.0136133	-0.0309599	-0.0127452	0.000528489
RLOC-00016805	turquoise	-0.00614843	0.0694568	-0.0168307	0.0161	-0.0018638	-0.0195103	-0.030768	-0.013445	-0.00321181
RLOC-00020691	red	0.0348615	-4.12837e-05	0.0222439	0.000463149	0.0389552	0.00604632	0.00589016	-0.00275051	0.171721
RLOC-00022440	brown	0.00108366	0.00196069	0.0218097	0.0115995	0.0514733	0.00535131	0.012686	-0.00255653	0.0238415
RLOC-00024616	brown	0.00933491	-0.00870713	0.0261921	0.00588494	0.081662	-0.000977092	0.0144636	0.00503662	0.00965888
RLOC-00024939	brown	0.00854009	-0.0273754	0.03958	0.00977105	0.0991057	0.0036735	0.0303213	0.00382657	0.0646256
RLOC-00025039	brown	0.00444135	-0.0257093	0.0193591	-0.0146704	0.102468	0.00196163	0.00683134	0.00198434	0.010178
RLOC-00025813	brown	-0.00407444	0.0203301	-0.00804412	0.0244674	0.119963	-0.0376582	-0.016005	-0.0120295	0.0164644
RLOC-00027792	turquoise	-0.00113233	0.0577683	-0.00537132	0.0153483	0.00648884	-0.0147347	-0.0179511	-0.00810091	0.0141141
RLOC-00005589	turquoise	-0.00088518	0.0563154	-0.0108009	0.0169924	0.00325712	-0.0177581	-0.0220492	-0.0115596	0.000743788
RLOC-00006220	turquoise	0.00253155	0.0628324	-0.0241683	-0.000228397	-0.0127484	-0.0154171	-0.0365881	-0.0159615	0.0112605
RLOC-00009182	black	-0.00570391	0.00341202	0.00219457	0.353999	0.0133974	-0.066178	0.0235329	-0.0188405	-0.00881058
RLOC-00009533	turquoise	0.010043	0.0637948	-0.0136346	0.00246142	-0.00403225	-0.0157628	-0.0308196	-0.0116924	0.003932
RLOC-00012173	brown	-0.0027143	0.0203858	-0.00285731	0.00556019	0.245974	-0.0390206	-0.0129286	-0.0127771	0.016099
RLOC-00015852	brown	-0.00482213	0.010753	0.00523184	0.099709	0.152029	-0.0412424	0.00199028	-0.0149612	0.00179044
RLOC-00016824	turquoise	-0.00355987	0.0528349	-0.0126263	0.0134675	0.000800704	-0.0202637	-0.0190566	-0.0119096	-0.00200677
RLOC-00017238	brown	-0.00642214	0.0207298	-0.00734634	0.00402392	0.132441	-0.0256234	-0.0104486	-0.00744588	0.00221307
RLOC-00018478	turquoise	-0.00512842	0.0858745	-0.0337551	0.000642603	-0.00919452	-0.0266886	-0.0474272	-0.0233821	-0.00227551
RLOC-00018527	turquoise	-0.00158765	0.0658556	-0.0183981	0.0136067	-0.00491634	-0.0180696	-0.0316563	-0.0145066	0.000750269
RLOC-00021244	turquoise	-0.00685527	0.092756	-0.035852	0.0220618	-0.0117073	-0.0329128	-0.05587	-0.0219002	-0.00283729
RLOC-00023307	turquoise	0.00356384	0.0599884	-0.0160642	0.00966872	-0.000338546	-0.0148508	-0.0275206	-0.0138443	0.00187964
RLOC-00025676	turquoise	-0.0043087	0.0496922	-0.0234382	0.000469119	-0.00812672	-0.0125256	-0.0305246	-0.0145992	-0.00332704
RLOC-00026339	turquoise	-0.00658531	0.0606298	-0.0305682	-0.00524821	-0.0113489	-0.0145754	-0.0427683	-0.020927	-0.00132249
RLOC-00027537	turquoise	-1.80223e-05	0.0535963	-0.0107365	0.0033653	-0.00529671	-0.00851032	-0.0236887	-0.00762817	-0.00282723
RLOC-00003543	yellow	-0.00944309	-0.0477374	0.0203417	0.00198477	-0.00661243	0.0057528	0.100776	-0.00610154	-0.0106887
RLOC-00012303	yellow	-0.00681655	-0.0490933	0.0385348	0.0153476	-0.0091798	0.0156773	0.117545	0.010915	-0.00132589
RLOC-00012398	red	0.00221595	-0.00495607	0.0113284	-0.00800898	0.00452649	-0.00400002	0.01531	-0.00172741	0.0557559
RLOC-00013052	yellow	-0.0059583	-0.0410561	0.0185892	0.00103418	-0.0098417	0.00427487	0.090697	-0.0077259	-0.00751799
RLOC-00016324	yellow	-0.00387543	-0.0613702	0.0476398	0.0149616	-0.00224588	0.0155156	0.139325	-1.92595e-05	0.00322954
RLOC-00017317	yellow	-0.00425418	-0.0552938	0.0590479	0.00548392	0.00359055	0.0238001	0.111083	0.0275406	-0.00500253
RLOC-00017721	yellow	-0.00741997	-0.0639586	0.0259263	0.0354047	0.000107555	-0.00203966	0.121779	-0.00648564	-0.0117457
RLOC-00019555	brown	-0.00142774	-0.014743	0.00892036	-0.00407771	0.11217	-0.00999774	0.029962	-0.00664687	0.0217976
RLOC-00020449	black	-0.00056818	-0.0175827	0.00921901	0.142662	0.00840689	-0.03354	0.0439523	-0.0119278	-0.00152108
RLOC-00029851	yellow	-0.00598777	-0.0438449	0.0142227	-0.00482813	-0.00811171	-0.00228536	0.0862304	-0.00614432	-0.00783223
RLOC-00000196	red	0.0182212	0.016683	0.0355564	-0.00513948	0.00793099	0.00631015	0.0116494	0.00370868	0.377491
RLOC-00002154	brown	-0.00245335	-0.00936686	0.014044	0.00818755	0.0709365	-0.00112681	0.00766139	-0.00297759	0.00392114
RLOC-00002252	pink	0.361634	-0.0202587	0.0152606	-0.0255983	-0.00304806	0.0236777	-0.0111027	-0.00499672	0.0358205
RLOC-00008516	brown	-0.00427771	0.00191478	0.026986	0.0266741	0.0923212	-0.00963176	0.0235022	-0.000759951	0.00591753
RLOC-00009759	brown	-0.00384214	-0.0454284	0.0541494	0.0112261	0.556748	-0.0527416	0.04564	0.00177561	0.020336
RLOC-00012204	pink	0.151272	-0.011209	0.0146325	-0.014659	0.00677177	0.00763494	0.000950356	-0.00071178	0.0255757
RLOC-00014081	pink	0.14043	-0.00633034	0.027905	-0.0123588	0.00218911	0.0234576	0.00822699	-0.000651523	0.0798623
RLOC-00015445	red	0.0409633	0.00311391	0.0499872	-0.0141212	0.0150158	0.0317281	0.0122861	-0.00155652	0.552244
RLOC-00016807	pink	0.424071	-0.0166653	0.017903	-0.0348605	-0.00740483	0.0269765	-0.0171972	-0.00375144	0.0211757
RLOC-00021528	red	0.00791091	0.00393336	0.0149145	-0.0141711	-0.00187044	-0.0111732	0.0142739	-0.00571107	0.173752
RLOC-00026368	black	-0.00266073	-0.0167372	0.0227674	0.218365	0.0159041	-0.025811	0.0286277	-0.000381212	0.00634818
RLOC-00011086	brown	0.00934357	-0.0147418	0.0292009	0.0162451	0.0844716	0.00147607	0.0250256	0.00573303	0.0147257
RLOC-00019986	brown	-0.0137037	-0.0539498	0.014664	-0.00543895	0.740441	-0.0908243	0.0162063	-0.0120382	0.0210719
RLOC-00016430	red	0.0250032	-0.0173798	0.00615282	-0.0246646	-0.00674793	-0.00309738	-0.00256738	-0.0052972	0.100544
RLOC-00016860	red	0.00913656	-0.00583955	0.0250451	-0.0118254	0.00128072	0.00460133	0.00895716	0.0116961	0.1701
RLOC-00000631	pink	0.0944115	-0.0101965	0.016339	-0.00497146	0.000301373	0.0114636	0.00386098	0.0058307	0.0150197
RLOC-00001192	pink	0.0527483	0.00366289	0.0063819	-0.00678055	-0.00130494	0.00152712	0.00017941	-0.0023762	0.0462376
RLOC-00001583	red	0.0363765	0.00926319	0.0211733	-0.0090858	0.00807223	0.00633599	0.00283472	0.000397228	0.206538
RLOC-00005128	pink	0.110282	-0.00109416	0.00573033	-0.00417267	0.00192786	0.00149118	-0.0036806	-0.00215206	0.0076831
RLOC-00006430	red	0.0967735	-0.00949685	0.0230271	-0.0129145	0.00050956	0.0215534	0.000162826	-0.000871741	0.202154
RLOC-00006879	red	0.0521224	0.00568457	0.0228439	-0.0114196	0.00129331	0.00972762	0.000869955	-0.00504691	0.216449
RLOC-00008319	red	0.060578	-0.00920396	0.0141728	-0.00777418	0.0178302	0.00922071	0.0027839	-0.00209158	0.0913543
RLOC-00008344	pink	0.191628	-0.0101989	0.0196888	0.0228731	0.00578616	0.00769975	0.00160378	0.0046457	0.0386893
RLOC-00008689	red	0.0674362	0.00407125	0.0287878	-0.0111402	0.00481542	0.0132059	0.00845963	0.00238262	0.168309
RLOC-00009734	pink	0.219763	-0.00985011	0.0208725	-0.0202504	-0.00285098	0.0251658	-0.000322715	-0.00130478	0.0340171
RLOC-00010697	pink	0.123075	-0.00771923	0.0157227	-0.00607774	-0.00218957	0.0128539	0.00647041	0.00043417	0.0200139
RLOC-00010994	pink	0.151335	-0.00500524	0.0187733	-0.0197656	0.0105749	0.017956	-0.000408805	2.87323e-05	0.105865
RLOC-00011000	pink	0.0691239	-0.00492086	0.00435731	-0.0109034	-0.00164846	0.00116188	0.000204804	0.0044567	0.0119856
RLOC-00014038	pink	0.0596426	0.0146296	0.00163	-0.00109417	0.0071714	-0.000946449	-0.00844369	-0.00467463	0.00991373
RLOC-00014056	pink	0.074513	-0.00403955	0.00132573	-0.00877414	0.000780132	-0.00275319	-0.00214423	-0.00715661	0.00503038
RLOC-00014113	pink	0.0918004	-0.0042387	-0.000322755	-0.0124176	-0.000303232	-0.000902088	-0.00509891	-0.00415383	0.00835433
RLOC-00016063	pink	0.0638815	0.00765814	0.00637503	-0.0047288	0.000678266	0.00804005	-0.00674987	0.00136168	0.0186345
RLOC-00016341	pink	0.100853	0.00240901	0.011668	-0.00740389	0.00575724	0.00213405	0.0022878	-0.00406647	0.0208502
RLOC-00016636	pink	0.112237	-0.00837942	0.0131521	-0.00487313	-0.000890643	0.0137643	-0.000475513	0.00105326	0.0129551
RLOC-00017767	pink	0.106703	-0.0074106	0.00715302	-0.0100101	-0.00056896	0.00952806	-0.00176652	-0.00297115	0.00509046
RLOC-00018402	pink	0.116742	-0.0124593	0.00583232	-0.0149527	0.0160401	0.00967137	-0.00549589	0.00240883	0.00779594
RLOC-00018468	red	0.0219518	0.0165653	0.0185549	-0.0112524	0.000776947	0.00167423	0.00174239	-0.00656301	0.278921
RLOC-00019030	pink	0.0755149	-0.0036517	0.00451948	-0.00359285	-0.00385623	0.00830852	-0.00197316	0.000631376	0.00471868
RLOC-00019198	red	0.0749666	0.00337987	0.0444573	-0.0141178	0.0136164	0.0157939	0.0157398	-0.00662954	0.500438
RLOC-00019233	pink	0.127712	-0.0114995	0.00550477	-0.0141746	0.00209145	0.0117953	-0.00557253	0.00167966	0.035784
RLOC-00019422	red	0.0431022	-0.000246441	0.0203481	-0.00750691	0.0172462	0.0107567	0.00982896	0.00107973	0.0928749
RLOC-00019549	pink	0.0823209	-0.00825082	0.000559578	-0.00687576	-0.0015004	0.00288658	-0.00307593	-0.00240611	0.000209363
RLOC-00019699	pink	0.137346	-0.000499272	0.014293	-0.0075118	0.00648322	0.00593811	0.00297764	-0.000136579	0.00460916
RLOC-00019819	pink	0.390732	-0.0217378	0.0147278	-0.0314297	-0.00636993	0.0186638	-0.0110854	-0.00320464	0.0152513
RLOC-00019871	black	0.0537336	-0.0076392	0.0169164	0.0601461	0.00819162	-0.00564416	0.012509	-0.00462795	0.0637294
RLOC-00020577	red	0.0322442	-0.0119838	0.0283968	-0.00255505	0.0320958	0.0117389	0.0208327	0.00356657	0.147331
RLOC-00021297	pink	0.0709889	-0.00343215	0.00360833	-0.0120572	0.00519403	0.00106538	-0.00300933	-0.00264474	0.0132567
RLOC-00022017	pink	0.0758335	-0.00373542	0.00398949	-0.00947445	-0.00374678	0.0026261	-0.00212897	0.000718034	0.000485097
RLOC-00022572	red	0.0442378	-0.00534322	0.0123176	-0.00186276	0.0285864	-0.000530349	0.00525129	-0.0045217	0.0761957
RLOC-00023737	pink	0.10389	-0.00614865	0.00563573	-0.0131194	-0.000423986	0.00383143	-0.00264676	-0.00325471	0.00679738
RLOC-00024292	pink	0.0716087	-0.0060187	0.00481695	-0.0109277	-0.00050761	0.00736962	-0.0011716	-0.000680487	0.0122907
RLOC-00025084	red	0.0519867	0.000702096	0.0374807	-0.0182278	0.00996174	0.0143783	0.0117214	-0.00282441	0.420797
RLOC-00025325	pink	0.322569	-0.0203905	0.0229554	-0.0288573	-0.00464681	0.0336703	-0.00348758	-0.00111102	0.0546471
RLOC-00026826	pink	0.079135	-0.00775801	0.00948346	-0.0129415	-0.00271085	0.00290067	0.00199697	0.00102912	0.0114847
RLOC-00027473	red	0.0454592	-0.00184224	0.0160433	-0.00527307	0.00357765	0.00627215	0.00947173	-0.00179908	0.102067
RLOC-00020017	red	0.00880737	0.0046128	0.0143968	0.00286743	0.00374424	0.0059593	0.00725419	0.00101515	0.0723093
RLOC-00025314	black	-0.00120882	0.00460621	0.00701204	0.0769416	0.00533356	-0.0136912	0.0129861	-0.0062073	0.00153648
RLOC-00001375	red	0.00498308	0.000404863	0.00737262	-0.00665234	0.0016307	0.00263698	0.00327988	-0.00226241	0.0699748
RLOC-00002338	red	0.00140849	0.000908738	0.00111987	-0.00383618	-0.00390673	-0.00798972	-0.00114612	0.000535865	0.0692417
RLOC-00006570	red	0.000619133	0.00691851	0.011961	-0.00501583	0.00404966	-0.001982	0.00568384	0.00454996	0.0672816
RLOC-00007418	red	0.0183864	-0.00226917	0.0136898	-0.00455548	0.00336333	0.00451044	0.00598487	-0.000984862	0.0951685
RLOC-00007768	red	0.0490093	0.0030913	0.0150281	-0.00600294	0.00230102	0.00805756	-0.000473453	-0.00348309	0.0841798
RLOC-00008497	red	0.00483595	0.00650933	0.00932479	-0.00668934	-0.000503341	0.00633211	-0.00130649	0.00165847	0.0507477
RLOC-00008719	red	0.0192458	-6.82801e-05	0.00700484	-0.00637805	0.00667593	-0.00341715	-0.000393629	-0.00330049	0.0928131
RLOC-00009033	red	0.00510525	-0.0135998	0.00802497	-0.0121655	-0.000468393	-0.00167407	0.0037795	0.000595746	0.0904576
RLOC-00009067	red	0.0100969	0.0122434	0.0218351	-0.00510053	0.00406771	0.00497201	0.00470163	-0.00274925	0.202423
RLOC-00010316	red	0.0126854	0.00294456	0.00995535	-0.00189747	0.00182588	0.00565224	-0.00285307	-0.00175903	0.130094
RLOC-00010324	red	0.00999216	0.0049684	0.0073244	-0.011606	-0.000632536	0.00193495	-0.00387687	-0.0022887	0.0915866
RLOC-00010482	red	0.00623817	0.0107084	0.020656	0.00485859	0.00424737	0.0128993	0.00435031	0.00386045	0.0738697
RLOC-00010669	red	0.0116113	0.0134945	0.0216614	-0.00782096	0.0065774	0.0069488	0.00332744	-0.00169885	0.221972
RLOC-00010753	red	0.00620499	0.00502067	0.00822377	-0.00511495	0.00013079	0.000284982	0.00106558	-0.00304368	0.100111
RLOC-00010923	red	0.00817353	-0.00500151	0.0178321	-0.00439038	0.000964852	0.00498463	0.00760463	0.00909447	0.0813137
RLOC-00011133	red	0.0204811	0.0061473	0.0210808	-0.00143823	0.0084051	0.00595328	0.0054531	-0.00206089	0.223914
RLOC-00011282	red	0.00798248	0.0186499	0.0220034	-0.0039372	0.00449691	0.00368589	0.00344599	0.00369674	0.16637
RLOC-00011826	red	0.0134289	0.00948955	0.0239698	-0.00329398	0.00912999	0.0086379	0.00814016	-0.000911322	0.177969
RLOC-00011827	red	0.00949386	0.0197291	0.033828	-0.0114745	0.011102	0.0138952	0.0101656	-0.000439896	0.269605
RLOC-00011858	red	0.0221208	-0.00477256	0.0199963	-0.0101751	0.014639	0.0133715	0.00421418	-0.000382921	0.0660497
RLOC-00011896	red	0.0244657	0.00445836	0.0185964	-0.0138072	7.39792e-06	0.0133293	0.00456617	0.00269988	0.109423
RLOC-00012031	red	0.00801688	-2.91701e-05	0.00777002	-0.00130166	0.00138171	-0.000777826	0.00297992	-0.00274043	0.0656124
RLOC-00013612	red	0.00632112	0.00668773	0.0128649	0.00382688	0.00301321	0.00332026	0.00705984	0.005187	0.0572088
RLOC-00013762	red	0.0112787	0.00550393	0.0177564	-0.00364049	0.0044573	0.00402432	0.0043489	-0.000567536	0.125275
RLOC-00014706	red	0.00477248	0.00544523	0.0126552	-0.00306202	0.00214002	0.00443281	0.00529221	0.00269917	0.07142
RLOC-00014824	turquoise	-0.00245807	0.0507885	-0.0156	0.000367215	-0.00798773	-0.0142389	-0.0271223	-0.0105262	0.0185406
RLOC-00014884	red	0.00855594	0.0097498	0.0212131	-0.00993918	0.00710896	0.00475904	0.00217727	0.00740224	0.140766
RLOC-00015696	red	0.00857382	-0.00354641	0.0110339	-0.00342703	0.00389771	-0.000285045	0.00535328	0.000955395	0.0701003
RLOC-00015732	red	0.0152304	-0.00322127	0.0362083	-0.0103514	0.0101981	0.0196708	0.0166935	0.00199888	0.246902
RLOC-00017509	red	0.0144059	-0.0105989	0.0169939	-5.11658e-05	0.000599811	0.00931359	0.0151182	0.00173064	0.0842957
RLOC-00019096	red	0.0242653	-0.00168207	0.0262545	-0.00514633	0.00650398	0.0151824	0.0142837	0.00177382	0.220337
RLOC-00019832	red	0.00408979	0.0159185	0.0185037	-0.00224722	0.00325624	0.000800814	0.00248401	0.000223645	0.166857
RLOC-00022575	red	0.00574325	0.00912545	0.0154846	-0.0036711	0.00609682	0.0060029	0.00515744	-0.0011309	0.122611
RLOC-00023544	red	0.0077652	0.00263161	0.0113978	0.00189259	0.00388337	0.00255828	-0.000496898	0.00269138	0.0407585
RLOC-00023744	red	0.0227584	-0.00777916	0.0316732	-0.0143752	0.0103571	0.0127878	0.00797203	-0.0061764	0.413138
RLOC-00025145	red	0.0128174	0.0112403	0.0210299	-0.00800728	0.0018793	0.00828404	0.00944401	0.00257206	0.135649
RLOC-00026100	red	0.0103971	-0.00438201	0.00875873	-0.0049248	-0.000373266	0.00213226	0.00400419	-0.00136387	0.0973957
RLOC-00026113	red	0.0159743	0.00873775	0.0239367	-0.0125499	0.0208213	-0.000554086	0.011328	-0.00627931	0.384545
RLOC-00026281	red	0.014996	0.00916059	-0.00172953	-0.00351115	-0.000586211	-0.00691464	-0.00606085	-0.00468047	0.0557845
RLOC-00026675	red	0.0159907	-0.00320909	0.0201981	-0.00535333	0.00717256	0.0108498	0.00312262	-0.000103461	0.182814
RLOC-00027135	red	0.00413641	-0.000425694	0.0117544	-0.00466809	0.000964605	0.00196914	0.00808382	0.00179089	0.115097
RLOC-00027138	red	0.00971202	-0.00132069	0.0162727	-0.00371466	0.00158945	0.00342326	0.00824644	-0.000548299	0.178316
RLOC-00027363	red	0.00179832	0.0106379	0.00780434	-0.00445182	0.000717154	-0.00168065	-0.00449276	-0.00229325	0.0805337
RLOC-00027724	red	0.0190038	-0.0132376	0.0124276	-0.0181263	0.00253248	0.00434935	0.00214639	0.00158517	0.100512
RLOC-00029649	red	0.00628905	-0.000593565	0.0108533	-0.00412494	0.000790889	0.00871825	0.00141167	0.00459231	0.0673011
RLOC-00000579	black	-0.00250319	-0.0124568	0.00715083	0.142774	0.00530058	-0.0274376	0.0196394	-0.00674787	-0.00438107
RLOC-00001893	black	-0.00107888	-0.0179442	0.0210004	0.105155	0.0317068	-0.0123574	0.0224298	-0.00593665	-9.39097e-06
RLOC-00005267	black	-0.000435142	-0.0228571	0.0182473	0.212361	0.0122195	-0.0291668	0.0292032	-0.00156415	-0.000223696
RLOC-00008693	black	-0.000215178	-0.022389	0.0236362	0.201864	0.0252243	-0.0249199	0.0365556	-0.00546373	-0.00497583
RLOC-00009274	brown	-0.00644716	-0.0289702	0.0272875	0.0505369	0.221411	-0.027584	0.0299782	-0.00510776	0.000977149
RLOC-00011839	black	0.000669937	-0.0147654	0.0227442	0.0767406	0.00923946	0.00126379	0.0183702	0.0177106	0.0029225
RLOC-00012244	brown	-0.00511439	-0.003318	0.0120348	0.0439919	0.0593371	-0.00996862	0.00973246	0.000273226	-0.0018238
RLOC-00013409	brown	0.00479609	-0.015484	0.0278009	0.0166567	0.113243	-0.00441147	0.0161073	0.00562549	0.0204313
RLOC-00016250	black	-0.00224701	0.00011917	0.0107397	0.126211	0.0416559	-0.0239113	0.0125102	-0.00621097	0.00611072
RLOC-00018124	black	-0.00101581	-0.00488563	0.004664	0.0560966	0.0386052	-0.0142483	0.00835496	-0.0047673	-0.00138301
RLOC-00018863	black	0.0001428	-0.0090262	0.0104895	0.0631706	0.0591554	-0.0205851	0.0161529	-0.00614546	-0.000272993
RLOC-00019800	black	-0.000221363	-0.0194738	0.0141527	0.182255	0.034733	-0.0359307	0.0300916	-0.00699698	-0.00481518
RLOC-00019966	black	-0.000345142	-0.00257402	0.0108082	0.0687795	0.0118871	-0.0062632	0.0135405	-0.00120635	0.00451032
RLOC-00021334	brown	-0.00252928	-0.00555513	0.0153865	0.0241985	0.111571	-0.0159975	0.0131271	0.0050565	0.00178159
RLOC-00021532	black	-0.00294965	-0.00913586	0.00726514	0.100414	0.00691334	-0.0182659	0.0141699	-0.00229394	-0.0029631
RLOC-00000550	brown	-0.000835982	-0.00243689	-0.00205542	-0.000974585	0.0700011	-0.0147774	-0.00231615	-0.00303578	0.00567726
RLOC-00000779	brown	0.00293525	-0.00454622	0.0100887	0.0009219	0.0439167	0.00200941	0.00381793	0.00438993	0.000479097
RLOC-00001815	brown	-0.00240873	-0.00661044	0.0165138	0.0102139	0.0834351	-0.00231292	0.00866655	0.0108348	0.00435221
RLOC-00010537	brown	-0.000872397	-0.00360807	0.000913342	0.00480286	0.0489011	-0.0104948	0.000564486	-0.00264053	0.00980648
RLOC-00012299	brown	0.000683909	0.00221964	0.00529157	0.00300791	0.0602347	-0.00936825	0.000263732	-0.000505716	0.0120223
RLOC-00015630	brown	-0.00284151	-0.00488129	0.00804451	-0.000207894	0.151708	-0.0198342	0.00366587	-0.00332336	0.00691171
RLOC-00016558	brown	0.00535716	0.00335621	-0.00210284	-0.000791018	0.037724	-0.011768	-0.0074332	-0.000752355	0.00675882
RLOC-00017184	brown	-0.00608505	-0.00990356	0.0079299	0.00126762	0.242477	-0.0285107	0.00768613	-0.00200878	0.0068047
RLOC-00017242	brown	0.00274935	0.00424458	-0.00211916	0.00159279	0.0876137	-0.0145423	-0.00513069	-0.00275932	-0.00108863
RLOC-00017949	brown	0.00157608	-0.0166539	0.025022	0.000704691	0.0751225	0.00918174	0.0121765	0.0114422	0.0188665
RLOC-00018429	brown	-5.0453e-05	-0.0122869	0.00094923	0.00666466	0.141808	-0.0224909	0.00520546	-0.00375802	0.00624945
RLOC-00019458	brown	-0.00253671	-0.0148534	0.0166327	0.000962699	0.0603713	0.00255801	0.0193857	0.00361214	0.00456011
RLOC-00020219	brown	0.00478909	-0.00432772	0.00705807	8.3659e-05	0.0477033	-0.00390058	0.00256169	0.00481132	0.00134472
RLOC-00020336	brown	-0.00442934	-0.000804496	0.0230675	0.0129534	0.0672021	-0.00108034	0.0192683	0.00722903	0.00382873
RLOC-00020998	brown	-0.00167368	0.00330965	0.00514392	0.00294373	0.0915233	-0.0124013	-0.00253495	-0.00179623	0.00358384
RLOC-00022675	brown	-0.000142478	-0.00156907	0.00321986	0.00378495	0.0436882	-0.00234697	0.000903316	-0.00308904	0.00251665
RLOC-00025330	brown	0.000473198	-0.0137627	0.0134335	0.00552621	0.15822	-0.0237185	0.0092812	0.00104954	0.0133718
RLOC-00025909	brown	0.000857138	-0.00236027	0.00044854	0.000379705	0.0541951	-0.00597711	-0.0032462	-0.00170909	0.00126066
RLOC-00026054	brown	0.00533698	-0.00866319	0.017273	0.00252715	0.112972	-0.00355435	0.00773298	0.000582637	0.00278814
RLOC-00026396	brown	-0.0015869	-0.00860048	0.00669257	-0.0030633	0.11794	-0.0129535	0.00240973	0.000989059	0.00199919
RLOC-00026409	brown	-0.00116482	-0.0222155	0.0119263	0.00209723	0.111717	-0.00779437	0.0177287	0.00153323	0.00196949
RLOC-00027648	brown	0.00177989	-0.0017128	0.00567396	-0.00288684	0.0572137	-0.00158096	0.00230035	0.0010728	0.00667352

## Sheet: Shrimp
Table S16(3). Complete gene lists of the identified co-expression modules in the shrimp.
gene_name	module	kME_grey	kME_turquoise	kME_brown	kME_blue
LOC113805535	turquoise	0.0463109	0.122692	0.043485	-0.0346483
LOC113806230	brown	0.133447	0.0852536	0.164579	0.055916
LOC113807401	turquoise	0.112119	0.07893	0.0852998	0.0298727
LOC113808397	turquoise	0.0840869	0.22747	0.0550706	-0.0567543
LOC113807493	turquoise	0.0639377	0.105402	0.0672915	-0.0312453
LOC113811935	turquoise	0.019765	0.0746299	0.0544857	-0.0165737
LOC113812483	turquoise	0.047107	0.117052	0.0228337	-0.00444137
LOC113822238	turquoise	0.0263739	0.166591	-0.0372324	-0.0901065
LOC113823061	turquoise	0.124886	0.217524	0.122102	-0.0322146
LOC113824449	blue	0.0907391	-0.0240901	0.0460596	0.138182
LOC113824546	turquoise	0.0756275	0.0948835	0.0843073	-0.0238675
LOC113825275	turquoise	0.0341328	0.152949	0.021962	-0.0620451
LOC113825179	blue	0.066654	0.00505137	0.0106038	0.0869171
LOC113826070	turquoise	0.0646496	0.225473	0.0578552	-0.0679121
LOC113826307	turquoise	0.0205388	0.0581084	0.00104622	-0.0171565
LOC113829247	blue	0.135231	-0.446953	0.0351082	0.716644
LOC113802447	turquoise	0.0343085	0.0707398	0.0277406	-0.0287861
LOC113802926	brown	0.193578	0.0475427	0.238248	0.187158
LOC113802969	turquoise	0.0412658	0.142614	0.0795964	-0.0450766
LOC113803354	blue	0.148376	-0.0416998	0.0725132	0.256279
LOC113803474	brown	0.251498	0.0583368	0.33627	0.214516
LOC113803514	turquoise	0.0168497	0.0551238	0.0319984	-0.0304422
LOC113803588	brown	0.0976066	0.108408	0.122001	-0.0121716
LOC113803567	blue	0.133325	-0.0257215	0.0678345	0.190546
LOC113803635	brown	0.11975	0.0649432	0.367488	0.137386
LOC113803701	turquoise	0.0503014	0.284937	0.0949664	-0.0844243
LOC113803991	turquoise	0.097425	0.08216	0.0375761	0.0163046
LOC113804002	turquoise	0.0365593	0.128332	0.0332581	-0.0398682
LOC113804290	turquoise	0.0187649	0.150854	-0.0359444	-0.08163
LOC113804222	turquoise	0.060443	0.0923263	0.0760244	-0.0168232
LOC113804281	brown	0.162066	0.0128358	0.179012	0.128782
LOC113804470	turquoise	0.0250048	0.0489162	0.00446307	-0.0237936
LOC113804796	blue	0.0811192	-0.003319	0.0563817	0.0983079
LOC113804806	turquoise	0.0692133	0.0938579	-0.0240359	-0.0031608
LOC113804824	turquoise	0.0391332	0.120197	0.0245715	-0.0544616
LOC113804928	turquoise	0.133899	0.242509	0.121197	-0.0296895
LOC113805103	brown	0.109156	0.0483456	0.42478	0.12621
LOC113805351	turquoise	0.0513727	0.0885421	0.0141419	-0.0305055
LOC113805306	brown	0.125375	0.0553761	0.122624	0.098929
LOC113805486	turquoise	0.0369561	0.179249	-0.00595263	-0.0777645
LOC113806297	blue	0.173867	-0.0714694	0.144211	0.237646
LOC113806529	brown	0.111601	0.0785711	0.400633	0.100137
LOC113806538	turquoise	0.0359491	0.0429446	0.00371218	-0.00572032
LOC113806869	turquoise	0.0651015	0.147354	0.0620964	-0.0505471
LOC113806949	blue	0.0503969	-0.0160581	0.0123336	0.0761955
LOC113807060	turquoise	0.0957694	0.0886722	0.0562235	0.0208074
LOC113807219	turquoise	0.0386961	0.096511	0.0709728	-0.0256402
LOC113807228	turquoise	0.0324399	0.0885608	0.0371924	-0.0389577
LOC113807347	turquoise	0.182731	0.153625	0.0603481	-0.00923053
LOC113807865	turquoise	0.0183812	0.0683485	0.0116492	-0.0319738
LOC113807991	turquoise	0.0707896	0.0675968	0.0623247	0.0111756
LOC113808424	turquoise	0.103793	0.0868408	0.0532682	0.00536901
LOC113808462	turquoise	0.1044	0.0821989	0.0795006	0.0173128
LOC113808606	turquoise	0.0531288	0.144884	0.0442266	-0.0446678
LOC113808676	turquoise	0.0574706	0.0661951	0.02061	-3.42437e-05
LOC113808704	turquoise	0.0406143	0.103117	0.0629594	-0.0224523
LOC113808858	blue	0.102247	-0.00192402	0.0735245	0.111953
LOC113808860	turquoise	0.0465961	0.0707251	0.0331516	-0.0176657
LOC113809043	turquoise	0.124533	0.161206	0.140351	0.00486234
LOC113809588	blue	0.104584	0.00161463	0.0789834	0.153341
LOC113809733	turquoise	0.0534243	0.0849191	0.0420299	-0.0437881
LOC113810210	turquoise	0.0820615	0.170841	0.0822036	-0.0424547
LOC113811236	turquoise	0.0923715	0.165467	-0.00623582	-0.0277176
LOC113811594	turquoise	0.108239	0.184204	0.0902124	-0.0470196
LOC113811720	turquoise	0.0194847	0.159173	0.00939889	-0.0778876
LOC113811837	turquoise	0.0307306	0.137835	0.0196669	-0.0453946
LOC113811822	turquoise	0.0160778	0.0691833	-0.000120398	-0.0322912
LOC113812128	brown	0.0356887	0.0797644	0.100657	-0.0262807
LOC113812314	turquoise	0.0518928	0.141976	0.0858754	-0.0552018
LOC113812156	brown	0.0447297	0.0609335	0.0968929	-0.00629309
LOC113812167	turquoise	0.0861202	0.121751	0.0312255	-0.0112453
LOC113812208	brown	0.0562288	0.0505174	0.0632993	0.00275596
LOC113812478	turquoise	0.0875802	0.180984	0.0793866	-0.0247366
LOC113812602	brown	0.145445	0.0933276	0.151744	0.0905051
LOC113812585	turquoise	0.0267359	0.0695806	0.017746	-0.0197333
LOC113812695	brown	0.0477913	0.0147196	0.0634294	0.00720288
LOC113812936	turquoise	0.0182467	0.0545226	0.0402541	-0.0251747
LOC113813221	turquoise	0.0423979	0.0629796	0.0347492	-0.00975388
LOC113813452	blue	0.0579685	-0.0191018	0.0236825	0.0984202
LOC113813965	turquoise	0.0432305	0.20711	-0.0261463	-0.141422
LOC113814714	brown	0.0549381	0.020631	0.083696	0.0505263
LOC113814681	brown	0.0858648	0.0327132	0.104113	0.0367586
LOC113814881	turquoise	0.0324275	0.109346	0.0161685	-0.039792
LOC113814890	brown	0.107594	0.0507519	0.394594	0.0954919
LOC113814965	brown	0.166865	0.130096	0.178152	0.0848484
LOC113814999	turquoise	0.0620548	0.112735	0.0558736	-0.0206675
LOC113815379	turquoise	0.0193245	0.0757459	0.022934	-0.0302345
LOC113816343	turquoise	0.0151709	0.0712152	0.00498609	-0.0395606
LOC113816372	blue	0.0876018	-0.00668694	0.0569954	0.0981487
LOC113816434	blue	0.0962171	-0.0450907	0.05914	0.188137
LOC113816797	turquoise	0.0389694	0.255168	0.016981	-0.118621
LOC113816625	turquoise	0.0480079	0.0610777	0.0389603	-0.00207302
LOC113816706	blue	0.101612	-0.0301496	0.0282976	0.167226
LOC113817160	turquoise	0.0278082	0.185856	0.0119576	-0.0719896
LOC113817275	turquoise	0.0221211	0.0596377	-0.0140007	-0.041387
LOC113817284	turquoise	0.0503704	0.0817066	0.0413453	-0.0017792
LOC113817362	turquoise	0.0825425	0.0829787	0.071104	0.0128388
LOC113817344	turquoise	0.0363696	0.0447843	0.03232	-0.0232775
LOC113817354	turquoise	0.0167037	0.0717334	0.0011026	-0.0342056
LOC113817513	brown	0.0736729	0.0714205	0.102694	0.0343577
LOC113817546	turquoise	0.0738782	0.109764	0.0620992	-0.00914205
LOC113817796	turquoise	0.0705628	0.0710393	-0.00368251	0.0326559
LOC113818262	turquoise	0.11458	0.102667	0.0578864	0.0457392
LOC113818282	turquoise	0.0337556	0.065641	0.0645508	-0.0211756
LOC113818462	turquoise	0.0148577	0.0539956	0.00244699	-0.0345002
LOC113818569	brown	0.148007	0.142336	0.355896	0.0644231
LOC113818864	blue	0.0509701	-0.195322	-0.0220512	0.367537
LOC113818896	turquoise	0.0592867	0.123217	0.0327342	-0.0143452
LOC113819157	turquoise	0.0509724	0.0706123	0.0727488	-0.0209026
LOC113819766	turquoise	0.0531253	0.0714115	0.0455081	-0.0145839
LOC113820120	turquoise	0.0887683	0.0768528	0.040882	0.0316728
LOC113820154	turquoise	0.143275	0.139367	0.0981165	0.0474296
LOC113820482	turquoise	0.0597091	0.126941	0.0264712	-0.0508931
LOC113820489	turquoise	0.0382683	0.0676517	0.00889618	-0.0141297
LOC113820661	turquoise	0.0872261	0.0944745	0.0753482	0.00517467
LOC113821058	turquoise	0.0191512	0.0406142	-0.00081808	-0.0181957
LOC113821413	brown	0.152807	0.0549452	0.16815	0.102424
LOC113821600	turquoise	0.0441654	0.0779638	0.0271232	-0.0317636
LOC113821808	blue	0.0801061	-0.151577	0.00933215	0.270492
LOC113821820	brown	0.120259	0.0289891	0.114714	0.105799
LOC113822392	blue	0.13008	0.0307627	0.069428	0.130251
LOC113822730	turquoise	0.0695834	0.136717	0.0239821	-0.0299368
LOC113822768	brown	0.0826107	0.037179	0.0951871	0.039379
LOC113823184	blue	0.0550011	-0.00536185	0.0704842	0.0711864
LOC113822937	blue	0.106024	0.0321308	0.103933	0.141818
LOC113822887	turquoise	0.0327778	0.049991	0.0295731	-0.0174643
LOC113823141	brown	0.00993927	0.00215902	0.0880214	0.0155172
LOC113823439	turquoise	0.0386866	0.10187	0.0230282	-0.0457219
LOC113823445	turquoise	0.0246984	0.0647658	-0.00326879	-0.0365258
LOC113823602	blue	0.16778	0.0459488	0.0967891	0.175015
LOC113824247	turquoise	0.0572698	0.0816678	0.0680998	0.0251527
LOC113824302	turquoise	0.0538415	0.245838	0.0355913	-0.0994668
LOC113824316	turquoise	0.102329	0.111873	0.0683624	-0.0103232
LOC113824343	turquoise	0.0407982	0.125795	0.0292175	-0.025757
LOC113824404	turquoise	0.0709105	0.164006	0.0609844	-0.036523
LOC113824924	brown	0.057252	0.0358222	0.092927	0.00503745
LOC113824998	turquoise	0.0385765	0.0735436	0.0266095	-0.0204454
LOC113824989	turquoise	0.0395515	0.0700665	0.0217106	-0.0181779
LOC113825233	turquoise	0.0451772	0.0722396	-0.0236913	0.00885826
LOC113825343	turquoise	0.0432303	0.130796	0.0374024	-0.0365975
LOC113826280	blue	0.105946	0.0168987	0.0473862	0.137849
LOC113826303	turquoise	0.011043	0.117226	-0.0680249	-0.0868038
LOC113826318	turquoise	0.0428345	0.0598849	0.0573284	-0.00978453
LOC113826977	turquoise	0.0327292	0.0667628	0.0283109	-0.0130341
LOC113827590	turquoise	0.0403696	0.0642377	0.00567208	-0.00586295
LOC113827731	turquoise	0.0729034	0.201302	0.0384385	-0.0494623
LOC113827826	turquoise	0.0623229	0.0860115	0.0833204	-0.00631422
LOC113828396	turquoise	0.0955063	0.0856683	0.0537128	-0.0151372
LOC113828821	turquoise	0.119443	0.1253	0.108452	0.00611163
LOC113828837	turquoise	0.0894646	0.0823899	0.0811435	0.0151796
LOC113828935	turquoise	0.0705882	0.134504	0.0473241	-0.0249878
LOC113829112	turquoise	0.103021	0.148323	0.0968472	0.0156521
LOC113829138	turquoise	0.044575	0.10278	0.0516996	-0.0202226
LOC113829084	turquoise	0.0639854	0.0452067	0.0371709	-0.0270989
LOC113829358	turquoise	0.0536828	0.0750112	0.0548566	-0.00565803
LOC113829873	turquoise	0.10456	0.298164	0.174124	-0.0943843
LOC113800176	turquoise	0.0608276	0.291767	0.0768518	-0.0932624
LOC113800149	turquoise	0.0137015	0.105927	0.00934006	-0.0458408
LOC113800382	turquoise	0.125431	0.208175	0.136103	0.00319883
LOC113800297	turquoise	0.121836	0.371013	0.139372	-0.148054
LOC113800281	turquoise	0.01231	0.0748757	-0.00408315	-0.0416797
LOC113800920	brown	0.0783218	0.0863235	0.116231	-0.00881263
LOC113801255	brown	0.140987	0.0525251	0.191969	0.104876
LOC113801963	turquoise	0.0624626	0.0719017	0.0432813	0.0103667
LOC113802117	turquoise	0.0453174	0.388738	0.0325031	-0.206264
LOC113802005	brown	0.0740206	-0.00134103	0.0784871	0.0731719
LOC113802303	brown	0.102495	0.122619	0.454542	0.0676919
LOC113802507	turquoise	0.101651	0.0760252	0.0240506	-0.00142652
LOC113802579	turquoise	0.0310509	0.0633898	0.00413216	-0.024175
LOC113802697	turquoise	0.0332592	0.123585	0.032897	-0.0311383
LOC113802661	turquoise	0.0418147	0.102811	0.00852548	-0.0479282
LOC113802858	turquoise	0.0156784	0.0905497	0.013527	-0.0306358
LOC113802729	brown	0.10575	0.0248234	0.125211	0.137514
LOC113802823	blue	0.0624716	-0.0147229	0.0567286	0.0744957
LOC113802885	brown	0.124938	0.0848436	0.159159	0.0470967
LOC113802921	blue	0.198764	-0.00281261	0.0963806	0.209349
LOC113802955	turquoise	0.0393929	0.0707558	0.0419929	-0.0122236
LOC113802953	blue	0.0604718	-0.045233	-0.0345732	0.178562
LOC113802973	turquoise	0.03962	0.0678522	0.0489783	0.00133419
LOC113803064	turquoise	0.0509696	0.340878	0.0747393	-0.139917
LOC113803075	turquoise	0.018885	0.0451354	-0.0128049	-0.0251428
LOC113803086	brown	0.10997	0.0335685	0.110121	0.0879094
LOC113803092	turquoise	0.217777	0.215435	0.214204	0.105156
LOC113803076	turquoise	0.0896888	0.0858875	-0.0139088	0.00558037
LOC113803098	turquoise	0.0372851	0.272489	0.0221239	-0.110685
LOC113803137	turquoise	0.0271198	0.0831719	0.0198992	-0.0380872
LOC113803183	turquoise	0.0991582	0.0896218	0.0980267	-0.0362562
LOC113803185	brown	0.12256	0.0342724	0.166501	0.079857
LOC113803186	turquoise	0.0255924	0.27153	0.0476085	-0.132244
LOC113803192	turquoise	0.053964	0.0905254	0.0616655	-0.0157235
LOC113803220	turquoise	0.00936439	0.0607195	-0.00747188	-0.0436497
LOC113803241	turquoise	0.0636578	0.095406	0.0513396	-0.0264007
LOC113803266	turquoise	0.0480781	0.466727	0.0543789	-0.253954
LOC113803265	turquoise	0.031518	0.056293	0.0133807	-0.0180046
LOC113803281	blue	0.0613511	-0.0117589	0.022137	0.0823856
LOC113803289	turquoise	0.0642769	0.095545	-0.114297	-0.0553922
LOC113803295	turquoise	0.0855794	0.0747795	0.0723393	0.0411893
LOC113803362	blue	0.0770795	-0.0518702	0.0359648	0.171274
LOC113803387	turquoise	0.077159	0.156916	0.0957317	-0.0159051
LOC113803399	blue	0.150594	0.0221138	0.0705388	0.19126
LOC113803425	brown	0.11047	0.0670089	0.10492	0.052531
LOC113803428	turquoise	0.0189206	0.0607083	0.00897789	-0.020955
LOC113803431	turquoise	0.0675381	0.0804149	0.0683443	-0.0131453
LOC113803439	turquoise	0.0601573	0.104096	0.0622035	-0.0106101
LOC113803468	turquoise	0.0514879	0.0922222	0.0699982	-0.0171502
LOC113803489	blue	0.0911902	-0.0209634	0.0405897	0.125842
LOC113803529	brown	0.178538	0.0252548	0.219015	0.186133
LOC113803517	turquoise	0.15028	0.365767	0.165809	-0.132785
LOC113803504	turquoise	0.0704293	0.298251	0.0659663	-0.115136
LOC113803520	turquoise	0.14369	0.118369	0.0989314	-0.032416
LOC113803534	turquoise	0.0446699	0.0718873	0.0283545	-0.000674246
LOC113803561	turquoise	0.173222	0.291688	0.259172	-0.0412911
LOC113803568	turquoise	0.135532	0.089857	0.0638465	0.0592284
LOC113803611	turquoise	0.136807	0.117473	0.115051	0.0161829
LOC113803628	brown	0.120472	0.163259	0.252371	0.015108
LOC113803626	turquoise	0.0458001	0.0960617	0.0539494	-0.0126861
LOC113803641	turquoise	0.0778651	0.107129	0.0479793	0.00944308
LOC113803640	turquoise	0.0722603	0.0839471	0.0533973	0.0033989
LOC113803690	turquoise	0.0771093	0.126759	0.0411536	-0.0472172
LOC113803698	turquoise	0.0400847	0.0731159	0.0398998	-0.0323464
LOC113803729	turquoise	0.0197055	0.309923	0.0179351	-0.16831
LOC113803755	brown	0.144687	0.167234	0.275017	0.0838069
LOC113803760	turquoise	0.022349	0.052298	0.0373349	-0.0167231
LOC113803748	blue	0.0875606	-0.0512041	0.0281405	0.179957
LOC113803763	turquoise	0.00658526	0.0572792	-0.0101289	-0.0329747
LOC113803774	turquoise	0.0828767	0.174338	0.0496713	-0.0337164
LOC113803773	turquoise	0.0181002	0.27705	0.024249	-0.141417
LOC113803791	turquoise	0.0418371	0.0605646	0.020923	-0.0132873
LOC113803796	brown	0.0551413	0.0565011	0.0868404	0.0137344
LOC113803837	turquoise	0.0525891	0.0854158	0.0194397	-0.0202579
LOC113803844	turquoise	0.0461689	0.0672575	0.060301	-0.0156577
LOC113803885	blue	0.237447	-0.0450304	0.143375	0.371258
LOC113803906	turquoise	0.0464325	0.0695792	0.0205616	-0.00890335
LOC113803928	turquoise	0.0371302	0.0780659	0.0360666	-0.00531333
LOC113803921	brown	0.0904264	0.128658	0.190338	0.0027368
LOC113803969	turquoise	0.041033	0.0663368	0.0345438	-0.0127158
LOC113803987	turquoise	0.229432	0.119787	0.123969	0.0743231
LOC113803998	blue	0.145484	-0.164988	0.149745	0.373166
LOC113804007	turquoise	0.0756112	0.237418	0.024329	-0.0684125
LOC113804045	turquoise	0.0988693	0.119621	0.113407	0.00518538
LOC113804062	turquoise	0.135121	0.14701	0.117176	0.0185672
LOC113804087	blue	0.173268	-0.0349932	0.147606	0.222107
LOC113804119	brown	0.130252	0.0500074	0.131587	0.0922129
LOC113804131	turquoise	0.105983	0.301898	0.0469244	-0.0798722
LOC113804151	brown	0.0805751	0.0734844	0.107187	0.0260517
LOC113804185	turquoise	0.0435704	0.0937075	0.0494949	-0.0266374
LOC113804244	turquoise	0.091208	0.0799462	0.069622	0.0185752
LOC113804204	turquoise	0.0227288	0.0966832	0.0331071	-0.0553422
LOC113804205	turquoise	0.108769	0.0835659	0.0836751	0.0377257
LOC113804219	turquoise	0.0668472	0.0589571	0.0673552	-0.0102404
LOC113804226	blue	0.243879	-0.0170906	0.129725	0.24863
LOC113804225	blue	0.123773	-0.189702	0.0405432	0.425764
LOC113804224	turquoise	0.0588638	0.108327	0.0182007	-0.0225327
LOC113804272	turquoise	0.0451644	0.0730455	0.0363897	-0.0247229
LOC113804304	brown	0.207432	0.167213	0.406384	0.03939
LOC113804344	brown	0.0944402	0.184043	0.447939	-0.0299364
LOC113804346	turquoise	0.0675367	0.113954	0.0384507	0.000597119
LOC113804373	turquoise	0.01009	0.0373964	-0.0191654	-0.0342725
LOC113804384	turquoise	0.0818744	0.14391	0.00318558	-0.0448614
LOC113804388	turquoise	0.143843	0.236707	0.0684965	-0.131615
LOC113804404	turquoise	0.0576284	0.143727	0.0735308	-0.0564073
LOC113804415	turquoise	-0.000713775	0.0537778	0.0097272	-0.0299889
LOC113804422	brown	0.100775	0.151799	0.478447	0.0467059
LOC113804428	brown	0.148974	0.0436249	0.190334	0.114976
LOC113804457	turquoise	0.0436451	0.129557	0.0384688	-0.0415709
LOC113804492	turquoise	0.0642434	0.0563691	0.00266908	0.00230324
LOC113804513	blue	0.0751248	-0.0148747	0.0468929	0.0763095
LOC113804519	turquoise	0.0132913	0.105384	-0.0154186	-0.0484136
LOC113804525	turquoise	0.110443	0.146508	0.0605313	-0.00505407
LOC113804523	turquoise	0.0787389	0.0947184	0.0530076	0.010214
LOC113804578	turquoise	0.116715	0.151911	0.0965424	-0.0123184
LOC113804573	brown	0.0774937	0.0790867	0.113612	0.0314179
LOC113804575	blue	0.0749625	-0.032138	0.0398464	0.142512
LOC113804583	turquoise	0.0347078	0.0610931	0.0230898	-0.00885593
LOC113804585	turquoise	0.0515735	0.0682078	0.0363212	-0.020147
LOC113804594	brown	0.137895	0.105976	0.16018	0.016728
LOC113804597	turquoise	0.122321	0.117547	0.17538	0.0119452
LOC113804664	turquoise	0.0819813	0.135569	0.112186	-0.00601545
LOC113804666	turquoise	0.0753244	0.138182	-0.0797152	-0.0795178
LOC113804694	turquoise	0.082399	0.0987112	0.0589891	0.00342081
LOC113804715	brown	0.0712853	0.0625653	0.379663	0.0777498
LOC113804724	turquoise	0.0536184	0.0681556	0.0107795	-0.0138554
LOC113804807	turquoise	0.0188186	0.193817	0.0254572	-0.0982284
LOC113804867	turquoise	0.0283092	0.0498908	0.0159754	-0.0186556
LOC113804929	turquoise	0.0118943	0.0599733	-0.0237994	-0.0327643
LOC113804925	turquoise	0.0411654	0.0547308	0.0327342	-0.00389966
LOC113804952	turquoise	0.0534579	0.0491542	-0.0143871	-0.0457974
LOC113804953	brown	0.0703224	0.0228565	0.0836788	0.0339209
LOC113804963	turquoise	0.0448893	0.069335	0.0380295	-0.00828633
LOC113805050	turquoise	0.0274723	0.188495	0.0160217	-0.0703044
LOC113805057	turquoise	0.131253	0.102269	0.0571803	0.0743975
LOC113805082	turquoise	0.0832309	0.321799	-0.0158585	-0.270162
LOC113805128	turquoise	0.07281	0.124366	0.0320915	-0.0280719
LOC113805145	turquoise	0.0793309	0.0788853	0.0133212	0.0266699
LOC113805155	turquoise	0.0397352	0.11268	0.0281356	-0.0382646
LOC113805177	turquoise	0.0542111	0.0896006	0.0590788	-0.0160174
LOC113805256	turquoise	0.0237298	0.13033	0.00222379	-0.0542305
LOC113805258	turquoise	0.0416108	0.0934707	0.05808	-0.0173187
LOC113805279	brown	0.0952253	0.121284	0.435051	0.0656237
LOC113805298	turquoise	0.0936399	0.0764373	0.0252347	-0.0256611
LOC113805327	turquoise	0.033483	0.0900169	0.0240771	-0.010223
LOC113805339	turquoise	0.0680262	0.0588677	0.0103326	-0.0329496
LOC113805348	turquoise	0.0292587	0.151174	0.0567589	-0.0695485
LOC113805353	brown	0.0464756	0.0527615	0.0708719	0.00788396
LOC113805364	turquoise	0.0559443	0.0652129	0.0313737	0.00542611
LOC113805399	blue	0.0866571	-0.0255723	0.0106387	0.119681
LOC113805443	turquoise	0.0151938	0.211496	-0.0830082	-0.256004
LOC113805456	brown	0.247315	0.0647981	0.181803	0.165916
LOC113805455	turquoise	0.0763	0.302899	0.139823	-0.116633
LOC113805493	blue	0.168639	-0.0112599	0.0504854	0.241385
LOC113805507	blue	0.0821604	-0.0113826	0.048049	0.08979
LOC113805527	turquoise	0.102378	0.199442	-0.0330176	-0.102223
LOC113805532	brown	0.196842	0.0699628	0.259973	0.103374
LOC113805571	brown	0.136764	0.106747	0.127185	0.0506666
LOC113805609	turquoise	0.0227239	0.332237	0.0240026	-0.167902
LOC113805610	turquoise	0.00652423	0.0818546	0.00599296	-0.0485904
LOC113805671	turquoise	0.0127226	0.162523	-0.0153078	-0.0265453
LOC113805669	turquoise	0.0129123	0.147791	-0.00771563	-0.0259401
LOC113805673	turquoise	0.121818	0.109209	0.0668291	0.0444095
LOC113805686	turquoise	0.0168046	0.0439372	0.0217344	-0.0240705
LOC113805744	turquoise	0.0482673	0.0630505	-0.0233629	-0.0500896
LOC113805753	turquoise	0.123592	0.119632	0.126496	0.0275449
LOC113805775	turquoise	0.0239878	0.0887533	0.0242558	-0.0265683
LOC113805786	turquoise	0.0298573	0.183929	0.0297417	-0.0768463
LOC113805824	turquoise	0.126922	0.282439	0.135634	-0.0584806
LOC113805829	brown	0.149939	0.0594896	0.338954	0.0964372
LOC113805826	turquoise	0.00884551	0.0647549	-0.0412666	-0.0562708
LOC113805854	turquoise	0.213385	0.155589	0.219951	0.084405
LOC113805878	brown	0.0788614	0.174377	0.39954	-0.00888438
LOC113805896	turquoise	0.0807224	0.0902379	0.0343841	0.0170671
LOC113805869	turquoise	0.0147637	0.266563	-0.0213937	-0.132157
LOC113805905	turquoise	0.0354838	0.416735	0.0135829	-0.24118
LOC113805928	turquoise	0.0443168	0.0775493	0.0648586	0.0022719
LOC113805953	turquoise	0.0201924	0.0572166	0.0159096	-0.0208935
LOC113805977	turquoise	0.132819	0.162218	0.115985	0.0144745
LOC113805978	turquoise	0.0835413	0.356408	0.129509	-0.142816
LOC113805976	turquoise	0.0530466	0.0725071	0.0430361	-0.00520728
LOC113805991	blue	0.0791069	-0.0286569	0.0232725	0.141766
LOC113806043	brown	0.17486	0.095987	0.328799	0.209612
LOC113806042	brown	0.117139	0.0657255	0.152238	0.0976529
LOC113806060	brown	0.110754	0.0784474	0.102886	0.0534469
LOC113806066	turquoise	0.0790351	0.133117	0.067324	-0.0167656
LOC113806097	brown	0.0980768	0.0761327	0.180393	-0.0088646
LOC113806125	turquoise	0.0352541	0.111705	0.0492232	-0.0329504
LOC113806126	turquoise	0.0216221	0.0476367	0.0198291	-0.0224507
LOC113806196	turquoise	0.0329828	0.0601743	0.0213587	-0.0261092
LOC113806207	brown	0.174409	0.105665	0.232861	0.0806631
LOC113806233	turquoise	0.0170602	0.0998224	0.0264762	-0.03832
LOC113806262	brown	0.112174	0.0776936	0.128436	0.0558281
LOC113806281	brown	0.0828731	0.0778078	0.439251	0.0960623
LOC113806277	turquoise	0.0416366	0.186766	0.00294544	-0.0920162
LOC113806279	turquoise	0.0772472	0.182715	-0.00245118	-0.116781
LOC113806294	blue	0.0961604	-0.13871	0.0585499	0.324765
LOC113806311	blue	0.134843	-0.325822	0.269538	0.59224
LOC113806310	turquoise	0.0403758	0.0626697	0.0456436	-0.0260347
LOC113806314	blue	0.0843927	-0.011012	0.0462652	0.133065
LOC113806337	turquoise	0.0535363	0.124114	0.070218	-0.041245
LOC113806381	turquoise	0.00267463	0.0623668	0.00467372	-0.0362702
LOC113806389	turquoise	0.0784284	0.0847415	0.0690082	-0.00935241
LOC113806395	turquoise	0.0683045	0.0774026	0.0514137	0.00374749
LOC113806447	turquoise	0.0667493	0.092973	0.011732	0.00318218
LOC113806502	turquoise	0.0532852	0.0651981	0.0414868	-0.0149052
LOC113806546	blue	0.0817826	-0.0343314	0.0354536	0.142719
LOC113806584	blue	0.089608	-0.00418058	0.0435752	0.0958257
LOC113806625	turquoise	0.0447064	0.0659341	0.046373	-0.00942915
LOC113806642	brown	0.147022	0.0545144	0.0952683	0.0637024
LOC113806677	brown	0.103532	0.0449843	0.133285	0.0572691
LOC113806711	turquoise	0.0285606	0.0693576	0.00223991	-0.0194668
LOC113806693	turquoise	0.0428323	0.0935938	0.0719448	-0.0432688
LOC113806700	turquoise	0.137981	0.117034	0.0557842	0.0140411
LOC113806734	turquoise	0.0657746	0.0860963	0.0550621	0.0146248
LOC113806820	blue	0.086149	-0.0355038	0.0306513	0.126162
LOC113806834	brown	0.0912639	0.0250124	0.218614	0.118578
LOC113806999	blue	0.113314	0.0324926	0.0317226	0.162637
LOC113807004	brown	0.0971427	0.115325	0.228588	0.037853
LOC113807012	turquoise	0.0421655	0.0569517	0.0681728	-0.0150476
LOC113807020	turquoise	0.0459317	0.0730451	0.0327616	-0.0247467
LOC113807043	turquoise	0.0275944	0.0856904	0.0271606	-0.0249232
LOC113807044	turquoise	0.072873	0.0676568	0.000874603	-0.0105672
LOC113807055	turquoise	0.0558554	0.158205	0.0611769	-0.0490478
LOC113807091	turquoise	0.0347882	0.0648866	0.0300559	-0.0187302
LOC113807111	brown	0.0622939	0.00410011	0.0745223	0.0472051
LOC113807112	turquoise	0.088117	0.100901	0.0399072	-0.0219956
LOC113807123	turquoise	0.179911	0.118088	0.105393	0.0673668
LOC113807134	blue	0.133571	0.016707	0.101119	0.120334
LOC113807126	turquoise	0.0224326	0.0681181	0.00482377	-0.0271587
LOC113807128	turquoise	0.00892598	0.0604532	0.0133458	-0.0394392
LOC113807135	turquoise	0.0222081	0.0928136	0.0013314	-0.0365744
LOC113807167	turquoise	0.10229	0.177852	0.105348	-0.0114759
LOC113807185	turquoise	0.0738091	0.0851777	0.0257701	-0.0143927
LOC113807184	blue	0.114504	0.00722348	0.0743801	0.130009
LOC113807229	turquoise	0.168784	0.304274	0.191065	-0.0489766
LOC113807293	turquoise	0.103261	0.122005	0.0796327	0.0361533
LOC113807315	blue	0.0559536	-0.0233059	0.00448083	0.120066
LOC113807359	brown	0.146744	0.0871335	0.175929	0.0522563
LOC113807368	turquoise	0.0261696	0.0566323	0.0180718	-0.0153644
LOC113807380	turquoise	-0.00673088	0.0947431	0.000828587	-0.05141
LOC113807409	turquoise	0.00227285	0.128894	-0.230073	-0.202954
LOC113807443	blue	0.102837	-0.071691	0.0887708	0.24971
LOC113807528	turquoise	0.0438596	0.0929157	0.0597134	-0.0407273
LOC113807546	turquoise	0.0791574	0.0737831	0.0449385	0.00781778
LOC113807551	turquoise	0.0581987	0.0687565	0.0541522	-0.00742766
LOC113807573	turquoise	0.0681258	0.0841976	0.0489504	0.00592312
LOC113807594	brown	0.16439	0.0831221	0.155255	0.140435
LOC113807598	turquoise	0.0191879	0.0758159	0.0126395	-0.0315401
LOC113807625	turquoise	0.0368671	0.0637438	-0.00575369	0.0183937
LOC113807635	blue	0.0952967	-0.0705441	-0.0139277	0.211832
LOC113807636	turquoise	0.0458636	0.158471	0.0271619	-0.0428093
LOC113807654	blue	0.0841238	0.00963094	0.055011	0.102763
LOC113807674	turquoise	-0.00330586	0.134906	-0.022545	-0.0777356
LOC113807673	turquoise	0.0385237	0.0765712	-0.0074602	-0.030126
LOC113807676	turquoise	0.0592975	0.184779	0.0730404	-0.0561975
LOC113807829	turquoise	0.0991986	0.0689508	0.0460039	0.0336507
LOC113807830	brown	0.122694	0.0713704	0.130345	0.0822502
LOC113807876	turquoise	0.0431698	0.0505713	0.0451311	-0.0167881
LOC113807880	blue	0.136409	-0.227048	0.0910806	0.472482
LOC113807914	turquoise	0.0126532	0.0962476	0.00846192	-0.0446522
LOC113807959	turquoise	0.143688	0.133923	0.0981487	0.037123
LOC113807989	blue	0.073901	-0.105433	-0.00250434	0.283831
LOC113808019	turquoise	0.0575707	0.0900507	0.0618001	-0.00907296
LOC113808023	turquoise	0.0980258	0.100321	0.0698689	0.018226
LOC113808173	blue	0.152597	0.022402	0.130084	0.170769
LOC113808199	turquoise	0.0122472	0.227141	-0.0194765	-0.120335
LOC113808257	turquoise	0.0303382	0.0833413	-0.0521098	-0.0589532
LOC113808304	blue	0.0620172	-0.074309	0.0111218	0.183788
LOC113808314	turquoise	0.0948653	0.0716479	0.0224438	0.051512
LOC113808316	blue	0.0509005	-0.0945739	0.0306891	0.213112
LOC113808337	blue	0.196772	-0.189945	0.05823	0.433121
LOC113808329	brown	0.0471026	0.0281452	0.0671087	-0.0106982
LOC113808345	turquoise	0.0584046	0.0969539	0.0462684	-0.0265677
LOC113808348	blue	0.106988	-0.0412551	0.0165389	0.173736
LOC113808364	brown	0.102687	0.0700104	0.459557	0.0959765
LOC113808363	blue	0.147951	-0.0136481	0.0861352	0.181142
LOC113808373	turquoise	0.0384991	0.1122	0.0403189	-0.0388518
LOC113808392	turquoise	0.0226681	0.146765	0.000877192	-0.0605707
LOC113808384	turquoise	0.0121473	0.101241	-0.000541954	-0.0413686
LOC113808455	turquoise	0.0672002	0.0897881	0.103826	0.0202058
LOC113808466	turquoise	0.059944	0.0993462	0.0355877	-0.00508299
LOC113808495	turquoise	0.0911418	0.089444	0.0871749	0.0163226
LOC113808510	turquoise	0.032177	0.116664	0.0223214	-0.0534323
LOC113808490	turquoise	0.0441058	0.0759502	0.0642073	-0.0291247
LOC113808526	turquoise	0.00527905	0.0428639	-0.00166387	-0.022339
LOC113808546	blue	0.0529349	-0.0351133	0.0204095	0.0985843
LOC113808560	turquoise	0.0453625	0.0647464	0.0415922	0.00128809
LOC113808593	turquoise	0.0213776	0.0810079	0.0124576	-0.0468895
LOC113808617	turquoise	0.0448552	0.0700836	-0.0850762	-0.0814845
LOC113808631	brown	0.080652	0.156175	0.378707	0.0193611
LOC113808651	blue	0.111404	-0.0411957	0.0926933	0.206601
LOC113808727	turquoise	0.0580282	0.0765631	0.00411965	-0.0130393
LOC113808837	turquoise	0.12493	0.103664	0.0738899	0.0445966
LOC113808874	turquoise	0.0264632	0.0709987	0.02668	-0.0305237
LOC113808879	brown	0.181141	0.0974642	0.160818	0.087613
LOC113808896	turquoise	0.0683549	0.0863033	0.0693545	-0.00423057
LOC113808916	brown	0.119001	0.127354	0.402345	0.0551472
LOC113808915	brown	0.170546	0.0691034	0.223361	0.112155
LOC113808967	brown	0.115519	0.0755501	0.130863	0.0708216
LOC113808989	turquoise	0.0698586	0.0767394	0.0467692	0.015239
LOC113808990	turquoise	0.0942224	0.111857	0.087104	0.00319291
LOC113808992	brown	0.0767941	0.0295765	0.111432	0.0440429
LOC113809016	turquoise	0.0128361	0.041161	-0.0254495	-0.0379557
LOC113809019	turquoise	0.149958	0.109238	0.0721451	0.0378209
LOC113809017	turquoise	0.015355	0.0736929	-0.0380993	-0.0574796
LOC113809033	turquoise	0.0531456	0.100199	0.0510593	-0.0297153
LOC113809038	blue	0.0931233	-0.110197	0.0309253	0.257666
LOC113809061	blue	0.119288	-0.0789346	0.0651159	0.302085
LOC113809068	turquoise	0.0299856	0.0663991	0.0241711	-0.0162504
LOC113809067	brown	0.146281	0.0759825	0.144881	0.0593961
LOC113809114	turquoise	0.0304782	0.0609364	0.0376637	-0.000713747
LOC113809111	turquoise	0.0793002	0.141603	0.102235	-0.00754881
LOC113809138	brown	0.123822	0.192134	0.419819	0.0371115
LOC113809139	brown	0.0421873	0.0475569	0.0693651	0.01209
LOC113809140	turquoise	0.0185552	0.169208	-0.0144066	-0.0803532
LOC113809167	turquoise	0.0462974	0.0605262	0.0336102	-0.0146749
LOC113809197	brown	0.131163	0.051491	0.182891	0.0759888
LOC113809198	turquoise	0.0350519	0.0511197	0.0370739	-0.0135031
LOC113809319	turquoise	0.0457066	0.0904735	0.0769621	-0.0107113
LOC113809331	turquoise	0.0252408	0.0643237	0.022692	-0.0180442
LOC113809334	turquoise	0.0539608	0.0751612	0.0351181	-0.013944
LOC113809347	blue	0.222607	-0.0235293	0.154981	0.290367
LOC113809388	brown	0.21158	0.0827891	0.263767	0.185232
LOC113809401	brown	0.206337	0.0751018	0.185691	0.13667
LOC113809398	turquoise	0.0781284	0.129307	0.0446274	-0.0398267
LOC113809416	turquoise	0.0727451	0.275189	0.0764464	-0.129995
LOC113809417	blue	0.163326	-0.0177748	0.138289	0.206842
LOC113809421	turquoise	0.0255543	0.0920945	0.0193658	-0.0385118
LOC113809430	turquoise	0.0304535	0.0523665	0.0248171	-0.0116512
LOC113809429	turquoise	0.0112824	0.0519532	0.0116702	-0.0211023
LOC113809502	turquoise	0.158165	0.142596	0.103372	0.0496351
LOC113809508	brown	0.0939124	-0.0756151	0.450986	0.205534
LOC113809449	turquoise	0.138924	0.14137	0.0693594	-0.00462599
LOC113809517	brown	0.134746	0.118254	0.399943	0.0716803
LOC113809516	turquoise	0.0856313	0.0784993	0.0464932	0.0105957
LOC113809581	turquoise	0.0878815	0.0839549	0.0766704	0.0115737
LOC113809656	turquoise	0.0602239	0.0899366	0.0581136	-0.0136717
LOC113809657	brown	0.0659363	0.0618299	0.10809	0.0154666
LOC113809658	turquoise	0.045528	0.0703513	0.0651285	-0.0213066
LOC113809673	turquoise	0.0699485	0.071288	0.0577664	0.000650278
LOC113809690	turquoise	0.0138229	0.041082	-0.0767925	-0.0607883
LOC113809716	brown	0.113307	0.0385395	0.106007	0.087912
LOC113809741	turquoise	0.0871897	0.123057	0.0850032	-0.0095799
LOC113809742	turquoise	0.0249187	0.068027	-0.00037514	-0.0456344
LOC113809740	turquoise	0.0443089	0.0659315	0.038192	0.00433409
LOC113809766	turquoise	0.0365698	0.0697526	0.0272534	-0.0245086
LOC113809777	blue	0.064051	-0.0195708	0.0181376	0.0867271
LOC113809779	turquoise	0.098184	0.0848851	0.0213067	0.0117388
LOC113809801	turquoise	0.025899	0.137563	0.00681705	-0.0604782
LOC113809853	turquoise	0.0197739	0.0636346	0.00512012	-0.0364414
LOC113809880	turquoise	0.0546938	0.423796	0.124904	-0.218106
LOC113809916	turquoise	0.0659687	0.0956064	0.0534753	-0.0137435
LOC113809953	turquoise	0.0400091	0.139256	-0.0324699	-0.0338413
LOC113809965	turquoise	0.0561653	0.0643118	0.000912813	-0.00889176
LOC113809962	turquoise	0.0364903	0.136391	0.0257275	-0.0454387
LOC113810050	brown	0.0965579	0.0775079	0.379454	0.108935
LOC113810041	blue	0.12717	-0.0120566	0.0984029	0.195835
LOC113810089	turquoise	0.080582	0.207932	0.0182767	-0.126838
LOC113810113	brown	0.183796	0.119963	0.207199	0.0939324
LOC113810120	turquoise	0.0330008	0.103935	0.0339507	-0.0265174
LOC113810130	turquoise	0.0508124	0.0581393	0.025303	-0.0079862
LOC113810148	brown	0.130546	0.111547	0.313785	0.0640746
LOC113810146	brown	0.124556	0.00769182	0.219375	0.137237
LOC113810186	turquoise	0.101936	0.0928683	0.0321415	0.0129976
LOC113810208	turquoise	0.0773794	0.114029	0.11478	0.00258149
LOC113810206	turquoise	0.0550651	0.193007	0.0573312	-0.0675507
LOC113810216	turquoise	0.0825446	0.107097	0.0681801	0.0267749
LOC113810215	turquoise	0.0507132	0.0887697	0.0527577	-0.0264895
LOC113810229	brown	0.0980197	0.0867524	0.364169	0.0683806
LOC113810268	blue	0.118128	-0.226209	0.143512	0.506249
LOC113810269	turquoise	0.0402067	0.0574566	0.040332	-0.0144538
LOC113810270	turquoise	0.198341	0.26829	0.206309	0.00660312
LOC113810327	turquoise	0.0433127	0.0786852	0.0442121	-0.0121253
LOC113810360	turquoise	0.0091858	0.0352699	-0.0317112	-0.0291065
LOC113810355	turquoise	0.00191155	0.0528162	-0.00668533	-0.0376687
LOC113810427	turquoise	0.0820917	0.0943419	0.0444282	0.00869952
LOC113810428	turquoise	0.0920367	0.102413	0.0471987	0.0112193
LOC113810483	brown	0.150787	0.0251393	0.139819	0.113894
LOC113810558	turquoise	0.0925578	0.183512	0.0602972	-0.0322183
LOC113810556	turquoise	0.0197596	0.343709	0.0164497	-0.179667
LOC113810599	brown	0.117466	0.151764	0.294768	0.0353719
LOC113810597	blue	0.134273	-0.000290101	0.0495919	0.167275
LOC113810582	blue	0.0557295	-0.0405143	0.027065	0.118113
LOC113810594	turquoise	0.0546403	0.0754858	0.0628786	-0.0116459
LOC113810633	blue	0.194436	0.0644857	0.117817	0.18273
LOC113810662	turquoise	0.0606228	0.110514	0.0575966	-0.0274738
LOC113810777	turquoise	0.0640205	0.0907664	0.00971354	-0.00515852
LOC113810842	brown	0.0965187	0.146132	0.268574	0.0179185
LOC113810854	turquoise	0.202162	0.222711	0.221963	0.0580019
LOC113810863	brown	0.0914812	0.0257752	0.0998207	0.0686884
LOC113810862	brown	0.081297	0.0490631	0.129844	0.00717463
LOC113810869	turquoise	0.0824387	0.119314	0.113681	-0.0292684
LOC113810916	blue	0.137556	-0.168642	0.0679771	0.410092
LOC113810901	turquoise	0.0635313	0.0654489	0.0538108	0.00127388
LOC113810943	turquoise	0.0782378	0.0660982	0.0344915	0.00540269
LOC113810944	brown	0.0938575	0.0366688	0.104391	0.0287137
LOC113810956	blue	0.0783094	-0.0190406	0.0456607	0.103242
LOC113810957	blue	0.045466	-0.12127	0.0284761	0.196267
LOC113810970	blue	0.0880174	-0.162377	0.0198132	0.337379
LOC113810981	brown	0.0956533	0.0980743	0.38575	0.069336
LOC113810983	turquoise	0.0175023	0.0905069	0.00549915	-0.0143035
LOC113811151	turquoise	0.062733	0.0606577	0.0408273	0.0122701
LOC113811156	brown	0.162031	0.0716243	0.150259	0.140783
LOC113811157	brown	0.0709788	0.0498768	0.0760565	-0.012833
LOC113811228	brown	0.152458	0.109835	0.180223	0.064484
LOC113811220	brown	0.207223	0.0414506	0.178945	0.202097
LOC113811248	blue	0.00531037	-0.111855	-0.0313708	0.153047
LOC113811251	brown	0.0971004	0.114199	0.390976	0.0523603
LOC113811244	turquoise	0.0370494	0.0521698	0.034627	-0.0210832
LOC113811255	blue	0.0629143	-0.0124476	0.0427431	0.0929763
LOC113811259	turquoise	0.00811109	0.0961688	0.00799108	-0.0502368
LOC113811267	blue	0.120412	-0.0107056	0.0538406	0.150672
LOC113811304	brown	0.167932	0.135089	0.233433	0.0519871
LOC113811313	blue	0.0911621	0.00475109	0.0536982	0.0880856
LOC113811314	turquoise	0.106672	0.196609	0.133108	-0.0663005
LOC113811338	turquoise	0.0570166	0.0745709	0.0402878	-0.00448581
LOC113811363	turquoise	0.140682	0.274971	0.151671	-0.0202026
LOC113811391	turquoise	0.0623353	0.179903	0.119178	-0.050272
LOC113811431	blue	0.0983144	-0.0751822	0.0538608	0.211985
LOC113811453	blue	0.0869458	-0.199061	0.0109773	0.318389
LOC113811476	blue	0.0442556	-0.0167834	0.0230046	0.0889935
LOC113811523	turquoise	0.0881187	0.0858521	-0.0192514	-0.0175342
LOC113811537	turquoise	0.169374	0.163779	0.21693	0.0307494
LOC113811541	brown	0.124282	0.0179491	0.141581	0.0414953
LOC113811602	turquoise	0.140468	0.206331	0.151778	-0.0026965
LOC113811595	turquoise	0.0299929	0.0574385	0.0293459	-0.0130139
LOC113811601	turquoise	0.0477992	0.0828228	0.0500899	-0.014089
LOC113811630	turquoise	0.0985301	0.107569	0.112181	0.029802
LOC113811631	turquoise	0.058237	0.0774075	0.0568111	0.0005555
LOC113811661	blue	0.0235269	-0.0265971	0.00374857	0.0687663
LOC113811664	turquoise	0.0342203	0.0545059	0.038451	-0.0144902
LOC113811670	brown	0.17009	0.082605	0.145575	0.100598
LOC113811710	blue	0.0751225	-0.131751	0.0314897	0.272631
LOC113811711	blue	0.043562	-0.0842315	0.0230204	0.178665
LOC113811712	turquoise	0.045981	0.0715397	0.0832949	-0.0435348
LOC113811764	turquoise	0.0280715	0.0517626	0.0473086	-0.0199341
LOC113811786	turquoise	0.0539374	0.171667	0.0651166	-0.0468558
LOC113811787	turquoise	0.0388659	0.0729743	0.013845	-0.00960913
LOC113811781	turquoise	-0.00059215	0.0290599	-0.0308563	-0.0339745
LOC113811789	turquoise	0.0144575	0.0466506	0.0153327	-0.0238862
LOC113811788	turquoise	0.0250577	0.0868902	0.0334155	-0.0221038
LOC113811809	brown	0.0664528	0.0429301	0.124498	0.0459036
LOC113811875	turquoise	0.0342101	0.175243	0.012768	-0.0715964
LOC113811885	blue	0.130315	-0.0212719	0.140043	0.202734
LOC113811881	turquoise	0.0354202	0.0725138	0.0221643	-0.0295452
LOC113811884	turquoise	0.0385509	0.112202	-0.0142053	-0.0677296
LOC113811887	turquoise	0.0399423	0.0594697	0.033925	0.00246301
LOC113811911	turquoise	0.0688036	0.0624802	0.0478558	0.00518348
LOC113811955	brown	0.162659	0.0734281	0.16292	0.166055
LOC113811958	turquoise	0.00975291	0.109338	0.00446725	-0.0664771
LOC113811979	turquoise	0.0238719	0.0666718	0.0143967	-0.0209805
LOC113812024	turquoise	0.0899506	0.0844719	0.09019	0.0293781
LOC113812036	turquoise	0.0889417	0.140286	0.123418	0.000166616
LOC113812039	turquoise	0.0117415	0.0429717	0.00766843	-0.0271036
LOC113812048	turquoise	0.0820282	0.0884225	0.0984454	0.00647351
LOC113812061	turquoise	0.133152	0.143058	0.129817	0.0338427
LOC113812176	turquoise	0.0688213	0.0659131	0.0269135	0.00289285
LOC113812188	turquoise	0.0796531	0.156282	0.0496503	-0.040162
LOC113812187	turquoise	0.0713783	0.104542	0.0597052	-0.0102786
LOC113812201	brown	0.0803976	0.0489959	0.0813839	0.0124266
LOC113812216	turquoise	0.0268405	0.131623	0.0622059	-0.046419
LOC113812222	turquoise	0.0243903	0.106939	0.0874233	-0.0350489
LOC113812232	turquoise	0.0279948	0.331697	0.0267518	-0.152449
LOC113812225	turquoise	0.0359375	0.108761	0.0476123	-0.0456477
LOC113812226	turquoise	-0.00283007	0.0731766	-0.0164791	-0.0523311
LOC113812321	turquoise	0.0533179	0.062873	0.0422867	0.0110865
LOC113812323	blue	0.0865096	-0.0471357	0.0726141	0.159833
LOC113812357	turquoise	0.0566748	0.118078	0.0754898	-0.0372702
LOC113812360	turquoise	0.0866992	0.122727	0.108205	-0.0127917
LOC113812361	turquoise	0.0285938	0.0843253	0.0251952	-0.0284937
LOC113812356	turquoise	0.0420167	0.0619917	0.0400753	-0.0161729
LOC113812398	turquoise	0.112964	0.173076	0.088824	-0.0222498
LOC113812399	turquoise	0.0243984	0.15898	-0.113413	-0.166355
LOC113812420	turquoise	0.0361458	0.101415	0.0313836	-0.0582875
LOC113812428	brown	0.0847328	0.0575317	0.113389	0.00360775
LOC113812438	turquoise	0.106093	0.178573	0.109938	-0.0107804
LOC113812439	turquoise	0.0535995	0.244343	0.0481028	-0.0917505
LOC113812468	brown	0.235286	0.0869867	0.169469	0.153809
LOC113812465	blue	0.0532039	-0.0090757	0.0255275	0.0686862
LOC113812471	turquoise	0.0978336	0.0788121	0.0396352	0.0334432
LOC113812521	turquoise	0.0208143	0.224459	0.0831726	-0.112426
LOC113812536	turquoise	0.0458437	0.21791	0.0656036	-0.091047
LOC113812564	turquoise	0.12827	0.164188	0.150121	-0.0360786
LOC113812601	turquoise	0.0929579	0.0686625	0.0384856	0.00838028
LOC113812632	turquoise	0.0333277	0.0983638	0.0239628	-0.0254215
LOC113812677	turquoise	0.0619474	0.191726	0.0155437	-0.0659504
LOC113812704	turquoise	0.0386643	0.132303	0.0329453	-0.0603315
LOC113812758	turquoise	0.0469663	0.362897	0.0717686	-0.173597
LOC113812764	turquoise	0.0152641	0.0703255	-0.027942	-0.0507628
LOC113812799	turquoise	0.0309393	0.17809	0.0298598	-0.0792988
LOC113812823	blue	0.0704088	0.000824979	0.0382668	0.117487
LOC113812825	brown	0.154528	0.0767589	0.197873	0.0905851
LOC113812875	turquoise	0.0157059	0.0687937	0.00171442	-0.0343085
LOC113812879	turquoise	0.0581057	0.0622251	0.0109229	-0.00911114
LOC113812898	turquoise	0.0832454	0.114547	0.120032	-0.00164668
LOC113812916	turquoise	0.0592173	0.0753703	0.0343481	0.0345801
LOC113812944	blue	0.076863	-0.0292254	0.0441752	0.148323
LOC113812949	turquoise	0.056037	0.084083	0.0556762	-0.00896302
LOC113812974	turquoise	0.0142217	0.103253	0.0182772	-0.0423108
LOC113812991	turquoise	0.082564	0.177295	0.0637901	-0.0580162
LOC113812988	turquoise	0.0891292	0.145367	0.0589983	-0.0653138
LOC113812990	turquoise	0.0614892	0.0916159	0.0578014	-0.0113751
LOC113813020	blue	0.198331	-0.17608	0.189251	0.359256
LOC113813044	turquoise	0.0330526	0.0547351	0.0435296	-0.0092518
LOC113813043	brown	0.122885	0.0579538	0.133097	0.0585039
LOC113813053	brown	0.142237	0.0709239	0.189412	0.0827611
LOC113813084	turquoise	0.132855	0.121986	0.0941541	0.0250316
LOC113813083	turquoise	0.0476445	0.116663	0.069579	-0.0178659
LOC113813082	brown	0.131091	0.0655707	0.179715	0.0794627
LOC113813139	turquoise	0.075975	0.0635925	0.0247693	0.0188229
LOC113813127	turquoise	0.0391484	0.143375	0.0182419	-0.0484096
LOC113813144	blue	0.0661961	-0.0116368	0.0258621	0.083039
LOC113813169	turquoise	0.0227859	0.0716889	0.0330628	-0.0277779
LOC113813189	turquoise	0.0135252	0.210064	-0.0122504	-0.106915
LOC113813238	turquoise	0.135556	0.225581	0.0609935	-0.0570399
LOC113813302	turquoise	0.00363004	0.462179	0.0189459	-0.273422
LOC113813288	turquoise	0.0331346	0.079677	0.0157886	-0.0189628
LOC113813276	turquoise	0.0149852	0.0896457	-0.0647045	-0.0797591
LOC113813292	turquoise	0.054564	0.0759322	0.0502814	-0.00291574
LOC113813301	turquoise	0.0167678	0.0937684	-0.0108851	-0.0359133
LOC113813300	turquoise	0.0839428	0.0692825	0.0545863	0.0117003
LOC113813311	blue	0.137198	-0.0313316	0.0427982	0.198765
LOC113813350	brown	0.0639336	0.0499048	0.0696494	0.00748177
LOC113813376	blue	-0.00365142	-0.126721	0.00226625	0.185642
LOC113813400	turquoise	0.00980283	0.0584966	-0.01988	-0.0383202
LOC113813415	turquoise	0.0523053	0.0687426	0.034481	-0.00921738
LOC113813416	turquoise	0.0236915	0.0838057	0.0394477	-0.0295958
LOC113813428	turquoise	0.0551318	0.123673	0.00585855	-0.00199089
LOC113813425	turquoise	0.0546654	0.452469	0.0702021	-0.215958
LOC113813430	turquoise	0.130155	0.20865	0.073441	-0.0977927
LOC113813429	turquoise	0.0922057	0.0869292	0.077984	0.0425467
LOC113813439	turquoise	0.0476706	0.0778053	0.0502067	-0.020982
LOC113813445	blue	0.147372	-0.0278578	0.0391143	0.212404
LOC113813478	turquoise	0.0017611	0.0500533	0.00201728	-0.0297382
LOC113813489	turquoise	0.0443615	0.191132	-0.0134544	-0.105677
LOC113813496	turquoise	0.0531013	0.0580785	0.0316603	-0.00478465
LOC113813513	turquoise	0.0829551	0.0845585	0.0771177	0.0138248
LOC113813525	brown	0.101043	0.0137012	0.079169	0.0787663
LOC113813597	turquoise	0.0214888	0.0380388	-0.00427262	-0.0319086
LOC113813626	blue	0.0600998	-0.000893105	0.0281903	0.0683342
LOC113813628	turquoise	0.0696876	0.129217	0.0579156	-0.0413992
LOC113813684	turquoise	0.0793979	0.183892	0.0504851	-0.0357087
LOC113813700	turquoise	0.179415	0.130074	0.0893758	0.0567697
LOC113813688	turquoise	0.0410862	0.0616571	0.0372843	-0.0158283
LOC113813708	turquoise	0.0961312	0.13993	0.117812	-0.0286018
LOC113813706	brown	0.150342	0.0682785	0.140673	0.128355
LOC113813705	blue	0.132824	-0.0361976	0.0535539	0.185151
LOC113813718	turquoise	0.0160827	0.0562123	0.0234714	-0.0163296
LOC113813722	turquoise	0.100664	0.171264	0.166365	-0.0452963
LOC113813818	turquoise	0.10575	0.160134	-0.00104922	-0.0553505
LOC113813834	brown	0.100554	-0.00527844	0.132179	0.124461
LOC113813899	turquoise	0.00295193	0.0388363	-0.0328966	-0.039932
LOC113813963	turquoise	0.0392761	0.0597198	0.0222273	-0.00290629
LOC113813964	turquoise	0.0582603	0.0711251	0.0306443	-0.00205992
LOC113813969	turquoise	0.0249674	0.0621336	0.0240026	-0.0199037
LOC113814019	turquoise	0.0905164	0.0909684	0.0385396	-0.00663676
LOC113814018	turquoise	0.028027	0.0937921	0.0333235	-0.0388749
LOC113814166	turquoise	0.131496	0.0954577	0.159917	0.0181238
LOC113814222	turquoise	0.0232983	0.0673381	0.0224974	-0.0202916
LOC113814263	turquoise	0.0241946	0.0897751	0.0156449	-0.0416107
LOC113814348	turquoise	0.0446812	0.14341	0.032481	-0.0495716
LOC113814391	turquoise	0.0329002	0.147521	0.0312028	-0.0654698
LOC113814402	turquoise	0.134459	0.113135	0.0969791	0.0664215
LOC113814493	turquoise	0.0311382	0.0516609	0.0550909	-0.0119872
LOC113814496	turquoise	0.0308247	0.068422	0.0225348	-0.0142511
LOC113814510	turquoise	0.0357363	0.0605134	-0.0117687	-0.00631036
LOC113814556	turquoise	0.0443439	0.0827635	0.0526815	-0.0205969
LOC113814551	turquoise	0.0959264	0.0747986	0.0542024	0.0328519
LOC113814578	turquoise	0.0843386	0.0977338	0.0900638	-0.00293312
LOC113814617	turquoise	0.0436212	0.124448	0.050842	-0.0320411
LOC113814613	turquoise	0.0736356	0.153542	-0.0172205	-0.0303215
LOC113814721	turquoise	0.0279813	0.0913885	0.0414704	-0.0257758
LOC113814728	turquoise	0.0897888	0.128638	0.0918199	-0.00227482
LOC113814737	turquoise	0.113001	0.208861	0.134301	-0.0379894
LOC113814743	turquoise	0.0154706	0.483364	0.0280229	-0.285582
LOC113814752	turquoise	0.101136	0.0954177	0.0804013	0.0365157
LOC113814774	turquoise	0.0424371	0.062577	0.0525699	-0.00409802
LOC113814788	turquoise	0.0680078	0.123191	0.0369539	-0.0606327
LOC113814787	turquoise	0.0162803	0.0697659	0.0172012	-0.0340148
LOC113814808	turquoise	0.0506176	0.106588	0.0465567	-0.04205
LOC113814823	turquoise	0.0378258	0.129817	0.0289119	-0.0434891
LOC113814826	brown	0.0789167	0.0628305	0.0931135	-0.0123623
LOC113814891	brown	0.055983	0.0347412	0.0847576	0.00438555
LOC113814897	brown	0.129226	0.0797109	0.127468	0.0413142
LOC113814901	brown	0.10979	0.0445364	0.372869	0.121864
LOC113814902	turquoise	0.160524	0.240439	0.135258	-0.0400266
LOC113814910	turquoise	0.0488958	0.0641509	0.0575737	0.00250877
LOC113814915	blue	0.163885	0.0303149	0.123226	0.207568
LOC113814918	turquoise	0.10838	0.104961	0.0526813	0.00969665
LOC113814946	blue	0.185121	-0.0405082	0.0664381	0.263983
LOC113814993	turquoise	0.127405	0.100999	0.102473	0.0279742
LOC113815000	blue	0.157247	-0.0171961	0.0977297	0.186554
LOC113815003	turquoise	0.0245764	0.0494602	0.0130746	-0.0165831
LOC113815021	turquoise	0.0316084	0.117209	0.0311979	-0.0369402
LOC113815022	turquoise	0.0372399	0.172146	0.0447721	-0.0618884
LOC113815039	turquoise	0.012404	0.240407	0.0375638	-0.108766
LOC113815109	turquoise	0.0503582	0.0560419	0.0206271	-0.0288409
LOC113815189	blue	0.0814964	-0.0703313	0.0698983	0.19127
LOC113815191	blue	0.0835957	-0.0259095	0.077826	0.119604
LOC113815231	brown	0.0596091	0.102621	0.490366	0.0233223
LOC113815228	blue	0.121145	0.0354035	0.0968419	0.177361
LOC113815265	blue	0.0544715	-0.0208298	0.011277	0.115371
LOC113815339	brown	0.0804929	0.0224445	0.0990474	0.0407392
LOC113815357	turquoise	0.0258275	0.0598196	0.0329809	-0.019171
LOC113815494	blue	0.0592018	-0.0970194	-0.00569256	0.196931
LOC113815515	brown	0.105974	0.128263	0.417988	0.0535982
LOC113815519	brown	0.0515814	0.0332072	0.0668321	0.0107149
LOC113815566	turquoise	0.113683	0.112965	0.109487	0.0404247
LOC113815568	turquoise	0.0407363	0.272272	0.0512567	-0.116844
LOC113815571	turquoise	0.091894	0.195178	0.114746	-0.0490104
LOC113815626	brown	0.0641492	0.0558463	0.0934244	0.0204283
LOC113815638	turquoise	0.030587	0.0578928	-0.0414886	-0.0555619
LOC113815719	turquoise	0.0526264	0.125902	-0.0175228	-0.0759822
LOC113815758	turquoise	0.0542719	0.0958172	0.0431036	-0.0138028
LOC113815768	turquoise	0.0650638	0.0731282	-0.0266445	-0.0368889
LOC113815788	blue	0.167948	-0.189843	0.0837383	0.487931
LOC113815805	turquoise	0.0333747	0.0885988	0.00489229	-0.0384679
LOC113815828	brown	0.0832183	0.0246938	0.0844202	0.050435
LOC113815850	brown	0.0642577	0.0869042	0.150608	0.0128909
LOC113815875	turquoise	0.0769235	0.1398	0.0205189	-0.0593986
LOC113815865	blue	0.0826146	-0.00209058	0.0707352	0.0955883
LOC113815877	blue	0.108405	0.0160581	0.049316	0.155134
LOC113815876	turquoise	0.0758702	0.0600496	0.0380906	0.00765938
LOC113815887	brown	0.0479552	0.200253	0.466423	-0.120823
LOC113815921	blue	0.0613274	-0.0258719	0.0561586	0.155547
LOC113815924	blue	0.0676895	-0.0366297	0.0734046	0.180414
LOC113815933	blue	0.0916705	-0.0290134	0.071199	0.153909
LOC113815934	turquoise	0.0661749	0.207728	0.073947	-0.0837974
LOC113815938	brown	0.101304	0.0859258	0.112289	0.0170205
LOC113815928	turquoise	0.0373893	0.0712125	-0.0514176	-0.0599986
LOC113815957	blue	0.0644559	-0.00317413	0.0735034	0.108299
LOC113815990	turquoise	0.0313419	0.0509907	-0.0346259	-0.0439956
LOC113816012	turquoise	0.124279	0.0972329	0.0668914	0.0284141
LOC113816017	turquoise	0.0267702	0.159044	0.000792199	-0.0695089
LOC113816010	turquoise	0.0802624	0.113437	0.0601171	-0.0114148
LOC113816022	brown	0.19882	0.0808375	0.109028	0.0987937
LOC113816031	turquoise	0.102686	0.229625	0.110343	-0.0029754
LOC113816060	turquoise	0.037846	0.064225	0.0537276	-0.0148201
LOC113816059	blue	0.0955341	-0.12812	0.0802099	0.32318
LOC113816086	blue	0.102893	-0.000428379	0.0785099	0.163416
LOC113816095	blue	0.212438	-0.164866	0.312203	0.488581
LOC113816102	turquoise	0.0439416	0.223401	0.0194232	-0.0921688
LOC113816132	blue	0.0904575	-0.127174	0.013758	0.300086
LOC113816166	blue	0.153799	-0.0160233	0.062335	0.170783
LOC113816225	turquoise	0.0435271	0.0704712	0.0167431	-0.00721708
LOC113816264	turquoise	0.0239273	0.0413882	0.0026719	-0.0314278
LOC113816299	blue	0.0786308	0.0106271	0.0285722	0.0973285
LOC113816302	turquoise	0.0782811	0.0946047	0.0660945	-0.00887619
LOC113816315	blue	0.0722615	-0.0545208	0.0301018	0.19157
LOC113816340	turquoise	0.0319941	0.0540967	0.00666153	-0.0312226
LOC113816342	turquoise	0.0425188	0.0962515	-0.0130312	-0.0374265
LOC113816366	blue	0.164812	-0.187934	0.25364	0.47911
LOC113816384	turquoise	0.0175164	0.208286	0.0409223	-0.0864074
LOC113816485	brown	0.0533098	0.0742632	0.111256	0.0050868
LOC113816494	blue	0.156799	-0.0721154	0.0790857	0.332833
LOC113816502	turquoise	0.064924	0.269413	0.000391418	-0.117523
LOC113816601	blue	0.108415	-0.0782588	0.0344708	0.192383
LOC113816599	blue	0.150582	-0.123091	0.112959	0.344845
LOC113816608	turquoise	0.158422	0.110526	0.0239243	-0.0525309
LOC113816662	turquoise	0.0632617	0.0737592	0.0304732	-0.00732221
LOC113816760	turquoise	0.088805	0.158408	0.0846342	-0.0251102
LOC113816843	brown	0.0634453	0.0310502	0.108124	0.051443
LOC113816845	blue	0.00183533	-0.165589	-0.109813	0.242367
LOC113816887	turquoise	0.083523	0.079675	0.0518131	0.0163067
LOC113816902	turquoise	0.0382703	0.0848647	0.0364213	-0.0293142
LOC113816964	turquoise	0.0399062	0.328165	-0.0470979	-0.17043
LOC113816983	turquoise	0.0763291	0.206501	0.0857433	-0.0565554
LOC113816986	turquoise	0.0257789	0.19704	0.0335775	-0.100877
LOC113816994	turquoise	0.0335165	0.063591	0.0360543	-0.0124134
LOC113816999	turquoise	0.00781563	0.0601246	0.0202719	-0.0218642
LOC113817045	blue	0.0684701	-0.00092692	0.0468407	0.071206
LOC113817077	turquoise	0.0329599	0.1761	0.0321272	-0.0671065
LOC113817112	turquoise	0.0956551	0.107218	0.0811183	0.00138014
LOC113817120	turquoise	0.0269936	0.0446554	0.0213023	-0.044164
LOC113817116	turquoise	0.0848212	0.200035	0.108255	-0.0478948
LOC113817125	turquoise	0.0183573	0.125963	0.00659963	-0.0660413
LOC113817185	brown	0.0736081	0.0197729	0.0830784	0.0405822
LOC113817253	turquoise	0.0500555	0.0708186	0.0611526	-0.0147209
LOC113817249	turquoise	0.0531394	0.0663408	0.0589861	0.00526555
LOC113817269	brown	0.124786	0.119426	0.164688	0.0268948
LOC113817335	blue	0.161896	-0.0701024	0.151875	0.282123
LOC113817337	brown	0.115963	0.10014	0.138763	0.0505867
LOC113817346	turquoise	0.0626632	0.10335	0.0748505	0.0166065
LOC113817360	turquoise	0.0272048	0.0797546	0.00598019	-0.033449
LOC113817372	brown	0.162689	0.0773628	0.293173	0.187618
LOC113817375	brown	0.0686761	0.0148306	0.098102	0.0807959
LOC113817394	brown	0.118232	0.0744263	0.14735	0.0620915
LOC113817395	turquoise	0.0776463	0.093815	0.104851	-0.00678602
LOC113817397	blue	0.139631	-0.043236	0.0381345	0.241526
LOC113817405	turquoise	0.0614913	0.0669816	0.0339918	0.00825887
LOC113817415	turquoise	0.0892082	0.12202	0.0646819	-0.0100524
LOC113817424	blue	0.0735791	-0.0184001	0.0222977	0.0858713
LOC113817433	turquoise	0.103249	0.143463	0.0337042	-0.0570487
LOC113817432	turquoise	0.0756142	0.0717741	0.0389795	-0.0158751
LOC113817454	turquoise	0.116834	0.072429	0.0648027	0.0165109
LOC113817461	turquoise	0.0390244	0.178164	0.038565	-0.0698336
LOC113817473	turquoise	0.0501902	0.251365	0.0658443	-0.0992037
LOC113817471	turquoise	0.0514364	0.0638281	0.0555653	-0.00847028
LOC113817502	turquoise	0.0550579	0.117242	0.0570619	-0.0253128
LOC113817504	turquoise	0.0354741	0.0680384	0.0351936	-0.0102334
LOC113817566	turquoise	0.14911	0.162	0.20185	0.0159948
LOC113817568	brown	0.0861039	0.0639355	0.0905166	0.0347222
LOC113817647	brown	0.167846	0.0164971	0.190135	0.15544
LOC113817650	turquoise	0.0569001	0.0905162	-0.0434665	-0.0819561
LOC113817644	turquoise	0.100617	0.0885238	0.060972	0.0257793
LOC113817648	turquoise	0.0259136	0.174088	0.0193404	-0.0751885
LOC113817688	blue	0.0908671	-0.0408149	0.0233395	0.161131
LOC113817689	turquoise	0.0465582	0.173289	0.0659449	-0.0486854
LOC113817691	turquoise	0.0613457	0.0843563	0.0434593	-0.00051645
LOC113817712	brown	0.0640672	0.0465352	0.0893944	0.034025
LOC113817727	turquoise	0.00656223	0.0531881	0.0144054	-0.0443757
LOC113817725	turquoise	0.0361214	0.121411	0.0183208	-0.0435191
LOC113817728	turquoise	0.0240879	0.0939645	0.0218059	-0.0329904
LOC113817752	turquoise	0.120588	0.228341	0.111516	-0.0587248
LOC113817756	turquoise	0.149132	0.0898458	0.118435	0.0123978
LOC113817782	blue	0.25133	-0.0256569	0.377743	0.33131
LOC113817797	turquoise	0.144372	0.10116	0.0895173	0.0732769
LOC113817801	turquoise	0.0931172	0.114514	0.0709987	-0.0146212
LOC113817808	brown	0.0733988	0.12796	0.169376	-0.00830683
LOC113817810	brown	0.0967591	0.0445461	0.169692	0.067303
LOC113817898	turquoise	0.106095	0.129856	0.0559066	-0.0233976
LOC113817901	brown	0.134939	0.0693707	0.13516	0.03358
LOC113817897	blue	0.0823782	-0.0149814	0.0638985	0.0959636
LOC113817904	turquoise	0.160144	0.145621	0.14974	0.0182531
LOC113817911	brown	0.074692	0.0118829	0.296616	0.150498
LOC113817924	turquoise	0.176224	0.212296	0.0890081	-0.0271882
LOC113817987	turquoise	0.106987	0.10824	0.114954	0.00357591
LOC113817999	blue	0.069086	-0.0188306	0.0555753	0.126384
LOC113818096	brown	0.190752	0.141566	0.308988	0.100964
LOC113818095	turquoise	0.0769303	0.0959159	0.0695599	0.0146568
LOC113818101	brown	0.0707592	-0.0125303	0.0978972	0.0825958
LOC113818107	turquoise	0.0303604	0.238576	0.0229	-0.105738
LOC113818112	turquoise	0.0873964	0.171225	0.0301015	-0.0485061
LOC113818119	turquoise	0.039678	0.100156	0.0402864	-0.0312603
LOC113818172	turquoise	0.0167737	0.161318	-0.02126	-0.0860891
LOC113818175	turquoise	0.0427517	0.0660783	0.00512627	-0.0142162
LOC113818212	blue	0.0916151	0.0157152	0.0506922	0.112084
LOC113818226	brown	0.166679	0.102586	0.184176	0.0640119
LOC113818238	turquoise	0.0277853	0.0617374	0.00785011	-0.0185565
LOC113818271	blue	0.14316	0.008113	0.0950902	0.173286
LOC113818336	turquoise	0.126966	0.242279	0.109764	-0.0173148
LOC113818332	turquoise	0.010432	0.141324	0.00959828	-0.0723487
LOC113818353	turquoise	0.0737241	0.106349	0.0589619	-0.00150488
LOC113818350	turquoise	0.0496709	0.160931	0.0381144	-0.0550232
LOC113818380	brown	0.15183	0.112888	0.178569	0.0529918
LOC113818471	turquoise	0.231698	0.307343	0.29584	-0.0413514
LOC113818480	turquoise	0.0599398	0.0532799	0.0377742	-0.00630218
LOC113818485	turquoise	0.117281	0.139531	0.0452983	-0.0206073
LOC113818517	turquoise	0.0356944	0.307263	0.0595887	-0.132231
LOC113818542	turquoise	0.120517	0.112327	0.107266	0.02446
LOC113818546	turquoise	0.0245764	0.0574791	-0.0183198	-0.0159605
LOC113818566	turquoise	0.0183068	0.377576	0.0715175	-0.163104
LOC113818583	brown	0.185365	0.0214501	0.13836	0.137669
LOC113818595	blue	0.0700078	-0.059042	0.0637639	0.155037
LOC113818647	turquoise	0.0274355	0.0713451	0.0127969	-0.0116653
LOC113818649	blue	0.182812	-0.0740178	0.0692853	0.301724
LOC113818694	turquoise	0.0607053	0.0798991	-0.0232035	0.0121462
LOC113818750	blue	0.0540842	-0.0096992	0.0160382	0.0662363
LOC113818783	brown	0.244695	0.0318651	0.337581	0.21385
LOC113818781	blue	0.0536648	-0.0194717	0.0250141	0.0772651
LOC113818826	blue	0.123502	-0.050531	0.0299335	0.196454
LOC113818852	turquoise	0.0315963	0.0614802	0.047775	-0.0339365
LOC113818882	turquoise	0.0341466	0.305829	0.0216773	-0.137854
LOC113818890	brown	0.0903901	0.0803103	0.173678	0.00503635
LOC113818894	turquoise	0.0623961	0.0551801	0.0427128	0.00785329
LOC113818908	turquoise	0.0273812	0.0518826	0.0271455	-0.0278157
LOC113818916	turquoise	0.0752722	0.212371	0.0798318	-0.0402728
LOC113818928	turquoise	0.0322896	0.0656175	0.0193468	-0.00630003
LOC113818927	blue	0.201566	-0.101356	0.12187	0.32884
LOC113818958	brown	0.245511	0.0650084	0.311118	0.162793
LOC113818964	brown	0.0611136	0.0496033	0.493561	0.117126
LOC113818962	turquoise	0.0646876	0.13794	0.0733545	-0.043559
LOC113818963	turquoise	0.02598	0.262563	-0.0194934	-0.114765
LOC113818987	turquoise	0.0867553	0.10093	0.0503001	0.0122132
LOC113818992	turquoise	0.0120366	0.0476759	-0.0314412	-0.0563028
LOC113819033	turquoise	0.0317942	0.0527804	0.040347	-0.0107649
LOC113819053	turquoise	0.068194	0.15193	0.0628095	-0.0710814
LOC113819055	turquoise	0.0464883	0.0780419	0.00217775	-0.0443177
LOC113819094	turquoise	0.137068	0.0858144	0.0871172	0.0354968
LOC113819183	turquoise	0.061819	0.0824534	0.060192	0.00451019
LOC113819185	turquoise	0.0769257	0.0892807	0.0909903	0.0151783
LOC113819187	turquoise	0.0240703	0.162095	0.000180832	-0.0808562
LOC113819210	blue	0.100018	-0.00401705	0.0799926	0.135704
LOC113819217	brown	0.0978048	0.0260656	0.0937541	0.0307135
LOC113819302	turquoise	0.0263411	0.0826719	0.0282545	-0.0247317
LOC113819339	turquoise	0.0810941	0.151958	-0.0665548	-0.015158
LOC113819336	blue	0.118621	0.00678776	0.065323	0.104939
LOC113819342	blue	0.0683308	0.0017644	0.0572283	0.0908251
LOC113819437	turquoise	0.0574924	0.27248	0.0652411	-0.106485
LOC113819439	brown	0.0747541	0.030536	0.0747625	0.0460778
LOC113819441	brown	0.0709589	0.0365513	0.120927	0.0436569
LOC113819444	turquoise	0.0135958	0.101225	0.0331	-0.0335457
LOC113819452	turquoise	0.0949726	0.0844628	0.0559182	0.0371499
LOC113819453	turquoise	0.084316	0.164408	0.154233	-0.014576
LOC113819467	brown	0.0914468	0.0273759	0.0839578	0.0487172
LOC113819485	turquoise	0.0847806	0.161227	0.00230627	-0.11431
LOC113819491	turquoise	0.0580981	0.0614404	0.0159242	-0.00832503
LOC113819518	turquoise	0.0557708	0.154163	0.0235107	-0.0496045
LOC113819522	turquoise	0.0457634	0.0726408	0.0471141	0.00066075
LOC113819526	turquoise	0.0143549	0.063187	0.00631647	-0.0369907
LOC113819527	turquoise	0.0488053	0.0773152	0.0478272	0.0111176
LOC113819577	brown	0.162783	0.0472457	0.204461	0.109714
LOC113819584	brown	0.124072	0.0673394	0.149847	0.0491184
LOC113819661	turquoise	0.0204045	0.0699593	0.0177355	-0.0361329
LOC113819725	brown	0.113769	0.0772388	0.118423	0.047362
LOC113819738	brown	0.0940012	0.044797	0.094943	0.0480966
LOC113819791	turquoise	0.0322041	0.277889	0.0302422	-0.129459
LOC113819829	turquoise	0.0510139	0.0629087	0.0507625	8.08562e-05
LOC113819857	turquoise	0.191958	0.267798	0.267726	-0.0126586
LOC113819863	turquoise	0.0898393	0.0801825	0.0601958	0.0248322
LOC113819859	turquoise	0.0615539	0.0715984	0.0511622	-0.0047191
LOC113819864	turquoise	0.0857362	0.269953	0.324955	-0.0734962
LOC113819862	turquoise	0.0367707	0.068941	0.0207971	-0.0328385
LOC113819878	turquoise	0.0951271	0.166326	0.0527718	-0.0680584
LOC113819923	blue	0.160698	-0.0260619	0.0676079	0.165277
LOC113819921	turquoise	0.0544227	0.257148	0.0575108	-0.0961728
LOC113819906	turquoise	0.0472873	0.0632911	0.0361141	0.00453414
LOC113819949	turquoise	0.145087	0.233856	0.119191	-0.024041
LOC113819954	turquoise	0.0395358	0.0687231	0.0436154	-0.0180673
LOC113819953	turquoise	0.107133	0.101836	0.0896884	0.0165175
LOC113819958	turquoise	0.0504397	0.107868	0.0445145	-0.0207712
LOC113819971	turquoise	0.00840623	0.0474469	-0.0120314	-0.0281025
LOC113819976	turquoise	0.0250732	0.0550119	-0.0247426	-0.043686
LOC113819995	turquoise	0.124492	0.212281	0.204757	0.00505386
LOC113819999	turquoise	0.0218777	0.0533427	0.0212594	-0.00832798
LOC113820016	brown	0.10875	0.0289582	0.125089	0.0727089
LOC113820063	turquoise	0.0362869	0.063023	0.0276181	-0.00821008
LOC113820082	turquoise	0.0481285	0.0853267	0.0481319	-0.0166385
LOC113820081	blue	0.0849037	-0.00913748	0.0376828	0.173469
LOC113820086	turquoise	0.121559	0.102856	0.0676516	0.0458813
LOC113820089	turquoise	0.101911	0.107688	0.0947125	0.0203229
LOC113820097	turquoise	0.0498606	0.0727014	0.0442478	-0.0157028
LOC113820125	blue	0.217649	0.065397	0.0973634	0.212901
LOC113820123	brown	0.173323	0.0493204	0.190431	0.0717941
LOC113820131	turquoise	0.0267548	0.0692082	0.00119214	-0.0232417
LOC113820190	brown	0.140296	0.0261816	0.116227	0.105723
LOC113820204	turquoise	0.0308807	0.0458889	-0.00271114	-0.0295424
LOC113820210	turquoise	0.0509586	0.0727417	0.0367347	-0.011936
LOC113820237	turquoise	0.0478826	0.0591995	0.0315086	0.00332967
LOC113820236	brown	0.104724	0.0569277	0.0930069	0.0716736
LOC113820244	turquoise	0.044921	0.150115	0.0315507	-0.0497438
LOC113820250	blue	0.166437	0.0250056	0.120483	0.186513
LOC113820296	turquoise	0.147055	0.294374	0.0847804	-0.0360787
LOC113820299	turquoise	0.0774508	0.133964	0.0427679	-0.00490727
LOC113820297	brown	0.100346	0.0925712	0.137089	0.0453308
LOC113820330	blue	0.0997327	0.0362245	0.10943	0.128112
LOC113820333	blue	0.0873674	-0.0765828	0.0154639	0.194039
LOC113820343	turquoise	0.0240692	0.141502	0.0151471	-0.0383118
LOC113820347	blue	0.124386	0.0105433	0.0497294	0.13003
LOC113820366	turquoise	0.0811515	0.0659344	0.0429843	0.0228385
LOC113820365	brown	0.207457	0.100024	0.122284	0.10235
LOC113820416	turquoise	0.0636733	0.191587	0.0271018	-0.0718966
LOC113820435	turquoise	0.0238639	0.048042	0.0159583	-0.0237805
LOC113820474	turquoise	0.0226861	0.0554703	0.0201037	-0.0254199
LOC113820536	turquoise	0.045284	0.0703591	0.0696043	-0.0111091
LOC113820584	turquoise	0.0360365	0.115218	0.0576052	-0.0272114
LOC113820588	turquoise	0.0113603	0.215573	0.00105674	-0.104505
LOC113820591	turquoise	0.0103666	0.0676633	0.00477159	-0.0291458
LOC113820598	turquoise	0.0576411	0.097243	0.0736609	-0.0140681
LOC113820639	turquoise	0.0300844	0.170296	0.0222569	-0.0694046
LOC113820651	turquoise	0.150979	0.175946	0.118115	0.00619185
LOC113820665	turquoise	0.11541	0.092914	0.0842086	0.0312088
LOC113820690	turquoise	0.106749	0.112216	0.0639011	0.0102595
LOC113820718	turquoise	0.0270317	0.0822998	-0.023342	-0.0550654
LOC113820732	blue	0.0373447	-0.0689968	-0.0166695	0.130172
LOC113820737	turquoise	0.0561767	0.152961	0.0389288	-0.0336998
LOC113820725	turquoise	0.013038	0.0495805	0.000410421	-0.0297665
LOC113820748	turquoise	0.0394077	0.112011	0.0258094	-0.0246974
LOC113820744	turquoise	0.0352391	0.0556983	0.0134951	-0.0156305
LOC113820765	turquoise	0.11936	0.130734	0.097132	0.0238037
LOC113820764	turquoise	0.113078	0.0945052	0.0673196	0.00406747
LOC113820781	turquoise	0.0945239	0.179669	0.106036	0.0010578
LOC113820782	blue	0.0589643	0.00457903	0.0464419	0.096218
LOC113820812	turquoise	0.083574	0.205024	0.0684673	-0.0495698
LOC113820819	turquoise	0.142907	0.117036	0.0756525	0.0219347
LOC113820839	turquoise	0.0188427	0.0587277	0.0215611	-0.0393008
LOC113820861	turquoise	0.0513824	0.0706426	0.0475283	-0.0139772
LOC113820870	turquoise	0.0198971	0.274509	0.0002481	-0.144587
LOC113820871	turquoise	0.0283598	0.34937	0.0096358	-0.184533
LOC113820868	turquoise	0.0273738	0.0911956	0.0311338	-0.0428006
LOC113820946	blue	-0.0184725	-0.0464882	0.225583	0.214291
LOC113820954	turquoise	0.16588	0.141216	0.10532	0.00318355
LOC113820949	turquoise	0.0546903	0.309033	0.0130114	-0.106497
LOC113820975	turquoise	0.018998	0.102123	0.0183448	-0.0468305
LOC113820989	turquoise	0.035506	0.0786744	0.0201246	-0.0111463
LOC113821016	blue	0.0832347	-0.0162144	0.0488642	0.114662
LOC113821004	brown	0.195922	0.0334788	0.157957	0.19551
LOC113821020	blue	0.125532	-0.0237402	0.0641554	0.201122
LOC113821023	turquoise	0.0570144	0.0813106	0.0373305	-0.014309
LOC113821030	blue	0.102061	-0.021736	0.082284	0.141634
LOC113821042	turquoise	0.0520384	0.0717203	0.036433	0.00930691
LOC113821048	turquoise	0.0159557	0.0688162	0.00908659	-0.0360839
LOC113821066	turquoise	0.027903	0.108689	0.0350238	-0.0508621
LOC113821075	turquoise	0.0262503	0.129285	0.0458624	-0.0464833
LOC113821079	blue	0.0969165	-0.0814136	0.106536	0.210041
LOC113821104	blue	0.0840435	-0.00780395	0.0498982	0.130939
LOC113821090	turquoise	0.0264561	0.220826	0.0218516	-0.102687
LOC113821133	blue	0.109398	0.0756521	0.151211	0.164428
LOC113821185	blue	0.0462888	-0.044214	0.0446879	0.125167
LOC113821209	turquoise	0.0514729	0.0768345	0.0582049	-0.00391438
LOC113821217	brown	0.182088	0.0714849	0.244009	0.116187
LOC113821227	brown	0.0642916	0.0787578	0.346004	0.0564026
LOC113821228	brown	0.0806338	0.109092	0.39036	0.0604723
LOC113821220	turquoise	0.0441387	0.124895	0.0459643	-0.0468066
LOC113821224	turquoise	0.0382489	0.0672799	0.0519968	-0.0160654
LOC113821296	turquoise	0.0556804	0.0753794	0.0360402	-0.020291
LOC113821293	turquoise	0.104174	0.0886738	0.0975114	0.0614889
LOC113821322	turquoise	0.0228086	0.113679	7.0803e-06	-0.0511972
LOC113821323	turquoise	0.0144264	0.203925	-0.0322508	-0.114245
LOC113821353	blue	0.0837752	-0.0204431	0.0762649	0.159592
LOC113821366	turquoise	0.0498882	0.13566	-0.0455017	-0.0661614
LOC113821361	turquoise	0.0359021	0.143652	0.0118068	-0.053906
LOC113821394	blue	0.114463	0.0134352	0.0836859	0.145676
LOC113821387	blue	0.104147	-0.0872455	0.0298227	0.239096
LOC113821397	blue	0.0130622	-0.144017	0.105978	0.269752
LOC113821402	brown	0.103707	0.0320915	0.382046	0.183392
LOC113821415	turquoise	0.0532613	0.0787412	0.0668591	-0.00622605
LOC113821405	brown	0.0875984	0.0382546	0.173625	0.0819462
LOC113821440	blue	0.131514	-0.182081	0.0351662	0.46499
LOC113821439	turquoise	0.0707628	0.0789257	0.0488529	-0.0044085
LOC113821480	brown	0.0379208	0.0451964	0.0574068	-0.0103339
LOC113821481	turquoise	0.0187269	0.044992	0.00952123	-0.0203281
LOC113821498	turquoise	0.0396896	0.0555315	0.019026	-0.0151257
LOC113821594	blue	0.196494	-0.025615	0.129825	0.264613
LOC113821590	turquoise	0.0990465	0.242447	0.128381	-0.0521095
LOC113821591	turquoise	0.0201229	0.0611939	-0.025599	-0.0557172
LOC113821642	turquoise	0.0534429	0.0986715	0.0679652	-0.0282893
LOC113821644	turquoise	0.0786477	0.196379	0.0449765	-0.0516781
LOC113821648	blue	0.0603957	-0.0329685	0.0396284	0.131659
LOC113821650	turquoise	0.0677005	0.122654	0.0419618	-0.0204323
LOC113821699	turquoise	0.0995406	0.110291	0.052509	0.00525891
LOC113821701	turquoise	0.0310225	0.0867947	0.018498	-0.0251256
LOC113821713	turquoise	0.0551272	0.0673572	0.048078	-0.010638
LOC113821722	turquoise	0.0869392	0.145584	0.0821016	-0.00959186
LOC113821743	turquoise	0.0981681	0.193089	0.0943692	-0.0385784
LOC113821773	turquoise	0.0131643	0.105373	0.00176276	-0.0598575
LOC113821880	brown	0.0884078	0.0611687	0.103341	0.00296538
LOC113821890	turquoise	0.0399417	0.09298	0.036188	-0.0395861
LOC113821983	turquoise	0.0211733	0.0867434	0.00887082	-0.0213045
LOC113821987	brown	0.228117	0.0855844	0.195638	0.11355
LOC113822031	turquoise	0.0256255	0.303361	0.0308934	-0.150866
LOC113822045	blue	0.0931609	-0.0137986	0.0584545	0.145381
LOC113822077	brown	0.0759161	0.0579502	0.104945	0.0302661
LOC113822082	turquoise	0.02925	0.0562122	0.0381236	-0.00304349
LOC113822103	brown	0.16796	0.0409337	0.22702	0.126183
LOC113822128	turquoise	0.0342065	0.0716216	0.0332189	-0.0185913
LOC113822156	brown	0.0969174	0.0826467	0.115891	0.0436774
LOC113822178	turquoise	0.0817407	0.157497	0.0810572	-0.00439775
LOC113822175	turquoise	0.0897468	0.208434	0.102887	-0.0554446
LOC113822153	turquoise	0.0286227	0.218148	0.0104973	-0.098006
LOC113822189	turquoise	0.0511923	0.0561968	0.0351501	0.00163619
LOC113822195	turquoise	0.0260444	0.0968025	0.0216068	-0.041673
LOC113822211	turquoise	0.0944449	0.228658	0.0233221	-0.0594058
LOC113822287	turquoise	0.0582164	0.142988	0.00838802	-0.0544544
LOC113822322	turquoise	0.053641	0.0614334	0.0315002	-0.0134785
LOC113822371	brown	0.0847737	-0.0113681	0.109941	0.0928767
LOC113822410	turquoise	0.056366	0.0957055	0.0798453	-0.00703081
LOC113822463	turquoise	0.037639	0.0959426	0.0250441	-0.0223856
LOC113822491	turquoise	0.16551	0.167981	0.0982936	0.0635362
LOC113822492	brown	0.155377	0.101219	0.141788	0.0625986
LOC113822609	brown	0.170338	0.0674596	0.155196	0.12141
LOC113822600	turquoise	0.0418093	0.061634	0.0248845	0.00188459
LOC113822605	turquoise	0.0661696	0.0967011	0.0196298	-0.0411776
LOC113822623	turquoise	0.0224475	0.0515521	0.00295034	-0.0195171
LOC113822630	turquoise	0.0194816	0.138242	-0.0248982	-0.0739516
LOC113822653	turquoise	0.0672107	0.186453	0.0555072	-0.0663273
LOC113822721	turquoise	0.120141	0.186915	0.0730977	-0.0155122
LOC113822763	turquoise	0.0311258	0.110226	0.0385369	-0.0418882
LOC113822796	blue	0.0649925	-0.0477108	0.0603521	0.140532
LOC113822882	turquoise	0.117068	0.115133	0.0845697	0.0118545
LOC113822902	brown	0.069992	-0.00951835	0.0942285	0.0703929
LOC113822941	turquoise	0.0294099	0.0598759	0.0153076	-0.00906746
LOC113822931	turquoise	0.0731923	0.0678638	0.0511508	0.00913688
LOC113822943	turquoise	0.107175	0.0638294	0.0296154	0.0101666
LOC113822946	turquoise	0.0839159	0.103362	0.0992232	-0.0110827
LOC113822949	turquoise	0.0952058	0.21122	0.149792	-0.0670915
LOC113822957	turquoise	0.033912	0.055215	-0.00507791	-0.00169845
LOC113822976	turquoise	0.0678524	0.102775	0.070744	-0.011145
LOC113823000	turquoise	0.0216788	0.0337557	-0.0380641	-0.0288649
LOC113823052	turquoise	0.0542461	0.0714321	0.0261106	0.00724781
LOC113823071	turquoise	0.0512049	0.0724688	0.0429286	-0.00467954
LOC113823145	blue	0.0475048	-0.117642	0.00892432	0.232126
LOC113823200	turquoise	0.0741765	0.193347	0.0723782	-0.0524145
LOC113823250	brown	0.0469808	0.0239861	0.0837874	0.0105255
LOC113823261	turquoise	0.0309028	0.189458	0.0132925	-0.0835059
LOC113823266	blue	0.180825	-0.0120374	0.128016	0.208568
LOC113823271	turquoise	0.172122	0.288278	0.180841	0.00740371
LOC113823296	turquoise	0.0614164	0.0660451	0.0489115	0.000215
LOC113823326	turquoise	0.0607904	0.0689006	0.0285221	-0.0208819
LOC113823352	turquoise	0.00268921	0.0399778	-0.0332742	-0.0449313
LOC113823360	brown	0.101247	0.0622453	0.101786	0.0221704
LOC113823354	turquoise	0.0438267	0.0704671	0.0411716	-0.0330066
LOC113823374	turquoise	0.042533	0.0836104	0.0390397	-0.0119477
LOC113823376	turquoise	0.0289117	0.0883354	0.0220631	-0.032796
LOC113823431	brown	0.0850802	0.0764777	0.149072	0.00244995
LOC113823441	turquoise	0.0369549	0.0726722	0.0151216	-0.0290407
LOC113823459	turquoise	0.0548088	0.0605379	0.0500963	-0.0056805
LOC113823488	turquoise	0.0622838	0.104977	0.0208264	-0.0071956
LOC113823525	brown	0.129455	0.0356407	0.324015	0.170574
LOC113823527	brown	0.202003	0.0558806	0.18131	0.0964165
LOC113823504	brown	0.131721	0.100635	0.298644	0.0527938
LOC113823506	turquoise	0.099156	0.183376	0.17684	-0.0173799
LOC113823507	turquoise	0.0699439	0.0924296	0.0444483	-0.0134169
LOC113823522	turquoise	0.0389091	0.135759	0.0178743	-0.0471932
LOC113823543	turquoise	0.0282009	0.323806	0.00445032	-0.173192
LOC113823538	turquoise	0.0507801	0.100003	-0.062677	-0.0124846
LOC113823545	turquoise	0.039901	0.055555	0.0340042	-0.0159177
LOC113823550	turquoise	0.143876	0.152279	0.145069	-0.0383635
LOC113823589	turquoise	0.0546468	0.0729371	0.0367907	0.00308219
LOC113823592	brown	0.14139	0.092936	0.192579	0.0748249
LOC113823636	blue	0.0381197	-0.0347934	0.00427776	0.0950694
LOC113823673	blue	0.0757455	-0.0194917	0.120198	0.153436
LOC113823676	turquoise	0.0369922	0.190583	0.034376	-0.0738253
LOC113823679	turquoise	0.0555119	0.177367	0.0851645	-0.0539614
LOC113823675	blue	0.0455664	-0.0253713	0.0735333	0.0990608
LOC113823745	turquoise	0.0894975	0.193479	0.0803711	-0.0414426
LOC113823748	turquoise	0.114518	0.18211	0.113486	-0.0334424
LOC113823755	turquoise	0.15316	0.0951767	0.0464947	0.0213591
LOC113823781	blue	0.0767133	-0.0202703	0.0208589	0.106698
LOC113823787	turquoise	0.056115	0.0841505	0.0723752	-0.0121804
LOC113823789	turquoise	0.030381	0.0607039	0.0188127	-0.0250603
LOC113823839	turquoise	0.0193075	0.107342	0.0149357	-0.0453013
LOC113823852	turquoise	0.075824	0.0636497	0.0204103	-0.00305519
LOC113823857	turquoise	0.0764841	0.104953	0.0563379	-0.007155
LOC113823854	turquoise	0.0716769	0.0888103	0.0660962	-0.000831455
LOC113823844	turquoise	0.0397472	0.102961	0.0208435	-0.0440068
LOC113823879	brown	0.0474963	0.0975551	0.112983	-0.0300885
LOC113823895	brown	0.144526	0.0720947	0.193196	0.0927254
LOC113823884	turquoise	0.0239884	0.0743657	0.00930329	-0.0202668
LOC113823908	blue	0.118159	-0.000835951	0.0736628	0.123593
LOC113823934	turquoise	-0.123147	0.416744	-0.440323	-0.634102
LOC113823945	turquoise	0.00963511	0.0621649	-0.131573	-0.115239
LOC113823960	turquoise	0.0486187	0.0646623	0.0354093	-0.00532204
LOC113823977	turquoise	0.196229	0.174447	0.102198	0.031448
LOC113824055	turquoise	0.0424687	0.062006	0.0442975	-0.0132012
LOC113824054	turquoise	0.0251559	0.104628	-0.0277905	-0.0648438
LOC113824060	turquoise	0.180428	0.182974	0.0917508	-0.00537331
LOC113824065	brown	0.0978743	0.144465	0.211678	0.0462675
LOC113824083	turquoise	0.0521178	0.060612	0.067484	-0.00381935
LOC113824162	brown	0.0714272	0.1118	0.260835	-0.012138
LOC113824166	brown	0.102002	0.113658	0.427753	0.0799823
LOC113824170	turquoise	0.0384665	0.122222	0.0454149	-0.0529868
LOC113824244	turquoise	0.0254487	0.131415	0.02302	-0.0512337
LOC113824241	turquoise	0.0111779	0.0522621	0.0144	-0.0235483
LOC113824281	blue	0.121839	0.0315478	0.0388878	0.151158
LOC113824335	turquoise	0.0705557	0.415939	0.142882	-0.15449
LOC113824408	turquoise	0.0193764	0.0780128	-0.0150545	-0.0443561
LOC113824421	blue	0.244933	0.0161509	0.128451	0.310144
LOC113824430	blue	0.082625	-0.0350691	0.0720841	0.132523
LOC113824468	turquoise	0.0420791	0.073431	0.0204454	-0.0144453
LOC113824541	brown	0.0772672	0.0286411	0.0796236	0.0461613
LOC113824578	turquoise	0.0544622	0.166898	0.0954579	-0.0589483
LOC113824580	turquoise	0.0996905	0.119246	0.104926	0.0219914
LOC113824618	turquoise	0.0950004	0.110188	0.10847	0.0072706
LOC113824663	turquoise	0.0354876	0.0735591	0.0323457	-0.0178519
LOC113824643	blue	0.0695641	-0.0842159	0.018486	0.21218
LOC113824742	turquoise	0.0527696	0.0512076	-0.00422784	0.00715895
LOC113824769	turquoise	0.0703978	0.0647005	0.0701998	-0.00775821
LOC113824800	brown	0.0831196	0.109348	0.362179	0.0366278
LOC113824893	turquoise	0.0432018	0.0688354	0.0529134	-0.0180185
LOC113824896	turquoise	0.0245838	0.198834	0.0263928	-0.079145
LOC113824921	turquoise	0.0328018	0.0809291	0.0489868	-0.0385275
LOC113824983	blue	0.0372188	-0.0448995	-0.00607837	0.091028
LOC113825049	turquoise	0.0913527	0.0861195	0.0122834	0.0184598
LOC113825058	turquoise	0.0390473	0.0743218	0.0480928	-0.0170543
LOC113825066	turquoise	0.0557002	0.10691	0.0462405	-0.0231202
LOC113825170	turquoise	0.0633283	0.0621821	0.0355889	0.0122946
LOC113825159	turquoise	0.052274	0.0838022	0.0386547	-0.0399899
LOC113825174	turquoise	0.0283583	0.0709846	0.0162953	-0.0182174
LOC113825175	brown	0.116817	0.0379207	0.134417	0.0885744
LOC113825351	turquoise	0.145898	0.192517	0.18328	0.0228137
LOC113825352	brown	0.0483384	0.0744706	0.087861	-0.00152056
LOC113825373	turquoise	0.139346	0.242217	0.0614544	-0.0155465
LOC113825475	turquoise	0.123058	0.177294	0.0147895	-0.0207224
LOC113825472	turquoise	0.0470319	0.101762	0.093208	-0.0227842
LOC113825509	turquoise	0.0226439	0.069629	0.0108764	-0.0301294
LOC113825518	turquoise	0.061541	0.0937801	0.0490345	0.0157875
LOC113825517	brown	0.0947526	0.0843102	0.0925575	0.0310567
LOC113825585	blue	0.107365	-0.0516856	0.0233402	0.202455
LOC113825609	blue	0.113208	-0.154591	0.0239512	0.407419
LOC113825635	turquoise	0.0227433	0.0775263	-0.0515566	-0.0599279
LOC113825629	turquoise	0.0483798	0.0892641	0.0197784	-0.00833855
LOC113825716	turquoise	0.106471	0.202161	0.036898	-0.0233057
LOC113825738	turquoise	0.116485	0.317769	0.356601	-0.119513
LOC113825751	turquoise	0.0194464	0.0495101	0.0050883	-0.0221245
LOC113825752	turquoise	0.00726662	0.0511093	-0.00528363	-0.0282683
LOC113825776	blue	0.156907	-0.0682448	0.193229	0.270708
LOC113825784	turquoise	0.0689086	0.135854	0.0857001	-0.0114234
LOC113825790	brown	0.0971654	0.064839	0.0996108	0.013658
LOC113825783	turquoise	0.0631518	0.120771	0.0772561	-0.00669891
LOC113825789	turquoise	0.0352571	0.0581613	0.0378474	-0.0133085
LOC113825827	turquoise	0.0695845	0.0675521	0.0368187	0.00692955
LOC113825830	turquoise	0.0537873	0.054967	-0.00771439	0.000730673
LOC113825856	turquoise	0.0256782	0.0779454	-0.0307784	-0.0460603
LOC113825876	turquoise	0.0464146	0.0773095	0.015684	-0.0120595
LOC113825875	turquoise	0.048381	0.0968885	0.0436713	-0.0173471
LOC113825931	turquoise	0.0952398	0.112684	0.0381946	-0.00245246
LOC113825996	brown	0.148009	0.0452002	0.131839	0.116648
LOC113826010	brown	0.131552	0.0748916	0.141029	0.0700284
LOC113826021	brown	0.149331	0.0191834	0.134933	0.147731
LOC113826030	brown	0.116896	0.0790086	0.104607	0.0316289
LOC113826037	brown	0.0418872	0.0181149	0.138671	0.0499453
LOC113826038	turquoise	0.00153605	0.10385	0.013314	-0.0412989
LOC113826047	turquoise	0.0456323	0.0936113	0.0621439	-0.0392848
LOC113826043	turquoise	0.0386908	0.0793269	0.0369008	-0.0346212
LOC113826048	turquoise	0.0324078	0.0667747	0.0324603	-0.0241837
LOC113826174	turquoise	0.0330663	0.16349	0.0296398	-0.0596937
LOC113826188	turquoise	0.110996	0.369055	0.258653	-0.176999
LOC113826196	turquoise	0.0423176	0.157229	0.0437152	-0.054903
LOC113826212	turquoise	0.0535488	0.145034	0.0412363	-0.0293228
LOC113826208	brown	0.0957143	0.0629689	0.110538	0.0384353
LOC113826211	brown	0.135399	0.0690875	0.186845	0.0276502
LOC113826207	brown	0.0819349	0.0457937	0.10624	0.0457383
LOC113826216	turquoise	0.0509574	0.0897973	0.0353071	-0.0118612
LOC113826253	turquoise	0.0401182	0.234153	0.025	-0.0971728
LOC113826295	turquoise	0.0260384	0.0953162	0.0224866	-0.0372459
LOC113826313	turquoise	0.0511926	0.080631	0.055081	0.00299709
LOC113826345	turquoise	0.121803	0.103362	0.0905803	0.0183501
LOC113826375	blue	0.0595067	-0.0567159	0.0387434	0.146743
LOC113826338	blue	0.0513248	-0.0357606	0.00836522	0.136449
LOC113826366	brown	0.147129	0.0773462	0.377749	0.110625
LOC113826358	turquoise	0.0585579	0.361956	0.0755593	-0.183568
LOC113826407	brown	0.143651	0.0808614	0.22396	0.0509737
LOC113826408	brown	0.100375	0.0345599	0.353369	0.108111
LOC113826424	blue	0.0660615	-0.0586956	-0.00374198	0.167225
LOC113826471	turquoise	0.0458753	0.0576103	0.0270032	0.000534795
LOC113826502	turquoise	0.0362618	0.0663165	0.0232428	-0.00593356
LOC113826550	turquoise	0.0861068	0.101344	0.0550108	0.0161615
LOC113826562	turquoise	0.0493381	0.0602663	-0.00271114	-0.00969031
LOC113826604	turquoise	0.0244321	0.146304	0.00335575	-0.0560951
LOC113826605	turquoise	0.0567857	0.123385	0.0333071	-0.045211
LOC113826625	turquoise	0.0981728	0.0671196	0.091546	0.0258078
LOC113826646	turquoise	0.187654	0.110702	0.110047	-0.0143475
LOC113826653	turquoise	0.074544	0.0633674	0.0451189	-0.000890421
LOC113826678	turquoise	0.0176057	0.113808	0.012057	-0.0497015
LOC113826729	turquoise	0.0534938	0.0878215	0.0428848	-0.0147686
LOC113826740	turquoise	0.17416	0.102813	0.0565801	0.0793673
LOC113826774	brown	0.0508813	0.0549734	0.0653212	0.000302307
LOC113826778	turquoise	0.160374	0.264287	0.0743028	-0.017207
LOC113826776	turquoise	0.0421572	0.0811234	0.0308068	-0.029498
LOC113826801	brown	0.0945437	0.0807131	0.476858	0.0797232
LOC113826815	turquoise	0.101833	0.136432	0.0724406	0.00898526
LOC113826845	turquoise	0.205371	0.130559	0.129916	0.0710307
LOC113826856	blue	0.0668389	-0.00591316	0.0355488	0.0992556
LOC113826869	turquoise	-0.0094494	0.324833	-0.239983	-0.392896
LOC113826864	turquoise	0.00128252	0.311922	-0.225191	-0.369067
LOC113826862	turquoise	0.0363731	0.25854	-0.00526458	-0.122508
LOC113826925	turquoise	0.0873654	0.188496	0.0610837	-0.067373
LOC113826960	brown	0.186827	0.0321573	0.226718	0.155762
LOC113826962	turquoise	0.197177	0.2785	0.263734	0.0335172
LOC113826971	brown	0.121805	0.022165	0.165402	0.0948489
LOC113826972	turquoise	0.0199502	0.0803002	0.0233401	-0.0388688
LOC113826974	turquoise	0.0666092	0.220139	0.0803632	-0.0826566
LOC113827088	blue	0.129027	-0.0341954	0.0396854	0.207401
LOC113827112	turquoise	0.0588468	0.149466	0.0112305	-0.0405147
LOC113827162	turquoise	0.0413798	0.185662	0.0190207	-0.073504
LOC113827183	turquoise	0.0860975	0.127914	0.0830093	-0.00555411
LOC113827173	blue	0.0809618	-0.0494035	0.0132741	0.130158
LOC113827204	turquoise	0.0687148	0.129624	0.0495432	-0.0416654
LOC113827221	blue	0.028225	-0.02185	0.0102225	0.0873388
LOC113827259	turquoise	0.0693932	0.0911412	0.0876921	-0.0158567
LOC113827271	turquoise	0.0897177	0.121166	0.137124	-0.0186854
LOC113827272	turquoise	0.0518362	0.0746552	0.0367631	-0.0464585
LOC113827288	turquoise	0.0877511	0.0919314	0.0896466	-0.0130765
LOC113827328	turquoise	0.107846	0.22427	0.15714	-0.0608204
LOC113827332	turquoise	0.152336	0.217697	0.0770242	-0.0886049
LOC113827377	turquoise	0.0528871	0.087927	0.0426922	-0.0131336
LOC113827372	blue	0.16703	0.0315128	0.18303	0.211697
LOC113827409	turquoise	0.0697965	0.110173	0.0510266	-0.00893989
LOC113827463	turquoise	0.0597654	0.0734162	0.0486576	-0.00706993
LOC113827475	blue	0.0739592	0.00552305	0.048827	0.125858
LOC113827559	turquoise	0.0461801	0.114204	0.0612491	-0.0304962
LOC113827578	turquoise	0.124884	0.197063	0.130558	-0.0274132
LOC113827626	brown	0.10214	0.0633491	0.119904	0.0660284
LOC113827756	turquoise	0.0339133	0.13906	0.0337947	-0.0449079
LOC113827788	brown	0.132894	0.0481485	0.310805	0.228218
LOC113827782	turquoise	0.128991	0.148126	0.0354085	-0.0340472
LOC113827787	turquoise	0.0658318	0.257142	0.0539755	-0.107314
LOC113827779	turquoise	0.0365232	0.0570927	0.0312489	-0.0092208
LOC113827797	blue	0.202544	0.0289814	0.0748827	0.189553
LOC113827800	turquoise	0.0828808	0.106248	0.0186439	-0.0140422
LOC113827838	turquoise	0.111625	0.220378	-0.0488617	-0.184658
LOC113827822	turquoise	0.122587	0.103771	0.0965023	0.0465193
LOC113827891	brown	0.228787	0.0902327	0.153209	0.146462
LOC113827923	turquoise	0.123347	0.138975	0.0352766	0.0157145
LOC113827953	brown	0.115871	0.0999495	0.125582	0.0491348
LOC113827976	brown	0.192597	0.114129	0.219788	0.134982
LOC113827963	turquoise	0.0442908	0.14343	0.0257227	-0.0656917
LOC113827965	brown	0.0595648	0.0474518	0.0762772	-0.0123628
LOC113827980	turquoise	0.104354	0.116386	0.0447621	0.0167605
LOC113828014	turquoise	0.0487275	0.0862663	0.0415937	-0.0180564
LOC113828046	turquoise	0.150103	0.258621	0.147136	-0.0704433
LOC113828082	blue	0.130397	-0.118614	0.0824602	0.388689
LOC113828091	brown	0.124442	0.0661698	0.195426	0.0402103
LOC113828142	turquoise	0.015808	0.0422318	0.037318	-0.0199068
LOC113828172	turquoise	0.0986922	0.220479	0.136556	-0.0781638
LOC113828236	blue	0.15078	0.0372369	0.0481833	0.169943
LOC113828240	turquoise	0.0446688	0.0775793	0.0291854	-0.0195217
LOC113828251	blue	0.0376018	-0.0735622	-0.00708521	0.184637
LOC113828313	turquoise	0.0564263	0.111887	0.0317229	-0.0347176
LOC113828345	brown	0.0995467	0.0701278	0.457442	0.110559
LOC113828334	blue	0.073015	-0.00138699	0.0396845	0.0884709
LOC113828333	turquoise	0.135351	0.108089	0.0670822	0.0141447
LOC113828351	turquoise	0.0378472	0.0631202	0.0486098	-0.0046481
LOC113828386	blue	0.0416178	-0.107526	0.00751364	0.222072
LOC113828392	turquoise	0.020246	0.128381	-0.0811438	-0.0542733
LOC113828414	turquoise	0.154677	0.0924368	0.0460098	0.0580801
LOC113828412	turquoise	0.0325593	0.0634601	0.0145684	-0.0199635
LOC113828425	turquoise	0.059664	0.0794933	0.0590575	-0.0108278
LOC113828430	turquoise	0.0561604	0.329997	0.0547584	-0.184147
LOC113828445	blue	0.0898439	-0.0236683	0.0567002	0.145813
LOC113828518	turquoise	0.0400025	0.227657	0.26881	-0.0947619
LOC113828517	turquoise	0.0671396	0.117282	0.0679319	-0.0406201
LOC113828536	turquoise	0.00867523	0.119215	0.000820625	-0.0683171
LOC113828546	brown	0.0694271	0.0847032	0.380583	0.0646025
LOC113828584	turquoise	0.0726433	0.102026	0.0755453	0.0269432
LOC113828579	turquoise	0.00728756	0.0432694	0.000173113	-0.0300059
LOC113828575	turquoise	0.0641473	0.0644112	0.0188307	-0.00397614
LOC113828597	turquoise	0.0281849	0.0469973	0.0168261	-0.0263391
LOC113828657	turquoise	0.0168769	0.282214	-0.0133971	-0.136647
LOC113828659	turquoise	-0.021516	0.406355	0.0375326	-0.253255
LOC113828640	turquoise	0.0796745	0.0413673	-0.00965582	-0.0390373
LOC113828660	brown	0.14532	0.0744172	0.124725	0.100261
LOC113828689	turquoise	0.187452	0.144002	0.0851066	0.0586138
LOC113828698	turquoise	0.0401504	0.412298	0.0152398	-0.234217
LOC113828726	brown	0.143687	0.0120809	0.134658	0.127598
LOC113828758	turquoise	0.0908904	0.0834061	-0.0820788	-0.0907164
LOC113828822	brown	0.204518	0.0638334	0.220988	0.224022
LOC113828829	turquoise	0.180565	0.144472	0.0503256	-0.00705114
LOC113828824	turquoise	0.16575	0.105817	0.0649929	0.0359844
LOC113828850	turquoise	0.0585508	0.176441	0.0825426	-0.0477267
LOC113828857	brown	0.0638762	0.017051	0.109271	0.0316862
LOC113828882	brown	0.167715	0.103128	0.25935	0.0913221
LOC113828887	turquoise	0.110398	0.195774	0.0820119	-0.0378688
LOC113828897	turquoise	0.0533983	0.191642	0.0730374	-0.0611627
LOC113828950	turquoise	0.1295	0.190255	0.14938	-0.00424394
LOC113828963	brown	0.0550645	0.117277	0.305497	0.0769103
LOC113828949	brown	0.103316	0.100977	0.133043	0.0349822
LOC113828961	brown	0.0996498	0.0610802	0.0809084	0.0404066
LOC113828951	turquoise	0.0950036	0.094597	0.00611786	0.00112041
LOC113828966	turquoise	0.0363475	0.0624477	0.0143778	-0.0149089
LOC113828986	turquoise	0.0844694	0.25589	0.0212747	-0.112485
LOC113828988	turquoise	0.0266229	0.0502292	0.0215547	-0.0196495
LOC113828978	brown	0.0645746	0.054349	0.116385	0.010179
LOC113829014	turquoise	0.00755777	0.0652134	-0.0413289	-0.0687763
LOC113829035	turquoise	0.157593	0.131391	0.11365	0.0216455
LOC113829055	turquoise	0.144465	0.0966124	0.0691699	0.0434412
LOC113829099	turquoise	0.0602576	0.0527419	0.0599036	-0.00385177
LOC113829101	turquoise	0.0261095	0.0953761	-0.0269134	-0.0251003
LOC113829113	turquoise	0.141907	0.253767	0.115508	-0.0342939
LOC113829111	brown	0.170278	0.0886693	0.204476	0.103898
LOC113829145	turquoise	0.000647319	0.0827893	-0.112823	-0.111132
LOC113829158	turquoise	0.0734764	0.0624937	0.0802838	0.016342
LOC113829163	blue	0.150305	-0.119384	0.152205	0.363934
LOC113829162	turquoise	0.0858238	0.0715339	0.0801257	0.0330826
LOC113829183	turquoise	0.0611858	0.169005	0.0403759	-0.0590837
LOC113829189	turquoise	0.069337	0.16148	0.0323902	-0.0667604
LOC113829195	turquoise	0.0619314	0.187087	-0.046625	-0.0759481
LOC113829226	brown	0.134183	0.0739337	0.163422	0.0745511
LOC113829282	brown	0.0924573	0.0446108	0.0838617	0.0376617
LOC113829287	brown	0.103308	0.131081	0.358207	-0.00017857
LOC113829363	turquoise	0.154132	0.321305	0.247763	-0.123856
LOC113829325	turquoise	0.136942	0.124977	0.0874636	0.0822027
LOC113829326	brown	0.0725802	0.152775	0.435301	-0.0122609
LOC113829329	brown	0.0826159	0.161134	0.400024	-0.000156374
LOC113829366	brown	0.128159	0.122562	0.245446	0.00956718
LOC113829324	blue	0.128024	-0.0281375	0.0657822	0.165138
LOC113829322	turquoise	0.0109921	0.0786904	-0.0213049	-0.0406432
LOC113829387	turquoise	0.213626	0.208856	0.210357	0.0535073
LOC113829384	brown	0.0859468	0.0752459	0.117873	0.0194991
LOC113829394	blue	0.12345	-0.102528	0.103586	0.311027
LOC113829398	turquoise	0.0289157	0.10443	0.0555065	-0.0465748
LOC113829431	turquoise	0.0466558	0.102598	0.10184	-0.0207967
LOC113829448	turquoise	0.051445	0.0783736	0.0321114	-0.0123453
LOC113829527	blue	0.0912152	-0.00552519	0.0377676	0.122914
LOC113829541	blue	0.0911796	-0.0526197	0.0480515	0.17555
LOC113829628	turquoise	0.0193342	0.111029	0.0512023	-0.041779
LOC113829621	turquoise	0.0548248	0.0588207	0.0272405	-0.0108396
LOC113829641	brown	0.126969	0.13741	0.39055	0.0744647
LOC113829642	turquoise	0.0357304	0.0507055	0.0457587	-0.0073069
LOC113829683	blue	0.128614	0.00707321	0.104218	0.146206
LOC113829789	blue	0.0481672	-0.0142851	0.0338722	0.0883072
LOC113829827	turquoise	0.0683669	0.0567392	-0.0169701	-0.0761997
LOC113829898	turquoise	0.0636344	0.097285	0.0560277	-0.0156782
LOC113829901	brown	0.177821	0.0755703	0.218304	0.129178
LOC113829903	turquoise	0.0185782	0.0958519	0.0398953	-0.021483
LOC113829940	turquoise	0.0349303	0.141072	0.022577	-0.0565173
LOC113829954	turquoise	0.143646	0.147064	0.135658	-0.000279699
LOC113829946	turquoise	0.0148073	0.137677	0.0453121	-0.04911
LOC113829996	brown	0.121203	0.0714687	0.19386	0.0464005
LOC113830011	blue	0.206982	0.0151441	0.117599	0.200927
LOC113830022	turquoise	0.0936214	0.277018	0.103227	-0.0678997
LOC113830023	turquoise	0.0577042	0.0949378	-0.00256017	-0.0435452
LOC113830033	blue	0.221027	-0.0546964	0.164606	0.340971
LOC113830059	turquoise	0.138236	0.186835	0.157124	0.000974434
LOC113830103	turquoise	0.160781	0.0787084	0.0854787	0.0487925
LOC113830140	turquoise	0.0443044	0.0626065	0.0275771	-0.00978813
LOC113830144	blue	0.123857	0.000357411	0.104085	0.165569
LOC113830345	turquoise	0.0633769	0.0647789	-0.00042877	-0.0146212
LOC113830332	turquoise	0.109891	0.120501	0.0749138	0.00126153
LOC113830328	turquoise	0.0229013	0.0596281	0.0215865	-0.0232784
LOC113830322	blue	0.0696004	0.000252136	0.0251228	0.104844
LOC113830368	brown	0.107554	0.0809864	0.411742	0.115307
LOC113830394	brown	0.193597	0.0526454	0.217164	0.139898
LOC113830389	turquoise	0.0614653	0.0892876	0.0179999	0.00590692
LOC113830379	turquoise	0.0510352	0.0810369	0.0331568	-0.0113346
LOC113830391	blue	0.109668	-0.159783	0.0205001	0.35865
LOC113830397	turquoise	0.0518665	0.139571	0.0568268	-0.0353514
LOC113830443	turquoise	0.0793005	0.251483	0.0779728	-0.0678057
LOC113830463	blue	0.0664253	-0.015116	0.0446325	0.122821
LOC113830504	turquoise	0.0386883	0.113737	-0.0356266	-0.0282732
LOC113830537	turquoise	0.0250273	0.0506304	0.036536	-0.0135845
LOC113830541	turquoise	0.0228736	0.0579916	0.0151527	-0.0184418
LOC113830590	brown	0.100597	0.0603182	0.103047	0.0522838
LOC113830605	turquoise	0.130733	0.164375	0.172338	0.0434038
LOC113799918	turquoise	-0.00859051	0.179566	-0.0111289	-0.0836459
LOC113799969	blue	0.202192	-0.183801	0.275399	0.501292
LOC113799985	blue	0.106312	-0.0190314	0.0445616	0.13611
LOC113800033	blue	0.169949	0.0155964	0.159784	0.21241
LOC113800031	turquoise	0.0196253	0.346878	0.0458112	-0.176679
LOC113800055	blue	0.0553033	-0.0269584	0.0269213	0.101697
LOC113800070	turquoise	0.0872564	0.0911266	0.0865908	0.0227519
LOC113800097	brown	0.153361	0.151927	0.241382	0.0989907
LOC113800098	turquoise	0.0398791	0.0695327	0.00903907	-0.0316904
LOC113800156	turquoise	0.0467043	0.0723661	0.0718483	-0.0110834
LOC113800158	blue	0.098544	-0.000954875	0.00533234	0.14986
LOC113800161	turquoise	0.107355	0.111239	0.115775	0.0292784
LOC113800162	turquoise	0.0375856	0.0573324	0.0402671	-0.0187388
LOC113800170	turquoise	0.0314829	0.0883162	0.0524186	-0.0321824
LOC113800223	turquoise	0.123305	0.121099	0.0892934	-0.0214277
LOC113800232	turquoise	0.0263135	0.392703	0.00421411	-0.207753
LOC113800265	turquoise	0.0870479	0.0991149	0.0321329	-0.0157872
LOC113800275	turquoise	0.10087	0.170017	0.0494628	-0.0399366
LOC113800274	turquoise	0.00587711	0.187016	-0.0141577	-0.122325
LOC113800333	turquoise	0.109673	0.171237	0.171077	-0.0178029
LOC113800348	blue	0.152516	-0.0182817	0.0925099	0.168952
LOC113800352	turquoise	0.036682	0.163843	0.0528696	-0.0670034
LOC113800353	turquoise	0.0197293	0.121032	0.0281095	-0.0668429
LOC113800362	blue	0.0858705	0.0121997	0.0622954	0.0851277
LOC113800373	turquoise	0.0138623	0.058894	0.0102022	-0.0345498
LOC113800374	turquoise	0.0257178	0.0663091	0.0348154	-0.0306224
LOC113800383	blue	0.0195471	-0.11052	-0.0665573	0.161204
LOC113800367	brown	0.0535882	0.0612546	0.0904022	-0.00910103
LOC113800533	blue	0.198614	-0.0483409	0.225186	0.330799
LOC113800513	turquoise	0.0894423	0.0565708	-0.014108	0.0098194
LOC113800535	turquoise	0.0809926	0.0715056	0.04593	0.0278542
LOC113800516	turquoise	0.0268341	0.0925421	0.0146581	-0.0356117
LOC113800559	turquoise	0.0314632	0.0557714	0.00369937	-0.0390515
LOC113800567	brown	0.128208	0.110944	0.408655	0.0896676
LOC113800581	blue	0.0834773	0.0033859	0.0600164	0.150302
LOC113800638	turquoise	0.0574734	0.0702368	0.0656029	0.00409124
LOC113800639	turquoise	0.0634307	0.106263	0.0897806	-0.0113164
LOC113800646	turquoise	0.0437297	0.188988	0.0284612	-0.0725158
LOC113800704	turquoise	0.0178843	0.128632	0.0277078	-0.0576669
LOC113800712	turquoise	0.0881861	0.134924	0.078284	-0.0262696
LOC113800820	blue	0.186054	-0.409607	0.20173	0.741924
LOC113800852	turquoise	0.0361429	0.0596047	0.0343918	-0.00591602
LOC113800928	brown	0.112721	0.0721732	0.14169	0.0452295
LOC113801000	brown	0.10962	0.070531	0.0884966	0.0325406
LOC113801028	turquoise	0.0453812	0.191363	0.0226386	-0.0709263
LOC113801053	brown	0.128839	0.05018	0.119577	0.0689011
LOC113801071	turquoise	0.100402	0.192187	0.0745066	-0.0319701
LOC113801069	blue	0.0836305	-0.0979158	0.0217945	0.257166
LOC113801067	blue	0.110407	-0.0558342	0.0391858	0.209189
LOC113801193	turquoise	0.0568537	0.0396746	0.0146528	-0.00435354
LOC113801197	turquoise	0.0956778	0.0966042	0.0668492	0.0257255
LOC113801218	turquoise	0.0518348	0.0710322	0.0483922	-0.00634024
LOC113801268	turquoise	0.0658334	0.197554	0.007571	-0.053336
LOC113801275	turquoise	0.0871059	0.100373	0.0675264	0.0110474
LOC113801300	turquoise	0.154254	0.208618	0.155129	0.0163088
LOC113801334	turquoise	0.0850986	0.0732601	0.0587128	0.0276058
LOC113801634	turquoise	0.0280624	0.0538969	0.0229415	-0.00594461
LOC113801846	blue	0.0782995	-0.10844	0.0556102	0.206678
LOC113801893	turquoise	0.017911	0.0546919	0.0122555	-0.0184237
LOC113801969	turquoise	0.0153101	0.0804295	0.0333514	-0.0374497
LOC113801968	turquoise	0.0364296	0.0796969	0.0340856	-0.0296154
LOC113802009	brown	0.187467	0.0717241	0.194894	0.0999195
LOC113802034	turquoise	0.0355792	0.110452	0.0281076	-0.0337495
LOC113802017	turquoise	0.0372997	0.0855569	0.0413293	-0.0351327
LOC113802016	turquoise	0.0242108	0.0618388	0.0267819	-0.0305083
LOC113802037	brown	0.0640366	0.0384907	0.0822514	0.0230338
LOC113802102	turquoise	0.0632837	0.165272	0.0469465	-0.0493733
LOC113802110	turquoise	0.171995	0.148346	0.144454	0.0268729
LOC113802125	turquoise	0.0238865	0.0630427	-0.000582527	-0.0224396
LOC113802157	blue	0.0507782	-0.123528	0.0241672	0.227047
LOC113802160	turquoise	0.0812543	0.0685693	0.0565246	0.0121561
LOC113802184	brown	0.0756102	0.0842604	0.176719	-0.0135495
LOC113802200	turquoise	0.0544834	0.0692307	0.0238922	-0.0029983
LOC113802265	turquoise	0.0335133	0.0562719	0.0415622	-0.0121429
LOC113802272	brown	0.0547202	0.0396314	0.0790491	-0.00536293
LOC113802283	blue	0.0427799	-0.0248337	0.026095	0.0928351
LOC113802307	brown	0.161641	0.0903453	0.21528	0.115635
LOC113802309	blue	0.0932912	-0.0365193	0.0477441	0.151657
LOC113802338	turquoise	0.0487184	0.261581	0.000298763	-0.0917732
LOC113802433	brown	0.0515387	0.0395532	0.0682253	0.00298378
LOC113802465	blue	0.107439	-0.00015773	0.0523918	0.137416
LOC113802461	brown	0.0968134	0.0864962	0.162573	0.0329606
LOC113802448	brown	0.0771272	0.0596357	0.0879906	0.0135491
LOC113802493	turquoise	0.0740195	0.0788569	0.0753669	-0.00562524
LOC113802482	blue	0.0746904	0.0227609	0.0671008	0.0764201
LOC113802513	turquoise	0.0579592	0.0468625	-0.0390845	-0.0107808
LOC113802523	turquoise	0.0353805	0.0704875	0.0447259	-0.0139668
LOC113802524	turquoise	0.0131846	0.0626602	0.00239455	-0.0269545
LOC113802703	turquoise	0.0405254	0.0680582	0.0457856	-0.019756
LOC113802736	turquoise	0.0926997	0.114442	0.0471826	0.00199136
LOC113802786	turquoise	0.0305371	0.0582801	0.00658783	-0.0111493
LOC113802787	turquoise	0.0426294	0.0581944	0.0281295	-0.0053098
LOC113802760	turquoise	0.0591834	0.355665	0.0843978	-0.148825
LOC113802788	turquoise	0.0778547	0.162758	0.0794568	-0.023298
LOC113802809	turquoise	0.0768234	0.13028	0.0630987	-0.0282682
LOC113802818	turquoise	0.213551	0.262957	0.218732	0.0396135
LOC113802838	turquoise	0.0284144	0.058951	0.0351489	-0.00829565
LOC113802842	turquoise	0.0198708	0.216092	0.0262819	-0.099585
LOC113802820	blue	0.0280461	-0.0567417	-0.0382023	0.0846895
LOC113802836	brown	0.078618	-0.0105188	0.0927205	0.0693726
LOC113825330	blue	0.0480798	-0.010127	0.0448778	0.0739494
LOC113827395	brown	0.0295084	0.0409957	0.0525786	-0.0111173
LOC113802681	blue	0.0640943	-0.0982305	0.0118132	0.213853
LOC113804043	turquoise	0.0135061	0.0595181	0.0198615	-0.02611
LOC113804121	blue	0.0495906	-0.0305967	0.0407751	0.103043
LOC113808303	brown	0.030705	0.0264821	0.0523632	-0.00617425
LOC113808605	blue	0.0607364	-0.0680003	0.0337627	0.194074
LOC113809324	blue	0.0232063	-0.0309786	0.0427913	0.0800236
LOC113811803	brown	0.0236235	0.0277189	0.0669547	0.00758843
LOC113811959	brown	0.0299016	0.00640307	0.0640781	0.000247593
LOC113812240	blue	0.0269298	-0.0376199	0.0194204	0.0988877
LOC113813220	brown	0.0381468	0.0264907	0.0674035	0.000279511
LOC113813622	blue	0.028014	-0.0165594	0.0206411	0.0583074
LOC113815332	blue	0.0403114	-0.0402056	0.0252119	0.102799
LOC113816358	blue	0.0734431	-0.05322	0.0347692	0.153318
LOC113817231	blue	0.0565311	-0.0192328	0.0434868	0.0906768
LOC113819197	brown	0.0582992	0.0211294	0.0727844	0.0198265
LOC113819749	blue	0.0123749	-0.210717	-0.0901944	0.28179
LOC113819869	brown	0.0474027	0.00946788	0.0724073	0.0175728
LOC113821673	blue	0.0536496	-0.035683	0.0214566	0.127783
LOC113823664	blue	0.0798297	0.00296658	0.0504278	0.0864178
LOC113823712	blue	0.0519818	-0.0267702	0.0165989	0.0909877
LOC113824903	blue	0.0845706	-0.0714356	0.0785309	0.218267
LOC113828418	blue	0.0571274	-0.0245528	0.0300299	0.0990699
LOC113829871	blue	0.0675696	0.0010337	0.0471637	0.0741994
LOC113830424	brown	0.0561873	0.0262822	0.0680328	0.011226
LOC113800579	blue	0.0365568	-0.0132338	0.0229035	0.0682683
LOC113800918	blue	0.110238	-0.216628	0.0122255	0.496753
LOC113802032	blue	0.0629709	-0.0127494	0.0532952	0.0987758
LOC113821906	blue	0.0236693	-0.0317402	0.00821755	0.0718996
LOC113801959	blue	0.0332348	-0.163672	-0.0853503	0.210524
LOC113806913	blue	0.0395796	-0.0506262	-0.00287065	0.127892
LOC113807251	blue	0.0262623	-0.0619223	0.00755033	0.113297
LOC113812800	blue	0.0553848	-0.111148	-0.0164686	0.267242
LOC113816555	blue	0.0449348	-0.0152025	0.032986	0.0718864
LOC113800966	blue	0.0580111	-0.0344174	0.0371278	0.116065
LOC113803553	blue	0.0380887	-0.0154985	0.0186623	0.0695327
LOC113803559	blue	0.0333133	-0.106286	-0.0333228	0.181899
LOC113803894	blue	0.0231162	-0.0625075	-0.00133867	0.129726
LOC113803995	blue	0.0514928	-0.0250933	0.0226784	0.0771685
LOC113804190	blue	0.0217829	-0.0597742	-0.0136468	0.0897362
LOC113804554	blue	0.0157524	-0.102515	-0.0546848	0.148734
LOC113805101	blue	0.0343936	-0.0278577	0.00967815	0.0837655
LOC113805211	blue	0.0229428	-0.111604	-0.0266375	0.211522
LOC113806075	blue	0.0376653	-0.0539597	-0.0283667	0.119352
LOC113806463	blue	0.0076075	-0.0272837	-0.00019509	0.05382
LOC113806667	blue	0.0790805	-0.0175025	0.0487278	0.0917195
LOC113807301	blue	0.0169047	-0.0508462	-0.00787373	0.100567
LOC113807613	blue	0.0426773	-0.0296188	0.00956078	0.0968258
LOC113808841	blue	0.011747	-0.0448198	-0.000890922	0.0825311
LOC113808991	blue	0.0124825	-0.037531	0.0131434	0.059322
LOC113809289	blue	-0.00396224	-0.0634699	0.00438446	0.108506
LOC113810030	blue	0.0441883	-0.0675202	-0.0188753	0.145861
LOC113810366	blue	0.0539718	-0.063782	-0.0017474	0.171087
LOC113810631	blue	0.0640068	-0.0278754	0.0276644	0.110377
LOC113811399	blue	0.0200193	-0.0294132	0.00951352	0.0623391
LOC113811889	blue	0.0357062	-0.104393	-0.000867591	0.192492
LOC113812427	blue	0.0451628	-0.0194443	0.0541704	0.0730416
LOC113813287	blue	0.0269671	-0.0532559	-0.00849559	0.0972865
LOC113814572	blue	0.0894036	-0.0317	0.0424629	0.124903
LOC113815012	blue	0.0270067	-0.0764667	-0.0378953	0.114642
LOC113815505	blue	0.0491167	-0.00983378	0.0323364	0.0667213
LOC113815713	blue	0.0628105	-0.0202816	0.0376542	0.0953908
LOC113815879	blue	0.0525059	-0.0291171	0.0391898	0.100284
LOC113815919	blue	0.0207144	-0.0427314	-0.0150762	0.0687771
LOC113816979	blue	0.0524109	-0.0315835	0.0112107	0.102612
LOC113817420	blue	0.0319516	-0.0361213	-0.00145917	0.104125
LOC113817883	blue	0.0539915	-0.0121271	0.030551	0.0745154
LOC113818374	blue	0.0189123	-0.0511621	-0.0055516	0.0912635
LOC113819830	blue	0.0349978	-0.018633	0.032838	0.0839661
LOC113820658	blue	0.0195111	-0.0639925	-0.00210083	0.120054
LOC113821105	blue	0.0729959	0.00100977	0.0350345	0.0794366
LOC113821198	blue	0.00697903	-0.0239005	-0.00413372	0.0484572
LOC113821695	blue	0.0200471	-0.0759023	-0.0119497	0.135509
LOC113822054	blue	0.0425497	-0.0174227	0.0102585	0.0741671
LOC113822164	blue	0.051991	-0.0365328	0.0142322	0.128177
LOC113822306	blue	0.00786418	-0.0380419	-0.0135921	0.063908
LOC113822938	brown	0.0557879	0.0308436	0.0619112	0.0157286
LOC113823118	blue	0.0207247	-0.0811324	0.0242496	0.132244
LOC113823429	blue	0.0112575	-0.0410746	-0.00392177	0.0687552
LOC113823699	blue	0.019831	-0.0377492	0.00150042	0.0731624
LOC113824080	blue	0.007926	-0.0508304	-0.00541305	0.0672436
LOC113824641	blue	0.0402181	-0.0365169	0.0246787	0.094408
LOC113826326	blue	0.0401278	-0.0893835	-0.0157401	0.212231
LOC113826323	blue	0.0666303	-0.103311	0.0194645	0.230531
LOC113826425	blue	0.023198	-0.0248412	-0.00613684	0.0729325
LOC113826677	blue	0.0141581	-0.0628623	-0.0115945	0.103223
LOC113828108	blue	0.0430197	-0.0289265	0.00633081	0.0811865
LOC113828571	blue	-0.0308629	-0.165335	-0.15338	0.161132
LOC113828977	blue	0.0494969	-0.035836	0.0156987	0.130285
LOC113829829	blue	0.0379622	-0.0199847	-0.000163983	0.0781388
LOC113830150	blue	0.0384051	-0.0535251	-0.0134484	0.134957
LOC113830601	blue	0.0388981	-0.0223697	0.0224634	0.0835361
LOC113801789	blue	0.0452421	-0.0358557	0.0158785	0.118891
LOC113802248	blue	0.0172057	-0.0543879	0.0155236	0.107168
LOC113802246	blue	0.0234257	-0.0411458	0.0187142	0.0927958
LOC113802620	blue	0.023678	-0.0442151	0.00764116	0.101022
LOC113825626	blue	-0.000840205	-0.065236	-0.0406757	0.0736769

## Sheet: Tunicate
Table S16(4). Complete gene lists of the identified co-expression modules in the tunicate.
gene_name	module	kME_grey	kME_turquoise	kME_brown	kME_yellow	kME_blue
LOC100183031	turquoise	0.200312	0.315767	0.143703	0.00175344	0.0512285
LOC100181477	brown	0.440431	0.257224	0.497059	0.247514	0.0645188
LOC100183846	turquoise	0.108558	0.148178	0.0888939	0.0121432	0.0128855
LOC100177596	yellow	0.332496	0.216339	0.363396	0.212325	0.0541766
LOC100184318	brown	0.347033	0.186874	0.361794	0.126705	0.0543921
LOC100179425	turquoise	0.133134	0.241219	0.0826807	-0.0492077	0.0460986
LOC100186713	brown	0.434731	0.196165	0.480633	0.19457	0.0439449
LOC100177087	turquoise	0.119116	0.156281	0.0916175	0.00439561	0.0314007
LOC100181945	turquoise	0.209431	0.206437	0.17978	0.0352713	0.0388575
LOC100182719	turquoise	0.106449	0.255698	0.0531307	-0.0512133	0.0505312
LOC101243499	brown	0.491627	0.205557	0.579431	0.325364	0.12929
LOC100187545	turquoise	0.166885	0.340437	0.103705	-0.032626	0.0772154
LOC100185876	turquoise	0.298957	0.331675	0.235833	0.0160272	0.0651665
LOC778759	turquoise	0.195347	0.218527	0.142265	0.0144038	0.0671542
LOC100186718	brown	0.388239	0.180366	0.414383	0.174631	0.0877573
LOC100178055	turquoise	0.15754	0.357739	0.0827892	-0.0903181	0.0282256
LOC100182764	turquoise	0.239644	0.441356	0.154902	-0.0288217	0.0471006
LOC100178842	brown	0.36585	0.182788	0.364052	0.128447	0.0528576
not7	turquoise	0.128447	0.38113	0.0447706	-0.103312	0.0473925
LOC108949278	yellow	0.204752	0.00872648	0.286014	0.633416	0.0306665
LOC104266806	brown	0.425995	0.194596	0.429608	0.112642	0.0770311
LOC100176413	brown	0.378784	0.238487	0.39351	0.139186	0.083345
yb1/2/3	brown	0.449665	0.253864	0.44271	0.148814	0.141553
LOC100183611	turquoise	0.18867	0.370433	0.127692	-0.0422227	0.0657935
LOC100184515	turquoise	0.363895	0.369168	0.291843	-0.00067697	0.112068
LOC100176065	turquoise	0.0814405	0.287572	0.0194938	-0.12079	0.0448861
ciarr	turquoise	0.0508776	0.119114	0.0296054	0.00481414	-0.00163082
LOC100176627	brown	0.352915	0.245488	0.345212	0.122478	0.141148
LOC100178641	turquoise	0.157176	0.387007	0.090231	-0.0838202	0.054506
LOC100182114	turquoise	0.203437	0.226092	0.149765	-0.0223577	0.055663
LOC100179781	turquoise	0.155663	0.308156	0.0982033	-0.0432863	0.0128443
dkc1	turquoise	0.171264	0.229755	0.147169	-0.00227986	0.0335118
LOC100178141	brown	0.492347	0.27507	0.482561	0.122976	0.120819
LOC100183654	brown	0.475786	0.168793	0.490403	0.144702	0.0909082
LOC100178622	brown	0.360958	0.234849	0.35418	0.106283	0.0677694
LOC100176532	brown	0.404669	0.240478	0.397749	0.111602	0.0708918
LOC100180419	turquoise	0.222175	0.265114	0.175933	-0.00298811	0.0462531
LOC100182155	yellow	0.454719	0.282397	0.45193	0.210381	0.0761344
LOC100175101	turquoise	0.181475	0.306653	0.12177	-0.0435995	0.0383014
LOC100185334	brown	0.335091	0.220599	0.353232	0.132066	0.0568275
gi1	turquoise	0.182447	0.252608	0.151643	0.0329532	0.0355768
LOC100184471	turquoise	0.0977166	0.240754	0.0306762	-0.0542749	0.0211904
LOC100182364	brown	0.389796	0.265907	0.366248	0.075372	0.104862
LOC100184733	turquoise	0.124233	0.194251	0.0716986	-0.014327	0.0509451
LOC100185504	turquoise	0.121762	0.147715	0.0877418	0.036454	0.0711502
LOC100180623	brown	0.339829	0.131166	0.354867	0.131633	0.0774266
LOC100176904	turquoise	0.110869	0.243628	0.0538893	-0.042657	0.0498117
LOC100176463	brown	0.256826	0.161773	0.290895	0.182098	0.0715372
LOC100181080	turquoise	0.101272	0.23862	0.052587	-0.0580366	0.0162327
LOC100183094	turquoise	0.200091	0.366504	0.126715	-0.0639329	0.0610434
LOC100175745	turquoise	0.172215	0.347851	0.100931	-0.0427746	0.0385251
LOC100175462	turquoise	0.0752014	0.218137	0.0256211	-0.0688786	0.0168842
LOC100185938	turquoise	0.129953	0.167234	0.0965531	0.022811	0.0412431
LOC100186880	turquoise	0.336911	0.324509	0.318892	0.0880296	0.0764575
LOC100175952	turquoise	0.157489	0.192617	0.130155	0.0263116	0.0300034
LOC100175158	turquoise	0.151359	0.273248	0.0982273	-0.0578953	0.0328781
LOC100186894	brown	0.433692	0.242009	0.445299	0.173834	0.0963445
LOC100184497	turquoise	0.173419	0.350779	0.106511	-0.0745528	0.0382436
LOC100178295	yellow	0.324432	0.0615139	0.416905	0.633643	0.0860602
LOC100179377	turquoise	0.138509	0.213864	0.0834016	-0.028508	0.0298613
LOC100185085	turquoise	0.0724685	0.188534	0.0306954	0.0177415	0.0376612
LOC100176232	turquoise	0.246686	0.329393	0.185537	-0.0184628	0.077607
LOC100182725	brown	0.309034	0.123475	0.35035	0.154847	0.0533704
LOC100184069	turquoise	0.183729	0.201623	0.138289	-0.00295703	0.0507147
LOC100184777	turquoise	0.184693	0.331532	0.114921	-0.0591184	0.0673031
LOC100178016	brown	0.465855	0.192101	0.529485	0.255579	0.0576338
LOC100183406	turquoise	0.274152	0.484606	0.194735	-0.105167	0.0649227
LOC100185830	yellow	0.259038	0.146662	0.318352	0.250689	0.0349419
LOC100175695	brown	0.375083	0.118541	0.413447	0.206058	0.0662223
LOC100176424	turquoise	0.16929	0.193252	0.140156	0.021189	0.0383259
creb/atf-c	turquoise	0.24773	0.34932	0.175123	-0.0397201	0.0475158
LOC100182650	turquoise	0.147648	0.215899	0.104745	-0.0037483	0.0295386
LOC100176369	turquoise	0.186827	0.248542	0.140801	-0.0129321	0.0434292
LOC100183688	turquoise	0.0383692	0.258128	-0.0177782	-0.0666783	0.0930062
LOC100179460	brown	0.324095	0.199494	0.337157	0.113697	0.0439475
LOC100187349	turquoise	0.296757	0.309866	0.252456	0.015084	0.0947498
LOC100175858	turquoise	0.336335	0.316075	0.269262	-0.00746647	0.102866
LOC100176559	turquoise	0.194129	0.309604	0.135524	-0.00475113	0.0304498
LOC100178166	turquoise	0.165143	0.313563	0.110372	-0.0363352	0.0795174
LOC100186260	turquoise	0.0944119	0.191247	0.0503631	-0.0362131	0.0365204
LOC100179888	brown	0.354128	0.188641	0.362462	0.106231	0.0625979
LOC494389	turquoise	0.166722	0.275856	0.108109	-0.00862513	0.033276
capzb	turquoise	0.290201	0.503091	0.2237	-0.0438706	0.0538636
LOC100187028	turquoise	0.13996	0.250074	0.0954037	-0.0141053	0.0326814
LOC100187194	turquoise	0.115153	0.289591	0.04365	-0.0452409	0.0286657
LOC100185199	turquoise	0.201405	0.235666	0.166593	0.0198279	0.107186
LOC100182870	turquoise	0.122428	0.229058	0.0740641	-0.0234817	0.0679013
LOC104266887	turquoise	0.0552165	0.216647	0.0148357	-0.0904964	0.01764
LOC100186841	turquoise	0.158059	0.253612	0.102206	-0.0268768	0.0415997
LOC100181403	turquoise	0.14866	0.224918	0.102147	-0.0367883	0.0399509
LOC100186959	turquoise	0.264189	0.350668	0.216904	-0.0310306	0.0240812
LOC100175092	turquoise	0.166427	0.215664	0.124997	-0.0179381	0.028117
LOC100178650	turquoise	0.101356	0.279587	0.0460988	-0.0884641	0.0193386
LOC100186064	turquoise	0.284973	0.355574	0.250537	0.0505363	0.113902
LOC100180164	brown	0.413396	0.289388	0.39456	0.0853847	0.104539
zf(c2h2)-33	turquoise	0.126586	0.242894	0.0790257	-0.00790351	0.0084488
LOC100176933	yellow	0.0300174	-0.192083	0.189469	0.807735	-0.0400051
LOC778696	turquoise	0.202467	0.250617	0.145484	-0.0164877	0.0927363
LOC100180455	yellow	0.106478	-0.146661	0.253149	0.783042	-0.0147265
LOC100184766	turquoise	0.180284	0.33726	0.100534	-0.0672556	0.0603906
LOC100181586	turquoise	0.292869	0.327428	0.228642	-0.0186813	0.0606651
ptp	turquoise	0.137868	0.239696	0.0894903	-0.0040607	0.0246304
LOC104265369	turquoise	0.187127	0.352922	0.113998	-0.0647841	0.0651514
LOC100183169	turquoise	0.288252	0.30924	0.238974	0.0297548	0.0706338
LOC100187107	turquoise	0.208323	0.253165	0.148911	-0.0281013	0.0498879
LOC100178505	turquoise	0.250592	0.456641	0.126059	-0.0809204	0.124808
zf(cchc)-24	brown	0.355604	0.140439	0.410072	0.209888	0.0603112
LOC100181935	turquoise	0.0828689	0.270839	0.0199973	-0.107964	0.10281
sepn1	turquoise	0.209678	0.217465	0.190212	0.0612324	0.0272192
LOC108951018	yellow	0.112166	-0.113561	0.235874	0.705764	-0.0113613
LOC100184404	yellow	0.103624	-0.0934187	0.232884	0.784428	-0.0218204
LOC100185115	turquoise	0.18166	0.26166	0.135483	-0.00274076	0.0396591
LOC100184309	turquoise	0.133565	0.18879	0.092084	-0.0203305	0.0237753
LOC100181160	turquoise	0.228276	0.254988	0.193033	0.0186571	0.0727502
LOC100183548	turquoise	0.131277	0.151259	0.105444	0.0200279	0.025449
LOC100177316	turquoise	0.126915	0.257019	0.0820237	-0.0339916	0.0296068
LOC100179426	turquoise	0.173801	0.283104	0.109917	-0.00595318	0.0586049
LOC100186844	turquoise	0.160076	0.17694	0.106851	0.00101922	0.104869
LOC100180716	yellow	0.0642282	-0.161874	0.218033	0.790861	-0.0501641
LOC100179706	turquoise	0.201786	0.295207	0.153402	-0.0101002	0.038243
LOC100178893	turquoise	0.219205	0.295371	0.157467	-0.0101076	0.0588229
LOC100176033	yellow	0.158254	-0.0791391	0.292021	0.761577	-0.00107723
LOC100179170	turquoise	0.104693	0.23478	0.0522818	-0.0497136	0.0667694
LOC100175992	turquoise	0.176114	0.196849	0.1344	-0.024791	0.0786613
LOC100187065	turquoise	0.117665	0.155577	0.0865897	0.0268866	0.0552893
LOC100183027	yellow	0.185378	-0.0666671	0.323637	0.776265	0.0114909
LOC100181499	turquoise	0.161961	0.194272	0.115804	0.00920934	0.0242411
LOC100180722	yellow	0.328292	0.237036	0.326998	0.210094	0.0283418
LOC100175209	turquoise	0.133446	0.25086	0.0974276	-0.0049427	0.00881128
LOC100182261	turquoise	0.179725	0.224548	0.126649	0.00825666	0.0930375
LOC100186331	turquoise	0.114539	0.234443	0.0710555	-0.00317827	0.0613663
LOC100184362	turquoise	0.188172	0.204055	0.148241	-0.0250465	0.0696344
LOC100178614	turquoise	0.131455	0.201189	0.0912449	0.0154742	0.0546779
LOC100175282	turquoise	0.0677068	0.174124	0.023271	-0.0317316	0.018425
LOC100175863	turquoise	0.189878	0.299369	0.130517	-0.0253422	0.0357411
LOC100182028	turquoise	0.110341	0.256719	0.0543017	-0.10289	0.0420493
LOC100176568	turquoise	0.0991394	0.172098	0.0583372	-0.0299728	0.013067
LOC100177524	turquoise	0.154555	0.205168	0.112108	0.0122705	0.0488099
LOC100184729	blue	0.0710636	0.034297	0.0511396	0.00211164	0.208026
LOC100185397	turquoise	0.218843	0.233242	0.177971	0.0164251	0.0290714
ci-zf(ubr)-5	brown	0.366758	0.164886	0.36714	0.136587	0.0918571
LOC100187544	turquoise	0.158455	0.197648	0.1027	-0.0310166	0.0939463
LOC100179669	turquoise	0.135059	0.220157	0.0886064	-0.0578692	0.0659245
LOC100176527	turquoise	0.140255	0.19589	0.105282	-0.0017389	0.0460916
LOC100176821	turquoise	0.237056	0.236727	0.199344	0.0396905	0.0438705
LOC100183801	turquoise	0.150257	0.28156	0.0925305	-0.0562134	0.0633256
LOC100183046	brown	0.358963	0.243148	0.346255	0.0933136	0.0807095
LOC100175388	turquoise	0.00139451	0.155598	-0.000829868	0.0394357	0.00946328
LOC100175278	turquoise	0.11278	0.271898	0.0563826	-0.0739336	0.0138834
LOC100184644	turquoise	0.188762	0.22728	0.138604	0.00870836	0.0452134
LOC100179098	turquoise	0.20245	0.280879	0.159849	-0.00497692	0.0704546
LOC100176220	turquoise	0.122359	0.187624	0.085456	0.00437072	0.0210811
LOC100185386	turquoise	0.194179	0.312029	0.145253	-0.00375916	0.0253771
LOC100175987	turquoise	0.330046	0.426128	0.27641	0.0690307	0.0632659
asak	blue	0.154862	0.16074	0.114888	0.0204429	0.34643
LOC100184833	turquoise	0.221926	0.470904	0.149549	-0.026654	0.0845326
LOC100177118	yellow	0.271001	0.0162019	0.416067	0.704276	0.0273184
LOC100176594	brown	0.327731	0.14673	0.369156	0.172824	0.0704624
LOC100182256	turquoise	0.209518	0.267353	0.158092	0.00122902	0.045766
LOC100185183	turquoise	0.151567	0.202499	0.108122	0.00630434	0.082992
LOC100186121	turquoise	0.120541	0.251594	0.0608497	0.0035443	0.0372062
LOC100179762	turquoise	0.252984	0.484742	0.187853	-0.0629109	0.0553514
LOC100180610	turquoise	0.0611777	0.172336	0.0322985	-0.00153093	-0.00133223
LOC494391	turquoise	0.113016	0.15119	0.0944796	0.0288122	0.0305649
LOC101242128	yellow	0.208456	-0.0523716	0.342601	0.795045	0.0234093
LOC100178975	turquoise	0.161535	0.368369	0.0709822	-0.0653903	0.0415793
vdr-a	turquoise	0.0915817	0.163102	0.0604048	-0.0150815	0.0379425
LOC104265415	turquoise	0.163476	0.254867	0.114251	0.00188781	0.0508022
LOC100186824	turquoise	0.172247	0.234509	0.113095	-0.0165554	0.0483893
LOC100175557	turquoise	0.181739	0.292035	0.125987	-0.0287016	0.068903
LOC100178584	brown	0.443926	0.294001	0.400023	0.0791771	0.155298
LOC100180240	turquoise	0.190894	0.344971	0.131546	0.0424469	0.0681873
LOC100183941	turquoise	0.16148	0.170715	0.12133	0.0316329	0.0896367
LOC100184104	brown	0.363418	0.202572	0.370938	0.139913	0.0624593
LOC100177844	turquoise	0.217229	0.259538	0.163182	0.00140902	0.0607336
LOC113474014	brown	0.29208	0.0977038	0.324231	0.126969	0.0289065
ci-arfgap-11	turquoise	0.190774	0.259636	0.148493	0.0120437	0.03832
LOC100181568	yellow	0.290017	0.0397952	0.399709	0.67537	0.0407377
LOC100180198	turquoise	0.161848	0.194823	0.122074	-0.00462242	0.0539951
LOC100183348	turquoise	0.179504	0.167402	0.144328	0.0152347	0.0562428
LOC100179407	brown	0.348076	0.143897	0.374375	0.150369	0.0311181
LOC100180195	turquoise	0.260524	0.290274	0.221692	0.0468901	0.0564443
LOC100180033	turquoise	0.185069	0.211122	0.170097	0.0720133	-0.000687829
LOC100187257	turquoise	0.129342	0.190552	0.0907003	-0.00353196	0.0902747
LOC100185622	turquoise	0.271683	0.354234	0.222022	-0.00370813	0.0542875
LOC100183264	turquoise	0.0682181	0.148433	0.0396257	-0.0148271	0.00292345
LOC100176946	blue	0.211144	0.0963407	0.159632	0.0111656	0.252257
LOC100177756	turquoise	0.151911	0.173851	0.129728	0.0216942	0.0298517
LOC100178444	turquoise	0.173956	0.481811	0.0534272	-0.192157	0.0623769
LOC100179276	brown	0.354429	0.179707	0.357948	0.107564	0.0680185
LOC494422	turquoise	0.114638	0.330412	0.0452918	-0.125867	0.0376402
LOC100176945	turquoise	0.0829541	0.165348	0.0493809	-0.0151363	0.0297145
LOC100186345	yellow	0.187864	-0.0317839	0.31548	0.719318	0.00678157
numb	turquoise	0.200269	0.198421	0.1686	0.0170946	0.0550345
LOC100176960	brown	0.270411	0.120075	0.297974	0.137805	0.0387699
LOC100178567	brown	0.373321	0.224926	0.380457	0.118965	0.0775341
c/ebpalpha/gamma	turquoise	0.156398	0.375259	0.0831881	-0.0357029	0.0431377
if5-1	yellow	0.412472	0.203618	0.428548	0.228715	0.0584022
LOC100186374	brown	0.358864	0.238883	0.358294	0.132392	0.0715932
rbp1-like	turquoise	0.276558	0.26624	0.208206	-0.00137984	0.068893
LOC100176155	turquoise	0.202785	0.441222	0.134722	-0.00226451	0.0217552
LOC100184043	turquoise	0.16655	0.319047	0.102562	-0.0625159	0.0231749
LOC100175421	brown	0.405589	0.179934	0.425171	0.144671	0.0622393
c/ebpbeta/delta/epsilon	turquoise	0.131514	0.216072	0.0845737	-0.0136535	0.0263437
LOC100184040	turquoise	0.216632	0.360499	0.138885	-0.058183	0.0556029
LOC100187162	brown	0.367157	0.258379	0.358747	0.109004	0.069562
LOC100178993	turquoise	0.136336	0.196016	0.0975465	-0.0106951	0.0251335
LOC100184495	turquoise	0.175398	0.218857	0.130114	-0.0670758	0.0374429
LOC100175425	turquoise	0.23377	0.423635	0.150666	-0.0676535	0.0812783
arfgap-9	turquoise	0.17343	0.356094	0.11308	-0.0686167	0.03535
LOC100178464	turquoise	-0.00447476	0.128579	-0.029681	0.0130204	0.0562028
LOC100187407	brown	0.365651	0.278528	0.349128	0.0980345	0.0454552
LOC100184688	brown	0.386958	0.247949	0.388269	0.182626	0.137697
LOC100187083	turquoise	0.172267	0.231194	0.140579	0.0379914	0.0324893
LOC100184562	turquoise	0.181485	0.195046	0.125498	-0.0156006	0.048752
LOC100182676	turquoise	0.1386	0.237006	0.104908	0.0054875	0.00565341
LOC100177491	brown	0.337998	0.18159	0.362146	0.171645	0.0763727
LOC100175720	turquoise	0.128628	0.248077	0.0870629	-0.0269492	0.0504128
LOC100185135	turquoise	0.246697	0.271616	0.237486	0.0764842	0.0256068
LOC100178714	turquoise	0.120478	0.172216	0.082619	-0.00345631	0.0206176
LOC100182767	brown	0.317852	0.11322	0.348395	0.134001	0.0474709
ssrp1	brown	0.364672	0.141873	0.382203	0.13281	0.0978309
LOC100185045	turquoise	0.21106	0.236205	0.184412	0.0494809	0.0381051
LOC100178711	turquoise	0.155535	0.274449	0.100683	-0.0222075	0.0499239
LOC100179495	brown	0.476916	0.258687	0.482312	0.165072	0.113722
LOC100176941	yellow	0.299965	0.0703968	0.362529	0.451159	0.0770968
LOC100177157	turquoise	0.222579	0.224074	0.19075	0.0310534	0.0542394
LOC100181593	turquoise	0.253855	0.273749	0.211796	0.0471998	0.0457628
LOC100181809	turquoise	0.0862354	0.255649	0.0173136	-0.0937874	0.0356425
LOC100186670	turquoise	0.124132	0.216096	0.0719296	-0.0679613	0.0458327
zf(ring)-26	yellow	0.189106	-0.0220291	0.297521	0.656788	0.0124298
LOC100187165	turquoise	0.121457	0.209417	0.0662481	-0.00497823	0.137228
LOC100186653	brown	0.301429	0.228318	0.318035	0.132523	0.0514165
LOC100179271	turquoise	0.14176	0.296397	0.0786483	-0.0748653	0.0392121
LOC100177620	turquoise	0.178106	0.206057	0.127922	0.0356661	0.0833351
LOC100183356	brown	0.361772	0.124155	0.378477	0.119075	0.0456248
rab2	turquoise	0.272464	0.274142	0.229661	0.0412347	0.0799079
LOC100176019	yellow	0.223131	0.131208	0.31889	0.331541	0.0381018
LOC100187468	turquoise	0.143557	0.294038	0.085879	-0.0587279	0.042895
LOC100183466	blue	0.201024	0.100117	0.138834	0.0296268	0.372129
LOC100175645	yellow	0.360796	0.172034	0.435417	0.261181	0.0529818
LOC100178755	turquoise	0.117772	0.20538	0.0798495	-0.0279856	0.049085
LOC100178709	brown	0.387387	0.18808	0.424623	0.178407	0.0460113
LOC100181075	blue	0.114061	0.063688	0.0844545	-0.00217396	0.487628
pellino	turquoise	0.122652	0.246072	0.0759071	-0.055753	0.0413386
LOC100179909	turquoise	0.3315	0.474563	0.223031	-0.0808038	0.0995539
LOC100186768	turquoise	0.18748	0.347802	0.122626	-0.0713182	0.0539753
LOC100177133	brown	0.524463	0.247598	0.562899	0.217167	0.135711
ci14-3-3	turquoise	0.347018	0.364026	0.357232	0.157346	0.0283094
LOC100175088	turquoise	0.367122	0.418223	0.329522	0.0605406	0.080864
LOC104265547	turquoise	0.144264	0.175923	0.107936	0.0172614	0.0127785
LOC100178648	turquoise	0.187861	0.273488	0.140867	-0.00556079	0.0520858
LOC100183588	turquoise	0.348829	0.492807	0.286817	0.0021902	0.0440788
LOC100180395	blue	0.106824	0.0704831	0.0636548	-0.000912641	0.453575
LOC100175816	brown	0.317594	0.14643	0.332459	0.154532	0.0719511
LOC100181432	turquoise	0.14319	0.215248	0.106102	-0.0128541	0.0268873
LOC100178144	turquoise	0.110166	0.194074	0.0700225	-0.0140455	0.0512603
LOC100182811	turquoise	0.172905	0.182535	0.1309	0.0177997	0.0638642
LOC100181308	turquoise	0.182988	0.251048	0.12771	0.0272765	0.102389
LOC100182086	turquoise	0.168692	0.234235	0.111533	-0.0306977	0.0777099
LOC100182865	turquoise	0.186031	0.294599	0.118078	-0.0649747	0.0985774
LOC100177374	brown	0.321206	0.161023	0.367514	0.197794	0.0508428
LOC100182816	turquoise	0.27983	0.315743	0.209109	-0.0254163	0.0648338
LOC100176592	turquoise	0.145344	0.28917	0.0887789	-0.0551736	0.0251956
LOC100176638	turquoise	0.117853	0.147486	0.0942013	0.00389296	0.0168502
LOC778906	turquoise	0.243274	0.225084	0.190198	0.0435056	0.0922071
LOC100179586	brown	0.39055	0.289156	0.398016	0.142785	0.0924282
LOC100179728	turquoise	0.174254	0.215704	0.137271	0.0188531	0.059842
ikappab	turquoise	0.288165	0.442305	0.2188	-0.010011	0.0550837
LOC100185936	turquoise	0.166169	0.238313	0.14491	0.0354199	0.0418119
LOC100176690	turquoise	0.236738	0.506447	0.140715	-0.0683688	0.0803852
LOC778912	turquoise	0.16849	0.223034	0.118847	-0.00227587	0.060479
LOC100175132	brown	0.421736	0.234714	0.425495	0.11745	0.0833064
LOC100176277	turquoise	0.170999	0.401991	0.0796585	-0.117479	0.0265055
hif	turquoise	0.118182	0.25828	0.105211	0.100474	0.037495
LOC100183862	turquoise	0.205209	0.415378	0.130284	-0.0666129	0.0434324
LOC100181765	brown	0.314317	0.111228	0.347719	0.137968	0.0451934
ese	turquoise	0.255337	0.379617	0.210983	0.0143649	0.00288729
LOC100182585	turquoise	0.210923	0.363983	0.10992	-0.109132	0.0573778
LOC100181450	brown	0.303655	0.114734	0.345404	0.154604	0.0332654
LOC100181495	brown	0.304048	0.173236	0.310775	0.10824	0.0585185
LOC100181490	brown	0.325948	0.231191	0.348843	0.134878	0.0553675
LOC100183858	turquoise	0.123372	0.262856	0.0694636	-0.0851048	0.0711371
LOC100183816	brown	0.324218	0.115508	0.362438	0.158549	0.039861
LOC100187009	turquoise	0.141436	0.274415	0.0893918	-0.0450254	0.018687
LOC100186181	brown	0.382838	0.0958461	0.460762	0.223787	0.0306185
LOC100177068	turquoise	0.243847	0.388181	0.168252	-0.0664176	0.0484371
LOC100176786	turquoise	0.121914	0.25835	0.0692519	-0.0755127	0.0204978
LOC100178483	turquoise	0.192507	0.227785	0.142092	-0.012238	0.0415468
LOC100187205	turquoise	0.151875	0.210108	0.108168	0.00786249	0.0323298
LOC113474059	turquoise	0.153902	0.259147	0.0906634	-0.0525647	0.0403539
LOC100186640	turquoise	0.167092	0.232894	0.114106	-0.00996613	0.0371131
LOC100179308	turquoise	0.173855	0.290271	0.115409	-0.0355688	0.0589186
LOC100182584	turquoise	0.131218	0.163422	0.103837	0.00917568	0.022476
LOC100175508	turquoise	0.225114	0.246829	0.18119	0.0527768	0.0684051
LOC100183410	turquoise	0.183474	0.192838	0.145132	0.00803746	0.0505249
LOC100180995	turquoise	0.0911466	0.171654	0.0566769	-0.0332744	0.0248581
LOC100185074	turquoise	0.116961	0.172517	0.0820726	-0.0314591	0.0305685
LOC100175669	turquoise	0.152162	0.261876	0.0802555	-0.0407992	0.155996
LOC100186382	turquoise	0.240059	0.473686	0.168659	-0.026513	0.0593545
LOC100184813	turquoise	0.177208	0.372324	0.110077	-0.0937517	0.0319323
LOC100184809	turquoise	0.326348	0.319017	0.273809	0.0428302	0.0838773
LOC100181626	turquoise	0.179922	0.442593	0.0799298	-0.215236	0.0622362
LOC100181628	turquoise	0.13471	0.188043	0.0992389	-0.0135043	0.0415457
LOC100185666	turquoise	0.167578	0.247157	0.122965	-0.0099321	0.0500675
LOC100180839	turquoise	0.158916	0.190203	0.129224	0.014753	0.0258411
LOC100178887	turquoise	0.119596	0.290145	0.0739151	-0.0506612	-0.000624882
LOC100180505	turquoise	0.151054	0.200093	0.102865	-0.0236271	0.0424174
LOC101242403	turquoise	0.245858	0.255646	0.21802	0.0764453	0.0847968
LOC100181512	turquoise	0.16827	0.243696	0.111514	-0.00747944	0.0778616
LOC100176002	turquoise	0.365634	0.42723	0.26958	-0.0573906	0.15016
LOC100186599	turquoise	0.163977	0.266357	0.108666	-0.0395207	0.0328573
LOC100176641	turquoise	0.212971	0.258114	0.166876	0.00222026	0.0709597
LOC100180522	brown	0.522143	0.22184	0.50235	0.123377	0.114293
LOC100179766	turquoise	0.26986	0.271594	0.216348	0.00574107	0.104298
LOC113474233	turquoise	0.118626	0.295308	0.06621	-0.0700815	0.00420113
LOC100181206	turquoise	0.259555	0.279129	0.200328	0.0403143	0.103902
LOC100182068	turquoise	0.273748	0.402525	0.191161	-0.0229241	0.0348814
LOC104265696	turquoise	0.129869	0.163215	0.0876637	0.00351988	0.054828
LOC100176997	yellow	0.280904	0.161839	0.334491	0.23068	0.0411356
LOC100178561	yellow	0.298746	0.0303487	0.433412	0.691528	0.0431877
cir	turquoise	0.25627	0.328002	0.198217	-0.00316871	0.0802727
LOC100183239	brown	0.37006	0.231756	0.379937	0.115132	0.0615689
LOC100185599	yellow	0.338575	0.227314	0.340478	0.152445	0.052424
LOC100178953	yellow	0.415673	0.189034	0.477956	0.446758	0.127641
LOC104265760	blue	0.0494253	0.0373235	0.0296675	-0.000685562	0.326419
rap1b	turquoise	0.287575	0.44329	0.218421	-0.0023894	0.0548396
LOC100175456	brown	0.28596	0.158529	0.338096	0.190858	0.0293257
LOC100182416	turquoise	0.122531	0.163404	0.0900461	0.00798347	0.0473343
LOC100185645	turquoise	0.127159	0.175458	0.0837146	-0.016897	0.058019
LOC100181262	turquoise	0.290758	0.304155	0.237182	0.0190708	0.0662762
LOC100175295	turquoise	0.123721	0.221348	0.0770892	-0.0240872	0.026599
LOC100182802	brown	0.593143	0.208842	0.662498	0.24847	0.11404
LOC100187157	turquoise	0.343456	0.315186	0.35658	0.158153	0.0649331
LOC100175084	blue	0.170088	0.0903343	0.128734	0.0166026	0.301004
LOC100180698	blue	0.202948	0.132123	0.168724	0.0483558	0.439208
jun	turquoise	0.201927	0.434415	0.109411	-0.0688858	0.0695059
betaTrCP	turquoise	0.188774	0.171073	0.145675	-0.00119961	0.0762014
rl32	yellow	0.104571	-0.106355	0.237855	0.758927	-0.00224561
LOC100175661	blue	0.142883	0.0920552	0.113862	0.0495759	0.234189
LOC100181812	turquoise	0.150176	0.229393	0.112592	0.00316127	0.0218918
ckn1	turquoise	0.220855	0.294694	0.167946	-0.0128917	0.0462583
LOC100176403	brown	0.41912	0.211532	0.428452	0.148074	0.0844534
LOC100183437	brown	0.346874	0.235518	0.338272	0.0946472	0.0740401
LOC100179497	turquoise	0.0462977	0.13502	0.0169689	-0.0151285	0.010982
LOC100177159	turquoise	0.0835168	0.197487	0.0368802	-0.0583313	0.0282689
LOC100185061	turquoise	0.13054	0.286829	0.0701453	-0.080775	0.0638978
LOC100186631	turquoise	0.18797	0.202682	0.137295	-0.0100047	0.113615
LOC100178682	turquoise	0.175008	0.184173	0.138473	0.00284719	0.0515214
LOC100186364	blue	0.0647447	0.0653333	0.0354499	0.0144969	0.0773629
LOC100184137	turquoise	0.199911	0.202077	0.161386	0.00893479	0.037107
LOC100184984	turquoise	0.228142	0.347535	0.175598	-0.0432313	0.0206225
LOC100181241	turquoise	0.200394	0.334206	0.130212	-0.0421362	0.0511708
LOC101243525	turquoise	0.0640996	0.137457	0.0394079	-0.0121564	0.0102798
LOC101242287	turquoise	0.201647	0.216041	0.178224	0.0269461	0.0425777
LOC100176684	turquoise	0.0620893	0.14705	0.0278656	-0.0231109	0.0444745
LOC100186337	brown	0.4101	0.207135	0.459426	0.201723	0.0819566
LOC100179871	turquoise	0.135199	0.250674	0.0944526	-0.0134542	0.158772
LOC100182398	turquoise	0.304039	0.287732	0.24039	0.02379	0.178978
LOC100184769	turquoise	0.153591	0.182769	0.117213	-0.0130658	0.0482274
LOC100184714	turquoise	0.132309	0.326299	0.0804311	-0.0335991	0.0169221
LOC100180016	turquoise	0.19082	0.302123	0.12084	-0.0474185	0.0724428
LOC108949540	turquoise	0.249	0.424889	0.198331	-0.0138624	0.0154467
LOC100175855	turquoise	0.176876	0.260988	0.121431	-0.0336797	0.0603427
LOC100182830	turquoise	0.20997	0.374121	0.170648	0.049821	0.0117911
LOC100185193	turquoise	0.273879	0.369674	0.224726	-0.00500757	0.0464541
LOC100177388	brown	0.328464	0.084736	0.417205	0.266155	0.036809
LOC100185997	brown	0.431668	0.210264	0.49018	0.236407	0.0784029
LOC100176990	turquoise	0.244109	0.289906	0.206176	0.0478186	0.0409746
LOC100175217	yellow	0.0811995	-0.113278	0.210544	0.759337	-0.0401356
LOC100177767	turquoise	0.171689	0.19321	0.130413	-0.00299401	0.0539736
LOC100186158	turquoise	0.312359	0.445501	0.205375	-0.0684083	0.0968033
LOC100179838	brown	0.383446	0.236118	0.395374	0.167905	0.0902517
LOC100177443	turquoise	0.115949	0.180404	0.082703	0.00867431	0.032584
rhoc	turquoise	0.284273	0.4712	0.209682	-0.0106595	0.0690583
LOC100182745	turquoise	0.308874	0.427544	0.255465	0.0183727	0.0452483
LOC100182772	turquoise	0.18285	0.234614	0.138035	0.047891	0.0420686
LOC100181185	brown	0.353512	0.114479	0.390289	0.151884	0.0631145
LOC100175749	yellow	0.314987	0.0690565	0.409217	0.648626	0.0677589
LOC100178066	turquoise	0.268698	0.30056	0.23388	0.0329755	0.118969
LOC100184186	turquoise	0.266631	0.305124	0.227387	0.0132107	0.0714163
LOC100186779	turquoise	0.10917	0.206489	0.0568328	-0.0470185	0.0253743
LOC100181057	brown	0.351001	0.180981	0.384278	0.174043	0.0413323
LOC100183407	turquoise	0.226163	0.225908	0.169947	0.0249554	0.0487147
LOC100180305	brown	0.419785	0.148658	0.491659	0.23811	0.0657516
LOC100177464	turquoise	0.160825	0.218194	0.124829	0.012888	0.0938673
fcol1	blue	0.0723785	0.047345	0.0389148	0.0139008	0.0997657
LOC100181606	turquoise	0.190037	0.314496	0.108158	-0.0521984	0.0914177
LOC100183006	turquoise	0.265346	0.251969	0.216284	0.0134148	0.0364858
LOC100182825	turquoise	0.257923	0.271115	0.197975	0.032237	0.102075
LOC100184468	yellow	0.119234	-0.165706	0.275355	0.776684	0.000123625
LOC100176151	turquoise	0.0796081	0.20178	0.0378016	-0.0433021	0.00222539
LOC100180131	turquoise	0.152215	0.299012	0.121056	-0.00479521	0.032493
LOC100184678	blue	0.0944825	0.0672159	0.0610773	0.0163635	0.565309
LOC100180479	turquoise	0.201499	0.249073	0.149921	0.00249248	0.0596998
LOC100184038	turquoise	0.24402	0.445004	0.165757	-0.0421711	0.055955
LOC100176205	turquoise	0.16618	0.260416	0.118115	0.00407412	0.0365821
r35a	yellow	0.14569	-0.115783	0.280586	0.756627	0.000222325
LOC100178153	turquoise	0.206517	0.321641	0.157409	0.0038454	0.0576256
LOC100185572	turquoise	0.221348	0.394136	0.151078	-0.0318979	0.0517699
LOC100185097	turquoise	0.21109	0.250265	0.138195	-0.0100364	0.100052
LOC100183181	brown	0.348515	0.205777	0.340976	0.101062	0.0706076
LOC100176095	turquoise	0.184578	0.348791	0.111206	-0.0426355	0.0482839
LOC100176854	turquoise	0.15022	0.208259	0.112813	-0.00553669	0.0260278
LOC100180022	brown	0.428907	0.201853	0.430111	0.117413	0.114022
LOC100181839	turquoise	0.225143	0.249502	0.179306	0.0110107	0.0597882
LOC100182543	turquoise	0.087855	0.284339	0.0226895	-0.119891	0.0942834
LOC100180620	turquoise	0.268558	0.259694	0.216397	0.0150503	0.0785388
LOC108949601	turquoise	0.23944	0.252473	0.198002	0.027834	0.0490259
tropm1	turquoise	0.207164	0.469401	0.109808	-0.116428	0.0557009
LOC100184697	turquoise	0.155392	0.288118	0.089806	-0.0705873	0.0537977
LOC100176906	turquoise	0.291877	0.327126	0.234056	0.00449519	0.0927569
zf(fyve)-4	turquoise	0.132541	0.388485	0.0496072	-0.101179	0.0527991
capza	turquoise	0.115307	0.215174	0.0889013	-0.0114711	0.00998219
LOC100176872	brown	0.325309	0.18099	0.344654	0.126565	0.0700718
LOC100185755	yellow	0.338605	0.205647	0.388004	0.323619	0.0470537
dazap2-like	turquoise	0.129518	0.323821	0.0620623	-0.0560295	0.0284203
LOC100187419	brown	0.426426	0.225063	0.404263	0.0957696	0.102469
LOC100186870	turquoise	0.165604	0.18902	0.135763	0.0450531	0.0297702
LOC100182576	turquoise	0.208355	0.225593	0.166592	0.0310521	0.0416247
LOC100177064	brown	0.370998	0.170876	0.376226	0.12472	0.0776367
LOC100177921	turquoise	0.177576	0.521849	0.097773	-0.0956613	0.0340101
LOC100177148	brown	0.328997	0.104098	0.388333	0.201833	0.0347361
LOC100178304	turquoise	0.281958	0.296752	0.231157	0.0213809	0.0934687
LOC100181971	turquoise	0.135747	0.227141	0.0844628	-0.0222157	0.0269414
LOC100183007	brown	0.43282	0.161177	0.454067	0.16582	0.0851942
LOC100179951	turquoise	0.148388	0.18487	0.111069	0.00296945	0.0370652
LOC100181183	turquoise	0.119021	0.200695	0.069911	-0.00803229	0.0555597
LOC100186724	brown	0.338525	0.245642	0.323019	0.094137	0.104147
LOC100176500	turquoise	0.148129	0.214842	0.103037	-0.0177411	0.039439
LOC100183581	turquoise	0.139348	0.238218	0.0826953	-0.0229898	0.0689236
LOC100184331	turquoise	0.181219	0.214918	0.129968	-0.00612858	0.0574873
LOC100176507	turquoise	0.183382	0.21836	0.139674	0.00234248	0.0422837
LOC100180433	turquoise	0.181808	0.202933	0.122556	-0.0127932	0.134811
LOC100183957	turquoise	0.372162	0.379773	0.379128	0.172694	0.096346
LOC100175293	turquoise	0.23006	0.392028	0.139563	-0.0701086	0.0736411
LOC100183882	turquoise	0.0665527	0.194545	0.0318144	-0.0629186	0.029483
LOC100180057	brown	0.33028	0.126218	0.379082	0.182987	0.0527459
LOC100182780	turquoise	0.196748	0.299134	0.139209	-0.0254876	0.0469347
LOC100178071	turquoise	0.170027	0.222777	0.133341	0.02285	0.012867
LOC100177611	turquoise	0.117893	0.183671	0.0741541	-0.0513129	0.0366251
LOC100176081	turquoise	0.157925	0.286534	0.0936834	-0.0522716	0.054336
LOC100184707	turquoise	0.088037	0.244526	0.0305541	-0.0514775	0.0672727
LOC100179208	turquoise	0.0671466	0.199152	0.027431	0.00782109	-0.0142519
LOC100183115	turquoise	0.147963	0.212249	0.116888	0.0446398	0.0221524
LOC100181029	turquoise	0.22214	0.358923	0.148044	-0.050934	0.0237006
LOC100175300	turquoise	0.251179	0.247891	0.21261	0.0191259	0.0614982
LOC100180628	turquoise	0.176152	0.303698	0.129262	0.1457	0.084123
LOC100177113	turquoise	0.188583	0.306791	0.13871	0.00732993	0.031311
LOC100186560	turquoise	0.0873884	0.146225	0.0514347	-0.0115909	0.0191823
LOC100184893	turquoise	0.120293	0.227921	0.0908699	0.000983055	0.020035
LOC100180580	turquoise	0.186718	0.201732	0.136799	-0.00962856	0.0578983
LOC100183786	turquoise	0.281793	0.277139	0.226267	0.0334931	0.136625
cimsi	brown	0.292367	0.136625	0.335215	0.168805	0.0365583
ci-tlr2	turquoise	0.105001	0.209428	0.0633054	-0.0007089	0.00285227
LOC100177432	brown	0.409129	0.236038	0.409772	0.150382	0.0849976
LOC100186924	turquoise	0.273149	0.387382	0.192483	-0.0590118	0.0551326
LOC100181376	brown	0.340487	0.13878	0.37226	0.187183	0.057978
LOC100187020	turquoise	0.119933	0.172635	0.0752217	-0.0231732	0.0536974
LOC100183263	brown	0.548649	0.320158	0.582725	0.202503	0.091425
LOC100179919	turquoise	0.164619	0.186157	0.124	-0.000187084	0.0554985
LOC100185452	turquoise	0.320433	0.335123	0.315544	0.110856	0.0709569
LOC100182271	brown	0.342723	0.208578	0.355239	0.157621	0.078461
LOC100180737	turquoise	0.144078	0.223031	0.0885367	-0.00839761	0.0517644
LOC100179937	turquoise	0.186674	0.191495	0.138791	-0.0396345	0.0357203
LOC100185621	turquoise	0.183184	0.176248	0.143627	-0.0019784	0.0330367
LOC100187030	brown	0.366937	0.182926	0.417298	0.214004	0.103572
LOC100176009	turquoise	0.253665	0.336861	0.180081	-0.0217911	0.0693585
LOC100178345	turquoise	0.177871	0.256966	0.125615	0.00751955	0.0759002
LOC100186627	turquoise	0.314592	0.418299	0.228598	-0.0684463	0.0896272
LOC100181381	turquoise	0.165622	0.215301	0.115657	-0.0214679	0.0504194
LOC100186446	turquoise	0.160965	0.445659	0.0842337	-0.029718	0.00759512
LOC100183021	turquoise	0.159767	0.242685	0.0884445	-0.053507	0.131334
LOC100184971	turquoise	0.143772	0.226532	0.0848482	-0.0172853	0.0398537
LOC100177849	turquoise	0.146703	0.180162	0.10531	-0.0150831	0.0343169
LOC100184559	yellow	0.0705644	-0.156608	0.210932	0.810169	-0.0333376
LOC101243127	turquoise	0.170326	0.198979	0.128683	0.0346069	0.0590373
LOC100186535	turquoise	0.186039	0.314205	0.135906	0.00653238	0.049429
LOC100177127	brown	0.423332	0.259182	0.415667	0.118136	0.110537
LOC113474448	turquoise	0.17371	0.206013	0.128023	0.0116237	0.0698099
ikk-epsilon	turquoise	0.202953	0.277633	0.158698	0.0435064	0.0127217
LOC100182402	yellow	0.212911	-0.0238	0.330244	0.706873	0.0167579
LOC100184110	turquoise	0.181077	0.322271	0.137487	0.00209761	0.0269671
LOC100181679	brown	0.456681	0.1632	0.526144	0.234512	0.116381
LOC100184508	brown	0.410488	0.203959	0.406131	0.117265	0.0696825
LOC100183719	turquoise	0.197687	0.336647	0.159767	-0.00623413	0.0635375
LOC100180064	turquoise	0.0963482	0.183949	0.0553122	-0.0240102	0.0280624
LOC100181227	turquoise	0.187018	0.290186	0.144333	-0.0232163	0.0508328
LOC100184822	turquoise	0.161094	0.177591	0.122692	-0.0182141	0.0465775
zf(tim10/ddp)-2	brown	0.283016	0.101854	0.316975	0.143802	0.0502928
LOC100177852	turquoise	0.147695	0.20082	0.09986	-0.0213091	0.0322121
LOC100179466	turquoise	0.110033	0.1838	0.0768995	-0.0243294	0.0534075
LOC100185058	brown	0.328678	0.121391	0.364711	0.159373	0.0560327
LOC100178424	brown	0.355766	0.126272	0.3844	0.14725	0.0585653
LOC100183704	turquoise	0.184731	0.345075	0.113492	-0.0715083	0.123743
zf(c3h)-2	brown	0.357844	0.155831	0.378074	0.137605	0.058762
LOC100181590	turquoise	0.367725	0.366681	0.330352	0.0955103	0.093503
LOC100184857	yellow	0.275464	0.012031	0.405683	0.643641	0.049997
LOC100185441	turquoise	0.253618	0.283182	0.197139	0.0137722	0.0600689
LOC100182635	turquoise	0.164232	0.198103	0.128592	0.0198853	0.0470055
LOC101242267	yellow	0.492609	0.377321	0.546513	0.371681	0.0874569
LOC100177259	turquoise	0.171842	0.339587	0.112748	-0.0482357	0.0503326
LOC100180144	turquoise	0.253793	0.376415	0.183449	-0.024383	0.0536867
LOC100175466	brown	0.32057	0.161721	0.392609	0.26426	0.0412507
LOC100185615	turquoise	0.259676	0.294287	0.219144	0.0165661	0.0428263
ci-cadherin	blue	0.165311	0.0905761	0.113203	0.00194523	0.338961
LOC100175424	turquoise	0.146585	0.181851	0.120799	0.0122921	0.0198557
LOC100178080	brown	0.458114	0.354389	0.449292	0.133028	0.0900332
LOC100180939	turquoise	0.152407	0.166023	0.122135	0.0131084	0.0401267
LOC100183249	turquoise	0.179857	0.229877	0.126101	-0.012436	0.0330947
LOC100183991	turquoise	0.154037	0.225997	0.0895181	-0.0311324	0.0969211
LOC100187197	turquoise	0.189394	0.254879	0.130352	-0.0207628	0.0830233
LOC100178082	turquoise	0.1964	0.269893	0.145299	-0.0226472	0.0556425
LOC100186688	turquoise	0.120709	0.172731	0.0872976	0.00260273	0.0213729
LOC100178745	turquoise	0.296727	0.296133	0.267753	0.0723494	0.0454878
LOC100185695	brown	0.31142	0.124599	0.335437	0.124103	0.0497577
LOC100185031	blue	0.100237	0.0788152	0.0626989	0.0128908	0.529238
LOC100179606	turquoise	0.175458	0.328195	0.101379	-0.0521037	0.0507277
LOC100181576	turquoise	0.292534	0.438654	0.210775	-0.0841845	0.0787834
LOC100180760	turquoise	0.133398	0.286757	0.0611336	-0.0617096	0.041559
LOC100176924	turquoise	0.103349	0.275847	0.0514158	-0.0914717	0.00356531
LOC100180854	turquoise	0.269404	0.34701	0.18556	-0.0115241	0.0658528
LOC108949755	turquoise	0.161583	0.311357	0.100628	-0.0606999	0.023386
LOC100182180	turquoise	0.18668	0.298829	0.138232	0.00124519	0.0386218
LOC100180684	turquoise	0.298403	0.487311	0.235805	-0.0403796	0.0614747
LOC100175136	turquoise	0.282527	0.342504	0.217195	-0.0210611	0.0720394
rar	turquoise	0.127389	0.244254	0.0716144	-0.0284171	0.0507408
LOC100186763	yellow	0.278424	-0.013433	0.395939	0.662128	0.0319561
LOC100177537	brown	0.364925	0.231142	0.336536	0.0602607	0.0891175
LOC445702	turquoise	0.263394	0.58886	0.173404	-0.047863	0.027872
LOC100183092	brown	0.313369	0.146431	0.333351	0.139462	0.0585517
LOC100177539	brown	0.373977	0.241009	0.419132	0.164342	0.0688584
LOC100179135	turquoise	0.263069	0.347142	0.198964	0.0201414	0.0751016
LOC100175839	turquoise	0.129627	0.180113	0.0895445	-0.0301061	0.052165
LOC100175689	turquoise	0.246393	0.234756	0.201255	0.044221	0.0543407
LOC100179536	yellow	0.181513	-0.00128717	0.297127	0.753592	0.00759516
LOC100175041	turquoise	0.248466	0.254914	0.225245	0.0559119	0.0512201
LOC100186992	turquoise	0.208265	0.32303	0.141766	-0.0433109	0.0938001
ci-htf-1	brown	0.383625	0.138683	0.389675	0.116176	0.05305
LOC100184231	yellow	0.233696	0.00636939	0.35484	0.680744	0.0360181
LOC100182620	brown	0.459344	0.134358	0.548367	0.285533	0.0585235
LOC100186615	turquoise	0.233261	0.316726	0.182621	-0.0246094	0.0557371
LOC100185479	turquoise	0.161458	0.340417	0.0953353	-0.0656594	0.0613357
LOC100185040	turquoise	0.285761	0.468585	0.22243	-0.0472137	0.0400389
LOC100177149	turquoise	0.172105	0.21697	0.142327	0.0224595	0.0460926
LOC100176395	turquoise	0.108414	0.176758	0.0637599	-0.0253837	0.0466912
LOC100187104	turquoise	0.226119	0.526966	0.137806	-0.141699	0.0654231
fuse	brown	0.292225	0.231978	0.291032	0.132346	0.0494894
LOC100181079	turquoise	0.185345	0.261687	0.142397	-0.0185599	0.0503994
LOC100175341	turquoise	0.27072	0.366954	0.210559	-0.00827326	0.0671931
zf(ring)-19	turquoise	0.139049	0.210888	0.0829304	-0.0264159	0.0496612
LOC100180083	turquoise	0.125966	0.165148	0.0938849	-0.0040385	0.0456085
LOC100177702	turquoise	0.173996	0.396907	0.0904772	-0.105726	0.045988
LOC100183162	turquoise	0.141979	0.212533	0.0951175	0.0148239	0.0426041
LOC100179747	turquoise	0.138677	0.265171	0.106635	-0.0143892	0.0251284
LOC100177402	turquoise	0.175078	0.203597	0.149557	-0.00543156	0.0313135
LOC100177310	brown	0.383132	0.157521	0.419159	0.159642	0.0501575
ci-zf(c3h)-7	turquoise	0.247038	0.282946	0.190126	0.00247245	0.0564686
LOC100176362	turquoise	0.21077	0.391657	0.142348	-0.042953	0.0317513
LOC100177325	turquoise	0.128965	0.2162	0.0813352	-0.0242748	0.039524
LOC100185869	yellow	0.132143	-0.0632715	0.269358	0.775987	-0.0148003
r27a	yellow	0.174458	-0.04641	0.295457	0.734307	-0.0042269
LOC100176487	turquoise	0.110519	0.173434	0.0717707	-0.0270868	0.0579373
LOC100176881	yellow	0.0738876	-0.134506	0.226851	0.784618	-0.0166557
LOC100180815	yellow	0.23728	-0.0145391	0.354049	0.725258	0.0280925
LOC100185418	turquoise	0.0508357	0.259277	0.00543915	-0.117047	0.0268027
LOC100175257	brown	0.369277	0.168764	0.383261	0.125053	0.0717868
LOC100180874	brown	0.363096	0.210603	0.356919	0.11342	0.0749187
ets/pointed2	turquoise	0.219915	0.253104	0.16439	-0.0034976	0.0333484
LOC100179991	blue	0.160407	0.141106	0.10711	-0.00622693	0.28839
LOC100186316	turquoise	0.17064	0.293832	0.11399	-0.0124133	0.0300151
LOC100181525	turquoise	0.194262	0.207481	0.141828	0.00375834	0.0411672
LOC100175631	brown	0.379538	0.120602	0.445577	0.199623	0.0383684
LOC100185836	turquoise	0.198183	0.255659	0.156788	-0.00068982	0.0446274
rtn	turquoise	0.310846	0.320771	0.257915	0.055795	0.0564378
LOC100180789	turquoise	0.118256	0.168163	0.0790572	0.00523457	0.0436832
LOC100186266	brown	0.468875	0.295239	0.462846	0.133475	0.125019
LOC100180034	turquoise	0.120925	0.225655	0.07218	-0.0385619	0.0241642
LOC100180836	turquoise	0.0980167	0.160903	0.0622102	-0.0293599	0.0422166
creb/atf-b	turquoise	0.164977	0.222512	0.125057	0.0264826	0.0245552
LOC100184744	turquoise	0.18793	0.206751	0.138455	-0.0113112	0.0552697
LOC100182922	turquoise	0.141845	0.25142	0.0811109	-0.0537163	0.0282265
LOC100182920	turquoise	0.15054	0.229437	0.105566	-0.0142077	0.0464708
LOC100180260	brown	0.36999	0.227007	0.370937	0.109089	0.0842701
mitf	turquoise	0.117251	0.233797	0.0612786	-0.0361381	0.0406547
LOC100185328	turquoise	0.218939	0.441538	0.140028	-0.0821974	0.0293621
LOC100183412	brown	0.386125	0.3035	0.350991	0.0668947	0.0946023
LOC100179571	turquoise	0.191442	0.205665	0.18143	0.0569721	0.027092
LOC100186643	brown	0.39461	0.134139	0.413749	0.12861	0.0681616
LOC100185985	turquoise	0.0790937	0.143606	0.0479516	-0.00534244	0.0241454
LOC100185159	brown	0.311627	0.133627	0.354097	0.158615	0.0675166
ciatpsyna	brown	0.488005	0.218216	0.526819	0.198065	0.126506
LOC100184055	turquoise	0.296934	0.418516	0.207527	-0.0825074	0.0537622
LOC100187226	turquoise	0.200827	0.212749	0.162116	0.0136775	0.042117
LOC100185739	brown	0.415349	0.264615	0.429527	0.114501	0.113635
LOC100180975	turquoise	0.151054	0.161492	0.12505	0.018149	0.0297169
LOC100181747	turquoise	0.0870977	0.229499	0.0387392	-0.0569518	0.050945
LOC100175495	turquoise	0.167242	0.205697	0.125252	-0.0151416	0.0872964
LOC100185906	brown	0.37737	0.214911	0.378235	0.107635	0.0655936
LOC100186554	turquoise	0.179802	0.207179	0.121116	-0.0145186	0.0557426
LOC100181915	turquoise	0.17921	0.306322	0.105021	-0.0406728	0.086918
LOC100182779	turquoise	0.277646	0.252824	0.213661	-0.00914602	0.112826
LOC100181236	turquoise	0.14949	0.244139	0.111453	-0.0110471	0.0283899
LOC100185850	turquoise	0.313832	0.394938	0.254514	0.0188373	0.0840793
LOC100178582	turquoise	0.231311	0.280553	0.18852	0.0255454	0.0814268
LOC100177066	turquoise	0.195999	0.346107	0.129816	-0.0568756	0.133271
LOC100184903	turquoise	0.195619	0.183377	0.161915	0.0332736	0.0347944
LOC100182743	brown	0.380682	0.161186	0.47209	0.250358	0.123464
LOC100181042	brown	0.343942	0.173676	0.368593	0.147253	0.0747947
rps13	yellow	0.170484	-0.0486553	0.290485	0.744579	-0.00228886
LOC100185912	turquoise	0.157429	0.194167	0.106796	-0.0237198	0.0908428
LOC100182809	blue	0.163551	0.128775	0.0995175	-0.0245761	0.352791
LOC100183235	turquoise	0.289833	0.528351	0.201955	-0.0635882	0.0607603
LOC100185595	turquoise	0.266793	0.318436	0.190908	-0.0579718	0.0899294
LOC100186457	turquoise	0.42888	0.395792	0.405768	0.141752	0.13958
LOC100179380	turquoise	0.321048	0.42176	0.239727	-0.0284695	0.0550752
LOC100175452	brown	0.358285	0.18437	0.353686	0.100378	0.0693135
LOC100182411	turquoise	0.145647	0.184687	0.0901547	-0.00974503	0.0391323
LOC494358	turquoise	0.133088	0.166228	0.107939	0.00804978	0.0305887
LOC100178553	turquoise	0.14813	0.238109	0.0903639	-0.0343881	0.022639
LOC100176189	turquoise	0.153081	0.194693	0.112944	-0.0216902	0.049056
LOC100176234	turquoise	0.172419	0.324777	0.105606	-0.0960218	0.0554568
LOC100176948	turquoise	0.284617	0.552645	0.200182	-0.0828167	0.0809961
LOC100184417	turquoise	0.249817	0.255479	0.220434	0.0859645	0.0572505
LOC100187178	turquoise	0.340966	0.462919	0.25146	-0.118535	0.0978326
LOC100184077	brown	0.401129	0.270621	0.37639	0.0690323	0.0834346
LOC100182050	turquoise	0.165847	0.289422	0.104003	-0.0264225	0.0446002
LOC101243266	turquoise	0.132691	0.178866	0.0889371	-0.0214322	0.0453836
LOC101243497	turquoise	0.205006	0.36303	0.159601	-0.03477	0.0270134
LOC100185234	turquoise	0.220841	0.242225	0.1645	-0.0114106	0.0727704
LOC100186069	brown	0.350048	0.147455	0.394759	0.176981	0.0394002
LOC100175997	brown	0.309987	0.2149	0.307998	0.130649	0.0484311
LOC100179200	turquoise	0.124087	0.351159	0.0624756	-0.121092	0.0297889
LOC100180000	turquoise	0.18584	0.203038	0.151906	0.0264909	0.0516907
LOC100186320	brown	0.278453	0.0994454	0.318676	0.156202	0.0219155
LOC100178203	turquoise	0.138356	0.179573	0.104882	-0.0099697	0.0312585
LOC100175922	turquoise	0.0879917	0.244334	0.0364455	-0.0718771	0.0186219
b4galt	turquoise	0.161741	0.322864	0.113131	-0.040092	0.0370628
LOC100176729	turquoise	0.118422	0.221858	0.0672775	-0.0263282	0.0307412
LOC100186131	brown	0.3367	0.105806	0.370656	0.143445	0.0548935
LOC100184248	turquoise	0.197298	0.336607	0.141915	-0.0190787	0.0299241
LOC100178742	turquoise	0.221021	0.208217	0.180906	0.0217225	0.0573762
LOC100184655	yellow	0.20894	-0.0542791	0.341946	0.714121	0.0247944
LOC100179322	turquoise	0.280171	0.472231	0.23299	0.0127178	0.063546
LOC100176986	turquoise	0.194026	0.29545	0.146292	-0.0320726	0.0669424
LOC100185631	turquoise	0.303127	0.433466	0.237947	-0.0444644	0.142809
LOC100180225	turquoise	0.183772	0.202846	0.15141	0.00991137	0.0411905
LOC100187330	turquoise	0.263975	0.373195	0.200776	-0.0426252	0.0449066
LOC100182169	brown	0.330783	0.184447	0.362422	0.152699	0.0281306
LOC100180640	yellow	0.240682	-0.0472662	0.385537	0.766977	0.0183297
LOC100187052	turquoise	0.164444	0.297248	0.0999828	-0.0549124	0.0222557
LOC100175959	yellow	-0.00130311	-0.208569	0.162396	0.750779	-0.0494838
LOC100177152	turquoise	0.0946407	0.190853	0.0507504	-0.0233982	0.0295277
LOC100184810	turquoise	0.0929589	0.286525	0.0271424	-0.0746323	-0.0198883
LOC100186888	brown	0.367102	0.199223	0.403699	0.164865	0.0503344
LOC100181337	turquoise	0.37606	0.281604	0.364622	0.140688	0.0955595
LOC100185499	turquoise	0.28653	0.509861	0.222122	-0.0394156	0.058799
LOC100181382	brown	0.393746	0.142818	0.466507	0.233673	0.0448361
p38	turquoise	0.148814	0.188895	0.118833	0.0081997	0.0447333
LOC100182042	yellow	0.158953	-0.0643123	0.292949	0.778787	0.00238973
LOC100181870	brown	0.321506	0.158487	0.339019	0.12505	0.0641583
LOC100186550	blue	0.207471	0.202943	0.156684	0.0123605	0.449372
LOC100183283	blue	0.0572643	0.039353	0.0413133	-0.0162569	0.217883
LOC100176411	turquoise	0.0787227	0.23981	0.0295704	-0.100191	0.0214788
LOC100180959	turquoise	0.307029	0.42119	0.233151	-0.0461263	0.0783047
LOC100182116	yellow	0.193605	-0.0535311	0.315327	0.687593	0.0102571
LOC100177682	turquoise	0.152584	0.232985	0.105836	-0.0243072	0.0587964
LOC100183312	turquoise	0.147007	0.188987	0.106345	-0.0158095	0.0410546
LOC100176145	turquoise	0.205793	0.247	0.170906	0.0179925	0.0777543
LOC100181416	turquoise	0.147488	0.177051	0.109676	0.00770802	0.0414874
LOC100178259	turquoise	0.293306	0.286783	0.279103	0.0964567	0.140511
LOC100181511	turquoise	0.248944	0.246753	0.20802	0.0497964	0.064385
LOC100185209	turquoise	0.10216	0.24764	0.079518	-0.0128849	0.00334636
LOC100186004	turquoise	0.133779	0.149826	0.108297	-0.00148884	0.0313306
LOC100179660	turquoise	0.184289	0.196933	0.135696	-0.0125701	0.0488942
LOC100183928	turquoise	0.0554701	0.175493	0.0258299	0.0264072	0.0281154
LOC100187119	blue	0.0781739	0.0674045	0.0390693	-0.0041314	0.557716
LOC100181804	blue	0.122581	0.0832753	0.0823299	0.00363024	0.621774
LOC100177653	turquoise	0.123869	0.218033	0.0783182	-0.0362553	0.0368561
LOC100176298	turquoise	0.133008	0.224902	0.103709	0.033716	-0.00111441
LOC100175624	turquoise	0.247011	0.29546	0.222007	0.0600975	0.0429838
LOC100185023	brown	0.372459	0.265955	0.368656	0.128267	0.10399
LOC100179963	brown	0.373748	0.230685	0.406474	0.185471	0.0682714
LOC100183458	turquoise	0.175862	0.289921	0.13102	-0.0136368	0.0530717
LOC100185025	brown	0.459603	0.301486	0.468727	0.15573	0.0910429
LOC100187453	turquoise	0.136064	0.33784	0.0688088	-0.106988	0.0526667
LOC100185831	turquoise	0.34372	0.326328	0.316202	0.0611101	0.0735737
LOC100184663	brown	0.402146	0.215909	0.402191	0.119118	0.0936305
LOC100177543	turquoise	0.0601258	0.259717	0.0068293	-0.104661	0.025884
LOC100175849	yellow	0.183991	-0.0625648	0.319459	0.788548	0.00557204
LOC100186262	turquoise	0.178244	0.307677	0.117275	-0.0428082	0.134885
LOC100183892	turquoise	0.165752	0.207927	0.128307	0.0151796	0.0439641
LOC100184693	brown	0.335466	0.134759	0.357061	0.121238	0.0426119
LOC100183154	brown	0.416694	0.241315	0.419924	0.134352	0.111209
pur-alpha/beta/gamma	turquoise	0.330556	0.339766	0.287658	0.0244885	0.0842396
LOC100180792	turquoise	0.0743941	0.143478	0.0893486	0.0612909	-0.00446915
LOC100176110	turquoise	0.297892	0.422908	0.201415	-0.0635759	0.144871
erm	turquoise	0.291658	0.512298	0.19875	-0.0397156	0.152965
LOC100175104	turquoise	0.1841	0.194169	0.145608	0.00549704	0.0453565
LOC100176653	turquoise	0.184109	0.430119	0.10243	-0.0863858	0.0212223
LOC100179685	turquoise	0.15491	0.374648	0.077758	-0.0706479	0.104197
LOC100175834	turquoise	0.187082	0.197254	0.153021	0.0293537	0.0384046
LOC100185192	turquoise	0.0818226	0.15641	0.047408	-0.0292887	0.0157432
LOC778675	turquoise	0.0970606	0.17024	0.0607344	-0.0153122	0.0307386
LOC100184166	turquoise	0.241596	0.377869	0.165513	-0.0293139	0.0644283
LOC100179000	turquoise	0.126519	0.290064	0.0918995	-0.0182382	0.0213894
LOC100177498	turquoise	0.235434	0.261356	0.211428	0.0327182	0.0567109
LOC100176725	turquoise	0.177891	0.329729	0.115298	-0.0466122	0.0581342
LOC100180163	turquoise	0.114092	0.163609	0.0836987	0.00190128	0.0387412
LOC100179577	turquoise	0.167041	0.256021	0.144119	0.0967511	0.0348761
LOC100185904	turquoise	0.190635	0.234679	0.161119	0.00612442	0.0669153
LOC100178023	turquoise	0.0937559	0.201636	0.0523814	-0.0246418	0.0344591
LOC100176147	turquoise	0.180034	0.218017	0.149858	0.0140091	0.0406389
LOC100183677	brown	0.350522	0.153459	0.348011	0.113292	0.0555607
LOC100183886	turquoise	0.168786	0.279541	0.104428	-0.0731503	0.0345569
LOC100180731	turquoise	0.153741	0.298043	0.10526	-0.0321238	0.0448818
LOC104266378	blue	0.0945676	0.061757	0.0624401	0.00672267	0.117771
LOC100176247	turquoise	0.231187	0.501348	0.169397	-0.0515469	0.029436
LOC778561	turquoise	0.198358	0.202271	0.160288	0.0455158	0.0494647
LOC100184646	turquoise	4.61636e-05	0.146691	-0.0273734	0.0206409	0.00422749
LOC100179043	yellow	0.505221	0.255111	0.571074	0.576674	0.124956
LOC100181689	turquoise	0.168768	0.228191	0.114346	-0.0152202	0.0465036
LOC100185354	yellow	0.271717	0.0809598	0.309998	0.199515	0.0253961
LOC100180643	turquoise	0.100315	0.175523	0.0591121	0.000138618	0.039375
LOC100177652	yellow	0.199336	-0.0347923	0.306314	0.727484	0.0284419
LOC100175143	blue	0.0806624	0.0449568	0.0402996	0.00511265	0.402477
LOC100186130	turquoise	0.225512	0.275178	0.177394	0.00415457	0.0462533
LOC100180574	turquoise	0.120838	0.166222	0.0901061	-0.00401984	0.0595333
LOC100187034	yellow	0.119535	-0.0740968	0.242195	0.749533	-0.00840596
jnk	turquoise	0.171441	0.187954	0.148072	0.0405686	0.0325754
LOC100183843	brown	0.439423	0.388032	0.466813	0.19658	0.0426736
LOC100176818	turquoise	0.207729	0.25558	0.194455	0.0480261	0.0409645
LOC100181431	yellow	0.311703	0.177641	0.382368	0.26201	0.0116102
LOC100180744	brown	0.416264	0.216995	0.430018	0.154675	0.0878267
LOC100183250	turquoise	0.185712	0.257905	0.145084	0.0235019	0.0402029
LOC100177166	turquoise	0.138913	0.234587	0.106933	0.00974376	0.0348138
LOC100180220	yellow	0.184479	-0.0296234	0.299488	0.698885	0.00375731
LOC100185608	turquoise	0.219585	0.405607	0.142186	-0.0727093	0.0488878
LOC100176648	turquoise	0.114844	0.219062	0.0642261	-0.0295521	0.0314143
LOC100184890	turquoise	0.16623	0.209645	0.127086	-0.006881	0.0411649
LOC100177870	brown	0.359116	0.211177	0.37582	0.152754	0.0978316
LOC100183370	brown	0.376885	0.184963	0.38669	0.136884	0.0580285
LOC100181027	brown	0.287263	0.157105	0.32161	0.188547	0.0527343
LOC101243360	turquoise	0.237096	0.307544	0.215287	0.0626473	0.00846257
LOC100185744	turquoise	0.132623	0.313479	0.0715595	-0.0636827	0.0387201
LOC100176007	turquoise	0.235317	0.237878	0.197368	0.0556163	0.0733298
LOC100182371	turquoise	0.154778	0.193731	0.108922	-0.0184829	0.0478732
LOC100184838	turquoise	0.183534	0.256359	0.13063	0.0216211	0.0529428
LOC100176570	turquoise	0.0899306	0.185451	0.0450911	-0.0242489	0.0670821
hmg1/2	brown	0.478515	0.290342	0.479535	0.147732	0.0959892
LOC100180081	turquoise	0.104235	0.22544	0.0597099	-0.0455984	0.0298788
zf(c3h)-16	brown	0.344978	0.182268	0.344927	0.103932	0.0529414
LOC100185444	turquoise	0.133409	0.17793	0.110641	0.00333977	0.0138204
LOC100184840	turquoise	0.208712	0.400128	0.145407	-0.0162364	0.0769541
LOC100183982	turquoise	0.260933	0.268497	0.198542	-0.0163702	0.0616444
LOC100175067	turquoise	0.0822863	0.189526	0.0431009	0.00360816	0.0387744
LOC100177496	turquoise	0.181539	0.311384	0.112562	-0.0704257	0.0969357
LOC100179741	turquoise	0.114779	0.221621	0.0646623	-0.0520304	0.0184636
LOC100178177	turquoise	0.208559	0.338711	0.157435	0.0874666	0.0177385
LOC100184804	turquoise	0.142126	0.247427	0.0810912	-0.0615392	0.135288
zf(ring/c6hc)-1	turquoise	0.155191	0.204655	0.107665	-0.0235562	0.031673
LOC100185405	turquoise	0.216378	0.316066	0.162543	0.00240296	0.0508222
LOC104265386	turquoise	0.202522	0.267651	0.165806	0.0150466	0.0279895
LOC100182362	brown	0.282566	0.0938277	0.321734	0.177737	0.0471484
LOC100184068	turquoise	0.128548	0.252022	0.0662466	-0.0291951	0.0193385
LOC100180463	turquoise	0.250133	0.257012	0.200323	0.0157344	0.0723203
LOC100184300	brown	0.416443	0.240378	0.458581	0.206338	0.0494385
LOC100178781	yellow	0.312736	0.140098	0.392088	0.317548	0.0285742
LOC100181151	turquoise	0.263903	0.350529	0.216706	0.0233442	0.0421501
LOC100176517	turquoise	0.255194	0.274931	0.199033	0.00451392	0.0521855
LOC100181235	brown	0.389204	0.1514	0.385847	0.123642	0.0934572
LOC100182553	turquoise	0.223225	0.289386	0.178833	0.0128784	0.073439
LOC100185133	turquoise	0.169928	0.256539	0.125386	-0.0129772	0.0598292
LOC100185994	turquoise	0.12768	0.170477	0.0886758	-0.0323135	0.0286652
LOC100182082	brown	0.369611	0.269971	0.380741	0.136762	0.0612698
zf(fyve)-9	turquoise	0.115007	0.163117	0.0863442	-0.0129156	0.0252253
LOC100183603	brown	0.232247	0.0318936	0.333228	0.242802	0.00110571
LOC100180444	turquoise	0.0945364	0.216577	0.0451052	0.000249358	0.0221231
LOC100178209	brown	0.476459	0.135933	0.555762	0.260855	0.0794293
LOC100179171	turquoise	0.152087	0.188885	0.102324	-0.00752345	0.0618455
LOC100175543	blue	0.0587728	0.0609775	0.0372222	-0.00560109	0.285989
LOC100182528	brown	0.281474	0.12607	0.320706	0.173239	0.0559659
LOC100181478	yellow	0.178838	0.103905	0.283328	0.341654	-0.0123954
LOC100184647	yellow	0.0298944	-0.154074	0.173881	0.746636	-0.0524157
LOC100175281	yellow	-0.209709	-0.0979319	-0.15743	0.238595	-0.0720879
LOC100175606	turquoise	0.240593	0.244561	0.184275	0.013786	0.0605664
LOC100185283	turquoise	0.188031	0.261694	0.139459	-0.0313196	0.0531389
LOC100186213	brown	0.335943	0.223493	0.349787	0.137411	0.0741663
LOC100178837	turquoise	0.110126	0.179332	0.0729076	-0.0015874	0.048894
LOC100187429	turquoise	0.149713	0.422646	0.0825998	-0.0709773	0.0330221
LOC100185811	brown	0.327338	0.172397	0.396211	0.244611	0.0354777
LOC100178266	blue	0.0588448	0.0653971	0.0354811	0.00495695	0.233115
LOC100175118	turquoise	0.148092	0.214424	0.106076	-0.00365575	0.144571
LOC100179837	turquoise	0.104003	0.2093	0.0534895	-0.0229672	0.0419778
LOC100178482	turquoise	0.183706	0.280221	0.130726	-0.0122754	0.0427429
LOC100182808	turquoise	0.117385	0.270725	0.0714498	-0.0409915	0.0242119
LOC100184368	turquoise	0.108182	0.183269	0.0782379	0.00120533	0.00296223
LOC100177172	turquoise	0.0872235	0.136779	0.0606392	-0.00795254	0.0262605
LOC100176528	turquoise	0.228802	0.314585	0.174611	0.015352	0.0495605
LOC100187540	turquoise	0.187926	0.292359	0.110174	-0.0690983	0.0852705
LOC100176724	brown	0.250934	0.166212	0.29001	0.172241	0.029448
LOC100185578	brown	0.389144	0.202192	0.422939	0.190211	0.065179
LOC100175738	yellow	0.234521	0.0121756	0.335792	0.651259	0.0408219
LOC100175164	turquoise	0.172276	0.188836	0.128766	0.0047529	0.0662604
LOC101243221	yellow	-0.0170113	-0.0501408	0.0241214	0.150506	-0.0202099
LOC100177730	turquoise	0.130634	0.181343	0.0886973	-0.0269553	0.0469052
LOC100180621	blue	0.0619144	0.0781895	0.025051	-0.0310539	0.178238
LOC100177777	turquoise	0.125208	0.195388	0.080021	-0.00384885	0.0499847
LOC100183543	turquoise	0.151493	0.224308	0.112857	-0.00479792	0.0570143
LOC100181743	turquoise	0.18699	0.349348	0.121471	-0.0298833	0.0563283
LOC100184929	turquoise	0.126656	0.227525	0.086862	-0.0181242	0.0250747
LOC100184120	brown	0.385965	0.113747	0.501389	0.318902	0.0650236
LOC100176284	turquoise	0.234814	0.206162	0.203705	0.0115611	0.0313859
LOC100187366	turquoise	0.125501	0.182541	0.0861955	-0.0113292	0.0285087
LOC100179233	turquoise	0.104662	0.226305	0.0543366	-0.0774413	0.0261322
LOC100178412	turquoise	0.114987	0.261271	0.0553754	-0.0491282	0.0312389
LOC100182315	yellow	0.380887	0.21543	0.429228	0.293484	0.0720425
LOC100186308	yellow	0.0439694	-0.145807	0.18324	0.7536	-0.0318649
LOC100178413	brown	0.305498	0.148603	0.332553	0.159396	0.0452961
sir2-a	turquoise	0.222799	0.227012	0.160529	-0.0114739	0.0915724
LOC100179235	turquoise	0.198567	0.177347	0.159976	0.00558894	0.0559831
srf	turquoise	0.17302	0.289446	0.115057	-0.0695822	0.035068
LOC100186896	turquoise	0.110416	0.301262	0.0471332	-0.0957542	0.0271717
LOC100179323	brown	0.250055	0.115504	0.302545	0.184093	0.0266454
LOC100176987	blue	0.0657074	0.0539613	0.0318882	-0.0113372	0.463754
mef2	turquoise	0.182833	0.218262	0.136493	0.00818704	0.0560688
LOC100186975	turquoise	0.202512	0.303807	0.144183	-0.00239318	0.0288476
LOC100181424	turquoise	0.210973	0.31692	0.154616	-0.0056018	0.0185799
LOC100176760	brown	0.375991	0.183747	0.416036	0.177577	0.0635277
LOC100187103	turquoise	0.325276	0.40126	0.313023	0.113282	0.0130319
LOC100183914	turquoise	0.0822357	0.22575	0.0408256	-0.0564301	0.0421987
LOC104265328	turquoise	0.121114	0.177667	0.07753	-0.0255221	0.0295354
LOC100178703	turquoise	0.173591	0.342984	0.101914	-0.069482	0.0681553
LOC100182937	blue	0.0737407	0.042269	0.0504345	0.0105439	0.293639
LOC101242999	turquoise	0.190806	0.470826	0.129707	-0.0606503	0.00640443
LOC100184654	brown	0.478784	0.393324	0.474052	0.14958	0.110899
LOC100187049	turquoise	0.175704	0.191659	0.132206	0.012444	0.0537907
LOC100183363	turquoise	0.250833	0.305666	0.191946	-0.00190546	0.097591
LOC100180785	turquoise	0.198406	0.240512	0.171657	0.0169353	0.0444546
LOC100183146	brown	0.313066	0.164357	0.368449	0.185546	0.0472136
LOC100175325	yellow	0.139095	-0.0436367	0.278031	0.809232	-0.0148479
LOC100181521	turquoise	0.136165	0.18786	0.0855939	-0.0245446	0.0495286
LOC100177641	turquoise	0.174133	0.169195	0.134011	0.0335784	0.0368135
LOC100183452	yellow	0.341721	0.0906248	0.419222	0.323229	0.0361622
LOC101241912	turquoise	0.0280488	0.195801	-0.0109834	-0.0725723	0.0245533
LOC108950888	turquoise	0.018789	0.15893	-0.0161025	-0.0717048	0.0224302
zf(dhhc)-4	turquoise	0.160724	0.149273	0.124336	0.0151719	0.0759015
LOC100183575	turquoise	0.177975	0.261495	0.122335	0.0100198	0.0630872
LOC100182774	turquoise	0.166662	0.20143	0.133279	0.0118794	0.0590997
LOC100177580	turquoise	0.223085	0.299197	0.159283	-0.0457825	0.0771165
LOC100177845	turquoise	0.200993	0.218697	0.188101	0.0881161	0.0465903
LOC100185712	turquoise	0.33448	0.300953	0.303992	0.0844283	0.0514269
LOC100186294	turquoise	0.275667	0.347302	0.219476	0.0208947	0.0624269
LOC100177158	yellow	0.195759	-0.0133496	0.324163	0.779353	0.00276795
LOC100185344	turquoise	0.183966	0.196436	0.154857	0.0366402	0.0306103
LOC113474015	turquoise	0.225105	0.298945	0.16712	-0.0242942	0.0459448
LOC100178481	turquoise	0.299309	0.352648	0.231807	0.00373081	0.0821654
zf(fyve)-1	turquoise	0.164541	0.249757	0.110965	-0.0342333	0.0693822
LOC100183019	yellow	0.0757204	-0.116324	0.205706	0.762102	-0.039337
LOC100185390	yellow	0.289577	0.0551535	0.35511	0.495359	0.069276
cam-k	turquoise	0.14845	0.294344	0.0888596	-0.0684648	0.0338727
ci-btf3	brown	0.422377	0.139063	0.516306	0.315368	0.0466753
LOC100184510	brown	0.310676	0.192023	0.329851	0.15679	0.0573937
LOC100182145	turquoise	0.274029	0.508017	0.216495	-0.0173323	0.0637992
LOC100179814	turquoise	0.185962	0.216533	0.139644	-0.0110095	0.0448626
LOC100178773	yellow	0.0886322	-0.052507	0.159008	0.197987	-0.0173529
LOC100180346	yellow	0.135196	-0.113641	0.273207	0.779356	-0.00277528
LOC100179641	brown	0.406476	0.200787	0.39163	0.0947848	0.0797402
LOC100176505	turquoise	0.188835	0.323335	0.121039	-0.0385038	0.0829417
LOC100178823	turquoise	0.221846	0.225983	0.178628	0.0360753	0.0386107
LOC100178487	turquoise	0.148086	0.427206	0.0639747	-0.0627402	0.0307681
LOC100176170	brown	0.350621	0.109742	0.395753	0.171017	0.0422525
LOC100177612	turquoise	0.322329	0.522896	0.274393	0.0119804	0.0501508
LOC100179260	turquoise	0.310818	0.514702	0.259424	0.0028334	0.0519404
LOC100187283	turquoise	0.133422	0.17471	0.0917945	-0.012928	0.063935
LOC100176427	yellow	0.503329	0.317216	0.526637	0.275118	0.118179
creb/atf-a	turquoise	0.203985	0.211793	0.165167	0.0635826	0.0945512
LOC100177184	turquoise	0.185421	0.209631	0.143974	0.0170947	0.0605564
LOC100181752	turquoise	0.137734	0.282062	0.0842964	-0.0297218	0.017645
LOC100182573	brown	0.332697	0.159847	0.361249	0.16422	0.0517295
LOC100187329	turquoise	0.132903	0.186034	0.11304	0.0241982	0.0281143
LOC100176345	turquoise	0.146594	0.247311	0.0848041	-0.0447115	0.0540244
LOC104266451	blue	0.0212224	0.0340458	-0.00432948	0.0132736	0.215068
LOC100181458	brown	0.347619	0.245824	0.343126	0.113422	0.0689476
LOC101242355	turquoise	0.180365	0.356329	0.115751	-0.0453415	0.0380528
LOC100178956	turquoise	0.241636	0.409822	0.157572	-0.0439342	0.0834245
LOC100183799	turquoise	0.129927	0.192052	0.107377	0.0463556	0.0512802
LOC100184481	turquoise	0.186696	0.290791	0.141455	0.0189676	0.0204873
LOC101242512	brown	0.46116	0.270509	0.516197	0.224055	0.149485
LOC100181256	turquoise	0.177332	0.180256	0.143719	0.0157983	0.0372793
LOC100183105	blue	0.199384	0.144212	0.140108	0.0171349	0.568166
LOC100181287	turquoise	0.125055	0.268191	0.0772891	-0.0237275	0.0246411
LOC100175114	brown	0.434798	0.180223	0.443856	0.141554	0.0944707
LOC100182617	turquoise	0.129638	0.188712	0.0950161	0.048254	0.064309
LOC100175058	turquoise	0.334961	0.516254	0.279492	0.113081	0.111901
LOC100176668	brown	0.320673	0.162357	0.366422	0.174079	0.0285668
LOC100186882	brown	0.344609	0.159488	0.372368	0.159747	0.0309862
LOC100185367	yellow	0.197972	-0.0377361	0.325506	0.750146	0.00834022
LOC100178182	turquoise	0.140389	0.211025	0.0969177	-0.011348	0.047024
LOC100179906	brown	0.319045	0.13731	0.329148	0.119053	0.0721402
LOC100175701	turquoise	0.242821	0.317382	0.17728	-0.0144233	0.0639655
LOC100186725	turquoise	0.221322	0.236978	0.161265	0.0131679	0.129779
foxn2/3	turquoise	0.186172	0.246616	0.155248	0.0455159	0.0269457
LOC100179353	brown	0.432646	0.256106	0.496004	0.195271	0.0649119
LOC100176161	brown	0.343725	0.216281	0.322814	0.0978785	0.0641928
LOC100180143	brown	0.322744	0.110696	0.374813	0.191827	0.0640995
LOC100184805	blue	0.169579	0.146465	0.129634	0.0155689	0.264973
ci-arfgap-3	turquoise	0.152375	0.21246	0.109876	-0.00801938	0.0407572
LOC101242785	turquoise	0.118133	0.18056	0.0828132	-0.0303212	0.0417258
LOC100177791	blue	0.0244464	0.0588468	0.00113455	-0.0453191	0.116505
LOC100175409	turquoise	0.194013	0.253766	0.151587	-0.00689791	0.048437
LOC100177177	turquoise	0.187044	0.224434	0.149173	-0.0121412	0.0432136
LOC100181305	turquoise	0.29624	0.345492	0.241628	0.0200469	0.0732091
LOC100186905	brown	0.461145	0.312218	0.44041	0.12581	0.133622
LOC100179011	turquoise	0.232314	0.283044	0.185238	0.00295733	0.0638668
LOC100183477	yellow	0.151707	-0.0555697	0.273914	0.770952	0.00399179
LOC100175764	turquoise	0.105522	0.204784	0.0640035	-0.0358981	0.0459145
LOC100175298	turquoise	0.237375	0.256444	0.19767	0.0390337	0.114012
LOC100185898	turquoise	0.245881	0.225962	0.20324	0.0200744	0.0812777
LOC100180249	turquoise	0.220023	0.343421	0.146327	-0.0697077	0.0348815
LOC100184148	turquoise	0.118274	0.178313	0.0776625	-0.032319	0.0453467
LOC100187210	yellow	0.26981	0.190171	0.359029	0.410617	0.0690116
LOC100185992	turquoise	0.122629	0.323049	0.0509868	-0.119851	0.0381761
LOC100175072	brown	0.426871	0.331928	0.413231	0.12016	0.132373
LOC100177401	turquoise	0.172828	0.311117	0.107365	-0.0549645	0.0621473
LOC100180108	brown	0.36095	0.201927	0.366263	0.122477	0.0543469
LOC100180899	blue	0.0921874	0.0553908	0.0595273	0.0198768	0.628939
LOC100179753	turquoise	0.112436	0.449758	0.0268778	-0.12991	-0.00670768
duox-a	turquoise	0.111502	0.207028	0.0856568	0.00843766	0.0112829
LOC100182906	turquoise	0.0541439	0.262051	-0.000913545	-0.0661317	0.0129252
LOC100176531	turquoise	0.319375	0.303196	0.246887	-8.47783e-05	0.075546
zf(fyve)-11	turquoise	0.191721	0.210742	0.13328	-0.0122189	0.0580269
LOC100182417	brown	0.313869	0.119568	0.345742	0.134082	0.0433653
LOC100186371	turquoise	0.105831	0.161295	0.0652085	-0.0371351	0.0508593
zf(ubp/ring)-1	turquoise	0.220023	0.206749	0.170346	-0.00652229	0.0466335
mapkk1/2	turquoise	0.193779	0.254231	0.165848	0.00953632	0.0394744
LOC100179599	turquoise	0.113263	0.203341	0.0914286	0.00919376	0.0101192
meta3	turquoise	0.271177	0.258343	0.212834	-0.0133169	0.0756999
LOC100184103	turquoise	0.129182	0.297637	0.0712292	-0.0409524	0.0116438
LOC445704	turquoise	0.233335	0.287482	0.193127	0.0471725	0.0128602
LOC100176316	yellow	0.0854309	-0.109843	0.207006	0.739179	-0.0105955
LOC100177769	turquoise	0.0245877	0.106965	0.0148505	0.000228528	0.0244142
LOC100184835	turquoise	0.150481	0.262667	0.0949678	-0.0351896	0.0247827
LOC100176191	turquoise	0.197291	0.349622	0.144046	-0.028488	0.0516175
ciap	brown	0.310397	0.0418854	0.391596	0.204731	0.0128089
LOC100185233	brown	0.299902	0.145488	0.378451	0.240803	0.00995861
LOC100176563	turquoise	0.309819	0.46017	0.198495	-0.0752042	0.0899349
LOC100182092	turquoise	0.142382	0.18235	0.0961878	0.00140737	0.0408546
LOC100185204	turquoise	0.126927	0.201007	0.0816895	-0.0236085	0.0218936
erk1/2	turquoise	0.179344	0.281521	0.129634	-0.0339302	0.0598549
LOC100178679	turquoise	0.19935	0.243323	0.1441	-0.0054977	0.0687182
LOC100183691	turquoise	0.162899	0.226871	0.113104	0.0115711	0.0506021
act	turquoise	0.393706	0.652905	0.3612	0.0558936	0.118339
LOC100187125	turquoise	0.2756	0.315085	0.219531	0.0334842	0.0538418
LOC100180835	turquoise	0.0493895	0.270594	0.0487663	0.0473572	-0.0293549
LOC100185562	turquoise	0.0107117	0.0775141	0.0131193	0.00530467	-0.0109484
LOC100178468	turquoise	-0.0242577	0.0863465	-0.0053672	0.0316104	-0.0234391
rngi	brown	0.291321	0.120121	0.343834	0.208296	0.0387858
LOC100178170	brown	0.274288	0.161576	0.296651	0.152112	0.0625603
LOC100175157	turquoise	0.136512	0.230463	0.0932233	0.0106777	0.0145125
LOC100175029	turquoise	0.104712	0.170608	0.087756	-0.0204351	0.0142554
LOC101243505	brown	0.409586	0.151819	0.46207	0.217618	0.162222
LOC100175141	brown	0.292234	0.169648	0.323636	0.15876	0.0291989
LOC778641	brown	0.356074	0.209554	0.351503	0.132449	0.0774208
LOC100186772	turquoise	0.295605	0.488206	0.194612	-0.103882	0.0694036
per-like	yellow	0.23285	-0.00063141	0.367444	0.492368	0.0100422
LOC100176211	turquoise	0.221992	0.246156	0.171817	0.0365343	0.0681357
LOC100185613	turquoise	0.123144	0.250349	0.059805	-0.0530476	0.035264
LOC100183780	brown	0.276517	0.112008	0.323292	0.149364	0.0196903
LOC100179881	brown	0.497096	0.19028	0.52418	0.197411	0.105414
LOC100175151	yellow	0.264257	0.0346458	0.364329	0.633114	0.0374205
LOC100185446	brown	0.300446	0.157004	0.328545	0.142634	0.0302101
LOC100175260	turquoise	0.159138	0.208328	0.133868	0.0131772	0.0272772
LOC100178673	turquoise	0.350096	0.35553	0.33113	0.130893	0.133967
LOC100178361	turquoise	0.199983	0.256245	0.154726	0.00523583	0.0343133
LOC113473994	brown	0.435645	0.197803	0.440962	0.141324	0.0696818
LOC100183290	brown	0.311417	0.138148	0.348	0.177689	0.0527421
LOC100177000	turquoise	0.188954	0.216141	0.146001	0.0113754	0.0534513
LOC100181660	turquoise	0.117677	0.219041	0.0680817	-0.0431543	0.0419964
LOC100175968	turquoise	0.0561868	0.139996	0.0390923	-0.00444412	0.00819033
LOC100181121	yellow	0.287652	0.0235449	0.411418	0.748037	0.0535294
LOC100181489	turquoise	0.174043	0.256517	0.121547	-0.0132462	0.072769
LOC100182290	turquoise	0.159266	0.274134	0.0917398	-0.0700093	0.0569997
LOC100184658	turquoise	0.122936	0.174611	0.087938	-0.00810759	0.0269798
raf1	turquoise	0.14965	0.229975	0.106359	0.00837936	0.0280285
LOC100185843	turquoise	0.08985	0.154262	0.0560509	0.0101244	0.0110047
LOC100185801	brown	0.474939	0.186068	0.494769	0.161391	0.0966885
LOC100179870	yellow	0.395845	0.211232	0.453922	0.249166	0.049754
LOC100175204	turquoise	0.086914	0.19359	0.0512688	-0.0557815	0.0213819
foxo	turquoise	0.0720306	0.228258	0.026232	-0.0670033	0.0263524
LOC104266595	turquoise	0.135619	0.347242	0.05475	-0.0547213	0.0443049
LOC100177507	yellow	0.245349	0.00647679	0.354799	0.721824	0.04899
mapkk7	turquoise	0.0870352	0.21729	0.0390674	-0.0724869	0.0269402
LOC100175882	turquoise	0.157689	0.210352	0.118818	-0.0282996	0.0484506
LOC100182193	turquoise	0.213214	0.318377	0.142541	-0.0400339	0.0936549
LOC100185584	turquoise	0.131142	0.329207	0.0613666	-0.0841359	0.0532166
LOC100183222	turquoise	0.161411	0.198092	0.134561	0.00798865	0.0300909
LOC100185962	turquoise	0.269992	0.378557	0.192049	-0.0331448	0.125596
LOC100176034	yellow	-0.134436	-0.238846	0.00105031	0.640852	-0.0931407
LOC100177672	turquoise	0.0899347	0.213472	0.0592024	-0.0259837	0.0101043
LOC100184778	brown	0.37968	0.268171	0.383688	0.125601	0.059156
LOC100178446	brown	0.284662	0.149254	0.314399	0.167097	0.0425362
LOC100183390	turquoise	0.137231	0.300334	0.0750624	-0.0846954	0.0257372
LOC100185814	turquoise	0.145972	0.202896	0.109762	-0.00709566	0.0348361
LOC100175471	turquoise	0.260508	0.34841	0.201698	0.0121257	0.0608109
LOC100185758	turquoise	0.254796	0.3802	0.194474	-0.0531276	0.0421337
LOC100175548	turquoise	0.153046	0.18268	0.112859	0.0155338	0.0420726
tgm2	turquoise	0.267229	0.456002	0.227557	0.13132	0.00739439
LOC100184542	yellow	-0.205142	-0.102856	-0.144766	0.268139	-0.0644467
LOC100184487	turquoise	0.140055	0.198759	0.10239	-0.037706	0.043672
LOC100180591	turquoise	0.139041	0.150951	0.123342	0.0325568	0.0235966
LOC100182945	turquoise	0.100545	0.169488	0.0608237	-0.0210944	0.0150941
LOC100187007	brown	0.456789	0.178852	0.51435	0.238026	0.0750536
LOC100187153	turquoise	0.157525	0.23767	0.125456	-0.0102507	0.00789105
LOC100185005	brown	0.406085	0.209097	0.411518	0.134653	0.0910597
LOC100184615	turquoise	0.161775	0.228189	0.131308	0.0141209	0.0361243
LOC100183779	yellow	0.141092	-0.0602863	0.264882	0.733109	-0.00531134
LOC100184746	yellow	0.173092	0.116863	0.264286	0.273533	-0.0131889
LOC100184695	turquoise	0.116476	0.264849	0.0707167	-0.0393045	0.0174997
LOC100183111	brown	0.360579	0.20249	0.360685	0.107609	0.0466491
LOC100186269	turquoise	0.163094	0.2709	0.111002	-0.037318	0.0399202
LOC100181712	yellow	0.311528	0.0341141	0.423251	0.687615	0.0721564
LOC100186626	brown	0.45979	0.143403	0.52926	0.250977	0.0505026
LOC113475151	turquoise	0.203842	0.286115	0.144403	-0.0492691	0.0540225
LOC100180990	turquoise	0.0978883	0.201997	0.062304	0.0419709	0.0142587
LOC100175505	turquoise	0.232177	0.255978	0.199784	0.0413353	0.056352
LOC100187079	turquoise	0.331464	0.360796	0.285842	0.0263292	0.07562
LOC100186268	turquoise	0.212986	0.224955	0.17332	0.042366	0.0294243
LOC100177796	turquoise	0.104474	0.195413	0.0627715	-0.0456954	0.0319216
LOC100177905	turquoise	0.155243	0.197809	0.106827	-0.0252186	0.0929116
LOC445772	turquoise	0.242386	0.354219	0.181708	-0.0254699	0.0637207
hsp70	yellow	-0.299644	-0.143991	-0.203639	0.253691	-0.116422
LOC100180724	turquoise	0.141119	0.197763	0.117027	0.00508281	0.0461034
LOC100185745	turquoise	0.195514	0.21093	0.15606	0.0116681	0.05899
LOC100181799	yellow	0.261964	0.178048	0.294348	0.196572	0.0479937
LOC494359	turquoise	0.109105	0.210746	0.0670102	-0.0182868	0.0364894
LOC100175893	turquoise	0.266767	0.265761	0.228276	0.0706519	0.0329152
LOC100184701	blue	0.0793505	0.101802	0.0436683	-0.0105559	0.258747
LOC104266666	brown	0.380437	0.23982	0.384603	0.152635	0.112699
LOC100175007	turquoise	0.119553	0.201414	0.0776428	-0.0243108	0.0512511
LOC100185215	turquoise	0.076745	0.127454	0.0487691	-0.0248572	0.0165256
LOC100176618	brown	0.271404	0.131841	0.302784	0.140231	0.0463757
LOC100184776	turquoise	0.124319	0.166798	0.0925151	0.00373261	0.0709895
LOC100177362	turquoise	0.160357	0.206966	0.100132	-0.0207726	0.10699
LOC100175752	brown	0.280904	0.165347	0.315793	0.173215	0.0554686
rs23	yellow	0.140639	-0.0779411	0.26147	0.720122	-0.00333833
LOC494408	turquoise	0.137559	0.262684	0.0733117	-0.0961156	0.031899
LOC100179267	turquoise	0.316194	0.361312	0.260031	0.0170688	0.0496129
LOC100177964	turquoise	0.199991	0.199711	0.155068	0.0197547	0.0964114
LOC100187421	blue	0.145553	0.0855456	0.120545	0.0190639	0.269342
LOC100185017	turquoise	0.20522	0.190906	0.16179	0.00369074	0.0475208
LOC104266675	turquoise	0.188091	0.2264	0.132907	-0.0328026	0.094455
LOC100177603	turquoise	0.160345	0.284762	0.0917495	-0.0894873	0.0981669
LOC100179953	turquoise	0.228439	0.288638	0.158779	-0.0582713	0.0657003
LOC100185978	brown	0.363219	0.233913	0.359951	0.108485	0.0560589
LOC100176767	turquoise	0.0282958	0.152813	-0.0023643	-0.056779	0.0451174
irf-like-4	turquoise	0.168752	0.344057	0.135623	0.0842783	-0.0113393
LOC100185939	turquoise	0.202319	0.298158	0.144354	-0.0411782	0.119283
LOC100178868	turquoise	0.113762	0.260076	0.0586294	-0.0647165	0.015482
LOC100175400	turquoise	0.172424	0.219339	0.137464	-0.00685104	0.045493
LOC100178587	turquoise	0.121186	0.240465	0.0692891	-0.0363211	0.0474612
LOC100187350	turquoise	0.254137	0.488527	0.17073	-0.0959426	0.0294391
LOC101242552	turquoise	0.126529	0.179971	0.0864737	0.00649625	0.109974
zf(ring)-14	turquoise	0.304563	0.434287	0.226157	-0.0263355	0.124053
LOC100179882	brown	0.471065	0.149972	0.539989	0.237896	0.0790568
LOC100181255	turquoise	0.225011	0.307891	0.184913	0.00114607	0.0260742
LOC100180329	brown	0.426785	0.186875	0.47745	0.271797	0.0474226
LOC101242334	turquoise	0.132076	0.2691	0.0648086	-0.0443644	0.0427895
LOC113475238	brown	0.305774	0.129906	0.340943	0.158692	0.0765093
LOC100179378	turquoise	0.145975	0.238732	0.104212	-0.00179225	0.041531
LOC100183175	turquoise	0.104455	0.184282	0.0576938	-0.062994	0.0232849
LOC100186875	turquoise	0.119158	0.296838	0.0544073	-0.0483747	0.0166162
iqgap	turquoise	0.341009	0.433722	0.285251	0.0586858	0.0504109
LOC100181986	turquoise	0.225509	0.288276	0.163126	0.00768765	0.07907
LOC100186145	brown	0.361688	0.215987	0.353028	0.118861	0.0906112
LOC100181949	turquoise	0.0976628	0.178672	0.0532319	-0.0406191	0.0484436
LOC100185895	brown	0.28734	0.0792092	0.344925	0.158815	0.0258509
LOC100176634	turquoise	0.0676131	0.254227	0.0318296	-0.0101517	0.0315204
LOC100177212	turquoise	0.157892	0.27953	0.104597	-0.00627075	0.0585082
LOC100185407	turquoise	0.186376	0.238063	0.145328	0.0777938	0.0351786
LOC100183036	brown	0.312113	0.183913	0.324251	0.149492	0.0615143
LOC100178344	brown	0.350928	0.213391	0.390957	0.20816	0.0625451
LOC100183860	turquoise	0.0835002	0.190059	0.0503856	0.0169078	-0.00200737
LOC100176027	turquoise	0.119061	0.312892	0.0535845	-0.13523	0.0227466
LOC100183900	brown	0.443783	0.113148	0.519009	0.253487	0.0664309
LOC100175517	turquoise	0.150358	0.218518	0.115481	0.0402957	0.0434662
LOC100184037	turquoise	0.291076	0.523199	0.212031	-0.112584	0.0574007
LOC100175603	brown	0.362584	0.160199	0.393658	0.163454	0.103592
LOC100181582	turquoise	0.141752	0.204448	0.0917036	-0.0286631	0.116065
LOC100176204	turquoise	0.134639	0.243466	0.0802273	-0.0268848	0.0521172
LOC100175494	turquoise	0.116638	0.32177	0.0433768	-0.0681431	0.051077
LOC100181088	turquoise	0.127906	0.175161	0.0870114	-0.0237992	0.0463444
LOC100186553	turquoise	0.172124	0.206279	0.130784	-0.00985253	0.0350233
LOC494428	turquoise	0.125461	0.174393	0.0946816	-0.00183051	0.0631471
LOC100176338	turquoise	0.10126	0.16614	0.0574358	-0.0353394	0.0326314
LOC100183489	turquoise	0.222151	0.263924	0.175801	-0.0247828	0.0807446
srebp	turquoise	0.239666	0.256877	0.17195	0.031724	0.127799
LOC100178206	blue	0.0605266	0.0328235	0.0359802	0.0292058	0.366405
LOC100184435	blue	0.0902479	0.0592845	0.0524435	-0.00715822	0.649534
LOC100180040	blue	0.132734	0.100158	0.0897674	0.00870583	0.656423
LOC778978	blue	0.0719903	0.0545186	0.0328181	0.0103373	0.533364
LOC100177703	blue	0.0767382	0.0482636	0.0528787	0.0266713	0.503381
LOC100186791	blue	0.105234	0.0686544	0.0694284	0.0208892	0.626119
LOC100187393	blue	0.10143	0.0803338	0.0757277	-0.0313662	0.28521
LOC100181030	turquoise	0.205169	0.394172	0.119101	-0.150017	0.0500658
duox-b	turquoise	0.0692142	0.161587	0.0363057	-0.0632243	0.0177682
LOC100181753	blue	0.102583	0.0533671	0.0645206	0.0139649	0.276625
LOC100182838	blue	0.0996036	0.0491702	0.0757289	0.0182651	0.381281
LOC100178744	blue	0.0733182	0.0371152	0.0449146	0.00583817	0.108314
LOC100183395	blue	0.0853148	0.0813898	0.0471577	-0.0197135	0.271929
LOC100178631	blue	0.105925	0.0611667	0.0784666	0.00845116	0.226675
LOC100180018	blue	0.145849	0.0721596	0.131918	0.0381847	0.239903
LOC100180077	blue	0.0376837	0.0368637	0.015281	0.022156	0.121947
LOC100185856	blue	0.128082	0.0788986	0.083666	0.0102017	0.274775
LOC100185839	turquoise	0.094781	0.143715	0.0895254	0.0247685	-0.000756846
LOC100185950	blue	0.0620316	0.0453028	0.0361134	0.00153312	0.293587
nox2	turquoise	0.0523921	0.12228	0.0330874	-0.0098776	0.00749068
LOC100181761	blue	0.0429363	0.0255424	0.0328728	0.0151521	0.216216
LOC100175461	blue	0.0760148	0.051947	0.0469433	0.0133213	0.281421
LOC100184422	turquoise	0.0857545	0.15889	0.0479736	-0.0242932	0.0427374
LOC100179241	blue	0.0848872	0.0544451	0.0471977	-0.00813881	0.157483
LOC100187155	blue	0.0694634	0.0445352	0.0526408	0.0107983	0.406568
LOC100179360	turquoise	0.0899683	0.155876	0.0518566	-0.0269353	0.0594466
LOC100183740	blue	0.0308236	0.0198235	0.0178864	-0.00611476	0.169779
LOC100179074	blue	0.0762255	0.0453868	0.0518008	0.0121711	0.148202
LOC100177029	blue	0.0938347	0.0518976	0.0677811	0.0112101	0.245932
LOC100180098	blue	0.127538	0.0830799	0.0910454	0.0153925	0.513599
LOC100187281	blue	0.0821284	0.05183	0.0582679	0.00948413	0.214152
LOC100176683	blue	0.070719	0.0558502	0.0322612	-0.00472652	0.463245
LOC100176712	blue	0.0591342	0.0487637	0.028509	0.00246038	0.425103
LOC100175680	blue	0.0580665	0.0354145	0.0350738	0.00891008	0.311011
LOC100184618	blue	0.0598287	0.0495623	0.0396397	0.0123763	0.283997
LOC445590	blue	0.0674384	0.0536951	0.0360392	0.0155311	0.115848
LOC100184836	blue	0.0545695	0.0536144	0.0218088	0.00251381	0.279481
sfrp1/5	blue	0.0800203	0.0449851	0.0603837	0.0113016	0.276993
LOC100181930	blue	0.0853022	0.0496575	0.0522324	0.0168578	0.248155
LOC104265585	turquoise	0.0852688	0.178373	0.0531244	-0.0552914	0.013427
LOC100181174	turquoise	0.0758587	0.195887	0.041825	-0.0440406	0.0127239
LOC100184731	blue	0.0599483	0.073678	0.0327953	-0.00734664	0.222983
LOC100185145	blue	0.076374	0.0423623	0.0433702	0.0182389	0.125849
LOC100186154	blue	0.0516711	0.0545238	0.0340758	-0.00700782	0.24845
LOC100185260	blue	0.0782729	0.0816272	0.0342728	-0.026083	0.276193
LOC100177120	blue	0.0731703	0.0392272	0.0524472	0.027391	0.248398
LOC100179130	blue	0.107853	0.0440904	0.0783948	0.00564384	0.18512
LOC100184762	blue	0.121046	0.0595685	0.0788889	0.000962969	0.201772
LOC100177241	blue	0.125629	0.0784425	0.0882926	0.00571399	0.540831
LOC100176624	blue	0.0545964	0.0286669	0.0329771	0.00983468	0.214642
LOC100180601	blue	0.0843669	0.0562233	0.0564954	-0.00459172	0.429082
LOC100177528	blue	0.0804174	0.0681016	0.0538632	-0.000578728	0.42468
LOC100179121	blue	0.0482599	0.03484	0.0260219	-0.00235943	0.255839
LOC113473985	blue	0.0978481	0.0548346	0.0644429	0.00834378	0.161576
LOC100175732	blue	0.0580518	0.0234852	0.0374281	-0.00315435	0.27793
LOC100186909	blue	0.0645836	0.0434836	0.0467581	-0.00809799	0.256509
LOC100176396	blue	0.0946133	0.0495464	0.0753101	0.00978686	0.270919
LOC100179788	blue	0.0586226	0.0389561	0.0435159	-0.00964745	0.242256
LOC100184420	blue	0.0720838	0.0469535	0.0411136	-0.000943186	0.449955
LOC100185210	blue	0.0614216	0.0471038	0.0274748	-0.00931155	0.473999
LOC100186059	blue	0.0656243	0.0381304	0.0402151	0.00605989	0.368154
LOC100183623	blue	0.0310274	0.00680105	0.0243837	0.00305265	0.146722
LOC100184237	blue	0.0629468	0.0364901	0.0423213	0.000807878	0.390685
LOC100184703	blue	0.0295549	0.0247069	0.0159537	-0.0108935	0.178809
LOC100175900	blue	0.0485198	0.0251603	0.0344835	0.02433	0.267879
LOC100182819	blue	0.0516824	0.0357005	0.0350494	-0.0176329	0.243735
LOC104266215	blue	0.0483463	0.0330271	0.0313565	0.000239823	0.278088
LOC100176917	blue	0.0630655	0.0435584	0.0352481	0.00491347	0.412435
LOC100184064	blue	0.0659392	0.0384959	0.04544	-0.00259908	0.271026
gh18	blue	0.0445256	0.0246701	0.0278865	-0.0137662	0.235642
LOC100178732	blue	0.0921251	0.0567758	0.0573643	-0.00403782	0.56914
LOC100179698	blue	0.0612198	0.0375611	0.0392845	-0.00580352	0.343893
LOC100183158	turquoise	0.0586714	0.162815	0.023501	-0.0659529	0.016068
LOC100178087	turquoise	0.0488674	0.177368	0.0085696	-0.0790612	0.0178808
zf(ring)-22	turquoise	0.0667396	0.136375	0.0369012	-0.0324291	0.0539984
LOC100182740	turquoise	0.116553	0.155274	0.0985327	0.013302	-0.00259072
rac2	turquoise	0.107811	0.189589	0.0731221	-0.0339068	0.0190061
LOC100177897	turquoise	0.0313903	0.132679	0.0140644	-0.0325801	-1.49915e-05
LOC100176499	turquoise	0.0455737	0.144664	0.0149812	-0.0418324	0.0108536
LOC100175442	blue	0.103672	0.0536123	0.0669539	0.00955686	0.308869
LOC100183879	blue	0.0234529	0.0110763	0.0140065	0.00305606	0.0914819
LOC100181086	blue	0.0827345	0.0535963	0.0509246	0.0065276	0.118343
LOC100184671	blue	0.0558919	0.0455925	0.0286677	-0.00946631	0.227529
LOC100185432	blue	0.053728	0.0371226	0.0268129	-0.00100671	0.34956
LOC100177565	blue	0.0712133	0.0310599	0.046214	0.00832452	0.0948033
LOC100183953	blue	0.075646	0.0565239	0.050275	-0.00205725	0.273044
LOC100187441	blue	0.0761813	0.0527167	0.0576478	0.00788099	0.230495
LOC100187192	blue	0.0601912	0.0501829	0.0458121	0.00976712	0.190075
LOC100180004	blue	0.0413926	0.0363092	0.0225286	0.00385537	0.204431
LOC100183637	blue	0.0358348	0.0443674	0.0174354	0.0153644	0.194554
LOC100186775	blue	0.0584833	0.0412839	0.0261109	-0.00194697	0.103278
LOC100187182	blue	0.0515433	0.0440796	0.0423178	0.00146583	0.16901
LOC100181247	blue	0.058953	0.0401254	0.0311663	0.0117879	0.14925
LOC100180487	blue	0.0399594	0.0242148	0.0262293	0.0147467	0.0864812
LOC100183731	blue	0.0456615	0.0494634	0.0250624	0.0143283	0.16208
LOC100182859	blue	0.0587334	0.037958	0.0320014	0.00116597	0.0610136
LOC445729	blue	0.0670409	0.0316147	0.0408575	0.0164132	0.0694576
LOC100181604	blue	0.0647458	0.0409532	0.0473251	0.0141746	0.396224
LOC101243070	blue	0.0525504	0.0338051	0.0322022	-0.00561473	0.310191
LOC100184916	blue	0.053067	0.0467563	0.0195955	0.000216338	0.347387
LOC100178143	blue	0.0403181	0.0291591	0.0217585	-0.000853434	0.133314
LOC100183738	blue	0.0446679	0.0384887	0.0212206	-0.00213063	0.261783
LOC101242399	blue	0.0623278	0.0443627	0.0361539	0.00577019	0.0662622
LOC100178649	blue	0.0701461	0.0497877	0.0378753	-0.00215859	0.20347
LOC100181775	blue	0.0581038	0.0443331	0.0367017	0.00623035	0.0692175
LOC100176329	blue	0.0521727	0.0577519	0.0298244	-0.00145128	0.201642
syt1	blue	0.0425273	0.0300853	0.0275621	0.0138567	0.151134
LOC100180115	blue	0.0520089	0.0333189	0.0306845	-0.00132529	0.280004
LOC100181132	blue	0.0390463	0.0454867	0.0227569	-0.00630397	0.259691
LOC104266105	blue	0.0470544	0.0373404	0.0290916	0.00608685	0.190238
LOC100179852	blue	0.0629581	0.0492689	0.0337635	-0.00208754	0.352098
LOC100186484	blue	0.0307782	0.0607514	0.0110258	-0.0120135	0.152139
net1a	blue	0.0196042	0.0202297	0.0101344	-0.00894192	0.115846
LOC100183182	blue	0.0659631	0.0355209	0.0420654	0.0099816	0.0695237
LOC100179503	blue	0.0308246	0.0237551	0.0112008	-0.0106376	0.101468
LOC100182257	blue	0.0239361	0.029919	0.00715998	0.00175081	0.138377
err	blue	0.0450653	0.037846	0.0255765	0.00159986	0.149655
LOC100183403	blue	0.0363379	0.036065	0.0171254	0.00159923	0.214159
LOC100175526	blue	0.0270312	0.0127793	0.0174773	0.0198991	0.032444
LOC100185182	blue	0.0249037	0.0315519	0.0125098	0.0078808	0.164119
thbsb	blue	0.0480106	0.0308496	0.0272543	0.00813382	0.0620659
LOC101242682	blue	0.0310542	0.0220035	0.0188202	0.00894237	0.148193
LOC100176438	blue	0.0426299	0.0248409	0.0227991	0.0126657	0.103441
LOC100186917	blue	0.0268161	0.0187046	0.0121039	0.00460211	0.0603642
LOC100180070	blue	0.0230442	0.012118	0.0163184	-0.00127739	0.108041
LOC100185184	blue	0.0256233	0.0121932	0.0167481	0.01553	0.0688867
LOC100185288	blue	0.0427512	0.024975	0.026797	0.00635308	0.276521
LOC100187078	blue	0.0384175	0.0374793	0.0223871	-0.000142044	0.111764
LOC100179064	blue	0.0256325	0.0192171	0.0136273	0.0107833	0.157842
LOC100176928	blue	0.0266017	0.0149049	0.0124899	0.012475	0.0793929
LOC100184319	blue	0.0428668	0.0235638	0.0210786	0.005525	0.248579
LOC113474336	blue	0.0170122	0.0117118	0.00676326	-0.00192545	0.0939263
bmp5/7-like	blue	0.0571059	0.0285242	0.0322187	0.00992241	0.104968
LOC100175301	blue	0.0170328	0.0212144	0.00533055	-0.000220639	0.102527
LOC101242276	blue	0.0356511	0.0249925	0.0231956	0.00540523	0.198571
LOC104265539	blue	0.0399867	0.0261484	0.0181038	-0.00267006	0.0514899
LOC100176537	blue	0.0194561	0.0114249	0.0106071	0.0153504	0.0120858
LOC100183261	blue	0.0203501	0.0142285	0.00945631	0.0165882	0.123904
LOC100178963	blue	0.01165	0.00856005	0.00315433	-0.000621384	0.0783048
ftzf	blue	0.0270967	0.0148406	0.0207658	0.00313546	0.135502
LOC100187537	blue	0.0167314	0.0153387	0.00162956	-0.00107795	0.1538
LOC100180582	blue	0.0141881	0.00768948	0.00895119	0.0079964	0.0858409
LOC100178299	blue	0.0255383	0.0201228	0.0106476	0.00335313	0.125584
LOC100181685	blue	0.0324977	0.0177801	0.0217665	0.00994993	0.194429
LOC100180618	blue	0.0108857	0.0150778	0.00216636	0.00213386	0.122493
LOC100177275	blue	0.0236781	0.0109414	0.0137371	0.0107464	0.171472
ci-prd-a	blue	0.029047	0.0371478	0.0102115	-0.00200055	0.145924
LOC100187524	blue	0.0449387	0.0159786	0.0266394	-0.000498745	0.172884
LOC100175945	blue	0.00979507	0.0133933	0.00729929	0.00526234	0.0405982
LOC100178051	blue	0.0492541	0.0210801	0.0407923	0.00886857	0.134904
LOC100177998	blue	0.0302356	0.0154085	0.0200379	0.014271	0.0988302
LOC100184503	blue	0.0238105	0.0211593	0.00537501	-0.00369084	0.236949
LOC108950815	blue	0.0261539	0.012035	0.014696	0.00523434	0.163547
LOC100175017	blue	0.0337167	0.0225738	0.0228615	-0.000785075	0.238945
LOC100176605	blue	0.0171259	0.00632492	0.00662749	0.0034596	0.145991
LOC100187260	blue	0.05254	0.0231174	0.0377735	0.0165037	0.243853
LOC100186219	blue	0.011974	0.0116716	0.00211343	0.00643397	0.106805
LOC100179540	blue	0.0338522	0.0186074	0.017553	0.015325	0.0843986
LOC100180469	blue	0.0229883	0.0132857	0.011336	-0.000324293	0.13683
zf(c2h2)-126	blue	0.0247441	0.021669	0.0125642	0.00433525	0.143718
LOC100184426	blue	0.0453953	0.0228508	0.0315172	0.00412355	0.259771
LOC100185463	blue	0.0605731	0.032317	0.0356014	-0.00418361	0.16129
LOC100180761	blue	0.0240151	0.0177121	0.0118931	8.6927e-05	0.14111
LOC100179031	blue	0.0314502	0.01962	0.0174183	0.00597851	0.209971
LOC100176708	blue	0.04738	0.0219494	0.0375291	0.00974399	0.144948
LOC100184702	blue	0.0497007	0.0336718	0.0269498	0.00169244	0.297524
LOC100180273	blue	0.0357534	0.0243315	0.0210726	0.00396833	0.0281288
LOC100183476	blue	0.0348951	0.0239192	0.0141276	0.00310621	0.191852
LOC100177610	blue	0.028416	0.0136592	0.0168032	0.00495021	0.114178
LOC113474620	blue	0.0436526	0.0189723	0.0319243	0.00788882	0.199694
LOC100178739	blue	0.0466751	0.0414614	0.0288532	-0.00325124	0.186157
LOC101242602	blue	0.0366788	0.016975	0.0243329	0.00979518	0.0909023
LOC100186240	blue	0.0828967	0.0403684	0.060621	0.00765391	0.274538
LOC100186150	blue	0.0421572	0.0242705	0.0256752	0.00485403	0.187827
LOC100183836	blue	0.0252503	0.0138913	0.0215631	0.00209406	0.179366
LOC113475362	blue	0.0582827	0.0353439	0.0324301	-0.00550494	0.295494
LOC100185923	blue	0.0394868	0.0281494	0.0178018	0.00894782	0.339759
LOC100187411	blue	0.0283905	0.0173933	0.0197023	0.00998978	0.0413073
LOC104266450	blue	0.0232124	0.0175308	0.0173071	0.0134773	0.139248
hdcl	blue	0.0455289	0.0293267	0.0401779	0.0146338	0.208588
LOC104266609	blue	0.00909303	0.0137543	0.00536013	-0.00335885	0.0776992
LOC100180166	blue	0.0256516	0.0181857	0.0187275	-0.00657387	0.180974
LOC100180423	blue	0.038948	0.0217891	0.0348206	0.0105876	0.157899
LOC100182856	blue	0.0340047	0.0170237	0.0182156	0.00820468	0.0497093
LOC100187294	blue	0.0218183	0.0110355	0.00848381	-0.00564968	0.0311152
LOC100183468	blue	0.020104	0.0155346	0.0102333	0.0010426	0.0275147
LOC100175311	blue	0.032136	0.0168554	0.022693	-0.000308681	0.211773
LOC100181884	blue	0.0171056	0.00971488	0.00490385	-0.0115826	0.119198
LOC113474872	blue	0.0374186	0.0264343	0.025063	-0.00290361	0.205542
LOC100184075	blue	0.0281306	0.0188802	0.0104557	-0.00412504	0.0520539
LOC100175532	blue	0.0323428	0.025057	0.0248447	-0.00970526	0.090386
LOC100183275	blue	0.0319293	0.0220731	0.0247699	0.00736436	0.111702
LOC100179350	blue	0.0473796	0.0335803	0.0325518	-0.00459022	0.314046
LOC100182508	blue	0.0236037	0.0174468	0.0169586	0.00362434	0.21009

## Sheet: Lamprey
Table S16(5). Complete gene lists of the identified co-expression modules in the lamprey.
gene_name	module	kME_grey	kME_turquoise	kME_blue	kME_yellow	kME_green	kME_brown
RLOC-00006789	turquoise	0.0380942	0.0962565	-0.0630903	0.0111933	0.00349263	-0.00325433
RLOC-00011287	blue	0.0522846	-0.0211399	0.053844	0.00705279	-0.00544132	0.054245
RLOC-00012158	yellow	0.0416481	-0.0104143	0.0220982	0.180469	-0.011599	0.0328882
RLOC-00001521	blue	0.096981	-0.0147466	0.079718	0.0229546	-0.0234286	0.0523496
RLOC-00001585	turquoise	0.0480721	0.0658346	-0.023658	-0.00120148	0.00324692	0.0084174
RLOC-00002086	blue	0.0460222	-0.0542067	0.101495	-0.0115047	-0.0192654	0.00805529
RLOC-00002260	turquoise	0.0592038	0.0812655	-0.0316531	-0.00189324	-0.00776677	0.0205399
RLOC-00002283	blue	0.0675837	-0.0449644	0.108128	-0.0112386	-0.030712	0.0188353
RLOC-00002391	turquoise	0.0390053	0.0920646	-0.0618472	0.000957255	0.000713365	0.00357898
RLOC-00002631	turquoise	0.0270769	0.265744	-0.20698	-0.0395225	-0.024591	-0.0278365
RLOC-00002796	turquoise	0.0787091	0.0813724	-0.0131514	-0.00125157	-0.0213434	0.01938
RLOC-00003145	turquoise	0.0563493	0.100844	-0.0584047	0.00184237	0.00189862	0.0145554
RLOC-00003247	turquoise	0.0569854	0.0722369	-0.0404701	-0.000335537	0.00997506	0.0109013
RLOC-00004084	blue	0.0358107	-0.0257976	0.0527964	-0.00391485	-0.00447938	0.0266875
RLOC-00004580	turquoise	0.0822381	0.118145	-0.0425165	-0.00187006	-0.025819	0.0260058
RLOC-00004593	blue	0.0809881	-0.0162865	0.0631952	0.00866847	0.00940172	0.0512618
RLOC-00004992	turquoise	0.0405471	0.0786589	-0.0447969	0.006988	-0.00491812	0.00702894
RLOC-00005402	turquoise	0.045855	0.242791	-0.178081	-0.01289	-0.0273737	-0.0155514
RLOC-00007122	blue	0.0826008	-0.0432681	0.0977415	0.0021505	-0.0183998	0.0465321
RLOC-00011934	blue	0.0574105	-0.0441499	0.0910942	-0.00575197	-0.00974581	0.0210279
RLOC-00013183	turquoise	0.048616	0.0724842	-0.03482	0.0123191	-0.00141225	0.00698213
RLOC-00014410	turquoise	0.099276	0.135304	-0.0609163	0.107805	-0.0323236	0.0584779
RLOC-00016466	blue	0.0507969	-0.0182821	0.0501086	0.00100149	-0.00291219	0.0186495
RLOC-00019427	blue	0.079108	-0.0538509	0.118004	-0.013017	-0.0339181	0.0210192
RLOC-00020057	turquoise	0.0590836	0.145829	-0.0966308	-0.0136293	0.0220007	-0.00379351
RLOC-00020391	turquoise	0.117664	0.277116	-0.177404	-0.0172227	-0.0192772	0.0390468
RLOC-00020624	turquoise	0.0595961	0.0776879	-0.0302332	0.018636	-0.0081493	0.0175048
RLOC-00022827	blue	0.0846104	-0.014755	0.0651205	0.00748744	-0.00144892	0.0493966
RLOC-00023218	turquoise	0.0882013	0.198811	-0.14435	0.00110035	0.0347417	0.0134564
RLOC-00023531	turquoise	0.088491	0.19804	-0.118867	0.00125787	-0.0143292	0.0513664
RLOC-00024532	blue	0.118007	0.00590357	0.078178	0.0416964	-0.0195277	0.025197
RLOC-00026199	turquoise	0.0429237	0.100456	-0.0510586	-0.0141556	-0.0122637	-0.0111808
RLOC-00000038	blue	0.030795	-0.108158	0.154488	0.0438401	-0.0422764	0.00674303
RLOC-00000061	turquoise	0.028828	0.120178	-0.0892102	0.0063682	-0.00376484	-0.00670808
RLOC-00000076	turquoise	0.0457337	0.093317	-0.0472027	-0.00953424	-0.0183015	0.0137543
RLOC-00000183	turquoise	0.0687203	0.0659167	-0.0270835	0.00373623	0.0225193	0.027313
RLOC-00000326	turquoise	0.0236548	0.0985361	-0.0638038	-0.011365	-0.0164677	-0.00534205
RLOC-00000473	turquoise	0.0252949	0.0759228	-0.0506809	0.0352656	-0.0111525	0.00494766
RLOC-00000486	turquoise	0.0956133	0.132117	-0.0764672	0.0588767	0.0304853	0.0392376
RLOC-00000527	turquoise	0.0756416	0.0592677	0.00236563	-0.0157368	-0.0317419	0.0264479
RLOC-00000601	turquoise	0.0648154	0.197473	-0.12655	-0.026164	-0.00987255	0.00436699
RLOC-00000610	turquoise	0.0915782	0.288307	-0.164686	-0.0479278	-0.0477623	-0.0212723
RLOC-00000770	turquoise	0.0501165	0.249061	-0.186613	-0.0250199	-0.0226663	-0.00914316
RLOC-00000873	turquoise	0.057977	0.171984	-0.107815	-0.00416227	-0.0168451	0.0231293
RLOC-00000898	turquoise	0.094057	0.145876	-0.091091	0.0426235	0.0344281	0.0424502
RLOC-00001026	turquoise	0.0551991	0.130018	-0.0804453	-0.00125082	-0.00527877	0.0036813
RLOC-00001092	blue	0.0448939	-0.123243	0.16196	-0.00821137	0.0369129	-0.00462687
RLOC-00001274	turquoise	0.064257	0.0688949	-0.0211297	0.00292072	-0.010158	0.0287733
RLOC-00001294	blue	0.155319	-0.147798	0.264787	-0.031667	-0.0725908	0.112116
RLOC-00001323	blue	0.105122	-0.00192826	0.0742986	0.0216929	-0.00729508	0.0529169
RLOC-00001348	blue	0.0969486	-0.033166	0.115478	-0.0158924	-0.0317956	0.0508998
RLOC-00001626	blue	0.0568247	-0.0312189	0.0717082	0.00855548	-0.00456596	0.0349893
RLOC-00001829	blue	0.0397824	-0.0344225	0.0661881	0.00498076	-0.00715999	0.016293
RLOC-00001889	turquoise	0.0921098	0.0988865	-0.0268952	-0.00168026	-0.0152888	0.0632548
RLOC-00001895	blue	0.0679129	-0.0447681	0.0933945	0.0076452	-0.00299583	0.0517585
RLOC-00001977	green	0.0894798	-0.0354119	0.0228882	0.0873598	0.158044	0.00545187
RLOC-00002031	blue	0.0165817	-0.0248315	0.0476075	-0.00504866	-0.00874187	-0.00167059
RLOC-00002101	turquoise	0.0606628	0.0902724	-0.0484123	0.0206086	0.00188635	0.020089
RLOC-00002228	blue	0.0439488	-0.0376008	0.0712044	-0.00319379	-0.00607695	0.0189544
RLOC-00002270	turquoise	0.0658869	0.19518	-0.129189	0.0147395	-0.00601115	0.0175597
RLOC-00002297	turquoise	0.0410149	0.0927192	-0.059712	0.00268489	-0.00368167	0.00378327
RLOC-00002394	green	0.00676186	-0.0791645	-0.0996544	-0.0181268	0.484853	-0.0273921
RLOC-00002520	turquoise	0.068781	0.0784484	-0.0298411	0.00923204	-0.00130425	0.0372833
RLOC-00002628	turquoise	0.0552547	0.0580523	-0.0132484	0.00691644	-0.00499174	0.0254714
RLOC-00002741	turquoise	0.0591282	0.0784792	-0.0313051	-0.00409585	-0.014356	0.0177981
RLOC-00002860	blue	0.137295	-0.154408	0.258556	-0.000856694	-0.0714137	0.0823788
RLOC-00002899	turquoise	0.0890653	0.0859265	-0.0265526	0.0194259	0.00579094	0.0384569
RLOC-00002916	turquoise	0.0515963	0.088767	-0.0597863	0.000964175	0.0309302	0.00363498
RLOC-00002945	blue	0.0830542	-0.0769276	0.144887	-0.00493061	-0.0189717	0.0506332
RLOC-00003062	turquoise	0.0731468	0.213599	-0.128661	-0.022024	-0.0382668	-0.00170187
RLOC-00003084	turquoise	0.0509586	0.240884	-0.168904	0.0109816	-0.0161098	0.000407461
RLOC-00003128	turquoise	0.0656391	0.0718113	-0.0250698	0.0013984	-0.00800443	0.0191361
RLOC-00003266	turquoise	0.102172	0.160451	-0.0898689	0.0213245	0.0181703	0.0366917
RLOC-00003272	brown	0.123584	0.0454147	0.0199765	0.0509945	-0.00443819	0.18428
RLOC-00003398	yellow	0.0475561	0.0140462	0.00110443	0.181121	0.00158448	0.0241458
RLOC-00003437	turquoise	0.0870555	0.103091	-0.0665707	0.0170128	0.0543608	0.0453291
RLOC-00003448	blue	0.12203	0.000133424	0.07383	0.0251408	-0.0110646	0.125598
RLOC-00003610	turquoise	0.0745222	0.130471	-0.0723632	-0.00426844	-0.00865819	0.0387455
RLOC-00003702	turquoise	0.0474836	0.128122	-0.101114	0.146828	-0.00950613	0.0168362
RLOC-00003742	turquoise	0.0749373	0.161088	-0.0982963	-0.00172594	0.00456939	0.021258
RLOC-00003811	brown	0.23324	-0.00840459	0.118037	0.129252	-0.0146712	0.413899
RLOC-00003833	blue	0.054348	-0.0737732	0.134577	-0.0129412	-0.0270665	0.0252709
RLOC-00003852	turquoise	0.087422	0.243596	-0.160677	0.0117465	-0.0204304	0.0381353
RLOC-00003871	turquoise	0.0906766	0.264015	-0.177556	-0.017871	-0.0205419	0.0190175
RLOC-00003875	turquoise	0.0389275	0.162193	-0.115953	-0.0198188	-0.00709697	-0.0108272
RLOC-00003880	turquoise	0.0439066	0.0786071	-0.0393395	-0.00824755	-0.00220692	0.00597345
RLOC-00003927	turquoise	0.0643032	0.288341	-0.204702	-0.040362	-0.0327049	-0.0122326
RLOC-00003955	turquoise	0.0558549	0.304268	-0.234116	-0.0168023	-0.0205393	-0.0149525
RLOC-00003988	turquoise	0.0563413	0.747426	-0.641038	-0.0593815	-0.0700625	-0.0596582
RLOC-00004002	turquoise	0.193929	0.258545	-0.0995127	0.0216061	-0.045345	0.137598
RLOC-00004124	turquoise	0.0453586	0.0643046	-0.0363255	0.00820682	0.0116681	0.00964528
RLOC-00004180	turquoise	0.0750279	0.0814277	-0.0378242	0.030726	0.0174638	0.0173342
RLOC-00004223	turquoise	0.0564693	0.05716	-0.016339	0.00410165	0.000265084	0.00511324
RLOC-00004256	green	0.132139	-0.0670823	0.0577165	0.0766774	0.198104	0.0648122
RLOC-00004258	turquoise	0.10045	0.145519	-0.0700317	0.0301174	-0.000185983	0.0316201
RLOC-00004322	blue	0.0757385	-0.0670065	0.124445	0.00694389	-0.0136767	0.0493009
RLOC-00004409	turquoise	0.0363095	0.493612	-0.416358	0.0960977	-0.0426275	-0.0117538
RLOC-00004581	turquoise	0.134861	0.153895	-0.0623047	0.0391242	-0.0074723	0.0418675
RLOC-00004802	turquoise	0.100304	0.230171	-0.141029	0.000827444	-0.020349	0.0214391
RLOC-00004893	turquoise	0.0861795	0.0678965	-0.0104151	0.0242213	-0.00586786	0.105389
RLOC-00004957	turquoise	0.0682005	0.0875833	-0.0374551	0.0409933	-0.00133092	0.020931
RLOC-00005066	turquoise	0.0672574	0.0919661	-0.0414336	-0.00835342	0.00814047	0.00570465
RLOC-00005074	turquoise	0.0472276	0.115836	-0.0788018	0.0280295	-0.0146285	0.0242764
RLOC-00005107	turquoise	0.0629202	0.0576289	-0.0220963	0.0053583	0.00763534	0.0312201
RLOC-00005160	blue	0.0133171	-0.0901449	0.100537	-0.00822195	0.0226273	-0.01395
RLOC-00005227	blue	0.153324	-0.0210067	0.113266	0.0142612	-0.00197335	0.121652
RLOC-00005241	turquoise	0.0409774	0.0623935	-0.0332889	0.0058432	0.00883195	0.00902382
RLOC-00005325	turquoise	0.154369	0.468938	-0.324091	0.0216088	-0.0631679	0.0590202
RLOC-00005365	turquoise	0.0436529	0.0574915	-0.0148047	-0.00878766	-0.0167452	0.016488
RLOC-00005429	turquoise	0.120354	0.0934973	-0.0107669	0.0320338	-0.00666614	0.0670435
RLOC-00005461	green	0.0289154	0.00435027	-0.0215425	0.00851576	0.107979	0.00958012
RLOC-00005480	blue	0.0829789	-0.0109318	0.0590632	0.0251056	-0.00320065	0.0695322
RLOC-00005488	turquoise	0.0422631	0.122642	-0.0918549	-0.0121323	0.0118225	0.00220124
RLOC-00005512	turquoise	0.0575662	0.0785989	-0.0350574	0.0105466	-0.0131766	0.0235032
RLOC-00005611	turquoise	0.0736862	0.0790663	-0.0256108	0.00537069	-0.00549319	0.0389715
RLOC-00006411	turquoise	0.0796585	0.0790005	-0.02833	0.0378945	-0.00420001	0.0980737
RLOC-00006711	turquoise	0.103309	0.348354	-0.242736	-0.0173063	-0.0447894	0.0258246
RLOC-00006866	blue	0.137606	-0.04775	0.15513	0.0105184	-0.033702	0.109401
RLOC-00006946	green	0.0537202	0.0157463	-0.0176527	0.0567828	0.0970771	0.0465748
RLOC-00007173	turquoise	0.105587	0.178013	-0.115254	-0.0281784	0.0387461	0.0187045
RLOC-00007391	turquoise	0.0336201	0.093193	-0.060898	0.00634099	-0.00712435	0.00527797
RLOC-00007543	turquoise	0.0755631	0.10717	-0.0447261	0.00541453	-0.0184699	0.0415955
RLOC-00007853	turquoise	0.0507038	0.121333	-0.0744347	0.00891067	-0.00300902	0.0163558
RLOC-00007956	turquoise	0.0532353	0.0967775	-0.0704035	0.0331191	0.0300134	0.00673484
RLOC-00008292	blue	0.0471271	-0.0228209	0.0478088	0.0235738	-0.00336001	0.0235911
RLOC-00009181	green	0.0626162	0.0258456	-0.0153295	0.0482449	0.0906285	-0.0104987
RLOC-00009234	turquoise	0.0313373	0.0531986	-0.0303322	0.00815079	-4.16422e-05	0.00656506
RLOC-00009471	turquoise	0.0596158	0.0688984	-0.00476566	-0.0152966	-0.0260729	0.00108714
RLOC-00009925	turquoise	0.0306755	0.095719	-0.0690191	0.0300539	-0.00327335	0.000933854
RLOC-00010115	blue	0.0810827	-0.0356478	0.0910006	0.0104084	-0.00194799	0.0396337
RLOC-00010177	turquoise	0.0879976	0.0707456	-0.010728	0.0236679	-0.00378387	0.0625832
RLOC-00010418	blue	0.0577128	-0.0134824	0.0396369	0.0335782	0.0137048	0.0279066
RLOC-00011012	turquoise	0.0991974	0.18379	-0.175509	0.0673877	0.140686	0.0543673
RLOC-00011046	turquoise	0.160636	0.109203	0.000362411	0.0237316	-0.00544713	0.145448
RLOC-00011134	blue	0.0778402	-0.0479657	0.0764666	0.0240292	0.0432181	0.0468974
RLOC-00011319	turquoise	0.0945927	0.510997	-0.409952	0.0807831	-0.0430882	0.0253248
RLOC-00011479	turquoise	0.0419807	0.06012	-0.0236398	0.00761175	-0.00982688	0.0222464
RLOC-00012176	blue	0.114291	-0.0259769	0.0791689	0.0578616	0.00122806	0.179416
RLOC-00012413	turquoise	0.0812112	0.160156	-0.0893068	0.00225371	-0.0207394	0.0210434
RLOC-00012711	turquoise	0.121767	0.1992	-0.0851849	-0.0117899	-0.0498433	0.0536602
RLOC-00012770	turquoise	0.0535923	0.0665067	-0.018314	0.00603	-0.0139194	0.0247882
RLOC-00012910	turquoise	0.13346	0.341253	-0.205558	-0.00793993	-0.0194369	0.0600449
RLOC-00013017	turquoise	0.0405155	0.205644	-0.163408	-0.00423391	-0.000233741	0.00292907
RLOC-00013554	turquoise	0.0561153	0.0583489	-0.0247356	0.0206612	0.0108027	0.0295478
RLOC-00013597	yellow	0.0434699	0.0589597	-0.0436891	0.17535	-0.00142632	0.0310928
RLOC-00014377	turquoise	0.0886362	0.0935377	-0.0367599	0.033396	-0.00782956	0.0572981
RLOC-00014571	blue	0.093742	-0.0520691	0.125774	0.00925971	-0.0178664	0.122606
RLOC-00014858	turquoise	0.11246	0.159495	-0.0696174	0.145779	-0.0260744	0.0982076
RLOC-00014897	yellow	0.0540857	-0.00980086	-0.00720392	0.544954	-0.00047267	0.06801
RLOC-00015179	turquoise	0.121905	0.0884438	-0.0166011	0.0151981	0.0233577	0.0703492
RLOC-00015294	turquoise	0.119896	0.0987897	-0.0251733	0.0150074	0.00168216	0.119734
RLOC-00015445	turquoise	0.0442181	0.0576599	-0.0232933	0.00394351	-0.0133289	0.0210954
RLOC-00015463	turquoise	0.0671403	0.0607328	-0.00792258	0.00856076	-0.00350358	0.010918
RLOC-00015552	turquoise	0.0792429	0.133712	-0.0714752	-0.00267077	-0.0108215	0.0182688
RLOC-00015834	yellow	0.0515479	0.0207426	0.00430626	0.130445	0.00767917	0.0213515
RLOC-00016546	turquoise	0.0588756	0.147869	-0.0762278	-0.0318467	-0.0327336	-0.00786768
RLOC-00016552	blue	0.0299137	-0.0127076	0.0365895	0.000940773	-0.010286	0.0252653
RLOC-00016740	turquoise	0.0379658	0.0596768	-0.0310684	0.0116924	0.00799946	-0.0011369
RLOC-00017062	turquoise	0.1339	0.248545	-0.128759	-0.00556162	-0.0165247	0.0217947
RLOC-00017063	turquoise	0.0633595	0.0804521	-0.0302517	-0.00149024	-0.0042637	0.0224752
RLOC-00017082	turquoise	0.0375545	0.108366	-0.0542506	0.000591282	-0.022665	-0.0128993
RLOC-00017150	turquoise	0.0900936	0.124383	-0.0883793	0.0288393	0.0768637	-0.00640747
RLOC-00017183	turquoise	0.0594597	0.206364	-0.142774	-0.00728923	-0.0189359	0.0102251
RLOC-00017223	turquoise	0.0654987	0.264757	-0.196634	-0.0182625	-0.00126733	-0.00350255
RLOC-00017466	turquoise	0.08492	0.0848074	-0.0107164	0.0128399	-0.0156158	0.00677925
RLOC-00017681	turquoise	0.0670243	0.0668805	-0.0133329	0.0161264	-0.00588121	0.0230465
RLOC-00018266	turquoise	0.0996852	0.257264	-0.161153	-0.0104411	-0.0146609	0.0126941
RLOC-00018659	brown	0.173478	0.0486005	0.0828574	0.0351754	-0.0391632	0.141324
RLOC-00019029	green	0.0922079	0.044137	-0.0442701	0.0473389	0.153161	0.0561984
RLOC-00019323	turquoise	0.0444628	0.0900772	-0.0529015	0.00903247	0.00381138	0.0205569
RLOC-00019406	turquoise	0.127243	0.0924419	-0.0116569	0.0267089	-0.00541441	0.0927793
RLOC-00020235	turquoise	0.0789314	0.276087	-0.191752	-0.028776	-0.0223529	0.00759881
RLOC-00021397	green	0.0927072	0.0251224	-0.0210029	0.00933546	0.174435	0.0435182
RLOC-00021569	turquoise	0.0858213	0.0646786	-0.00848597	0.020261	-0.00196534	0.0669455
RLOC-00021640	turquoise	0.039362	0.169883	-0.118116	0.00208918	-0.0109103	-0.0015457
RLOC-00021699	turquoise	0.0677174	0.31296	-0.215226	-0.0408212	-0.0307485	-0.0125482
RLOC-00021786	blue	0.0734116	-0.120687	0.183001	-0.0225845	-0.00226243	0.0264871
RLOC-00022013	blue	0.0563816	-0.0321376	0.0795808	0.00918145	-0.0166968	0.0210597
RLOC-00022210	blue	0.0548643	-0.552253	0.742276	0.0113926	-0.195853	0.0752665
RLOC-00023286	turquoise	0.0659756	0.0591961	-0.0118028	0.0174347	-0.000951757	0.0328826
RLOC-00023291	turquoise	0.0529108	0.102484	-0.0837997	0.00901155	0.0421611	-0.00183104
RLOC-00023858	blue	0.200972	-0.118028	0.254421	0.0405259	0.0164809	0.199404
RLOC-00024865	turquoise	0.0970409	0.0935388	-0.0484507	0.0428977	0.0458058	0.0702404
RLOC-00024893	turquoise	0.0672684	0.0767907	-0.0226039	0.00588854	-0.0140644	0.03389
RLOC-00025387	turquoise	0.0679713	0.0960661	-0.0440652	0.00604681	0.00357535	0.0431432
RLOC-00025452	blue	0.0608524	-0.00987193	0.0803938	0.00842803	-0.0342363	0.0097446
RLOC-00025515	brown	0.0964598	0.00383011	0.046014	0.0126289	-0.00287289	0.122117
RLOC-00025544	turquoise	0.0515321	0.0643948	-0.0353928	0.00332498	0.0212693	0.00354347
RLOC-00025580	turquoise	0.193822	0.464317	-0.26046	0.0951662	-0.158396	0.0513878
RLOC-00025712	blue	0.0512925	-0.0358035	0.0750745	-0.00481724	-0.0190443	0.0350999
RLOC-00025774	brown	0.0991123	0.00420433	0.0460757	0.0224566	-0.00446327	0.186984
RLOC-00025832	turquoise	0.085945	0.0769364	-0.0169311	0.00888449	-0.00425842	0.0452369
RLOC-00025917	turquoise	0.10492	0.086029	-0.0130488	0.0184438	-0.0123259	0.112101
RLOC-00025982	turquoise	0.122473	0.0693169	0.0148459	0.0155276	-0.0138341	0.109034
RLOC-00026006	blue	0.0698676	-0.0287182	0.0742973	0.00485752	0.00518302	0.0432167
RLOC-00026075	green	0.114228	-0.00402949	0.0440612	0.0287434	0.0908735	0.0805228
RLOC-00026078	turquoise	0.0575375	0.111296	-0.0613308	0.0238259	-0.00920056	0.00705709
RLOC-00026252	blue	0.176709	-0.11466	0.247866	-0.000542436	-0.0308414	0.119123
RLOC-00026846	blue	0.0350894	-0.0189114	0.0504913	-1.74858e-05	-0.013721	0.0192882
RLOC-00027102	turquoise	0.0829869	0.151955	-0.0717307	-0.0174332	-0.0211272	0.00772676
RLOC-00027120	blue	0.0620028	-0.0223647	0.0636813	0.00557358	-0.0116651	0.0603595
RLOC-00027128	turquoise	0.0428731	0.111038	-0.0764343	0.0268079	-0.000658538	0.00231867
RLOC-00027264	blue	0.0905936	-0.0910677	0.17572	0.00928635	-0.0261231	0.032931
RLOC-00027403	turquoise	0.0879325	0.327332	-0.233532	0.138681	-0.0341333	0.0293353
RLOC-00027410	blue	0.103714	-0.0749582	0.152947	0.00350716	-0.016579	0.0728712
RLOC-00027486	blue	0.078202	-0.031134	0.089298	0.00503163	-0.0140469	0.0504258
RLOC-00027681	turquoise	0.0605735	0.0675433	-0.0150735	-0.000354399	-0.0212969	0.0180501
RLOC-00027744	blue	0.0376056	-0.0249746	0.054183	0.00779139	-0.00312056	0.0274345
RLOC-00027757	turquoise	0.0936346	0.202304	-0.119653	4.66774e-05	-0.0124472	0.0362882
RLOC-00028016	blue	0.0465884	-0.0168562	0.0508607	0.00335542	-0.00278957	0.0192571
RLOC-00028070	turquoise	0.0777604	0.13075	-0.0761726	0.00329824	0.017867	0.0122611
RLOC-00028171	turquoise	0.0758645	0.144817	-0.0962397	0.0100175	0.0223026	0.0306983
RLOC-00028311	turquoise	0.0505479	0.0573774	-0.0271931	0.000836452	0.0111525	0.0179091
RLOC-00028333	brown	0.11189	0.00780562	0.0460429	0.0269819	-0.00947786	0.219743
RLOC-00028336	blue	0.0780979	-0.0407899	0.0909113	0.000980266	0.00867311	0.0487862
RLOC-00028366	blue	0.0768588	0.00462816	0.0586884	0.00623828	-0.0125591	0.0401762
RLOC-00028375	turquoise	0.0774693	0.174323	-0.10539	0.0257531	-0.013069	0.0294882
RLOC-00028689	turquoise	0.0781311	0.11937	-0.0717952	0.00362122	0.0158306	0.0418342
RLOC-00028764	blue	0.0898848	-0.0378639	0.0943219	0.00887695	0.0122102	0.0638632
RLOC-00028986	blue	0.0655666	-0.0291773	0.0579017	0.0427958	0.0116631	0.061031
RLOC-00029009	turquoise	0.142612	0.176599	-0.0667582	0.0354334	-0.0223465	0.0748694
RLOC-00029010	green	0.0176902	-0.0817473	0.022334	-0.0153742	0.213273	-0.0196277
RLOC-00029127	turquoise	0.0667996	0.221929	-0.153104	-0.00745288	-0.0124018	0.00400668
RLOC-00000022	blue	0.152101	-0.0361429	0.154998	0.0184504	-0.0236052	0.102032
RLOC-00000073	turquoise	0.0827113	0.0815611	-0.0263313	-0.0114565	0.0106749	0.0331196
RLOC-00000087	turquoise	0.0675014	0.430668	-0.326741	-0.0675638	-0.0490506	-0.0210431
RLOC-00000140	blue	0.0635547	-0.0707902	0.122017	-0.00116743	0.00355178	0.0278321
RLOC-00000159	blue	0.239393	-0.0129841	0.178874	0.0832119	-0.0268224	0.198305
RLOC-00000170	turquoise	0.0899089	0.135909	-0.0631563	0.000311754	-0.0164058	0.0678791
RLOC-00000228	green	0.0580684	0.0582358	-0.101788	0.0328162	0.233745	-0.0165212
RLOC-00000240	turquoise	0.16733	0.587961	-0.374439	-0.160675	-0.181725	0.0241915
RLOC-00000277	blue	0.0325158	-0.10443	0.1772	-0.024914	-0.0345778	-0.0177344
RLOC-00000322	turquoise	0.0414303	0.324484	-0.250417	-0.0402044	-0.0254207	-0.024016
RLOC-00000334	turquoise	0.0417585	0.104796	-0.0648785	0.0134991	-0.0135823	0.00672448
RLOC-00000342	yellow	0.0184773	-0.0125157	0.00988717	0.136452	0.00474495	0.00598422
RLOC-00000343	turquoise	0.0550971	0.122603	-0.0601771	-0.0110331	-0.0198455	0.0195709
RLOC-00000398	turquoise	0.0500818	0.0655067	-0.0399577	-0.00666877	0.0265645	0.01656
RLOC-00000400	blue	0.178395	-0.030943	0.139392	0.0763078	-0.0420572	0.143209
RLOC-00000404	turquoise	0.240329	0.120393	0.0788747	-0.0110557	-0.0401774	0.169535
RLOC-00000410	turquoise	0.0643794	0.20482	-0.145552	0.0199428	-0.0010682	0.0110649
RLOC-00000412	turquoise	0.104047	0.181557	-0.0896874	-0.00176085	-0.0260084	0.0688787
RLOC-00000440	blue	0.120863	0.0106022	0.0571657	0.0292224	0.0113415	0.0995937
RLOC-00000479	turquoise	0.0969521	0.274919	-0.192032	-0.004013	-0.00595228	0.0278184
RLOC-00000481	turquoise	0.056683	0.0737618	-0.0262078	0.00503032	-0.0108052	0.0359102
RLOC-00000482	yellow	0.0945191	-0.0385407	0.0501251	0.518454	-0.00866403	0.114407
RLOC-00000483	blue	0.0428924	-0.0163663	0.0462308	0.005573	-0.00379808	0.0211568
RLOC-00000490	turquoise	0.0934122	0.198162	-0.137236	-0.0115068	0.0185271	0.0305986
RLOC-00000492	yellow	0.0926307	-0.00113286	0.0454436	0.160456	-0.006781	0.0737294
RLOC-00000493	blue	0.075226	-0.167302	0.258897	0.0179178	-0.0924571	0.0418399
RLOC-00000494	blue	0.00100075	-0.0425011	0.0609232	-0.0100169	-0.0114778	-0.0102602
RLOC-00000513	turquoise	0.080268	0.0986203	-0.0417722	0.0046902	0.00436112	0.0269902
RLOC-00000524	turquoise	0.205476	0.293356	-0.109136	-0.00223848	-0.0439716	0.113719
RLOC-00000540	turquoise	0.0402163	0.0666126	-0.0383018	-0.00161527	0.00218073	0.00540622
RLOC-00000542	turquoise	0.0946671	0.149727	-0.0880771	0.0415475	0.0200658	0.0354958
RLOC-00000543	blue	0.0969399	-0.0531388	0.0826711	0.0249146	0.0633758	0.0482542
RLOC-00000550	turquoise	0.0273649	0.130473	-0.0952641	-0.00353175	-0.0100345	-0.00366406
RLOC-00000558	blue	0.0254167	-0.0378816	0.0662236	0.0337476	-0.0166991	0.0102854
RLOC-00000562	blue	0.0568676	-0.0304943	0.0648952	-0.00144956	0.0164508	0.0312831
RLOC-00000571	turquoise	0.0379153	0.082148	-0.0468825	0.000284084	-0.0107346	0.00681842
RLOC-00000587	turquoise	0.101546	0.0731365	-0.00680593	0.0282007	-0.0065967	0.0775001
RLOC-00000590	blue	0.0944472	-0.010871	0.0749583	0.00829903	-0.0117891	0.0662991
RLOC-00000594	turquoise	0.0558957	0.0615794	-0.0250201	0.0295427	-0.00197226	0.03093
RLOC-00000597	turquoise	0.0494205	0.0766957	-0.0373282	0.00409319	0.00679909	0.026751
RLOC-00000600	turquoise	0.0414381	0.0694048	-0.0281282	0.00421414	-0.0193534	0.0183465
RLOC-00000642	blue	0.0261483	-0.0355478	0.0525527	0.00740712	-0.00490357	0.00303602
RLOC-00000658	turquoise	0.0429968	0.303556	-0.266867	-0.0435808	0.0537507	-0.0225818
RLOC-00000666	blue	0.0524118	-0.0253355	0.0642001	0.0101443	0.00527594	0.0356085
RLOC-00000678	yellow	0.0412766	-0.0342479	0.0525337	0.0925415	0.0247857	-0.0136816
RLOC-00000690	turquoise	0.118146	0.146406	-0.0556383	0.0188129	-0.0268234	0.0646312
RLOC-00000691	turquoise	0.0713825	0.122009	-0.0563173	0.0441273	-0.0253869	0.0117656
RLOC-00000717	turquoise	0.0860492	0.0630707	-0.000446097	0.0158223	-0.015202	0.0633821
RLOC-00000733	turquoise	0.0907475	0.0925938	-0.0111564	0.0154456	-0.0159148	0.0249661
RLOC-00000756	turquoise	0.0654237	0.0907309	-0.0370144	0.0014086	-0.0107543	0.0434026
RLOC-00000763	turquoise	0.121001	0.225371	-0.140059	0.048968	0.0290096	0.0243919
RLOC-00000765	turquoise	0.0974258	0.152814	-0.0835528	0.0208264	-0.00144926	0.0625766
RLOC-00000767	blue	0.0676572	-0.0289135	0.07352	0.0287841	-0.000369276	0.0474881
RLOC-00000787	blue	0.0389241	-0.0231365	0.0573326	0.0145752	-0.0109392	0.0236786
RLOC-00000792	brown	0.192372	0.0536848	0.0658832	0.0351612	0.00784941	0.168892
RLOC-00000798	turquoise	0.117299	0.226779	-0.129667	-0.0232537	0.0268115	0.0338724
RLOC-00000801	turquoise	0.0508815	0.101017	-0.0510701	-0.0156012	-0.0144419	0.0242886
RLOC-00000803	turquoise	0.0442155	0.0879596	-0.0505887	0.0271974	0.000949876	-0.00299599
RLOC-00000807	blue	0.0878181	-0.00165132	0.0651656	0.0271884	-0.0147343	0.0711295
RLOC-00000819	turquoise	0.0831396	0.0722302	-0.0296129	0.0180113	0.0249773	0.0489699
RLOC-00000841	turquoise	0.0553521	0.275954	-0.228948	-0.0126116	0.0259205	0.00432368
RLOC-00000857	blue	0.049823	-0.0235752	0.0610456	0.0206007	-0.00699862	0.0597787
RLOC-00000878	turquoise	0.097683	0.0774524	-0.0444942	0.0100076	0.061851	0.0970442
RLOC-00000883	blue	0.124627	-0.00166856	0.0831126	0.0248376	-0.0112874	0.122527
RLOC-00000887	brown	0.343421	0.148383	0.0340329	0.108247	-0.0188156	0.506501
RLOC-00000903	turquoise	0.0966064	0.182692	-0.0640962	0.0541651	-0.0539815	0.0282461
RLOC-00000908	blue	0.0638648	-0.0760103	0.135776	0.00797816	-0.016525	0.0300555
RLOC-00000909	turquoise	0.103674	0.174022	-0.0882678	0.012546	-0.0171843	0.0346148
RLOC-00000945	blue	0.0804305	-0.0236885	0.0734998	-0.00773778	-0.0124271	0.0597647
RLOC-00000947	blue	0.105712	-0.0313012	0.0960812	0.00940061	-0.0146578	0.104375
RLOC-00000957	turquoise	0.0633373	0.0585183	-0.0222358	0.025387	0.00776528	0.0164368
RLOC-00000961	turquoise	0.063396	0.0871734	-0.0317124	0.0213253	-0.018196	0.0379066
RLOC-00000972	turquoise	0.0661909	0.0692499	-0.0291772	0.0231519	0.00640034	0.0231825
RLOC-00000987	blue	0.0511355	-0.0235721	0.0609639	0.0035431	-0.00479954	0.028859
RLOC-00001007	blue	0.0800654	-0.0204929	0.0595321	0.000360751	0.0191743	0.0687967
RLOC-00001012	turquoise	0.0477906	0.0522448	-0.0156287	0.0180594	-0.0058704	0.0255257
RLOC-00001017	blue	0.0747689	-0.0458206	0.109155	0.0150088	-0.020041	0.0351363
RLOC-00001020	blue	0.043214	-0.0282686	0.0618882	0.00192646	-0.0148457	0.0274253
RLOC-00001022	turquoise	0.084826	0.065757	-0.00633351	0.0214772	-0.00363449	0.0444854
RLOC-00001045	turquoise	0.0925948	0.103111	-0.0285983	0.00795895	-0.0142185	0.0240222
RLOC-00001065	blue	0.0864971	-0.0608671	0.122687	0.0239441	-0.0264456	0.0557176
RLOC-00001068	turquoise	0.0335966	0.0717764	-0.0468099	0.0222453	0.0049476	0.00466012
RLOC-00001096	turquoise	0.0610257	0.100113	-0.0455368	-0.00407692	0.000991601	-0.0146037
RLOC-00001122	turquoise	0.0598481	0.109559	-0.0523115	0.0306898	-0.00545764	0.00338541
RLOC-00001151	turquoise	0.0578082	0.207445	-0.140281	-0.00723399	-0.0209584	0.00667836
RLOC-00001178	turquoise	0.067682	0.0769709	-0.0640501	0.0322962	0.0847748	0.0206844
RLOC-00001193	turquoise	0.0703481	0.109066	-0.0571679	0.0124564	-0.00990597	0.0391688
RLOC-00001212	brown	0.143318	-0.000134786	0.064828	0.043448	-0.00457018	0.288658
RLOC-00001243	blue	0.177657	-0.113029	0.248173	0.0046403	-0.0251935	0.127932
RLOC-00001273	brown	0.106817	0.00180267	0.0446229	0.0273565	0.00292829	0.196542
RLOC-00001291	blue	0.17458	-0.0242935	0.15914	-0.0431678	-0.0736387	0.157151
RLOC-00001302	turquoise	0.0979359	0.239875	-0.150951	-0.00113367	-0.0286169	0.0443998
RLOC-00001358	blue	0.097718	-0.00722189	0.0716959	0.0159555	-0.0101719	0.0939775
RLOC-00001373	turquoise	0.120829	0.200756	-0.123929	0.0179623	0.0447389	0.0511329
RLOC-00001392	yellow	0.0161041	-0.0248083	-0.00174917	0.314627	0.00799097	0.025183
RLOC-00001399	turquoise	0.0767563	0.256014	-0.191069	-0.0140173	0.019399	0.00349249
RLOC-00001438	turquoise	0.0632317	0.368548	-0.292557	-0.0447415	-0.0128751	-0.0107294
RLOC-00001442	blue	0.125477	-0.00364817	0.072032	0.0310523	0.00688446	0.191081
RLOC-00001449	turquoise	0.070751	0.139355	-0.0793204	0.0171467	-0.0027927	0.0305051
RLOC-00001459	brown	0.109859	0.0357773	0.0181976	0.0368312	-7.2438e-06	0.179128
RLOC-00001476	brown	0.33665	0.0497357	0.100494	0.127499	-0.0109411	0.689937
RLOC-00001477	turquoise	0.0534792	0.189065	-0.133122	-0.011575	0.0018561	-0.00474977
RLOC-00001484	turquoise	0.160055	0.209831	-0.0865178	0.038825	-0.0243231	0.0911638
RLOC-00001486	turquoise	0.065064	0.138055	-0.0827112	0.0071252	-0.0149375	0.0252532
RLOC-00001502	turquoise	0.0370922	0.061078	-0.0311735	0.0143376	-0.00800167	0.00124917
RLOC-00001509	turquoise	0.112767	0.103818	-0.0299979	0.0555019	-0.00436242	0.0706293
RLOC-00001562	green	0.138398	0.0634061	-0.02237	0.0085828	0.143016	0.0521016
RLOC-00001580	blue	0.0985238	-0.0328201	0.116816	0.00599631	-0.0101103	0.0518975
RLOC-00001582	turquoise	0.0868141	0.132441	-0.0566603	0.00695684	-0.0210745	0.0334672
RLOC-00001589	yellow	0.0705987	0.0302569	0.00536811	0.0854648	-0.00742247	0.0841671
RLOC-00001598	turquoise	0.0727771	0.0697456	-0.0172481	0.0205316	-0.0130581	0.0495436
RLOC-00001605	blue	0.194061	-0.0173702	0.131462	0.0293041	-0.000804565	0.22208
RLOC-00001607	turquoise	0.226508	0.211034	-0.0151724	0.0318857	-0.0852531	0.136389
RLOC-00001613	blue	0.0597109	-0.110902	0.174654	-0.00623872	-0.0161691	0.0313201
RLOC-00001621	blue	0.0746681	-0.0205904	0.0780573	0.0131783	-0.0172103	0.0498461
RLOC-00001629	turquoise	0.0617033	0.0700613	-0.0394609	0.0161901	0.0290486	0.0293286
RLOC-00001632	blue	0.0969495	-0.0308833	0.103846	0.00360376	-0.00855494	0.0659908
RLOC-00001638	blue	0.0320664	-0.0247766	0.056303	0.00700311	-0.00361056	0.00802597
RLOC-00001647	turquoise	0.0382943	0.159635	-0.116015	-0.00875803	-0.019163	-0.0106199
RLOC-00001654	blue	0.0943919	-0.0949972	0.19491	0.00570833	-0.0451172	0.0929213
RLOC-00001677	brown	0.0976704	0.00507853	0.0398846	0.034847	0.00209545	0.165585
RLOC-00001693	turquoise	0.126478	0.208835	-0.100543	0.0036895	0.00637044	0.060953
RLOC-00001704	turquoise	0.111035	0.10218	-0.0289112	-0.00994988	0.0206022	0.039976
RLOC-00001720	turquoise	0.186365	0.124789	0.00901922	0.0487452	-0.0266284	0.152577
RLOC-00001726	turquoise	0.073953	0.0906946	-0.0305619	0.00476348	-0.0159739	0.0589197
RLOC-00001727	turquoise	0.0523563	0.141873	-0.092068	-0.00485271	-0.0194278	0.0228136
RLOC-00001756	turquoise	0.0892495	0.0842546	-0.0258709	0.0601869	-0.00738418	0.042007
RLOC-00001767	blue	0.161239	0.0165988	0.0999957	0.0356621	-0.0285325	0.125085
RLOC-00001769	brown	0.120837	0.0170222	0.0444123	0.0515628	-0.00513624	0.214247
RLOC-00001779	blue	0.0720692	0.00474395	0.0483111	0.000774605	-0.0201884	0.0651493
RLOC-00001780	turquoise	0.0750498	0.0933315	-0.0301834	0.000972301	-0.00861281	0.019557
RLOC-00001792	turquoise	0.0797967	0.138578	-0.0669086	0.0088508	-0.0112248	0.0320035
RLOC-00001807	turquoise	0.066855	0.580694	-0.482563	0.0926884	-0.0614419	-0.0150872
RLOC-00001821	turquoise	0.156987	0.107301	-0.0141901	0.0365379	0.0274509	0.0957419
RLOC-00001827	turquoise	0.174796	0.111121	-0.0123812	0.0373653	0.0339622	0.143219
RLOC-00001840	turquoise	0.128173	0.0668009	0.0168066	0.0184751	-0.0199196	0.0872165
RLOC-00001847	blue	0.0910056	-0.0164777	0.0846784	-0.00950781	-0.024591	0.0574081
RLOC-00001853	turquoise	0.0762751	0.0915567	-0.0383664	0.00960622	0.00862858	0.0380862
RLOC-00001856	brown	0.0906941	0.00304627	0.0297257	0.0294263	0.01281	0.186096
RLOC-00001879	blue	0.107638	-0.0527597	0.134464	-0.000283261	-0.0230289	0.0871176
RLOC-00001888	blue	0.0788415	-0.0311767	0.104007	0.00755389	-0.0377754	0.016834
RLOC-00001896	blue	0.0493148	-0.0540623	0.0832718	0.00784587	0.0172523	0.0183266
RLOC-00001911	blue	0.0285445	-0.0502614	0.0852808	-0.00384104	-0.0203949	0.0118112
RLOC-00001920	brown	0.295385	0.0655465	0.0706235	0.125554	-0.00751598	0.568883
RLOC-00001931	turquoise	0.0742687	0.0746772	-0.0242803	0.00668399	-0.00586339	0.0430771
RLOC-00001938	green	0.0944974	0.0189334	0.0111402	0.0174868	0.106442	0.054208
RLOC-00001941	turquoise	0.115792	0.147664	-0.0727811	0.0171482	0.0308802	0.0340857
RLOC-00001956	blue	0.0296265	-0.0233259	0.048449	-0.00116973	-0.0110614	0.0175658
RLOC-00001957	turquoise	0.0460771	0.099603	-0.063751	0.0450605	-0.0141473	0.0282897
RLOC-00001963	turquoise	0.0634912	0.111392	-0.0399925	-0.00750506	-0.022621	0.00851269
RLOC-00001964	blue	0.142099	-0.0309209	0.106598	0.0245951	0.0211091	0.12213
RLOC-00001972	blue	0.0761649	-0.0338518	0.0866919	0.000609781	-0.0062553	0.0549887
RLOC-00001982	turquoise	0.182096	0.0963264	0.0172073	0.036835	0.00777036	0.146846
RLOC-00001985	blue	0.113617	-0.0456645	0.112576	0.0193021	0.00495549	0.101599
RLOC-00001998	turquoise	0.103156	0.237702	-0.144012	0.00400258	-0.00486332	0.043273
RLOC-00002062	turquoise	0.114905	0.110757	-0.0318053	0.041822	-0.0117543	0.0962282
RLOC-00002077	turquoise	0.0426943	0.0879009	-0.0538081	0.00477761	0.0153398	0.0142646
RLOC-00002098	turquoise	0.0996971	0.159173	-0.0888052	-0.00345552	0.00596258	0.064259
RLOC-00002125	turquoise	0.151928	0.155263	-0.0412955	0.0121468	-0.0202596	0.127887
RLOC-00002138	turquoise	0.0940263	0.11739	-0.0580257	0.033221	0.0244931	0.0329628
RLOC-00002142	blue	0.0672134	-0.0301942	0.0795546	0.00358612	-0.0113163	0.0454473
RLOC-00002163	blue	0.0792985	-0.0546459	0.118722	-0.00431092	-0.0166253	0.0464916
RLOC-00002170	blue	0.0479728	-0.0299572	0.0639863	0.0126457	0.00454543	0.0207178
RLOC-00002192	turquoise	0.0692522	0.0844122	-0.02941	0.0253836	-0.00559638	0.0264691
RLOC-00002205	turquoise	0.0418283	0.0557292	-0.0185138	-0.00930269	-0.00937597	0.0279724
RLOC-00002212	blue	0.13731	-0.0755995	0.216292	-0.000915793	-0.0552999	0.0951886
RLOC-00002216	turquoise	0.0614659	0.202814	-0.136128	0.00737867	-0.0221266	0.0118125
RLOC-00002250	turquoise	0.0414604	0.0581585	-0.021917	0.00505363	-0.0117258	0.0211386
RLOC-00002252	turquoise	0.0997442	0.285423	-0.168771	0.0412215	-0.0472425	0.0206328
RLOC-00002275	turquoise	0.0560313	0.124054	-0.0718457	0.0189501	-0.00747538	0.023209
RLOC-00002276	turquoise	0.0501091	0.0733829	-0.0372366	0.00683645	-0.00562359	0.0215392
RLOC-00002277	turquoise	0.0543984	0.0679534	-0.0362816	0.00139136	0.0190567	0.01818
RLOC-00002289	turquoise	0.131706	0.208396	-0.109314	-0.00222855	-0.00947138	0.124531
RLOC-00002295	turquoise	0.0472296	0.100825	-0.0561856	-0.000829255	-0.00434949	0.0103036
RLOC-00002298	green	0.0638026	-0.0155688	0.00363044	0.0102376	0.150331	0.0235899
RLOC-00002307	turquoise	0.0852216	0.120625	-0.0755067	0.00943062	0.0373425	0.0235662
RLOC-00002317	turquoise	0.163215	0.120947	-0.00715873	0.0123195	-0.0228116	0.150665
RLOC-00002328	turquoise	0.0804007	0.0720574	-0.0186758	0.0118633	0.000956885	0.0605299
RLOC-00002362	turquoise	0.141488	0.20043	-0.0997469	0.127213	-0.0100593	0.11224
RLOC-00002400	turquoise	0.039402	0.0707279	-0.0479583	0.00883703	0.022058	0.00485572
RLOC-00002409	turquoise	0.0629768	0.0880521	-0.043904	0.0221412	-0.000991842	0.0295427
RLOC-00002412	turquoise	0.0920262	0.447218	-0.325683	0.112326	-0.0509045	0.0424814
RLOC-00002413	blue	0.098893	-0.0537212	0.115078	0.0131511	0.000660536	0.0747746
RLOC-00002422	blue	0.230141	-0.00638586	0.14775	0.0482308	-0.0155096	0.237252
RLOC-00002425	blue	0.122679	-0.0264107	0.108978	0.0205465	-0.016377	0.121736
RLOC-00002435	blue	0.0455307	-0.0156576	0.0510431	0.00127338	-0.0131709	0.0310787
RLOC-00002439	turquoise	0.203233	0.390354	-0.221667	0.00366543	-0.0355944	0.112936
RLOC-00002450	blue	0.0315129	-0.0424611	0.067822	0.0365027	-0.0148376	0.0186294
RLOC-00002478	turquoise	0.058843	0.0653067	-0.0284988	0.000412533	0.00779355	0.0309826
RLOC-00002482	blue	0.0143939	-0.0447279	0.0678175	0.0111032	-0.016454	0.0020866
RLOC-00002491	turquoise	0.0919953	0.144983	-0.0645608	0.000353962	-0.0145046	0.0548718
RLOC-00002502	turquoise	0.0863757	0.0784512	-0.0201894	0.0162304	-0.0170894	0.0325031
RLOC-00002505	blue	0.0398302	-0.034001	0.0697976	0.0112177	-0.00205185	0.000385494
RLOC-00002515	turquoise	0.116413	0.128856	-0.0474931	0.00288267	-0.00476242	0.0812377
RLOC-00002542	turquoise	0.027498	0.391433	-0.326058	-0.0478028	-0.0289966	-0.0395569
RLOC-00002557	turquoise	0.109197	0.0698689	0.00260643	0.00791633	-0.0147418	0.0819357
RLOC-00002582	brown	0.176931	0.0299185	0.079605	0.0266738	-0.014592	0.211981
RLOC-00002584	turquoise	0.100896	0.221861	-0.146569	0.00916124	0.0225524	0.0420202
RLOC-00002592	turquoise	0.087994	0.0746509	-0.00874567	0.00177841	-0.0124427	0.0541819
RLOC-00002602	blue	0.132352	-0.0353915	0.138679	-0.0034749	-0.0164866	0.0765875
RLOC-00002656	blue	0.121948	-0.0468337	0.130143	0.0313222	0.00590928	0.0916176
RLOC-00002658	blue	0.0988268	0.00705145	0.0653014	0.0159094	-0.0315013	0.0831173
RLOC-00002661	turquoise	0.133905	0.337898	-0.203738	0.0207204	-0.0462989	0.0503338
RLOC-00002669	blue	0.0911803	-0.0512004	0.0995863	0.00917129	0.037571	0.0482975
RLOC-00002670	turquoise	0.0795035	0.197824	-0.129144	0.0516594	-0.00611535	0.0288229
RLOC-00002673	blue	0.106971	-0.0255255	0.0930963	0.00220911	0.0150892	0.0607828
RLOC-00002674	brown	0.274845	0.0505052	0.101314	0.086122	-0.0086112	0.447117
RLOC-00002676	turquoise	0.182475	0.22967	-0.0882403	0.0587427	-0.0395197	0.137512
RLOC-00002689	blue	0.139368	0.00024807	0.0866732	0.0301866	-0.00615842	0.145301
RLOC-00002705	turquoise	0.0669707	0.191179	-0.13449	0.0263128	0.00445499	0.0284861
RLOC-00002722	turquoise	0.190827	0.276749	-0.0958082	-0.0221336	-0.0708533	0.0960664
RLOC-00002730	turquoise	0.0435542	0.412365	-0.34608	-0.0512661	-0.000396931	-0.0258167
RLOC-00002755	turquoise	0.0307982	0.240167	-0.175024	-0.0277795	-0.0231826	-0.0235805
RLOC-00002758	green	0.0492658	-0.018313	-0.0101109	-0.00646827	0.161618	0.00415073
RLOC-00002759	turquoise	0.143848	0.234249	-0.141284	0.0623088	0.0243394	0.0434659
RLOC-00002761	blue	0.117292	-0.0851025	0.172098	0.000212222	-0.0102875	0.0695418
RLOC-00002775	blue	0.143594	-0.0280196	0.126363	-0.00311569	-0.0163822	0.128416
RLOC-00002781	turquoise	0.0555351	0.0833969	-0.032207	0.0264006	-0.011139	0.0124831
RLOC-00002786	blue	0.290877	0.0015219	0.192288	0.0524139	-0.0543146	0.356754
RLOC-00002787	turquoise	0.106737	0.106224	-0.0397971	0.0359889	0.0103482	0.085782
RLOC-00002791	turquoise	0.105551	0.209973	-0.124436	0.0991945	-0.00892387	0.0228594
RLOC-00002804	turquoise	0.111799	0.0975678	-0.0280629	0.0102822	0.0203919	0.0726851
RLOC-00002811	blue	0.0558554	-0.0210653	0.0513018	0.012065	0.0131753	0.0282896
RLOC-00002819	turquoise	0.0870683	0.123916	-0.0586736	0.00650175	0.0102731	0.0354991
RLOC-00002831	turquoise	0.108993	0.110979	-0.033888	0.0772038	-0.0161842	0.100621
RLOC-00002849	turquoise	0.159505	0.188144	-0.0732433	0.0183115	-0.0271764	0.154105
RLOC-00002863	turquoise	0.102212	0.145679	-0.0618649	-0.00168927	-0.026315	0.0264482
RLOC-00002870	green	0.0329877	0.00793056	-0.0253877	-0.00445077	0.142901	-0.0072116
RLOC-00002881	turquoise	0.0906947	0.606889	-0.490937	-0.0470438	-0.0330751	-0.0293552
RLOC-00002896	blue	0.0212219	-0.0251837	0.0512107	-0.000306356	-0.00961669	-0.00362294
RLOC-00002912	brown	0.147577	0.005406	0.0605029	0.0360197	-0.00455126	0.31664
RLOC-00002925	blue	0.0490915	-0.0280638	0.065113	0.0026238	-0.0106913	0.0310622
RLOC-00002998	blue	0.08906	-0.0908854	0.163823	-0.00650114	-0.0461808	0.0498941
RLOC-00003021	green	-0.0187255	-0.110812	-0.132064	-0.0297144	0.594672	-0.0401506
RLOC-00003027	yellow	0.0251088	0.0683015	-0.0672601	0.274661	-0.00485349	0.0130699
RLOC-00003031	blue	0.11489	-0.0608757	0.133471	-0.00144712	0.00865804	0.100286
RLOC-00003034	turquoise	0.0649544	0.261644	-0.234138	0.435841	-0.0193268	0.0491133
RLOC-00003047	turquoise	0.06249	0.0884156	-0.0387428	-0.0028351	-0.00405293	0.0204254
RLOC-00003077	turquoise	0.0964471	0.122407	-0.046	-0.00240094	-0.0121038	0.0395175
RLOC-00003081	yellow	0.135756	0.0217911	0.0206037	0.190392	0.0339821	0.216111
RLOC-00003099	blue	0.0358959	-0.0356733	0.058864	0.00917596	5.73976e-05	0.0105074
RLOC-00003106	turquoise	0.110697	0.432967	-0.343518	0.0152293	0.017674	0.0647951
RLOC-00003109	turquoise	0.101252	0.109756	-0.0338793	0.115026	-0.0259759	0.0731413
RLOC-00003117	blue	0.085797	-0.0517994	0.110715	0.0157784	-0.00343685	0.0681688
RLOC-00003126	blue	0.0454126	-0.600392	0.785233	0.0170095	-0.183412	0.0576336
RLOC-00003142	blue	0.120558	-0.00109355	0.0656014	0.0159787	0.0311485	0.0613755
RLOC-00003154	turquoise	0.0473375	0.0631569	-0.019415	0.00880759	-0.00764383	0.0142097
RLOC-00003190	turquoise	0.132002	0.0905939	-0.0277832	0.041556	0.055079	0.089085
RLOC-00003192	blue	0.0530332	-0.0121252	0.0500373	0.00925649	-0.00885938	0.0326958
RLOC-00003195	turquoise	0.191766	0.244158	-0.0968127	0.0333097	-0.0170255	0.121272
RLOC-00003199	blue	0.133568	-0.0642653	0.1645	0.00698102	-0.0240799	0.0988935
RLOC-00003206	turquoise	0.0427514	0.0550824	-0.0243574	0.0736813	-0.0127015	0.0222259
RLOC-00003216	blue	0.058947	-0.0139255	0.051306	0.0134408	0.00202025	0.0339573
RLOC-00003218	turquoise	0.100293	0.0979109	-0.0120806	0.00772792	-0.0254005	0.0412792
RLOC-00003221	blue	0.0468121	-0.0221631	0.0545825	0.00474765	5.77682e-05	0.0492826
RLOC-00003230	blue	0.12434	-0.0272381	0.116886	0.0628577	-0.036857	0.103341
RLOC-00003232	turquoise	0.117619	0.134734	-0.0534667	0.0423269	0.00411923	0.0708886
RLOC-00003268	blue	0.0847702	-0.0505289	0.0981346	-0.0101084	0.0232967	0.0448074
RLOC-00003290	turquoise	0.11006	0.150945	-0.0629416	-0.00225164	-0.00904273	0.066261
RLOC-00003296	blue	0.0389965	-0.0273178	0.0540627	-0.00905352	0.0126748	0.00297389
RLOC-00003300	blue	0.117877	-0.00866969	0.0857583	0.0112373	-0.0100065	0.115654
RLOC-00003309	blue	0.169478	-0.229106	0.393207	-0.0250567	-0.0777761	0.134571
RLOC-00003315	turquoise	0.0644519	0.118109	-0.06002	0.0127266	-0.0096626	0.0264742
RLOC-00003321	turquoise	2.4282e-05	0.433446	-0.377917	-0.0689721	-0.0384263	-0.0556036
RLOC-00003329	blue	0.0250899	-0.0288524	0.0509003	0.00400563	-0.00962281	0.00909645
RLOC-00003351	turquoise	0.0723311	0.0865228	-0.0442291	0.00621187	0.0194488	0.0438446
RLOC-00003359	turquoise	0.107832	0.115193	-0.0347042	0.00879465	-0.018981	0.106256
RLOC-00003361	blue	0.117622	-0.0442196	0.103382	0.0310684	0.0290641	0.144489
RLOC-00003376	turquoise	0.0712779	0.340122	-0.251726	-0.0326452	-0.0207536	-0.0133028
RLOC-00003384	turquoise	0.0401345	0.0636512	-0.0300595	0.0205065	-0.00120973	0.0119723
RLOC-00003385	blue	0.107395	-0.00406658	0.0718843	0.0218346	0.0188081	0.058846
RLOC-00003389	turquoise	0.0766305	0.684807	-0.554047	-0.136382	-0.097822	-0.0375571
RLOC-00003390	yellow	0.154637	0.0467593	0.0577257	0.118632	-0.0322279	0.1312
RLOC-00003426	turquoise	0.0451489	0.0810449	-0.0427955	-0.00353671	-0.00732196	0.00791983
RLOC-00003430	green	0.0963899	0.0131411	0.0080118	0.0641136	0.112166	0.0597102
RLOC-00003436	brown	0.26963	0.0289521	0.0786637	0.0477011	-0.00467996	0.619003
RLOC-00003450	blue	0.0748719	-0.0435616	0.0958477	0.0042267	-0.005183	0.0580278
RLOC-00003461	turquoise	0.0692268	0.0960048	-0.0321987	-0.00691065	-0.0318348	0.00403778
RLOC-00003469	turquoise	0.131599	0.15746	-0.0581874	0.0217298	-0.0246866	0.0905074
RLOC-00003477	blue	0.121245	0.00205261	0.0732327	0.00452928	0.00943861	0.0930955
RLOC-00003481	turquoise	0.120918	0.27798	-0.16862	-0.0176569	-0.0462655	0.0375792
RLOC-00003516	blue	0.10565	-0.0682899	0.143613	-0.00721493	-0.00503281	0.0721323
RLOC-00003521	turquoise	0.108728	0.107559	-0.0452741	0.0300586	0.030177	0.064913
RLOC-00003528	turquoise	0.133301	0.171349	-0.0799609	0.0200029	-0.00853976	0.10379
RLOC-00003530	blue	0.0621162	-0.011626	0.0590599	0.0037339	-0.00895337	0.0485105
RLOC-00003572	blue	0.0954658	0.00703082	0.112241	-0.0312805	-0.0480997	0.0293577
RLOC-00003579	turquoise	0.231098	0.265475	-0.0684011	0.022864	-0.0957887	0.164494
RLOC-00003580	blue	0.080556	-0.0264796	0.0659741	0.0158952	0.0212779	0.067139
RLOC-00003582	blue	0.0644739	-0.0490466	0.105347	-0.00728456	-0.0185401	0.058556
RLOC-00003585	blue	0.0976536	-0.00443188	0.0719067	0.0143411	0.00147944	0.0631457
RLOC-00003590	blue	0.0569166	-0.0368878	0.0791705	0.010808	-0.0143692	0.0436095
RLOC-00003599	turquoise	0.143372	0.139362	-0.0440311	0.018748	-0.00120964	0.0943853
RLOC-00003604	turquoise	0.223947	0.749149	-0.534787	0.0635794	-0.188241	0.134501
RLOC-00003613	blue	0.153946	-0.0357722	0.164825	-0.00480039	-0.0136895	0.0905849
RLOC-00003626	turquoise	0.0832542	0.158701	-0.0952527	0.0269732	-0.001022	0.0346718
RLOC-00003637	turquoise	0.0606468	0.0605251	-0.0126966	0.0097479	-0.0179165	0.0281347
RLOC-00003660	blue	0.0460169	-0.0189065	0.0549596	0.00533167	-0.00368925	0.0251547
RLOC-00003666	turquoise	0.0632845	0.0818955	-0.031737	0.00161604	-0.00755496	0.0294953
RLOC-00003667	blue	0.139302	-0.221499	0.354071	0.207634	-0.0998009	0.233105
RLOC-00003704	turquoise	0.153122	0.163104	-0.0595698	0.0396955	0.00157601	0.10994
RLOC-00003707	turquoise	0.0408078	0.0686996	-0.0357379	0.00175589	-0.00547593	0.0073605
RLOC-00003710	blue	0.122679	-0.0178052	0.0942784	0.0181099	0.0182785	0.0972203
RLOC-00003721	blue	0.116219	-0.247236	0.399549	-0.0254559	-0.0967171	0.0733553
RLOC-00003722	turquoise	0.152986	0.387857	-0.261707	-0.0497833	-0.00142741	0.0133166
RLOC-00003727	turquoise	0.159156	0.329303	-0.238116	0.0893017	0.0753854	0.0467255
RLOC-00003729	blue	0.21712	-0.00985135	0.144272	0.0325641	0.00254826	0.182854
RLOC-00003736	blue	0.0462077	-0.0227868	0.0500986	2.67772e-05	0.00998388	0.0328526
RLOC-00003739	blue	0.0130802	-0.631355	0.817452	0.0239261	-0.231375	0.0524127
RLOC-00003744	turquoise	0.0939089	0.24925	-0.171254	-0.0218849	-0.00856499	0.0230887
RLOC-00003749	blue	0.0508958	-0.0363166	0.0728108	0.0107546	-0.00699087	0.0216305
RLOC-00003753	blue	0.145842	-0.120793	0.240506	-0.00620975	-0.0340655	0.125214
RLOC-00003797	turquoise	0.0576776	0.132548	-0.0703857	-0.0200192	-0.0244376	0.00982881
RLOC-00003802	blue	0.0482256	-0.044749	0.0791531	-0.00510565	-0.00452075	0.0355688
RLOC-00003813	turquoise	0.116947	0.0912479	-0.000974196	0.000556042	-0.0240928	0.0641611
RLOC-00003817	blue	0.0335209	-0.614671	0.788484	0.0224882	-0.177462	0.0638107
RLOC-00003844	turquoise	0.0615783	0.0891901	-0.0380784	0.00387539	-0.0121532	0.0301495
RLOC-00003855	turquoise	0.0833246	0.0826352	-0.024096	0.00641234	0.0161807	0.025593
RLOC-00003866	blue	0.0484721	-0.022388	0.0534381	0.0166897	-0.012167	0.0518116
RLOC-00003879	blue	0.0481731	-0.0238446	0.0610581	0.00459581	-0.00476221	0.0313619
RLOC-00003883	turquoise	0.140461	0.0833533	-0.00185045	0.0543734	0.0165905	0.106554
RLOC-00003904	turquoise	0.114907	0.0831325	-0.0158435	0.0324909	0.0214063	0.0793287
RLOC-00003911	turquoise	0.0728263	0.121543	-0.0659148	0.00211403	0.00648145	0.0289625
RLOC-00003917	blue	0.0389186	-0.589351	0.792559	0.0108576	-0.228097	0.0746812
RLOC-00003932	turquoise	0.0457173	0.135035	-0.0888589	-0.000535641	-0.00523513	0.00278756
RLOC-00003933	brown	0.155262	0.00869557	0.0735517	0.0206041	0.0193111	0.193778
RLOC-00003946	blue	0.102677	0.00266602	0.0676728	0.0170348	-0.0153521	0.0919573
RLOC-00003968	turquoise	0.0854284	0.192473	-0.118333	0.0155759	-0.0146553	0.037688
RLOC-00003971	blue	0.0719021	-0.0483724	0.100395	0.00901052	-0.00227199	0.0613008
RLOC-00003976	turquoise	0.0825939	0.150193	-0.0911703	0.0140885	0.0177172	0.0210749
RLOC-00003979	turquoise	0.114296	0.40837	-0.284525	-0.0396604	-0.0283397	0.0236559
RLOC-00004021	turquoise	0.105937	0.118448	-0.0131797	-0.0115918	-0.0584268	0.0455179
RLOC-00004027	turquoise	0.0677195	0.102335	-0.0398771	-0.0182425	-0.0263522	0.0248334
RLOC-00004028	turquoise	0.052704	0.0841196	-0.0339965	-0.00620082	-0.0168888	0.0178366
RLOC-00004042	turquoise	0.0586101	0.508182	-0.40786	-0.0634744	-0.0401113	-0.039076
RLOC-00004043	turquoise	0.134057	0.0736627	0.0112767	0.0490501	0.000241536	0.104181
RLOC-00004044	turquoise	0.161126	0.0813879	0.0403974	0.0208671	-0.0242079	0.100452
RLOC-00004057	turquoise	0.0506981	0.0717138	-0.0346655	0.0262544	0.00347889	0.022228
RLOC-00004060	turquoise	0.133141	0.253728	-0.132125	-0.0156999	-0.0165719	0.0391432
RLOC-00004072	turquoise	0.0955231	0.0963471	-0.0345568	0.0196052	0.0180839	0.0533741
RLOC-00004093	brown	0.105175	-0.00284925	0.0384615	0.057753	0.0160935	0.208141
RLOC-00004119	brown	0.18061	0.0292181	0.0764768	0.021649	0.0111314	0.161321
RLOC-00004133	turquoise	0.111776	0.213509	-0.139948	0.0436194	0.0387293	0.0636252
RLOC-00004162	blue	0.063975	-0.0378055	0.0735729	0.0127165	0.0111481	0.0533522
RLOC-00004168	turquoise	0.0548779	0.0578849	-0.0219579	0.0192903	-0.00876936	0.0319756
RLOC-00004174	turquoise	0.0856352	0.14941	-0.0814286	0.0212188	-0.0119388	0.0427606
RLOC-00004175	blue	0.114413	-0.0682047	0.171468	0.0124426	-0.0370672	0.0870213
RLOC-00004190	turquoise	0.120953	0.106524	-0.0151298	0.0122066	-0.0185487	0.0783925
RLOC-00004208	turquoise	0.0835694	0.108733	-0.0680881	0.00484769	0.0421983	0.0140698
RLOC-00004215	blue	0.0393018	-0.0179703	0.0465139	8.20072e-05	-0.00997977	0.0193757
RLOC-00004219	blue	0.0555767	-0.0246544	0.0612232	0.0189273	-0.00175181	0.0318029
RLOC-00004251	brown	0.103303	0.00238578	0.0499509	0.0282593	-0.00908694	0.162817
RLOC-00004253	turquoise	0.0723667	0.109935	-0.0491445	0.00298758	-0.00661355	0.026798
RLOC-00004271	blue	0.191869	-0.0184517	0.12477	0.0710312	-0.00137458	0.250123
RLOC-00004276	turquoise	0.0329526	0.111034	-0.0809768	0.0674776	-0.0223095	0.0272728
RLOC-00004290	turquoise	0.0747504	0.142968	-0.0776749	-0.0210159	-0.024738	0.0263883
RLOC-00004297	blue	0.0882081	-0.0261061	0.082536	0.0042028	-0.0128811	0.0908277
RLOC-00004299	turquoise	0.131503	0.227897	-0.118416	0.0744639	-0.0149854	0.0452125
RLOC-00004311	blue	0.0502138	-0.0229751	0.0540272	0.0170893	-0.00482503	0.0397155
RLOC-00004354	blue	0.044678	-0.0390144	0.0764061	-0.00377654	-0.00854051	0.0319199
RLOC-00004356	blue	0.105656	-0.0123614	0.0801735	0.0155095	-0.00926637	0.087545
RLOC-00004367	blue	0.0299159	-0.0685869	0.108993	-0.00960219	-0.0262531	0.00234893
RLOC-00004372	brown	0.187215	0.0366518	0.0319901	0.0681877	0.0896941	0.221591
RLOC-00004378	blue	0.0856838	-0.03078	0.0827356	0.026037	-0.00317271	0.120703
RLOC-00004388	green	0.0343828	-0.0425077	0.0249564	0.0138475	0.119778	0.00818125
RLOC-00004392	turquoise	0.0847863	0.0888815	-0.0250946	0.0223778	-0.0107168	0.0596717
RLOC-00004400	blue	0.117885	-0.113704	0.193233	0.0293963	-0.00266419	0.100796
RLOC-00004401	turquoise	0.217637	0.563987	-0.355796	0.0837994	-0.148046	0.123435
RLOC-00004407	blue	0.0873632	-0.0910837	0.169688	-0.0111391	-0.0358033	0.0673461
RLOC-00004412	blue	0.0998665	-0.0841857	0.168054	-0.0179529	-0.0318556	0.0666742
RLOC-00004421	turquoise	0.0629935	0.346067	-0.262452	-0.0481498	-0.0304384	-0.0361831
RLOC-00004442	brown	0.170015	0.0254683	0.0432998	0.090778	0.013205	0.334421
RLOC-00004450	blue	0.0589128	-0.0347021	0.0720108	0.0159619	-0.0017256	0.0400638
RLOC-00004459	blue	0.0561836	-0.525747	0.733892	0.0289713	-0.22365	0.0717721
RLOC-00004477	blue	0.195797	-0.0388053	0.163873	0.0327119	-0.0228114	0.190939
RLOC-00004492	blue	0.0738808	-0.0128884	0.0559242	0.0161507	0.0100687	0.0509924
RLOC-00004503	blue	0.0448575	-0.0906856	0.151005	0.0120224	-0.0421946	0.0328799
RLOC-00004504	turquoise	0.0488576	0.0780268	-0.0318686	0.0120942	-0.00957387	0.0156884
RLOC-00004510	blue	0.0521003	-0.0256271	0.0591475	0.000412382	-0.00215921	0.0412426
RLOC-00004518	turquoise	0.107947	0.294035	-0.199723	0.030234	0.0133603	0.00894801
RLOC-00004522	blue	0.0945698	-0.0751324	0.14949	0.00663286	-0.0188347	0.0550918
RLOC-00004525	turquoise	0.168167	0.0863927	0.0337431	0.0403135	-0.0182416	0.143686
RLOC-00004542	turquoise	0.086258	0.0589094	0.00233114	-0.00702296	-0.0154482	0.0697069
RLOC-00004543	blue	0.0402997	-0.0377081	0.0650126	0.00715829	0.00217142	0.0185884
RLOC-00004549	turquoise	0.18554	0.141713	-0.0149727	0.0164964	-0.0154671	0.16202
RLOC-00004561	turquoise	0.0477141	0.0750142	-0.04899	0.00344351	0.00399594	0.00352812
RLOC-00004564	blue	0.0941005	-0.107951	0.157974	0.0140725	0.0451697	0.047836
RLOC-00004578	blue	0.092594	-0.0298419	0.0911113	0.0108122	0.0126293	0.0707647
RLOC-00004594	blue	0.0487357	-0.108576	0.177052	-0.0201183	-0.0436872	0.00498704
RLOC-00004641	turquoise	0.0650231	0.0712162	-0.0378188	0.0297274	0.0437013	0.00999494
RLOC-00004645	turquoise	0.0558441	0.711186	-0.589334	-0.101829	-0.0710166	-0.0332354
RLOC-00004653	blue	0.0845347	-0.0258754	0.0778125	0.0229076	0.0111586	0.0634234
RLOC-00004657	blue	0.0795911	-0.0475941	0.0890106	0.0239409	0.0326761	0.04462
RLOC-00004658	turquoise	0.0959791	0.101047	-0.0257753	0.00091784	-0.0171712	0.0538767
RLOC-00004659	turquoise	0.12021	0.0869897	-0.0108968	0.0358811	0.000589408	0.138103
RLOC-00004661	blue	0.0444916	-0.604319	0.792133	-0.0126828	-0.183044	0.0646374
RLOC-00004669	blue	0.0832351	-0.0346879	0.0880071	0.003894	-0.00496348	0.0655372
RLOC-00004679	blue	0.0542147	-0.0304493	0.0732765	-0.0013251	-0.0150814	0.0478998
RLOC-00004681	blue	0.0609277	-0.0291468	0.0843479	0.0123123	-0.0254474	0.0314524
RLOC-00004687	blue	0.103131	-0.0292251	0.102214	0.00156115	0.00712144	0.0526042
RLOC-00004697	turquoise	0.114395	0.236737	-0.164322	0.0521197	0.0377929	0.0584448
RLOC-00004699	blue	0.075729	-0.0286354	0.0798043	0.0244697	0.000412477	0.0614772
RLOC-00004705	turquoise	0.0427905	0.157501	-0.130239	-0.0207326	0.0534952	-0.0144213
RLOC-00004712	turquoise	0.236774	0.54779	-0.326233	0.156745	-0.212706	0.190097
RLOC-00004723	blue	0.0917717	-0.281471	0.445276	-0.00875673	-0.118895	0.0604328
RLOC-00004729	turquoise	0.151342	0.213213	-0.0845339	0.0252721	-0.0309655	0.0881578
RLOC-00004738	turquoise	0.0643077	0.0915509	-0.0480002	-0.00151522	-0.00107356	0.0521841
RLOC-00004748	turquoise	0.0395014	0.0654852	-0.0355612	0.00866033	0.0117124	0.0131168
RLOC-00004755	turquoise	0.106287	0.171802	-0.0881907	0.0158577	-0.0216161	0.0905303
RLOC-00004764	blue	0.0578897	-0.031989	0.068298	0.0061693	0.00404781	0.0352388
RLOC-00004766	turquoise	0.0828346	0.112547	-0.0511765	0.00750364	-0.00377942	0.0515152
RLOC-00004771	blue	0.065097	-0.0523748	0.112948	0.0127903	-0.0227577	0.050414
RLOC-00004773	turquoise	0.067107	0.0636552	-0.009971	0.0141238	-0.016186	0.0307457
RLOC-00004783	blue	0.0997772	-0.0260876	0.101282	-0.00394571	-0.0101633	0.0786478
RLOC-00004785	blue	0.101758	-0.0673294	0.134493	0.00995966	0.0035889	0.0933835
RLOC-00004812	turquoise	0.175188	0.124252	3.87209e-05	0.0778391	-0.0168566	0.113355
RLOC-00004820	blue	0.155024	-0.167313	0.302193	-0.0166902	-0.0335967	0.118156
RLOC-00004832	blue	0.126704	-0.122331	0.239553	-0.00855017	-0.00951005	0.0697962
RLOC-00004838	turquoise	0.0782778	0.199464	-0.124256	0.00811368	-0.0245949	0.0245893
RLOC-00004841	blue	0.15249	-0.111128	0.270917	0.0308881	-0.0824594	0.126078
RLOC-00004856	turquoise	0.0563949	0.0911498	-0.0432398	-0.000625787	0.00791543	0.0242617
RLOC-00004867	blue	0.107198	-0.138691	0.208595	0.012524	0.0517606	0.0733949
RLOC-00004874	turquoise	0.109712	0.102107	-0.0529653	0.131463	0.0399488	0.0592858
RLOC-00004886	blue	0.149033	-0.0114381	0.106313	0.0401384	-0.0170529	0.122026
RLOC-00004891	brown	0.301408	0.0021612	0.130492	0.169336	0.00910784	0.580343
RLOC-00004899	blue	0.129516	-0.0358535	0.133087	-0.0207584	-0.0385849	0.133513
RLOC-00004913	blue	0.0661356	-0.0255503	0.0657485	0.00795056	0.0128557	0.0379916
RLOC-00004916	turquoise	0.145925	0.241067	-0.112049	-0.00430793	-0.0400514	0.0797025
RLOC-00004918	turquoise	0.0663226	0.815608	-0.697105	-0.115838	-0.0645003	-0.0534807
RLOC-00004920	green	0.0376902	-0.0127805	-0.00134513	0.0176374	0.119771	0.0100378
RLOC-00004921	blue	0.0417054	-0.0435098	0.0827494	0.000579194	-0.0166009	0.0121506
RLOC-00004925	turquoise	0.0895641	0.457422	-0.341671	-0.0561414	-0.0385172	-0.000684735
RLOC-00004926	blue	0.128191	0.00429547	0.0837421	0.0220095	-0.0153252	0.122257
RLOC-00004930	turquoise	0.0662883	0.0890589	-0.0405351	0.00686491	0.00350768	0.0358832
RLOC-00004933	turquoise	0.0943465	0.217255	-0.134699	0.0236562	-0.00667836	0.0290142
RLOC-00004946	blue	0.139198	-0.00964631	0.10159	0.00765593	-0.0206677	0.136724
RLOC-00004958	turquoise	0.0734006	0.472739	-0.367504	-0.0409191	-0.0306445	-0.0135772
RLOC-00004969	blue	0.0811051	-0.423679	0.59635	0.0261564	-0.134535	0.0509435
RLOC-00004975	turquoise	0.186978	0.553089	-0.432776	0.215047	-0.0320375	0.106634
RLOC-00004988	brown	0.196847	0.0586874	0.0746731	0.0497477	-0.0235735	0.194703
RLOC-00004994	turquoise	0.0334292	0.0950581	-0.0577862	-0.00144708	-0.0141521	0.000872783
RLOC-00005009	turquoise	0.0598379	0.261178	-0.215906	0.197182	-0.0120906	0.0119251
RLOC-00005030	blue	-0.0278352	-0.662159	0.773894	0.0185908	-0.130652	0.00985691
RLOC-00005032	blue	0.0380847	-0.0562877	0.0948945	0.00313306	-0.0156346	0.0144735
RLOC-00005042	blue	0.0734543	-0.572687	0.775884	-0.00305022	-0.193075	0.0776945
RLOC-00005078	blue	0.0908465	0.0130084	0.0624765	0.0156464	-0.0244359	0.0529242
RLOC-00005082	blue	0.0403361	-0.0339896	0.0658925	0.00572796	-0.00700922	0.0197038
RLOC-00005086	brown	0.206496	0.0635496	0.0610946	0.0311079	0.0300139	0.179309
RLOC-00005092	brown	0.268324	0.0760294	0.108987	0.0205323	-0.0245391	0.280008
RLOC-00005093	blue	0.219351	-0.00235546	0.172547	0.0510532	-0.0722392	0.243417
RLOC-00005100	turquoise	0.170621	0.680674	-0.520816	-0.0359564	-0.0559054	0.0678295
RLOC-00005105	blue	0.0786976	-0.0445017	0.109883	-0.0024684	-0.0158833	0.0573477
RLOC-00005115	blue	0.0706819	-0.0283804	0.0777779	0.0092356	0.00472991	0.0510547
RLOC-00005120	blue	0.141973	-0.0562367	0.166012	0.00803952	-0.0267996	0.10845
RLOC-00005124	turquoise	0.155788	0.159223	-0.0314623	0.033831	-0.040901	0.108877
RLOC-00005133	blue	-0.00845688	-0.540699	0.685723	-0.028523	-0.131716	0.0180513
RLOC-00005137	turquoise	0.116264	0.690842	-0.528447	-0.0902069	-0.109824	0.00815485
RLOC-00005139	blue	0.0916315	-0.0561152	0.139405	0.0142228	-0.00836666	0.0372995
RLOC-00005142	blue	0.037572	-0.0494956	0.0780221	0.00725659	0.0173309	0.0170232
RLOC-00005147	turquoise	0.04491	0.0736393	-0.0341342	0.0136353	-0.011891	0.0230951
RLOC-00005152	turquoise	0.113775	0.24805	-0.147068	0.0108364	-0.014096	0.0283497
RLOC-00005153	turquoise	0.0685807	0.0813584	-0.0496485	0.0226335	0.0345623	0.0282154
RLOC-00005154	brown	0.101141	0.00584407	0.0403541	0.036374	-0.000767034	0.183768
RLOC-00005173	turquoise	0.0873332	0.0929124	-0.0209257	0.0226168	-0.0132826	0.0395563
RLOC-00005176	turquoise	0.200075	0.173017	-0.0337743	0.0526411	-0.0339963	0.188099
RLOC-00005195	blue	0.0284223	-0.588491	0.771796	7.84638e-05	-0.192278	0.0530061
RLOC-00005212	blue	0.154759	0.0106251	0.0969755	0.0392014	-0.00987201	0.11482
RLOC-00005218	turquoise	0.146881	0.242068	-0.166583	0.00773944	0.0844943	0.0673399
RLOC-00005237	blue	0.0630519	-0.18171	0.244829	-0.0283097	0.0543643	0.0171286
RLOC-00005238	brown	0.200826	0.0431458	0.0714008	0.0397011	0.019654	0.221998
RLOC-00005240	blue	0.0642428	-0.548616	0.755613	-0.00933252	-0.20003	0.0817956
RLOC-00005242	green	0.059618	0.0112657	-0.0946131	-0.0143444	0.357704	0.0258965
RLOC-00005244	turquoise	0.133362	0.117685	-0.0326741	0.0374299	0.0173396	0.0696878
RLOC-00005245	brown	0.142192	-0.00579356	0.073154	0.0574865	0.00997924	0.24793
RLOC-00005246	blue	0.0702285	-0.0237074	0.0722615	0.0172544	-0.00481807	0.0492189
RLOC-00005259	blue	0.0946723	-0.472046	0.717746	-0.0337368	-0.250521	0.09152
RLOC-00005268	blue	0.0857772	-0.0797682	0.143513	0.00370131	-0.00897904	0.0755354
RLOC-00005275	blue	0.11445	-0.0904531	0.153918	-0.000215113	0.0476546	0.0831171
RLOC-00005276	green	0.0414563	-0.0283553	0.0204673	0.0104055	0.109786	0.00897433
RLOC-00005277	blue	0.0643315	-0.540757	0.756817	-0.0195387	-0.211663	0.0655715
RLOC-00005294	blue	0.0592485	-0.0600603	0.128296	0.0106883	-0.0237729	0.040845
RLOC-00005301	brown	0.169929	0.0364994	0.0665063	0.0326635	0.0163174	0.161179
RLOC-00005306	turquoise	0.0679905	0.0570714	-0.00296958	-0.00420177	-0.0227034	0.0449199
RLOC-00005315	blue	0.0998183	-0.524726	0.761405	0.0170729	-0.230063	0.110607
RLOC-00005316	turquoise	0.123516	0.117455	-0.0710766	0.0345063	0.105771	0.125976
RLOC-00005329	blue	0.104526	-0.0587289	0.140373	0.00137819	-0.020833	0.0843132
RLOC-00005330	turquoise	0.0699505	0.144163	-0.077364	0.00663895	-0.0110141	0.0167534
RLOC-00005338	blue	0.0966977	-0.016311	0.104697	-0.012801	-0.0452276	0.0475409
RLOC-00005350	turquoise	0.114379	0.0912197	0.000985953	0.0174512	-0.0274538	0.0849998
RLOC-00005367	blue	0.0381271	-0.0280056	0.0548537	-0.000143733	0.0038927	0.0272647
RLOC-00005371	turquoise	0.0175425	0.573492	-0.677405	0.0374897	0.2705	-0.0826036
RLOC-00005372	turquoise	0.169735	0.121016	0.0219767	-0.0161415	-0.0335872	0.117116
RLOC-00005383	blue	0.104156	-0.0935385	0.171165	4.43955e-06	0.00564764	0.0785852
RLOC-00005390	turquoise	0.0641174	0.0964386	-0.0427279	0.0128414	-0.00405578	0.0460098
RLOC-00005393	green	0.0515825	-0.00217461	0.00244535	0.0169182	0.0934816	0.0163275
RLOC-00005398	turquoise	0.117426	0.126972	-0.0496081	0.0348532	-0.00862953	0.119434
RLOC-00005417	turquoise	0.0633632	0.163955	-0.113056	0.023632	0.0234353	0.0146071
RLOC-00005418	turquoise	0.111833	0.128818	-0.0399493	0.00569186	-0.0169843	0.0577454
[truncated: 1,785 more rows]

## Sheet: Shark
Table S16(6). Complete gene lists of the identified co-expression modules in the shark.
[truncated: 4,045 more rows]

[truncated: 4 more sheets: Tonguefish, Turtle, Monkey, Human]
