# Supplementary material for: Evolutionary conservation and divergence of phagocytic and coagulation programs across bilaterian circulating immune cells
Source: Mol Biol Evol. 2026 Apr 27;43(5):msag109. doi: 10.1093/molbev/msag109 (PMC13186322; doi:10.1093/molbev/msag109)
Supplement: msag109_Supplementary_Data [file msag109_supplementary_data.zip › msag109_Supplementary_Data/Table S9.xls]

## Sheet: Sheet1
Table S9. Marker genes for tunicate hemocyte annotation.
Celltype_name	Markers	NR_annotation	Gene_symple
PLC_01	LOC100175194	hemocyanin A-type%2C units Ode to Odg-like	CiHCYA	Multifunctional Roles of Hemocyanins
	LOC100183396	5-hydroxytryptamine receptor-like	Ci5-HT1	Serotonin modulates insect hemocyte phagocytosis via two different serotonin receptors
PLC_02	LOC100180464	CD97 antigen-like	CiCD97	Macrophages Do Not Express the Phagocytic Receptor BAI1/ADGRB1
	LOC100180292	integrin beta-1 isoform X1	CiITGB1	Differences in integrin-dependent phagocytosis among three hemocyte subpopulations of the Pacific oyster “Crassostrea gigas”☆
	LOC100178689	integrin alpha-8 isoform X1	CiITGA8	The Members of the Highly Diverse Crassostrea gigas Integrin Family Cooperate for the Generation of Various Immune Responses
PLC_03	LOC113474542	integrin alpha-V-like	CiITGAV	Cloning and Characterization of Integrin α Subunits from the Solitary Ascidian, Halocynthia roretzi1
	spi/pu.1	transcription factor protein isoform X1	CiSPI/PU.1	Macrophage-specific gene functions in Spi1-directed innate immunity
	LOC100183094	ras-related protein rab7-like	CiRAB7	Antiviral phagocytosis is regulated by a novel Rab-dependent complex in shrimp penaeus japonicus
PLC_04	duox-a		CiDOUX	Intramacrophage ROS Primes the Innate Immune System via JAK/STAT and Toll Activation
PLC_05	LOC100187103	CD63 antigen-like	CiCD63	A CD63 Homolog Specially Recruited to the Fungi-Contained Phagosomes Is Involved in the Cellular Immune Response of Oyster Crassostrea gigas
PLC_06	LOC100179227	mannose-binding lectin precursor	CiMBL	Mannose-binding lectin enhances the attachment and phagocytosis of mycobacteria in vitro
	LOC100184813	galectin-9	CiLGALS9	A galectin-9 involved in the microbial recognition and haemocyte autophagy in the Pacific oyster Crassostrea gigas
	LOC101243228	integrin alpha-X isoform X2	CiITGAX	Cloning and Characterization of Integrin α Subunits from the Solitary Ascidian, Halocynthia roretzi1
PLC_07	LOC100182056	integrin beta-1-B	CiITGB1B	Differences in integrin-dependent phagocytosis among three hemocyte subpopulations of the Pacific oyster “Crassostrea gigas”☆
PLC_08	LOC100187119	cathepsin L1-like	CiCTSL1	Molecular characterization of a cathepsin L1 highly expressed in phagocytes of pacific oyster Crassostrea gigas
	LOC100181065	mannan-binding lectin serine protease 1-like	CiMASP1	MASP-1 of the complement system promotes clotting via prothrombin activation
PLC_09	LOC100180397	L-rhamnose-binding lectin SML isoform X1	CiSML	Immune roles of a rhamnose-binding lectin in the colonial ascidian Botryllus schlosseri
HM_01	LOC100180516	transmembrane emp24 domain-containing protein 5-like	CiTMED5	p28, a novel ERGIC/cis Golgi protein, required for Golgi ribbon formation.
	LOC100178554	coiled-coil domain-containing protein 80-like isoform X1	CiCCDC80
HM_02	LOC100183589	lysosomal protective protein isoform X1	CiCTSA	PanglaoDB: a web server for exploration of mouse and human single-cell RNA sequencing data.
	LOC619278	thrombospondin A isoform X1	CiTHBSA	Thrombospondin‐1: a unique marker to identify in vitro platelet activation when monitoring in vivo processes
HM_03	LOC100186935	complement component C6	CiC6	Identification of transcripts expressed preferentially in hemocytes of Ciona intestinalis that can be used as molecular markers
	ciap	endoderm-specific alkaline phosphatase isoform X1	CiAP	In vitro detection of marine invertebrate stem cells: utilizing molecular and cellular biology techniques and exploring markers
	myc	transcription factor protein isoform X1	CiMYC	Yamanaka Factors in the Budding Tunicate Botryllus schlosseri Show a Shared Spatio-Temporal Expression Pattern in Chordates
HM_04	LOC100178735	heme transporter HRG1	CiHRG1	Haem homeostasis is regulated by the conserved and concerted functions of HRG-1 proteins
	LOC100175422	Ig-like V-type domain-containing protein FAM187A	CiFAM187A	Transcriptional and proteomic analysis of the innate immune response to microbial stimuli in a model invertebrate chordate
Vanadocytes	vanabin3	vanadium-binding protein 3 precursor	CiVBP3	Localization of Vanabins, Vanadium-Binding Proteins, in the Blood Cells of the Vanadium-Rich Ascidian, Ascidia sydneiensis samea
	vanabin1	vanadium-binding protein 1	CiVBP1	Localization of Vanabins, Vanadium-Binding Proteins, in the Blood Cells of the Vanadium-Rich Ascidian, Ascidia sydneiensis samea
	vanabin5	vanadium-binding protein 5 precursor	CiVBP5	Localization of Vanabins, Vanadium-Binding Proteins, in the Blood Cells of the Vanadium-Rich Ascidian, Ascidia sydneiensis samea
GC_01	mama	molecule against microbes A precursor	CiMAMA	Localization of antimicrobial peptides in the tunic of Ciona intestinalis (Ascidiacea, Tunicata) and their involvement in local inflammatory-like reactions.
	LOC100184927	complement component C6-like	CiC6	Identification of transcripts expressed preferentially in hemocytes of Ciona intestinalis that can be used as molecular markers
GC_02	papa	uncharacterized protein LOC100186053 precursor	CiPAPA	Localization of antimicrobial peptides in the tunic of Ciona intestinalis (Ascidiacea, Tunicata) and their involvement in local inflammatory-like reactions.
	meta4	Ci-META4 precursor	Ci-META4	Further characterization of genes expressed during Ciona intestinalis metamorphosis
	meta6	ci-META6 isoform X1	Ci-META6	Further characterization of genes expressed during Ciona intestinalis metamorphosis
Epithelial cells	LOC101242491	fibrillin-1-like	CiFBN1
	LOC100177173	papilin-like	CiPAPLN
