# Supplementary material for: Evolutionary conservation and divergence of phagocytic and coagulation programs across bilaterian circulating immune cells
Source: Mol Biol Evol. 2026 Apr 27;43(5):msag109. doi: 10.1093/molbev/msag109 (PMC13186322; doi:10.1093/molbev/msag109)
Supplement: msag109_Supplementary_Data [file msag109_supplementary_data.zip › msag109_Supplementary_Data/Table S8.xls]

## Sheet: Sheet1
Table S8. Marker genes for oyster hemocyte annotation.
Celltype_name	Markers	NR_annotation	Gene_symple	reference
PLC_01	RLOC-00012203	scavenger receptor class B member 1 [Magallana gigas]	ChSCARB1	Phagocytosis mediated by scavenger receptor class BI promotes macrophage transition during skeletal muscle regeneration
	RLOC-00021753	procathepsin L-like, partial [Crassostrea angulata]	ChCTSL	Molecular characterization of a cathepsin L1 highly expressed in phagocytes of pacific oyster Crassostrea gigas
	RLOC-00023575	ras-related protein Rab-20-like [Magallana gigas]	ChRAB20	Antiviral phagocytosis is regulated by a novel Rab-dependent complex in shrimp penaeus japonicus
PLC_02	RLOC-00013062	integrin beta-3	ChITGB3	The Members of the Highly Diverse Crassostrea gigas Integrin Family Cooperate for the Generation of Various Immune Responses
	RLOC-00004332	C-type lectin domain family 10 member A-like	ChCLEC10A	A novel C-type lectin activates the complement cascade in the primitive oyster Crassostrea gigas
	RLOC-00026612	integrin alpha-4-like	ChITGA4	An integrin alpha 4 (ChIntα 4) from oyster Crassostrea hongkongensis mediates the hemocytes phagocytosis towards Vibrio alginolyticus
PLC_03	RLOC-00007169	macrophage-expressed gene 1 protein	ChMPEG1	An Mpeg (macrophage expressed gene) from the Pacific oyster Crassostrea gigas: Molecular characterization and gene expression
	RLOC-00012364	lipopolysaccharide-binding protein-like	ChLBP	Evidence for a LPS-binding protein in medfly hemocyte surface: mediation in LPS internalization but not in LPS signaling.
	RLOC-00010207	cathepsin K	ChCTSK	Molecular characterization of a cathepsin L1 highly expressed in phagocytes of pacific oyster Crassostrea gigas
PLC_04	RLOC-00005592	ras-like GTP-binding protein RHO	ChRHO	A Small GTPase, RhoA, Inhibits Bacterial Infection Through Integrin Mediated Phagocytosis in Invertebrates
	RLOC-00022136	transient receptor potential cation channel subfamily M member-like 2	ChTRPM2	Transient receptor potential melastatin 2. (TRPM2) is a Ca2+ permeable cation channel required for immune cell activation (Mortadza et al., 2015)
	RLOC-00015356	dual oxidase 2-like isoform X3	ChDOUX2	The new insights into the oyster antimicrobial defense: cellular, molecular and genetic view
	RLOC-00011519	engulfment and cell motility protein 2-like	ChELMO	ELMO interacts with DOCK180 to enhance coelomocyte phagocytosis in Vibrio splendidus challenged Apostichopus japonicus
PLC_05	RLOC-00007084	tripartite motif-containing protein 45	ChTRIM45	A tripartite motif protein (CgTRIM1) involved in CgIFNLP mediated antiviral immunity in the Pacific oyster Crassostrea gigas
	RLOC-00007511	cystinosin homolog	ChCTNS	Phagocytic receptor CED-1 initiates a signaling pathway for degrading engulfed apoptotic cells
	RLOC-00015909	galectin-4	ChLGALS4	A Galectin of Unique Domain Organization from Hemocytes of the Eastern Oyster (Crassostrea virginica) Is a Receptor for the Protistan Parasite Perkinsus marinus12
PLC_06	RLOC-00014799	neural cell adhesion molecule L1 isoform X2	ChCHL1	A neural cell adhesion molecule from oyster Crassostrea gigas: Molecular identification and immune functional characterization
	RLOC-00004189	multiple epidermal growth factor-like domains protein 10	ChMEGF10	Distinct immune responses of juvenile and adult oysters (Crassostrea gigas) to viral and bacterial infections
	RLOC-00013881	unconventional myosin-Ic	ChMYO1	Myo1 localizes to phagosomes, some of which traffic to the nucleus in a Myo1-dependent manner in Tetrahymena thermophila
PLC_07	RLOC-00013314	macrophage mannose receptor 1	ChMRC1	A Mannose Receptor from Litopenaeus vannamei Involved in Innate Immunity by Pathogen Recognition and Inflammation Regulation
	RLOC-00018585	big defensin-like	ChBigDef	Big Defensins, a Diverse Family of Antimicrobial Peptides That Follows Different Patterns of Expression in Hemocytes of the Oyster Crassostrea gigas
	RLOC-00026367	superoxide dismutase	ChSOD	Evidence in oyster of a plasma extracellular superoxide dismutase which binds LPS
PLC_08	RLOC-00006918	perlucin-like protein	ChPLP	A typical C-type lectin, perlucin-like protein, is involved in the innate immune defense of whiteleg shrimp Litopenaeus vannamei
	RLOC-00013324	C-type lectin	ChCTL	Characterization of the transmembrane C-type lectin reveals a novel phagocytic receptor for hemocytes of Tegillarca granosa
	RLOC-00019212	apolipophorins-like	ChAPOLPP	A Novel Role for an Insect Apolipoprotein (Apolipophorin III) in β-1,3-Glucan Pattern Recognition and Cellular Encapsulation Reactions 1
PLC_09	RLOC-00024542	glypican-6-like	ChGPC6	Phagocyte Transcriptomic Analysis Reveals Focal Adhesion Kinase (FAK) and Heparan Sulfate Proteoglycans (HSPGs) as Major Regulators in Anti-bacterial Defense of Crassostrea hongkongensis
	RLOC-00027313	integrin beta-1-B	ChITGB1B	Differences in integrin-dependent phagocytosis among three hemocyte subpopulations of the Pacific oyster “Crassostrea gigas”☆
HM_01	RLOC-00003883	NADPH oxidase 5-like	ChNOX5	NADPH Oxidase-like Activity in Hemocytes of the Pacific Oyster Crassostrea gigas.
	RLOC-00018887	probable chitinase 10	ChCHT10	Characterization of an atypical family 18 chitinase from the oyster Crassostrea gigas: Evidence for a role in early development and immunity
	RLOC-00020451	prostaglandin E2 receptor EP4 subtype	ChPTGER4	Prostaglandin E receptor 4 (PTGER4) involved in host protection against immune challenge in oyster, Crassostrea hongkongensis
HM_02	RLOC-00006151	neuropeptide receptor npr-1-like	ChNPR1	Contrasting invertebrate immune defense behaviors caused by a single gene, the Caenorhabditis elegans neuropeptide receptor gene npr-1
	RLOC-00023347	zinc transporter ZIP10	ChZIP10	A Zinc Uptake Transporter ZIP1-II Is Involved in Zinc Accumulation in the Hepatopancreas of Pacific Oyster Crassostrea gigas
HM_03	RLOC-00014014	carboxypeptidase B	ChCPB	Molecular characterization of carboxypeptidase B-like (CPB) in Scylla paramamosain and its role in white spot syndrome virus and Vibrio alginolyticus infection
	RLOC-00006159	C-C chemokine receptor type 8-like	ChCCR8
	RLOC-00021928	calmodulin-4 isoform X1	ChCALM4	A calmodulin targeted by miRNA scaffold659_26519 regulates IL-17 expression in the early immune response of oyster Crassostrea gigas
HM_04	RLOC-00009290	vascular endothelial growth factor A	ChVEGF	Vascular endothelial growth factor (VEGF) is released from platelets during blood clotting: implications for measurement of circulating VEGF levels in clinical disease
	RLOC-00007196	metalloproteinase inhibitor 3-like	ChTIMP3	Cg-TIMP, an inducible tissue inhibitor of metalloproteinase from the Pacific oyster Crassostrea gigas with a potential role in wound healing and defense mechanisms
EC	RLOC-00021439	epidermal growth factor receptor kinase substrate 8	ChEPS8
	RLOC-00008300	basement membrane-specific heparan sulfate proteoglycan core protein-like	ChHSPG
	RLOC-00004556	tight junction protein ZO-1	ChTJP1
MC	RLOC-00024710	myosin essential light chain, striated adductor muscle	ChMELC
	RLOC-00018371	LOW QUALITY PROTEIN: myosin heavy chain, striated muscle	ChMYHC
	RLOC-00021935	troponin T, skeletal muscle isoform X5	ChTNNT
